# Supplementary material for: Targeting the NPY/NPY1R signaling axis in mutant p53–dependent pancreatic cancer impairs metastasis
Source: Sci Adv. 2025 Mar 12;11(11):eadq4416. doi: 10.1126/sciadv.adq4416 (PMC11900870; doi:10.1126/sciadv.adq4416)
Supplement: Supplementary file 2 — Tables S1 and S2 [file sciadv.adq4416_tables_s1_and_s2.zip]

Archive with 2 entries (2 files):
- adq4416_table_s1.xlsx
- adq4416_table_s2.xlsx
