# Supplementary material for: Targeting the NPY/NPY1R signaling axis in mutant p53–dependent pancreatic cancer impairs metastasis
Source: Sci Adv. 2025 Mar 12;11(11):eadq4416. doi: 10.1126/sciadv.adq4416 (PMC11900870; doi:10.1126/sciadv.adq4416)
Supplement: Supplementary file 2 — Tables S1 and S2 [file sciadv.adq4416_tables_s1_and_s2.zip › adq4416_table_s1.xlsx]

## Sheet: Diff_expressed_transcripts
ID	baseMean	log2FoldChange	lfcSE	stat	pvalue	padj
Npy1r	22.8845	-3.68507	0.545033	-6.76119	1.36866e-11	2.29128e-07
Gm6123	64.1288	-4.97751	0.765888	-6.499	8.08542e-11	6.7679e-07
Ccn2	29167.7	-1.05284	0.181478	-5.80146	6.57404e-09	3.66853e-05
Gm6937	16.9025	-4.75043	0.941159	-5.04742	4.47809e-07	0.00187419
Spc25	644.135	0.933938	0.186907	4.9968	5.82897e-07	0.00195166
Dnajc9	1075.92	0.544112	0.110634	4.91811	8.73847e-07	0.00198684
Apoa1	873.68	4.49296	0.910342	4.93546	7.99606e-07	0.00198684
Akp3	570.724	8.27327	1.68779	4.90184	9.4945e-07	0.00198684
Ccr3	22.0918	3.17169	0.654928	4.8428	1.2802e-06	0.00214319
Sult6b2	31.9269	7.85167	1.61874	4.85049	1.23155e-06	0.00214319
Gm3264/Gm33933	27.9948	-3.365	0.705564	-4.76923	1.84931e-06	0.00267089
Apod	349.501	-2.41195	0.506473	-4.76225	1.9145e-06	0.00267089
Rab3b	209.54	-1.84617	0.390033	-4.73336	2.20833e-06	0.00275206
Spc24	359.578	0.934959	0.197876	4.72497	2.30146e-06	0.00275206
Fbrsl1	3817.91	-0.554275	0.118094	-4.6935	2.68569e-06	0.00289897
Pf4	884.435	1.32394	0.282462	4.68713	2.77066e-06	0.00289897
Hnrnpa2b1	27722.5	0.397375	0.0874975	4.54156	5.58403e-06	0.00549896
Scnn1a	1149.44	-1.64077	0.366895	-4.47205	7.74748e-06	0.00682635
Cmc2	417.691	0.829995	0.185319	4.47873	7.50884e-06	0.00682635
Lrrc8b	3571.51	-0.753842	0.171859	-4.3864	1.15243e-05	0.00914487
Slbp	2225.19	0.400782	0.0916872	4.37119	1.23572e-05	0.00914487
Rps2	91231.9	0.48323	0.111325	4.3407	1.42027e-05	0.00914487
Ppid	3191.62	0.751756	0.172995	4.34554	1.38935e-05	0.00914487
Cenpn	278.538	0.868813	0.198693	4.37264	1.2275e-05	0.00914487
Treh	20.6395	6.2718	1.44481	4.34092	1.4189e-05	0.00914487
Cyp3a25	15.8872	6.84111	1.57113	4.35427	1.33511e-05	0.00914487
Cirbp	2418.12	-0.937853	0.217762	-4.30679	1.65642e-05	0.0095621
Pclaf	1005.39	0.933898	0.216565	4.31232	1.6155e-05	0.0095621
Gm34084	25.3786	2.30525	0.535187	4.30738	1.65202e-05	0.0095621
Qrfp	160.109	-3.44582	0.804287	-4.28432	1.833e-05	0.00989878
Ska1	245.717	1.19694	0.279025	4.28974	1.78883e-05	0.00989878
Hspe1-rs1	146.172	0.833692	0.195111	4.27292	1.92927e-05	0.0100931
Gm3558	22.8868	-4.93991	1.15963	-4.25992	2.04501e-05	0.0103744
Slc27a3	278.931	0.868631	0.204273	4.25231	2.11579e-05	0.0104178
Cyp3a11	48.518	6.32485	1.49578	4.22848	2.35279e-05	0.0112537
Rps2-ps6	116.968	-2.15693	0.513796	-4.19803	2.69243e-05	0.0125206
Apoa4	609.39	5.93283	1.41691	4.18716	2.82468e-05	0.0127805
Atad2	1743.72	0.94052	0.225981	4.16194	3.15555e-05	0.0139019
Gm13375	304.54	-0.777149	0.188255	-4.12817	3.65663e-05	0.0155514
Lrr1	85.3037	1.0547	0.256069	4.11879	3.80865e-05	0.0155514
Mmp9	6308.71	2.54372	0.616881	4.12352	3.73127e-05	0.0155514
Gm2974	9.93882	-5.87571	1.43738	-4.0878	4.35481e-05	0.0171205
Ptprcap	67.8976	2.83012	0.692717	4.08554	4.39748e-05	0.0171205
Ibsp	33.0657	-4.81592	1.19366	-4.03457	5.47015e-05	0.0199078
Hnrnpc	10123.9	0.394123	0.0975328	4.04093	5.32405e-05	0.0199078
Dus2	326.355	0.66499	0.164752	4.03631	5.42996e-05	0.0199078
Cxcl3	1152.98	3.3445	0.834967	4.00555	6.18743e-05	0.0220391
Rgs6	48.1496	-2.97545	0.744537	-3.99637	6.43198e-05	0.0224265
Tnfsf11	231.689	2.56071	0.641532	3.99156	6.56411e-05	0.0224265
Gm3373	17.4692	-4.22762	1.06152	-3.9826	6.81644e-05	0.0226265
Apoc4	111.775	-1.663	0.417845	-3.97995	6.89296e-05	0.0226265
Lama3	9633.97	-1.88907	0.475504	-3.97277	7.10407e-05	0.022871
Cdc7	399.642	0.91302	0.230122	3.96754	7.26189e-05	0.022938
Rtl5	662.885	-1.20428	0.305003	-3.94843	7.86647e-05	0.0239726
Gnpda2	1367.86	-0.58038	0.147119	-3.94496	7.98142e-05	0.0239726
Lockd	156.723	1.16482	0.295353	3.94383	8.01903e-05	0.0239726
Ndufaf5	433.126	0.623766	0.158844	3.92691	8.60453e-05	0.0252716
Gins2	908.475	0.737989	0.188702	3.91086	9.19665e-05	0.026545
Coprs	326.826	0.669523	0.171425	3.90564	9.39767e-05	0.0266655
Megf10	219.16	-1.94805	0.500325	-3.89356	9.8783e-05	0.0271103
Cd300ld	650.538	0.986391	0.253213	3.8955	9.79955e-05	0.0271103
Fabp1	176.178	4.349	1.11837	3.88869	0.000100787	0.0272141
Rfx6	338.728	-3.79438	0.980865	-3.8684	0.000109551	0.0286986
Rgs12	2180.8	-0.696985	0.180367	-3.86426	0.000111428	0.0286986
Rpa2	813.038	0.584752	0.151303	3.86478	0.000111189	0.0286986
Wfdc8	69.744	-2.42818	0.629922	-3.85474	0.000115854	0.0291791
Ighm	2536.25	3.5481	0.920917	3.85279	0.000116779	0.0291791
Spock3	555.2	-2.7973	0.727519	-3.84499	0.000120557	0.0294723
Slc14a1	880.27	3.31405	0.86233	3.84313	0.000121473	0.0294723
Ptprk	6382.01	-0.701628	0.183053	-3.83292	0.000126634	0.0302854
Slc37a2	726.763	1.49653	0.390979	3.82764	0.000129376	0.0305054
Tll1	578.543	-1.73071	0.457713	-3.78121	0.000156069	0.0362881
Crabp2	206.86	2.60113	0.689508	3.77244	0.000161658	0.0370729
Gab2	2714.92	-0.517097	0.137663	-3.75626	0.000172475	0.039019
Mad2l1	2024.2	0.662457	0.176652	3.75006	0.000176795	0.0394629
Hspe1	5694.76	0.729258	0.194896	3.74178	0.000182722	0.0402494
Armc6	563.332	0.650916	0.174207	3.73645	0.000186635	0.0405773
Mrpl35	1333.39	0.440703	0.11816	3.72972	0.000191693	0.0411428
Eef1d	9050.89	0.415554	0.111775	3.71778	0.000200983	0.0423884
Mkks	847.758	0.59706	0.160898	3.7108	0.000206608	0.0423884
Ccnf	965.666	0.700048	0.188668	3.71047	0.000206874	0.0423884
2810408I11Rik	58.586	0.997953	0.269022	3.70955	0.000207625	0.0423884
Zwilch	610.234	0.753739	0.204052	3.69387	0.00022087	0.0445493
Dusp12	523.013	0.531328	0.144106	3.68707	0.000226855	0.0446798
Ly6c2	62.7435	2.23022	0.604423	3.68984	0.000224398	0.0446798
Rtl1	114.109	-2.5675	0.69988	-3.66849	0.000243984	0.0449424
Dchs2	31.0153	-1.49021	0.406951	-3.66188	0.000250367	0.0449424
Wdr76	512.34	0.689191	0.188043	3.66507	0.000247269	0.0449424
Npm3	1890.82	0.710761	0.194265	3.65872	0.000253481	0.0449424
Skp2	696.406	0.735465	0.199802	3.68097	0.00023235	0.0449424
Nuf2	828.788	0.803559	0.218804	3.6725	0.000240187	0.0449424
Plac9	1533.45	1.79727	0.490769	3.66215	0.000250105	0.0449424
A530064D06Rik	42.9128	1.91146	0.522664	3.65715	0.000255034	0.0449424
Celf5	90.1137	2.1233	0.579208	3.66586	0.000246512	0.0449424
Miat	150.22	2.55556	0.69874	3.65739	0.000254797	0.0449424
9330159F19Rik	238.067	-2.66113	0.729806	-3.64635	0.000265995	0.04498
Aim2	912.704	-2.09148	0.57281	-3.65125	0.000260962	0.04498
Cog8	2053.55	0.340927	0.093387	3.6507	0.000261531	0.04498
Pold1	1721.92	0.551611	0.15123	3.64749	0.000264815	0.04498
Tmprss11e	672.564	-2.25315	0.620958	-3.6285	0.000285072	0.0473591
Ckap2l	1314.96	0.739333	0.20379	3.62791	0.000285722	0.0473591
Slc35e4	3256.95	-0.626568	0.172909	-3.62369	0.000290425	0.0474307
Dusp28	573.056	-0.505174	0.139456	-3.62245	0.00029182	0.0474307
Akap12	1610.55	-1.22702	0.338985	-3.6197	0.000294945	0.0474776
Gm3252	15.0424	-3.76515	1.04408	-3.60618	0.000310741	0.0493046
2810004N23Rik	1870.01	0.57137	0.158495	3.60497	0.000312185	0.0493046
Coro6	190.464	-1.20509	0.334749	-3.59998	0.000318239	0.0497911

## Sheet: GSEA_MH_Hallmarks
pathway	pval	padj	log2err	ES	NES	size	leadingEdge
HALLMARK_E2F_TARGETS	5.85884e-33	2.92942e-31	1.49548	0.722957	2.75395	198	Spc25,Spc24,Slbp,Atad2,Rpa2,Mad2l1,Pold1,Espl1,Ccne1,Dscc1,Rad51ap1,Chek2,Aurka,Mcm5,Chek1,Birc5,Plk4,Exosc8,Mcm3,Mthfd2,Dck,Cks2,Bub1b,Gins3,Gins1,Nop56,Cdc25b,Kif2c,Ube2s,Mybl2,Cdc20,Gins4,Xrcc6,Ranbp1,H2az1,Cit,Cdkn3,Rpa3,Mcm6,Kif22,Srsf1,Pole4,H2ax,Anp32e,Pcna,Ran,Trip13,Donson,Mcm7,Cdca8,Psip1,Lig1,Plk1,Dlgap5,Diaph3,Rfc2,Hells,Asf1b,Tacc3,Ung,Spag5,Gspt1,Racgap1,Nup205,Rpa1,Dut,Tipin,Smc4,C…
HALLMARK_MYC_TARGETS_V1	2.83398e-28	7.08495e-27	1.38026	0.701023	2.66449	193	Hnrnpa2b1,Rps2,Hnrnpc,Mad2l1,Hspe1,Tyms,Srsf7,Tfdp1,Hspd1,Mcm5,Canx,Tufm,Mrps18b,Rfc4,Ccna2,Nop56,Cdc20,Fbl,Rrm1,Xrcc6,Ranbp1,H2az1,Mcm6,Cdc45,Srsf1,Vdac3,G3bp1,Ndufab1,Pcna,Ran,Mcm7,Srsf3,Gm9531,Srpk1,Srm,Odc1,Snrpd2,Gspt1,Dut,Serbp1,Eef1b2,Vdac1,Nhp2,Abce1,Prdx3,Psmd14,Lsm2,Eif4e,Rps6,Rplp0,Rps10,Rack1,Cox5a,Psmd7,Rpl18,Eif3j1,Txnl4a,Mcm2,Ncbp2,Eif2s1,Nap1l1,Ifrd1,Cyc1,Snrpd1,Nop16,Phb1,C1qbp,R…
HALLMARK_G2M_CHECKPOINT	4.46417e-23	7.44028e-22	1.24623	0.66679	2.53438	193	Cdc7,Gins2,Rpa2,Mad2l1,Ccnf,Nusap1,Kif11,Fbxo5,Ube2c,Pbk,Espl1,Tfdp1,Aurka,Mcm5,Chek1,Rad54l,Birc5,Ndc80,Plk4,Mcm3,Ccna2,Srsf10,Cks2,Prc1,Cdc25b,Polq,Kif2c,Bub1,Ube2s,Mybl2,Cdc20,Cenpa,H2az1,E2f4,Cdkn3,Mcm6,Tpx2,Kif22,Cdc45,Srsf1,Knl1,G3bp1,H2ax,Smc2,Sqle,Plk1,Exo1,Ttk,Tacc3,Cdc6,Odc1,Gspt1,Racgap1,Dtymk,Hspa8,Chaf1a,Rbl1,Smc4,Pola2,Atf5,Stmn1,E2f1,Aurkb,Cks1b,Mki67,Cul4a,Troap,Mcm2,Kif4,Kif15,Hm…
HALLMARK_OXIDATIVE_PHOSPHORYLATION	1.94461e-17	2.43077e-16	1.07687	0.622323	2.36536	193	Mrpl35,Lrpprc,Ndufb2,Atp6v0b,Htra2,Timm9,Cox17,Ndufc1,Ndufa5,Atp5pf,Vdac3,Retsat,Ndufab1,Atp5po,Fh1,Timm50,Suclg1,Atp5me,Ndufs1,Etfb,Ndufb5,Cox4i1,Vdac1,Bdh2,Atp6v0c,Ndufa4,Prdx3,Sdhb,Atp5mf,Mrps15,Pdhb,Atp5mc1,Atp5pb,Eci1,Etfa,Cox6b1,Atp5f1e,Timm10,Cox5a,Ech1,Decr1,Atp5mc3,Sdhc,Ndufb6,Mrpl15,Mrps12,Cox7c,Ndufa3,Fxn,Cyc1,Ndufs4,Ndufb3,Uqcrc2,Tomm22,Ndufs6,Bax,Mtrf1,Dlst,Tomm70a,Ldha,Ndufa8,Uqcrb,…
HALLMARK_DNA_REPAIR	1.00425e-09	1.00425e-08	0.788187	0.565159	2.08056	147	Rpa2,Pold1,Rad51,Tyms,Gmpr2,Prim1,Rfc4,Fen1,Polr2g,Cox17,Polr1h,Umps,Taf12,Rpa3,Polb,Pole4,Poll,Pcna,Lig1,Rfc2,Dut,Edf1,Pola2,Polh,Mpc2,Cstf3,Rfc5,Aaas,Pola1,Polr1c,Polr1d,Nelfe,Ncbp2,Arl6ip1,Guk1,Polr2h,Taf13,Aprt,Impdh2,Gtf2h3,Gtf2h5,Taf10,Hcls1,Nme1,Eif1b,Ssrp1,Alyref,Nme4,Mrpl40,Gtf2f1,Itpa,Ada,Rfc3,Nme3,Brf2,Polr2f,Snapc5,Ak1,Rad52,Bcap31,Gtf2h1,Pold3
HALLMARK_MYC_TARGETS_V2	4.53376e-08	3.77813e-07	0.719513	0.679559	2.18103	58	Hspe1,Hspd1,Mcm5,Plk4,Nop56,Nip7,Tmem97,Plk1,Mrto4,Srm,Ung,Wdr74,Grwd1,Bysl,Rrp12,Dctpp1,Ipo4,Pus1,Mphosph10,Nop16,Phb1,Rcl1,Tfb2m,Utp20,Gnl3,Ndufaf4,Nop2,Cbx3,Wdr43,Nolc1,Tcof1,Prmt3,Imp4,Mcm4,Sord
HALLMARK_MTORC1_SIGNALING	2.43221e-07	1.73729e-06	0.674963	0.492976	1.87548	196	Hspe1,Ccnf,Hspd1,Aurka,Canx,Bcat1,Dhfr,Mthfd2,Asns,Bub1,Shmt2,Tmem97,Tcea1,Sqle,Cacybp,Cfp,Plk1,Psmg1,Cth,Ung,Psat1,Nup205,Rpa1,Serp1,Plod2,Cyb5b,Psmd14,Trib3,Psmb5,Atp5mc1,Mcm2,Stip1,Fdxr,Ifrd1,Elovl6,Ifi30,Eif2s2,Cct6a,Idi1,Edem1,Ldha,Hmbs,Prdx1,Ppa1,Stard4,Ssr1,Tomm40,Mcm4,Gga2,Sord,Lta4h,Ero1a,Hsp90b1,Cyp51,Itgb2,Sytl2,Qdpr,Eef1e1,Insig1,Phgdh,Psma3,Tfrc,Eno1b,Psma4,Ccng1,Map2k3,Rrm2,Gpi1,Ddi…
HALLMARK_ALLOGRAFT_REJECTION	3.41758e-07	2.13599e-06	0.674963	0.495598	1.85875	173	Pf4,Mmp9,Ccl7,Cd3e,Bcat1,Ncf4,Lcp2,Dars1,Irf7,Tlr1,Il11,Psmb10,Cfp,Ifngr2,Il1b,Timp1,Csf1,Tlr6,H2-Ob,Abce1,Brca1,Lck,Nck1,Ccr1,Il6,Cxcl9,Ptprc,Eif3j1,Rps3a1,Rps9,Il27ra,Cd8a,Gzma,Stat4,Cd80,Fgr,Gcnt1,Ifnar2,Klrd1,Cd4,Aars1,Fyb1,Tlr2,Cd3g,Cd86,Ccl22,Capg,Il2rg,Ccr5,Hcls1,Rpl9,Traf2,Spi1,Stab1,Ccl11,Ltb,Eif5a,Nme1,B2m,Bcl3
HALLMARK_TGF_BETA_SIGNALING	2.12767e-05	0.000118204	0.57561	-0.583946	-2.03378	53	Smurf1,Apc,Furin,Cdkn1c,Junb,Sptbn1,Smad3,Bmpr2,Tgif1,Hipk2,Ncor2,Tjp1,Nog,Ctnnb1,Arid4b,Smad7,Ski,Ppm1a,Tgfbr1,Tgfb1,Bcar3,Thbs1,Rab31,Pmepa1,Serpine1,Smad6,Map3k7,Trim33,Id2,Fkbp1a,Cdk9
HALLMARK_FATTY_ACID_METABOLISM	3.43827e-05	0.000171914	0.557332	0.473398	1.74056	146	Fabp1,Uros,Hsph1,Fabp2,G0s2,H2az1,Ostc,Retsat,Mix23,Fh1,Car6,Suclg1,Odc1,Aoc3,Hibch,Lgals1,Pdhb,Mcee,Erp29,Eci1,Ube2l6,Hsp90aa1,Ech1,Adsl,Decr1,Maoa,Sdhc,Aldh9a1,Idi1,Dlst,Ldha,Apex1,Psme1,Acsl5,Prdx6,Cpox,Acot8,Gstz1,Blvra,Vnn1,Idh3b,Sdhd,D2hgdh,Acadm,Acadvl,Bphl,Cd36,Hadh,Acaa1a,Ugdh,Ppara,Bckdhb,Cryz,Ncaph2,Slc22a5,Mdh1
HALLMARK_ESTROGEN_RESPONSE_EARLY	5.19973e-05	0.000236351	0.557332	-0.392411	-1.66016	187	Npy1r,Scnn1a,Gab2,Wfs1,Svil,Aqp3,Zfp185,Rps6ka2,Ablim1,Tmem164,Med24,Myof,Rara,Mpped2,P2ry2,Ret,Ncor2,Elovl5,Nrip1,Foxc1,Farp1,Krt15,Tpd52l1,Wwc1,Elf1,Kdm4b,Cd44,Abhd2,Amfr,Deptor,Med13l,Bhlhe40,Ptges,B4galt1,Slc2a1,Aff1,Klf4,Eeig1,Tbc1d30
HALLMARK_INTERFERON_GAMMA_RESPONSE	0.000113426	0.000472607	0.538434	0.434489	1.64223	183	Ccl7,Tnfaip6,Mthfd2,Isg15,Lcp2,Lap3,Bank1,Psme2,Rsad2,Irf7,Psmb10,Herc6,Itgb7,Ptgs2,Ifitm3,Bst2,Oas3,Il6,Ube2l6,Cxcl9,Ddx60,Psmb9,Psmb8,Fpr1,Gzma,Ifi30,Stat4,Slamf7,Apol6,Ifnar2,Cxcl10,Samhd1,Tnfsf10,Psme1,Cd86,Vcam1,Gch1,Fcgr1,B2m,Ifi27,Cd69,Samd9l,Ifi35,Ifi44,Sod2,Sp110,Nfkb1,Psma3,Irf2,Irf4,Ccl5,Rbck1,Casp4,Stat1,Sri,Epsti1,Pnp,Upp1,Lysmd2,Nmi,Nlrc5,Socs1,Ifit2,Tor1b,Cd274
HALLMARK_APICAL_JUNCTION	0.00027581	0.00106081	0.498493	-0.370243	-1.56723	188	Lama3,Nf2,Tmem8b,Adra1b,Pard6g,Vwf,Cldn4,Epb41l2,Lamc2,Lamb3,Ctnnd1,Ldlrap1,Cdh6,Nectin4,Cldn6,Dmp1,Cldn9,Cadm2,Vav2,Rasa1,Evl,Cdsn,Pcdh1,Src,Ctnna1,Shroom2,Plcg1,Col17a1,Tjp1,Gnai2,Egfr,Dlg1,Negr1,Actn1,Vcl,Ikbkg,Jup,Cldn8,Bmp1,Nlgn2,Cdh15,Cx3cl1,B4galt1,Mpzl1,Mmp2,Itga2
HALLMARK_INTERFERON_ALPHA_RESPONSE	0.00163569	0.00584174	0.45506	0.46811	1.612	91	Isg15,Ifitm1,Lap3,Psme2,Rsad2,Irf7,Herc6,Mov10,Csf1,Ifitm3,Bst2,Ube2l6,Ddx60,Procr,Psmb9,Psmb8,Ifi30,Cxcl10,Mvb12a,Psme1,B2m,Ifi27,Samd9l,Sell,Ifi35,Ifi44,Sp110,Psma3
HALLMARK_HYPOXIA	0.0018071	0.00602368	0.45506	-0.352368	-1.49332	189	Ccn2,Akap12,Inha,Igfbp1,Ddit4,Pkp1,Tmem45a,Slc6a6,Chst2,Cdkn1c,Ndst1,Zfp292,Ppargc1a,Pnrc1,Pdgfb,Rora,Slc2a5,F3,Kif5a,Mt1,Ier3,Sdc4,Ets1,Egfr,Klhl24,Hk1,Pygm,Klf6,Pgm2,Dusp1,Fbp1,Bhlhe40,Dtna,Cited2,Pfkfb3,Slc2a1,Selenbp1,Ext1,Gpc3,Irs2,Large1,Klf7,Tpst2,Adm,Bcl2,Angptl4,Ackr3,Serpine1,Stc1,Atp7a
HALLMARK_UNFOLDED_PROTEIN_RESPONSE	0.00837592	0.0261748	0.188069	0.416771	1.47473	110	Banf1,Mthfd2,Asns,Aldh18a1,Nop56,Eif4a2,H2ax,Exosc2,Cebpg,Psat1,Serp1,Lsm1,Nhp2,Eif4e,Cebpb,Cks1b,Yif1a,Eif2s1,Slc30a5,Edem1,Gemin4,Kdelr3,Ssr1,Tars1,Exosc9,Lsm4,Nolc1,Atf4,Cnot4,Ero1a,Hsp90b1,Arxes2,Pdia6,Tubb2a,Eif4ebp1,Exosc5,Spcs1,Xpot
HALLMARK_INFLAMMATORY_RESPONSE	0.0108938	0.0320406	0.158178	0.369697	1.39877	185	Msr1,Ccl7,Mefv,Tnfaip6,Ifitm1,Lcp2,Irf7,Tlr1,Gpr183,Adora2b,Cxcr6,Tnfsf15,Ccl24,Ifngr2,Ccl20,Il1b,Timp1,Csf1,Nod2,Bst2,Ptafr,Lck,Il6,Clec5a,Emp3,Cxcl9,Csf3r,Ptger4,Fpr1,Adgre1,Olr1,Tnfrsf1b,Sele,Cxcl5,C3ar1,Cxcl10,Tlr2,Slc28a2,Tnfsf10,Ccl22,Gch1,Cxcl15,Stab1,Cd69,Cd48,Lpar1,Ccr7,Sell,Cd14,Pdpn,Nfkb1,Kcnj2,Hrh1
HALLMARK_SPERMATOGENESIS	0.0184946	0.051374	0.126448	0.413659	1.43906	97	Il13ra2,Aurka,Rfc4,Clpb,Kif2c,Bub1,Cdkn3,Vdac3,Psmg1,Ttk,Camk4,Ncaph,Mep1b,Ddx4,Jam3,Pebp1,Pacrg,Nek2,Cdk1,Ccnb2
HALLMARK_HEDGEHOG_SIGNALING	0.020765	0.0546448	0.165406	-0.495044	-1.57141	35	Adgrg1,Ldb1,Gli1,Rasa1,Cntfr,Amot,Shh,Cdk6,Tle3,Tle1,Hey1,Ptch1
HALLMARK_IL6_JAK_STAT3_SIGNALING	0.0345834	0.0864585	0.0926961	0.413863	1.40068	81	Pf4,Ccl7,Hax1,Ifngr2,Il1b,Csf1,Hmox1,Ccr1,Il6,Cxcl9,Csf3r,Il9r,Tnfrsf1b,Cxcl10,Tlr2,Il2rg,Bak1,Ltb,Cd14,Il2ra,Cd36,Il10rb
HALLMARK_UV_RESPONSE_DN	0.0372024	0.0885771	0.14391	-0.317314	-1.29803	142	Cdc42bpa,Vav2,Smad3,Kalrn,F3,Mt1,Tjp1,Rbpms,Rasa2,Atrx,Dlg1,Magi2,Aggf1,Col11a1,Atrn,Ptpn21,Runx1,Dusp1,Cacna1a,Tent4a,Smad7,Pex14,Cdk13,Bhlhe40,Prdm2,Cited2,Wdr37,Zmiz1,Syne1,Arhgef9,Acvr2a,Phf3,Slc7a1,Serpine1,Apbb2,Pias3,Ythdc1,Map1b,Nek7,Nr1d2,Plpp3,Adgrl2,Scaf8
HALLMARK_MYOGENESIS	0.0407674	0.0926532	0.14247	-0.301954	-1.26631	173	Apod,Svil,Sphk1,Camk2b,Clu,Lama2,Notch1,Ablim1,Smtn,Pdlim7,Sptan1,Gsn,Adam12,Cacna1h,Tpd52l1,Dmd,Chrnb1,Pygm,Igfbp7,Slc6a8,Mapre3,Hdac5,Hspb2,Agrn,Kifc3,Erbb3,Bhlhe40,Hbegf,Dtna,Sspn,Psen2,Lpin1,Fxyd1,Tgfb1
HALLMARK_PEROXISOME	0.06809	0.148022	0.0648554	0.377082	1.30532	94	Crabp2,Slc27a2,Abcb4,Crabp1,Retsat,Cln8,Ech1,Top2a,Gnpat,Fdps,Aldh9a1,Idi1,Pex6,Nudt19,Prdx1,Acsl5,Acot8,Dio1,Slc25a19,Cat,Sod1,Sod2
HALLMARK_NOTCH_SIGNALING	0.0733871	0.15289	0.086197	-0.450657	-1.39715	31	Notch1,Maml2,Jag1,Fbxw11,Notch3,Psen2,Dtx4,Dtx2,Cul1,Wnt2,Wnt5a,Hes1,Ccnd1,Fzd1,Heyl,Fzd7,Lfng,Notch2
HALLMARK_WNT_BETA_CATENIN_SIGNALING	0.0792818	0.158564	0.084004	-0.419	-1.35543	38	Notch1,Ncstn,Fzd8,Csnk1e,Ncor2,Notch4,Jag1,Ctnnb1,Hdac5,Psen2,Gnai1,Hey1,Ptch1,Cul1
HALLMARK_APICAL_SURFACE	0.094213	0.181179	0.0773125	-0.403568	-1.31956	40	Tmem8b,Lypd3,Mdga1,Ncoa6,Shroom2,Gstm5,Gata3,Ghrl,Mal,Dcbld2,Cx3cl1,B4galt1,Adam10,Sulf2
HALLMARK_BILE_ACID_METABOLISM	0.121004	0.224081	0.0475333	0.353664	1.23035	97	Apoa1,Slc27a2,Dio2,Retsat,Efhc1,Lck,Ch25h,Amacr,Fdxr,Gnpat,Pex11g,Aldh9a1,Idi1,Pex6,Acsl5,Dio1,Nudt12,Cat,Sod1
HALLMARK_ADIPOGENESIS	0.15135	0.263222	0.0397201	0.304868	1.16231	199	Dnajc15,Ndufa5,Retsat,Ndufab1,Ptcd3,Atp5po,Suclg1,Hibch,Fabp4,Tank,Etfb,Dhrs7b,Prdx3,Sdhb,Ghitm,Ech1,Decr1,Sdhc,Mccc1,Mrpl15,Elovl6,Cdkn2c,Cyc1,Cmbl,Ak2,Atl2,Uqcrq,Jagn1,Cox7b,Mgst3,Ppp1r15b,Dbt,Cox6a1,Acadm,Chchd10,Cat,Mtch2,Sod1,Hspb8,Qdpr,Slc25a1,Pemt,Cd36,Vegfb,Hadh,Tob1,Samm50,Elmod3,Bcl6,Mylk,Itsn1,Cmpk1,Sncg,Ddt,Col4a1,Uqcr11,Taldo1,Miga2,Immt,Tst,Plin2,Slc1a5,Coq5,Cpt2,Idh3a,Adipor2,Slc5a…
HALLMARK_REACTIVE_OXYGEN_SPECIES_PATHWAY	0.155383	0.263222	0.043221	0.398883	1.23724	48	Ftl1,Lamtor5,Txn1,Atox1,Srxn1,Prdx1,Prdx6,Txnrd2,Ndufs2,Cat,Sod1,Prdx4,Sod2,Msra,Mpo
HALLMARK_KRAS_SIGNALING_DN	0.157933	0.263222	0.067773	-0.281552	-1.14224	134	Zbtb16,Fggy,Htr1d,Lypd3,Pkp1,Chst2,Cyp39a1,Kmt2d,Zfp112,Sptbn2,Cntfr,Efhd1,Cdh16,Prkn,Krt15,Tgfb2,Tfcp2l1,Capn9,Dtnb,Plag1,Mx2,Cldn8
HALLMARK_MITOTIC_SPINDLE	0.174325	0.2768	0.0366366	0.300497	1.14564	199	Nusap1,Kif11,Lrpprc,Fbxo5,Espl1,Aurka,Birc5,Ndc80,Prc1,Kif2c,Bub1,Tpx2,Kif22,Kntc1,Kptn,Pif1,Plk1,Dlgap5,Ttk,Racgap1,Smc4,Arhgap4,Ect2,Nck1,Sass6,Kif4,Kif15,Kif20b,Top2a,Tubd1,Atg4b,Cenpe,Gemin4,Nek2,Cdk1,Ccnb2,Tubgcp3
HALLMARK_ESTROGEN_RESPONSE_LATE	0.177152	0.2768	0.0682684	-0.2638	-1.11098	180	Npy1r,Scnn1a,Wfs1,Gper1,Emp2,Lamc2,Rps6ka2,Myof,Cxcl14,Ret,Ncor2,Elovl5,Slc2a8,Nrip1,Foxc1,Farp1,Tpd52l1,Trim29,Cpe,Cd44,Abhd2,Amfr,Ptges,Igsf1,Plxnb1,Aff1,St14,Klf4,Pdcd4,Eeig1,Gjb3,Jak1,Large1,Gal,Bcl2,Cyp26b1,Rab31
HALLMARK_P53_PATHWAY	0.291019	0.439411	0.0536866	-0.247714	-1.05687	198	Lif,Zbtb16,Sphk1,Zfp36l1,Ddit4,Plk2,Wwp1,Fuca1,Mxd4,Notch1,Ei24,Trafd1,Ralgds,Ip6k2,Vdr,Tcn2,Tpd52l1,Ier3,Sdc1,Abhd4,Ankra2,Cd82,Ctsf,Tgfa,Hbegf,Ercc5,Pmm1,Krt17,Tgfb1,St14,Txnip,Gadd45a,Klf4
HALLMARK_GLYCOLYSIS	0.2988	0.439411	0.0264758	0.282733	1.07411	192	Lct,Aurka,Hax1,Cenpa,Adora2b,Txn1,Fam162a,Cth,Kif20a,Plod2,Rpe,Chst1,Stmn1,Alg1,Depdc1a,Sdhc,Hmmr,Nasp,Aldob,Mpi,Lhx9,Bpnt1,Gmppb,Aldh9a1,Nol3,Galk2,Chst4,Ldha,Kdelr3,Cdk1,Pgls,Fkbp4,Rragd,Gmppa,Gnpda1,Ero1a,B4galt4
HALLMARK_CHOLESTEROL_HOMEOSTASIS	0.320894	0.458421	0.0274332	0.327338	1.08326	70	Tmem97,Sqle,Fabp5,Atf5,Trib3,Ethe1,Sema3b,Ech1,Fdps,Idi1,Stard4,Pcyt2,Gpx8,Cyp51,Anxa5,Mvd,Gusb,Mvk,Lgals3
HALLMARK_UV_RESPONSE_UP	0.361325	0.501841	0.0238951	0.283985	1.04969	151	Ccne1,Rfc4,Asns,Fen1,H2ax,Polg2,Cebpg,Hmox1,Cyb5b,Cyb5r1,Il6,Bmp2,Selenow,Maoa,Stip1,Polr2h,Eif2s3x,Prpf3,Pole3,Tars1,Bak1,Gch1,Fkbp4,Htr7,Igfbp2,Mrpl23,Ppif,Alas1,Sod2,Tfrc,Bid,Mgat1,Acaa1a,Atp6v1c1,Gls,Rrad,Ap2s1,Kcnh2,Tst,Parp2,Atp6v1f,Slc25a4,Btg3,Spr,Nfkbia,Cnp,Apom,Hnrnpu,Ppt1,Pdlim3,Grina,Sqstm1,Rasgrp1,Stk25,Urod,Sigmar1,Cdc5l
HALLMARK_HEME_METABOLISM	0.389508	0.526363	0.0447238	-0.242477	-1.02002	179	Trim58,Mospd1,Aqp3,Aldh1l1,Gclc,Sidt2,Epb41,Slc66a2,Rnf123,Osbp2,Vezf1,Tns1,Cast,Add1,Lrp10,Foxj2,Klf3,Tfdp2,Slc6a8,Rap1gap,Igsf3,Smox,Lamp2,Tspan5,Slc30a1,Eif2ak1
HALLMARK_KRAS_SIGNALING_UP	0.420713	0.55357	0.0438061	-0.237568	-1.01078	195	Apod,Akap12,Lif,Fuca1,Gadd45g,Tph1,Flt4,Kif5c,Mtmr10,Gprc5b,Tspan7,Itgbl1,F2rl1,Hdac9,Ets1,Cidea,Cpe,Jup,Ccser2,Ephb2,Prkg2,Dcbld2,Nin,Etv4,Hbegf,Peg3,Pigr,Plau,Map7,Cfb,Itga2,Klf4,Evi5,Hsd11b1,Adgrl4,Avl9,Angptl4,Il1rl2,Pcsk1n,Gpnmb,Scn1b,Ngf,Emp1,Prdm1,Igfbp3
HALLMARK_XENOBIOTIC_METABOLISM	0.505519	0.648102	0.0184263	0.261256	0.982106	177	Fabp1,Bcat1,Shmt2,Tmem97,Retsat,Psmb10,Ccl25,Ahcyl,Pycr1,Hmox1,Igf1,Blvrb,Mthfd1,Ech1,Maoa,Dhrs1,Arg1,Slc22a1,Aldh9a1,Tkfc,Gch1,Kars1,Cyp2s1,Vnn1,Slc46a3,Gstm4,Lcat,Sar1b,Gart,Cat,Alas1,Bphl,Pemt,Cd36,Fbln1,Ugdh,Ssr3,Cyfip2,Entpd5,Rbp4,Upp1,Vtn,Abhd6,Ddt,Aldh3a1,Gstt2,Adh5,Ptgr1,Nqo1,Slc1a5,Enpep
HALLMARK_TNFA_SIGNALING_VIA_NFKB	0.533047	0.666309	0.0383193	-0.228922	-0.973405	194	Lif,Kdm6b,Spsb1,Sphk1,Plk2,Il23a,Per1,Tnip2,Lamb3,Junb,Klf9,Pnrc1,Ier2,Smad3,F2rl1,Tgif1,F3,Ier3,Sdc4,Jag1,Klf6,Dusp1,Cd44,Dusp5,Bhlhe40,Rel,Hbegf,Tnip1,B4galt1,Plau,Pfkfb3,Gadd45a,Klf4
HALLMARK_ANGIOGENESIS	0.573478	0.699364	0.0190848	0.317989	0.927468	35	Pf4,Timp1,Olr1,Cxcl5,Col3a1,S100a4,Thbd
HALLMARK_COMPLEMENT	0.590614	0.703112	0.0160973	0.251589	0.946838	178	Apoa4,Mt3,Lcp2,Lap3,Irf7,Timp1,Itgam,Lck,Il6,Pfn1,Cebpb,Cr2,Psmb9,Gzma,Olr1,Plek,Atox1,Dpp4,Serpinc1,Gnb4,Pcsk9,Gmfb,Akap10,Gngt2,S100a13,Lta4h,Ehd1,Cdk5r1,Serpinb2,Anxa5,Prss36,Dock10,Cd36,Irf2,Csrp1,Calm3,Lgals3,Ccl5,Gng2,Casp4,Ctsb,Kcnip2
HALLMARK_IL2_STAT5_SIGNALING	0.626728	0.728753	0.0149969	0.245096	0.932444	196	Tnfsf11,Ccne1,Glipr2,Eef1akmt1,Il1rl1,Umps,Traf1,Cdc6,Odc1,Ahcyl,Csf1,Rhoh,Ifitm3,Hopx,Bmp2,Amacr,Tnfrsf1b,Pus1,Serpinc1,Cxcl10,Tnfsf10,Nop2,Cst7,Cd86,Capg,Flt3l,Rragd,Lrig1,Ltb,Cd83,Coch,Cd48,Galm,Sell,Icos,Pdcd2l,Il2ra,Gpr65,Ccr4,Ctsz,Irf4,Tnfrsf9,Adam19,Batf,Pnp,Socs1,Tlr7,Cyfip1,Plin2,Tgm2,Praf2,Slc1a5,Cd79b,Serpinb6a,Ckap4,Nrp1
HALLMARK_COAGULATION	0.687162	0.780866	0.0145708	0.249496	0.895043	119	Apoa1,Pf4,Mmp9,Apoc3,Timp1,Sh2b2,Olr1,Plek,Dpp4,Serpinc1,Mmp3,Msrb2,S100a13,Lta4h,Sparc,Serpinb2,Thbd
HALLMARK_APOPTOSIS	0.753873	0.832651	0.0128002	0.235492	0.873811	158	Cdc25b,Retsat,Cth,Il1b,Timp1,Plppr4,Hmox1,Ifitm3,Brca1,Il6,Bmp2,Fdxr,Top2a,Bax,Tnfsf10,Dap3,Gch1,Hmgb2,Mgmt,Cd69,Aifm3,Sod1,Cd14,Sod2,Casp2,Cdkn1b,Bid,Rhot2,Gna15,Hgf,Plcb2,Lgals3,Ddit3,Bcap31,Casp4,Cav1,Hspb1,Lmna,Gpx1
HALLMARK_EPITHELIAL_MESENCHYMAL_TRANSITION	0.766039	0.832651	0.0308921	-0.213725	-0.907424	192	Ccn2,Lama3,Mgp,Fuca1,Lamc2,Lama2,Flna,Cadm1,Cdh6,Fzd8,Adam12,Vegfc,Serpine2,Sdc4,Sdc1,Col7a1,Ntm,Col11a1,Slc6a8,Fbn2,Cd44,Msx1,Mmp14,Bmp1,Fstl1,Tgfb1,Mmp2,Itga2,Gadd45a,Fmod,Nt5e,Ecm1,Comp,Thbs1,Pmepa1,Serpine1,Eln,Nid2,Dst,Basp1,Igfbp3
HALLMARK_PI3K_AKT_MTOR_SIGNALING	0.932295	0.980808	0.0105254	0.21609	0.754138	99	Camk4,Lck,Nck1,E2f1,Eif4e,Trib3,Pfn1,Akt1s1,Them4,Cdk1,Il2rg,Traf2,Ap2m1,Hsp90b1,Cdkn1b,Mapk10,Map2k3,Atf1,Ddit3,Actr3,Hras
HALLMARK_ANDROGEN_RESPONSE	0.941575	0.980808	0.0105254	0.212621	0.736015	94	Cenpn,Steap4,Xrcc6,Dbi,Rrp12,Maf,Idi1,Srp19
HALLMARK_PANCREAS_BETA_CELLS	0.969769	0.98956	0.0113948	0.210481	0.620317	37	Pklr,Srp14,Insm1,Dpp4,Pdx1,Spcs1,Lmo2,Sec11a
HALLMARK_PROTEIN_SECRETION	0.992228	0.992228	0.00968533	0.183705	0.63536	93	Bet1,Anp32e,Vps45,Zw10,Ap2m1,Sec22b,Sod1,Clta,Snap23,Lman1,Ap2s1,Scamp3,Vamp3,Rab9,Tspan8,Rer1,Vamp4,Ctsc,Ap3s1,Cln5,Ica1,Sec24d,Atp6v1h,Ppt1

## Sheet: GSEA_M2_CP
pathway	pval	padj	log2err	ES	NES	size	leadingEdge
REACTOME_CELL_CYCLE	3.5574e-32	5.1826e-29	1.47456	0.553215	2.29705	584	Spc25,Spc24,Cenpn,Ska1,Cdc7,Gins2,Rpa2,Mad2l1,Zwilch,Skp2,Nuf2,Pold1,Rad51,Haus5,Fbxo5,Ube2c,Nsl1,Espl1,Sgo1,Rmi2,Ccne1,Pole2,Dscc1,Tfdp1,Chek2,Aurka,Cdca5,Mcm5,Chek1,Cenpk,Ndc80,Ccne2,Banf1,Plk4,Prim1,Mcm3,Rfc4,Ccna2,Ncapg,Mcm10,Nup35,Bub1b,Gins3,Gins1,Clspn,Cdc25b,Kif2c,Bub1,Ube2s,Fen1,Cdc20,Gins4,Dynll1,Psme2b,Cenpa,Cenpi,Mcm8,Cenpw,E2f4,Rpa3,Mcm6,Tpx2,Haus3,Cdc16,Kntc1,Cenph,Cdc45,Psme2,Pmf1,…
REACTOME_TRANSLATION	6.00185e-32	5.1826e-29	1.46752	0.699486	2.69993	222	Rps2,Mrpl35,Eef1d,Mrpl18,Mrpl42,Mrps21,Mrps18b,Rpl15,Mrps16,Mrpl19,Eif4a2,Mrpl47,Mrpl49,Eef1g,Mrrf,Mrpl24,Mrps28,Mrpl51,Chchd1,Ptcd3,Mrpl21,Rpl8,Mrps33,Mrps14,Rpl35a,Rps21,Mrpl52,Gspt1,Rps27l,Mrpl12,Eef1b2,Rpl13,Rpl29,Mrpl13,Rplp2,Mrpl28,Mrpl53,Mrpl55,Rpl39,Rpl36al,Rps11,Mrps15,Mrpl17,Eif4e,Eif2b5,Rps6,Gfm2,Rplp0,Mrpl32,Rps28,Rps10,Rps24,Rps15a,Srp14,Rpl18,Eif3j1,Aurkaip1,Rplp1,Rps3a1,Rps9,Rpl36,…
REACTOME_METABOLISM_OF_RNA	1.7263e-24	9.93774e-22	1.27903	0.516994	2.14484	579	Hnrnpa2b1,Slbp,Rps2,Hnrnpc,Srsf7,Lsm6,Nob1,Exosc8,Srsf10,Lsm5,Rpl15,Nup35,Nop56,Ppil3,Rrp36,Ppil1,Eif4a2,Elavl1,Polr2g,Fbl,Psme2b,Nip7,Snu13,Psme2,Gemin6,Srsf1,Bud23,Bcas2,Psmb10,Srsf3,Rpl8,Rpl35a,Rpp40,Exosc2,Rps21,Utp11,Chtop,Snrpd2,Nup37,Gspt1,Utp25,Rps27l,Nup205,Hspa8,Hnrnph1,Rpp30,Lsm1,Rpl13,Rpl29,Tsr1,Lsm3,Bop1,Rplp2,Cstf3,Psmd14,Rpl39,Rpl36al,Rps11,Nop58,Aaas,Bysl,Lsm2,Eif4e,U2af1l4,Gtf2h4…
REACTOME_CELL_CYCLE_CHECKPOINTS	2.62656e-23	1.13402e-20	1.25451	0.614502	2.41137	269	Spc25,Spc24,Cenpn,Ska1,Cdc7,Rpa2,Mad2l1,Zwilch,Nuf2,Ube2c,Nsl1,Sgo1,Rmi2,Ccne1,Chek2,Mcm5,Chek1,Cenpk,Ndc80,Ccne2,Mcm3,Rfc4,Ccna2,Mcm10,Bub1b,Clspn,Kif2c,Bub1,Ube2s,Cdc20,Dynll1,Psme2b,Cenpa,Cenpi,Mcm8,Rpa3,Mcm6,Cdc16,Kntc1,Cenph,Cdc45,Psme2,Pmf1,H2ax,Psmb10,Mcm7,Cdca8,Plk1,Exo1,Brip1,Rfc2,Cenpp,Cdc6,Nup37,Dsn1,Rpa1,Cenpm,Cdc26,Ccnb1,Ercc6l,Psmd14,Brca1,Sgo2a,Rfc5,Cenpl,Psmb5,Aurkb,Cenpu,Itgb3bp,…
REACTOME_MAJOR_PATHWAY_OF_RRNA_PROCESSING_IN_THE_NUCLEOLUS_AND_CYTOSOL	6.32593e-19	2.18498e-16	1.12391	0.653173	2.45535	171	Rps2,Nob1,Exosc8,Rpl15,Nop56,Rrp36,Fbl,Nip7,Snu13,Bud23,Rpl8,Rpl35a,Rpp40,Exosc2,Rps21,Utp11,Utp25,Rps27l,Rpp30,Rpl13,Rpl29,Tsr1,Bop1,Rplp2,Rpl39,Rpl36al,Rps11,Nop58,Bysl,Rps6,Rplp0,Eri1,Rps28,Rps10,Rps24,Rps15a,Rpl18,Rplp1,Rps3a1,Rps9,Rpl36,Rps18,Ddx47,Uba52,Rps17,Rps20,Rps7,Mphosph10,Rpl24,Wdr46,Rpl22,Rpl35rt,Rcl1,Rpl22l1,Rpl27a,Rps13,Rpl10,Emg1,Rpl35,Utp20,Rpl13a,Utp4,Rps16,Wdr12,Exosc7,Gnl3,W…
REACTOME_AEROBIC_RESPIRATION_AND_RESPIRATORY_ELECTRON_TRANSPORT	1.40192e-17	4.03518e-15	1.07687	0.608954	2.34412	216	Ndufaf5,Dmac1,Timmdc1,Cycs,Ndufb9,Lyrm7,Ndufb2,Rab5if,Cox17,Pdp2,Cox7a1,Ndufc1,Ndufb10,Ndufa5,Atp5pf,Gpt,Fahd1,Ndufab1,Slc25a22,Atp5po,Ndufb1,Fh1,Suclg1,Atp5me,Ndufs1,Cox16,Coa3,L2hgdh,Etfb,Ndufb5,Cox4i1,Vdac1,Ndufa4,Nubpl,Ndufaf2,Sdhb,Atp5mf,Ndufa13,Pdhb,Atp5mj,Atp5mc1,Atp5pb,Etfa,Cox6b1,Atp5f1e,Atp5mc2,Cox5a,Trap1,Mrps36,Atp5mc3,Sdhc,Ndufaf1,Uba52,Ndufb6,Cox7c,Ndufa3,Fxn,Cyc1,Ndufs4,Ndufb3,Uqcr…
REACTOME_MITOCHONDRIAL_TRANSLATION	1.29615e-16	3.19778e-14	1.04763	0.728922	2.51539	89	Mrpl35,Mrpl18,Mrpl42,Mrps21,Mrps18b,Mrps16,Mrpl19,Mrpl47,Mrpl49,Mrrf,Mrpl24,Mrps28,Mrpl51,Chchd1,Ptcd3,Mrpl21,Mrps33,Mrps14,Mrpl52,Mrpl12,Mrpl13,Mrpl28,Mrpl53,Mrpl55,Mrps15,Mrpl17,Gfm2,Mrpl32,Aurkaip1,Mrps36,Mrps7,Mrps2,Mrpl45,Mrpl15,Mrps12,Mrpl22,Mrpl48,Mrpl39,Mrps10,Mrpl57,Mrpl38,Eral1,Mrpl14,Mrpl36,Mrps25,Mrps17,Mrps26,Dap3,Mrpl9,Mrpl11,Mrps31,Mrps22,Mrps18a,Mrpl34,Mrpl23,Mrpl40,Mrpl46,Mrps34,…
REACTOME_EUKARYOTIC_TRANSLATION_INITIATION	1.29385e-15	2.79311e-13	1.01754	0.689265	2.45905	113	Rps2,Rpl15,Eif4a2,Rpl8,Rpl35a,Rps21,Rps27l,Rpl13,Rpl29,Rplp2,Rpl39,Rpl36al,Rps11,Eif4e,Eif2b5,Rps6,Rplp0,Rps28,Rps10,Rps24,Rps15a,Rpl18,Eif3j1,Rplp1,Rps3a1,Rps9,Rpl36,Rps18,Eif3j2,Uba52,Eif2s1,Rps17,Rps20,Rps7,Rpl24,Rpl22,Rpl35rt,Eif2s2,Rpl22l1,Rpl27a,Rps13,Rpl10,Rpl35,Rpl13a,Rps16,Eif2s3x,Rps5,Rps29,Rpl6,Rpl12,Rpl26,Eif4b,Rpl37a,Rpl9,Rpl31,Rpl21,Rps19,Rpsa,Rpl14,Rps12,Eif3l,Rpl38,Rpl27,Rps3,Rps2…
REACTOME_RESPIRATORY_ELECTRON_TRANSPORT	2.58535e-15	4.961e-13	1.00732	0.672577	2.42106	120	Ndufaf5,Dmac1,Timmdc1,Cycs,Ndufb9,Lyrm7,Ndufb2,Rab5if,Cox17,Cox7a1,Ndufc1,Ndufb10,Ndufa5,Ndufab1,Slc25a22,Ndufb1,Ndufs1,Cox16,Coa3,Etfb,Ndufb5,Cox4i1,Ndufa4,Nubpl,Ndufaf2,Ndufa13,Etfa,Cox6b1,Cox5a,Ndufaf1,Ndufb6,Cox7c,Ndufa3,Fxn,Cyc1,Ndufs4,Ndufb3,Uqcrc2,Ndufa12,Ndufs6,Ndufaf6,Ndufa8,Ndufaf7,Uqcrb,Hscb,Ndufaf4,Cox19,Uqcrq,Ndufs2,Ndufa9,Slc25a11,Uqcrh,Ndufc2,Cox7b,Coa5,Cox6c,Tmem126b,Ndufb11,Ndufb…
REACTOME_MITOTIC_METAPHASE_AND_ANAPHASE	4.07356e-15	7.03505e-13	0.996986	0.575292	2.21887	219	Spc25,Spc24,Cenpn,Ska1,Mad2l1,Zwilch,Nuf2,Fbxo5,Ube2c,Nsl1,Espl1,Sgo1,Cdca5,Cenpk,Ndc80,Banf1,Nup35,Bub1b,Kif2c,Bub1,Ube2s,Cdc20,Dynll1,Psme2b,Cenpa,Cenpi,Cdc16,Kntc1,Cenph,Psme2,Pmf1,Ran,Psmb10,Cdca8,Plk1,Cenpp,Nup37,Nup205,Dsn1,Cenpm,Cdc26,Tuba1b,Rcc1,Ccnb1,Ercc6l,Psmd14,Sgo2a,Cenpl,Psmb5,Aurkb,Cenpu,Vrk1,Itgb3bp,Kif18a,Psmd7,Psmb8,Uba52,Nup85,Cenps,Cenpt,Psma5,Cenpe,Sumo1,Anapc15,Psme1,Cenpq,A…
REACTOME_S_PHASE	4.5881e-15	7.20331e-13	0.996986	0.642698	2.36993	146	Gins2,Rpa2,Skp2,Pold1,Ube2c,Ccne1,Pole2,Cdca5,Mcm5,Ccne2,Prim1,Mcm3,Rfc4,Ccna2,Gins3,Gins1,Cdc25b,Ube2s,Fen1,Gins4,Psme2b,Mcm8,Rpa3,Mcm6,Cdc16,Psme2,Pole4,Pcna,Psmb10,Mcm7,Lig1,Rfc2,Cdc6,Rpa1,Cdc26,Pola2,Gmnn,Psmd14,Rfc5,Psmb5,Cks1b,Pola1,Psmd7,Psmb8,Mcm2,Uba52,Esco2,Psma5,Dna2,Anapc15,Akt2,Skp1,Psme1,Anapc11,Pole3,Psmb4,Mcm4,Cdt1,Prim2,Psma8,Psma7,Psmb1,Ccnh,Rfc3,Psmb6,Psma3,Cdkn1b
REACTOME_DNA_REPLICATION	5.7681e-15	8.30126e-13	0.996986	0.663355	2.40127	126	Cdc7,Gins2,Rpa2,Skp2,Pold1,Ube2c,Ccne1,Pole2,Mcm5,Ccne2,Prim1,Mcm3,Rfc4,Ccna2,Mcm10,Gins3,Gins1,Ube2s,Fen1,Gins4,Psme2b,Mcm8,Rpa3,Mcm6,Cdc16,Cdc45,Psme2,Pole4,Pcna,Psmb10,Mcm7,Lig1,Rfc2,Cdc6,Rpa1,Cdc26,Pola2,Gmnn,Psmd14,Rfc5,Psmb5,Pola1,Psmd7,Psmb8,Mcm2,Uba52,Psma5,Dna2,Anapc15,Skp1,Psme1,Anapc11,Pole3,Psmb4,Mcm4,Cdt1,Prim2,Psma8,Psma7,Psmb1,Rfc3,Psmb6,Psma3
REACTOME_M_PHASE	7.73942e-15	1.02815e-12	0.986546	0.509463	2.05679	372	Spc25,Spc24,Cenpn,Ska1,Mad2l1,Zwilch,Nuf2,Haus5,Fbxo5,Ube2c,Nsl1,Espl1,Sgo1,Cdca5,Cenpk,Ndc80,Banf1,Plk4,Ncapg,Nup35,Bub1b,Kif2c,Bub1,Ube2s,Cdc20,Dynll1,Psme2b,Cenpa,Cenpi,Haus3,Cdc16,Kntc1,Cenph,Psme2,Pmf1,H2ax,Smc2,Ran,Psmb10,Cdca8,Plk1,Cenpp,Nup37,Kif20a,Nup205,Dsn1,Ncaph,Smc4,Cenpm,Cdc26,Tuba1b,Rcc1,Ccnb1,Firrm,Ercc6l,Psmd14,Sgo2a,Cenpl,Aaas,Cep41,Psmb5,Aurkb,Cenpu,Ncapg2,Vrk1,Itgb3bp,Hsp90aa…
REACTOME_NONSENSE_MEDIATED_DECAY_NMD_INDEPENDENT_OF_THE_EXON_JUNCTION_COMPLEX_EJC	4.09663e-14	5.05348e-12	0.965328	0.714771	2.46428	88	Rps2,Rpl15,Rpl8,Rpl35a,Rps21,Gspt1,Rps27l,Rpl13,Rpl29,Rplp2,Rpl39,Rpl36al,Rps11,Rps6,Rplp0,Rps28,Rps10,Rps24,Rps15a,Rpl18,Rplp1,Rps3a1,Rps9,Rpl36,Rps18,Uba52,Ncbp2,Rps17,Rps20,Rps7,Rpl24,Rpl22,Rpl35rt,Rpl22l1,Rpl27a,Rps13,Rpl10,Rpl35,Rpl13a,Rps16,Rps5,Rps29,Rpl6,Rpl12,Rpl26,Rpl37a,Rpl9,Rpl31,Rpl21,Rps19,Rpsa,Rpl14,Rps12,Rpl38,Rpl27,Rps3,Rps23,Ncbp1,Rpl17,Rpl7a,Rpl36a,Rps4x,Rpl7,Rps27,Rps25,Rpl19,…
REACTOME_SEPARATION_OF_SISTER_CHROMATIDS	1.25624e-13	1.44636e-11	0.943632	0.587314	2.21931	181	Spc25,Spc24,Cenpn,Ska1,Mad2l1,Zwilch,Nuf2,Ube2c,Nsl1,Espl1,Sgo1,Cdca5,Cenpk,Ndc80,Bub1b,Kif2c,Bub1,Ube2s,Cdc20,Dynll1,Psme2b,Cenpa,Cenpi,Cdc16,Kntc1,Cenph,Psme2,Pmf1,Psmb10,Cdca8,Plk1,Cenpp,Nup37,Dsn1,Cenpm,Cdc26,Tuba1b,Ercc6l,Psmd14,Sgo2a,Cenpl,Psmb5,Aurkb,Cenpu,Itgb3bp,Kif18a,Psmd7,Psmb8,Uba52,Nup85,Cenps,Cenpt,Psma5,Cenpe,Anapc15,Psme1,Cenpq,Anapc11,Zw10,Mis12,Psmb4,Nde1,Incenp,Nudc,Ska2,Psma8…
REACTOME_CHROMOSOME_MAINTENANCE	3.93496e-13	4.24729e-11	0.932595	0.658255	2.33559	110	Cenpn,Rpa2,Pold1,Dscc1,Cenpk,Prim1,Rfc4,Ccna2,Fen1,Cenpa,Cenpi,Cenpw,Rpa3,Cenph,H2ax,Pif1,Pcna,Terf1,Lig1,Gar1,Rfc2,Cenpp,Rpa1,Chtf18,Cenpm,Pola2,Chtf8,Nhp2,Mis18bp1,Rfc5,Cenpl,Nop10,Cenpu,Pot1a,Oip5,Pola1,Itgb3bp,Cenps,Cenpt,Dna2,Cenpx,Cenpq,Acd,Stn1,Tert
REACTOME_MITOTIC_SPINDLE_CHECKPOINT	3.90314e-12	3.96513e-10	0.887075	0.651216	2.30698	108	Spc25,Spc24,Cenpn,Ska1,Mad2l1,Zwilch,Nuf2,Ube2c,Nsl1,Sgo1,Cenpk,Ndc80,Bub1b,Kif2c,Bub1,Ube2s,Cdc20,Dynll1,Cenpa,Cenpi,Cdc16,Kntc1,Cenph,Pmf1,Cdca8,Plk1,Cenpp,Nup37,Dsn1,Cenpm,Cdc26,Ercc6l,Sgo2a,Cenpl,Aurkb,Cenpu,Itgb3bp,Kif18a,Nup85,Cenps,Cenpt,Cenpe,Anapc15,Cenpq,Anapc11,Zw10
REACTOME_AMPLIFICATION_OF_SIGNAL_FROM_THE_KINETOCHORES	8.31115e-12	7.60951e-10	0.875325	0.668504	2.31357	91	Spc25,Spc24,Cenpn,Ska1,Mad2l1,Zwilch,Nuf2,Nsl1,Sgo1,Cenpk,Ndc80,Bub1b,Kif2c,Bub1,Cdc20,Dynll1,Cenpa,Cenpi,Kntc1,Cenph,Pmf1,Cdca8,Plk1,Cenpp,Nup37,Dsn1,Cenpm,Ercc6l,Sgo2a,Cenpl,Aurkb,Cenpu,Itgb3bp,Kif18a,Nup85,Cenps,Cenpt
REACTOME_MITOTIC_PROMETAPHASE	8.37179e-12	7.60951e-10	0.875325	0.565006	2.14563	188	Spc25,Spc24,Cenpn,Ska1,Mad2l1,Zwilch,Nuf2,Haus5,Nsl1,Sgo1,Cdca5,Cenpk,Ndc80,Plk4,Ncapg,Bub1b,Kif2c,Bub1,Cdc20,Dynll1,Cenpa,Cenpi,Haus3,Kntc1,Cenph,Pmf1,Smc2,Cdca8,Plk1,Cenpp,Nup37,Dsn1,Ncaph,Smc4,Cenpm,Tuba1b,Ccnb1,Firrm,Ercc6l,Sgo2a,Cenpl,Cep41,Aurkb,Cenpu,Itgb3bp,Hsp90aa1,Kif18a,Nup85,Cenps,Cenpt,Cenpe,Cenpq,Nek2,Cdk1,Zw10,Ccnb2,Ncapd2,Tubgcp3,Mis12,Haus1,Nde1,Incenp,Nudc,Cep135,Cep76,Ska2,Cenp…
REACTOME_NONSENSE_MEDIATED_DECAY_NMD	1.01894e-11	8.79859e-10	0.875325	0.64515	2.28365	107	Rps2,Rpl15,Rpl8,Rpl35a,Rps21,Gspt1,Rps27l,Rpl13,Rpl29,Rplp2,Rpl39,Rpl36al,Rps11,Rps6,Rplp0,Rps28,Rps10,Rps24,Rps15a,Rpl18,Rplp1,Rps3a1,Rps9,Rpl36,Rps18,Uba52,Ncbp2,Rps17,Rps20,Rps7,Rpl24,Rpl22,Rpl35rt,Rpl22l1,Rpl27a,Rps13,Rpl10,Rpl35,Rpl13a,Rps16,Rps5,Rps29,Upf3a,Rpl6,Rpl12,Rpl26,Rpl37a,Rpl9,Rpl31,Rpl21,Rps19,Rpsa,Rpl14,Rps12,Rpl38,Rpl27,Rps3,Rbm8a,Rps23,Ncbp1,Rpl17,Rpl7a,Rpl36a,Rps4x,Rpl7,Rps27,…
REACTOME_RESOLUTION_OF_SISTER_CHROMATID_COHESION	3.33165e-11	2.62524e-09	0.851339	0.630505	2.2626	118	Spc25,Spc24,Cenpn,Ska1,Mad2l1,Zwilch,Nuf2,Nsl1,Sgo1,Cdca5,Cenpk,Ndc80,Bub1b,Kif2c,Bub1,Cdc20,Dynll1,Cenpa,Cenpi,Kntc1,Cenph,Pmf1,Cdca8,Plk1,Cenpp,Nup37,Dsn1,Cenpm,Tuba1b,Ccnb1,Firrm,Ercc6l,Sgo2a,Cenpl,Aurkb,Cenpu,Itgb3bp,Kif18a,Nup85,Cenps,Cenpt,Cenpe,Cenpq,Cdk1,Zw10,Ccnb2
WP_CYTOPLASMIC_RIBOSOMAL_PROTEINS	3.34425e-11	2.62524e-09	0.851339	0.69203	2.31437	74	Rps2,Rpl15,Rpl8,Rpl35a,Rps21,Rpl13,Rpl29,Rpl39,Rps11,Rps6,Rplp0,Rps28,Rps10,Rps24,Rps15a,Rpl18,Rplp1,Rps3a1,Rpl36,Rps18,Rps17,Rps20,Rpl34-ps1,Rps7,Rpl24,Rpl22,Rpl27a,Rps13,Rpl10,Rpl35,Rpl13a,Rps16,Rps5,Rps29,Rpl6,Rpl12,Rpl26,Rpl37a,Rpl9,Rpl31,Rpl21,Rps19,Rpsa,Rps12,Rpl38,Rpl27,Rps3,Rps23,Rpl17,Rpl7a,Rpl36a,Rps4x,Rpl7,Rps27,Rps25,Rpl19,Rpl18a,Rpl28,Rpl10a,Rps26,Fau,Rpl32
REACTOME_METABOLISM	1.22773e-10	9.21864e-09	0.826657	0.348576	1.50166	1617	Apoa1,Cyp3a25,Cyp3a11,Apoa4,Ndufaf5,Fabp1,Slc37a2,Tyms,Dmac1,Timmdc1,Crls1,Uros,Gstp2,Cycs,Gmpr2,Slc27a2,Fabp2,Lrat,Ndufb9,Lyrm7,Bcat1,Ndufb2,Dhfr,Mthfd2,Dck,Gchfr,Gcsh,Nup35,Asns,Aldh18a1,Hk3,Arsi,Decr2,Pycr3,Nudt5,Fabp7,Rab5if,Alpi,Cox17,Aass,Pdp2,Cox7a1,Psme2b,Rrm1,Umps,Ndufc1,Slc51a,Ndufb10,Glyctk,Ndufa5,Shmt2,Atp5pf,Ugt2b5,Psme2,Gpt,B3galnt1,Abhd10,Cps1,Fahd1,Oxct1,Ndufab1,Akr1b1,Nmnat1,Sqle…
REACTOME_DNA_REPAIR	2.71175e-10	1.95133e-08	0.814036	0.480652	1.90787	305	Pclaf,Rpa2,Pold1,Rad51,Rmi2,Pole2,Rad51ap1,Chek2,Chek1,Gen1,Rfc4,Ccna2,Isg15,Fancb,Clspn,Polq,Eme1,Fen1,Polr2g,Xrcc6,Parp1,Ino80e,Rpa3,Polb,Pole4,H2ax,Tcea1,Poll,Dtl,Pcna,Terf1,Kpna2,Lig1,Exo1,Brip1,Rfc2,Kpna2rt,Ung,Rpa1,Tipin,Tdp1,Xrcc1,Ppp5c,Firrm,Polh,Brca1,Rfc5,Gtf2h4,Pot1a,Ube2l6,Fancd2,Cul4a,Faap24,Uba52,Cenps,Fancg,Polr2h,Sumo1,Dna2,Apex1,Babam1,Cenpx,Acd,Lig4,Neil3,Rad1,Pole3,Usp1,Gtf2h3,…
REACTOME_G1_S_TRANSITION	2.90411e-10	2.00616e-08	0.814036	0.625054	2.20714	105	Cdc7,Rpa2,Skp2,Ccne1,Pole2,Mcm5,Ccne2,Prim1,Mcm3,Ccna2,Mcm10,Psme2b,Mcm8,Rpa3,Mcm6,Cdc45,Psme2,Pole4,Psmb10,Mcm7,Cdc6,Rpa1,Pola2,Gmnn,Psmd14,Psmb5,Cks1b,Pola1,Psmd7,Psmb8,Mcm2,Uba52,Psma5,Akt2,Skp1,Psme1,Pole3,Psmb4,Mcm4,Cdt1,Prim2,Psma7,Psmb1,Ccnh,Psmb6,Psma3,Cdkn1b
REACTOME_G2_M_CHECKPOINTS	5.07021e-10	3.36779e-08	0.801216	0.567053	2.09978	150	Cdc7,Rpa2,Rmi2,Chek2,Mcm5,Chek1,Mcm3,Rfc4,Mcm10,Clspn,Psme2b,Mcm8,Rpa3,Mcm6,Cdc45,Psme2,H2ax,Psmb10,Mcm7,Exo1,Brip1,Rfc2,Cdc6,Rpa1,Ccnb1,Psmd14,Brca1,Rfc5,Psmb5,Psmd7,Psmb8,Pkmyt1,Mcm2,Uba52,Gtse1,Psma5,Dna2,Babam1,Psme1,Cdk1,Ccnb2,Rad1,Psmb4,Mcm4,Psma8,H4c9,Psma7,Cdc25c,Psmb1,Rfc3,Psmb6,Psma3,Ube2v2,Nsd2,Mre11a,Psma4,Rbbp8,Psmd5,H4c18
WP_ELECTRON_TRANSPORT_CHAIN	5.43769e-10	3.47811e-08	0.801216	0.675553	2.2843	78	Ndufb9,Ndufb2,Cox17,Cox7a1,Ndufc1,Ndufb10,Ndufa5,Atp5pf,Ndufab1,Atp5po,Ndufs1,Ndufb5,Cox4i1,Sdhb,Atp5mf,Atp5pb,Atp5f1e,Atp5mc2,Cox5a,Atp5mc3,Sdhc,Ndufb4c,Ndufb6,Ndufs4,Ndufb3,Uqcrc2,Ndufa12,Ndufs6,Atp5if1,Ndufa8,Uqcrb,Uqcrq,Ndufs2,Ndufa9,Uqcrh,Ndufc2,Cox7b,Cox6c,Sdhd,Cox6a1,Slc25a5,Ndufa1,Ndufv2,Atp5pd,Uqcrfs1,Sco1,Cox15,Atp5f1c,Ndufa10,Ndufa7,Cox5b,Cox7a2,Cox7a2l,Uqcr11,Slc25a14,Ndufv3,Ndufs8,Sl…
REACTOME_HDR_THROUGH_HOMOLOGOUS_RECOMBINATION_HRR	6.58968e-10	4.06442e-08	0.801216	0.712098	2.29999	59	Rpa2,Pold1,Rad51,Rmi2,Pole2,Rad51ap1,Chek1,Gen1,Rfc4,Eme1,Rpa3,Pole4,Pcna,Exo1,Brip1,Rfc2,Rpa1,Firrm,Polh,Brca1,Rfc5,Uba52
REACTOME_DNA_DOUBLE_STRAND_BREAK_REPAIR	7.11576e-10	4.23756e-08	0.801216	0.566801	2.10348	153	Rpa2,Pold1,Rad51,Rmi2,Pole2,Rad51ap1,Chek2,Chek1,Gen1,Rfc4,Ccna2,Clspn,Polq,Eme1,Fen1,Xrcc6,Parp1,Rpa3,Pole4,H2ax,Poll,Pcna,Kpna2,Exo1,Brip1,Rfc2,Kpna2rt,Rpa1,Tipin,Tdp1,Xrcc1,Ppp5c,Firrm,Polh,Brca1,Rfc5
REACTOME_DNA_REPLICATION_PRE_INITIATION	2.49366e-09	1.42564e-07	0.774939	0.62556	2.19512	99	Cdc7,Rpa2,Ube2c,Pole2,Mcm5,Prim1,Mcm3,Mcm10,Ube2s,Psme2b,Mcm8,Rpa3,Mcm6,Cdc16,Cdc45,Psme2,Pole4,Psmb10,Mcm7,Cdc6,Rpa1,Cdc26,Pola2,Gmnn,Psmd14,Psmb5,Pola1,Psmd7,Psmb8,Mcm2,Uba52,Psma5,Anapc15,Psme1,Anapc11,Pole3,Psmb4,Mcm4,Cdt1,Prim2,Psma7,Psmb1,Psmb6,Psma3,Psma4,Anapc10,Psmd5
REACTOME_MITOTIC_G1_PHASE_AND_G1_S_TRANSITION	2.55905e-09	1.42564e-07	0.774939	0.585753	2.12917	130	Cdc7,Rpa2,Skp2,Ccne1,Pole2,Tfdp1,Mcm5,Ccne2,Prim1,Mcm3,Ccna2,Mcm10,Psme2b,Mcm8,E2f4,Rpa3,Mcm6,Cdc45,Psme2,Pole4,Psmb10,Mcm7,Cdc6,Rpa1,Rbl1,Pola2,Gmnn,Psmd14,E2f1,Psmb5,Cks1b,Pola1,Psmd7,Psmb8,Mcm2,Uba52,Psma5,E2f2,Akt2,Skp1,Psme1,Pole3,Psmb4,Mcm4,Cdt1,Prim2,Psma7,Psmb1,Ccnh,Psmb6,Psma3,Cdkn1b,Lin9,Psma4,Psmd5
REACTOME_HOMOLOGY_DIRECTED_REPAIR	2.72683e-09	1.47164e-07	0.774939	0.591687	2.13237	122	Rpa2,Pold1,Rad51,Rmi2,Pole2,Rad51ap1,Chek1,Gen1,Rfc4,Ccna2,Clspn,Polq,Eme1,Fen1,Parp1,Rpa3,Pole4,H2ax,Pcna,Exo1,Brip1,Rfc2,Rpa1,Tipin,Xrcc1,Firrm,Polh,Brca1,Rfc5,Uba52,Dna2,Babam1,Rad1,Pole3,Rad51d,Timeless,H4c9,Rfc3,Ube2v2,Fignl1,Nsd2,Spidr,Mre11a,Rbbp8,Rad52,H4c18
REACTOME_METABOLISM_OF_PROTEINS	2.94576e-09	1.53401e-07	0.774939	0.335178	1.44417	1634	Apoa1,Akp3,Rps2,Lrr1,Hnrnpc,Mrpl35,Eef1d,Ccnf,Skp2,Cog8,Ube2c,Rabggtb,Mrpl18,Hspd1,Mrpl42,Rab29,Canx,Mrps21,Adamtsl3,Apol10b,Mrps18b,Ccna2,Prnd,Rpl15,Gcsh,Nup35,Dph5,Aldh18a1,Riox2,Mrps16,Josd2,Arsi,Clspn,Htra2,Eef1akmt1,Mrpl19,Eif4a2,Mrpl47,Bet1,Ube2s,Cdc20,Alpi,Dynll1,Alg8,Psme2b,Parp1,Mrpl49,Il33,Ino80e,Uhrf2,Shmt2,Atp5pf,Polb,Trappc2l,Psme2,Eef1g,Vdac3,Mrrf,Mrpl24,Oxct1,Ndufab1,Dtl,Ank1,Pcna,…
REACTOME_EXTENSION_OF_TELOMERES	3.03206e-09	1.53401e-07	0.774939	0.736238	2.28962	48	Rpa2,Pold1,Dscc1,Prim1,Rfc4,Ccna2,Fen1,Rpa3,Pif1,Pcna,Terf1,Lig1,Gar1,Rfc2,Rpa1,Chtf18,Pola2,Chtf8,Nhp2,Rfc5,Nop10,Pot1a,Pola1,Dna2,Acd,Stn1,Tert
REACTOME_DNA_STRAND_ELONGATION	3.10889e-09	1.53401e-07	0.774939	0.846671	2.29199	24	Gins2,Rpa2,Pold1,Prim1,Rfc4,Gins3,Gins1,Fen1,Gins4,Rpa3,Pcna,Lig1,Rfc2,Rpa1,Pola2,Rfc5,Pola1
REACTOME_ACTIVATION_OF_THE_MRNA_UPON_BINDING_OF_THE_CAP_BINDING_COMPLEX_AND_EIFS_AND_SUBSEQUENT_BINDING_TO_43S	3.23752e-09	1.55311e-07	0.774939	0.698829	2.25714	59	Rps2,Eif4a2,Rps21,Rps27l,Rps11,Eif4e,Rps6,Rps28,Rps10,Rps24,Rps15a,Eif3j1,Rps3a1,Rps9,Rps18,Eif3j2,Eif2s1,Rps17,Rps20,Rps7,Eif2s2,Rps13,Rps16,Eif2s3x,Rps5,Rps29,Eif4b,Rps19,Rpsa,Rps12,Eif3l,Rps3,Rps23,Rps4x,Eif3i,Eif3k,Eif3d,Rps27,Eif4ebp1,Rps25
REACTOME_PROCESSING_OF_CAPPED_INTRON_CONTAINING_PRE_MRNA	3.93175e-09	1.83517e-07	0.761461	0.484796	1.89703	262	Hnrnpa2b1,Slbp,Hnrnpc,Srsf7,Lsm6,Srsf10,Lsm5,Nup35,Ppil3,Ppil1,Polr2g,Snu13,Srsf1,Bcas2,Srsf3,Chtop,Snrpd2,Nup37,Nup205,Hspa8,Hnrnph1,Lsm3,Cstf3,Aaas,Lsm2,Eif4e,U2af1l4,Snrpc,Nxt1,Txnl4a,U2af1,Ncbp2,Nup85,Mettl3,Snrpe,Snrpd1,Bud31,Polr2h,Ppih,Hnrnpa1,Snrnp48,Snrpb2,Tra2b,Prpf3,Snrpg,Nup210,Lsm4,Snrpa1,Phf5a,Srsf2,Ppwd1,Snrpb,Snrpf,Prpf31,Usp39,Alyref,Lsm7,Prpf4,Prpf38a,Gtf2f1,Papola,Cstf1,Snrpa,R…
REACTOME_RHO_GTPASES_ACTIVATE_FORMINS	9.63071e-09	4.37691e-07	0.74774	0.573847	2.08589	130	Spc25,Spc24,Cenpn,Ska1,Mad2l1,Zwilch,Nuf2,Nsl1,Sgo1,Cenpk,Ndc80,Bub1b,Kif2c,Bub1,Cdc20,Dynll1,Cenpa,Cenpi,Kntc1,Cenph,Pmf1,Cdca8,Plk1,Diaph3,Cenpp,Nup37,Dsn1,Cenpm,Tuba1b,Ercc6l,Sgo2a,Cenpl,Aurkb,Cenpu,Pfn1,Itgb3bp,Kif18a,Nup85,Cenps,Cenpt
REACTOME_COMPLEX_I_BIOGENESIS	1.25725e-08	5.56734e-07	0.74774	0.700106	2.2422	56	Ndufaf5,Dmac1,Timmdc1,Ndufb9,Ndufb2,Ndufc1,Ndufb10,Ndufa5,Ndufab1,Ndufb1,Ndufs1,Ndufb5,Nubpl,Ndufaf2,Ndufa13,Ndufaf1,Ndufb6,Ndufa3,Ndufs4,Ndufb3,Ndufa12,Ndufs6,Ndufaf6,Ndufa8,Ndufaf7,Hscb,Ndufaf4,Ndufs2,Ndufa9,Ndufc2,Tmem126b,Ndufb11,Ndufb8,Ndufa1,Ndufv2,Dmac2,Ndufa10,Tmem186,Ndufa7,Pyurf,Ndufa11,Ndufaf8,Lyrm2,Ndufv3,Ndufs8
REACTOME_TELOMERE_MAINTENANCE	1.61631e-08	6.97843e-07	0.733762	0.621954	2.12552	84	Rpa2,Pold1,Dscc1,Prim1,Rfc4,Ccna2,Fen1,Rpa3,H2ax,Pif1,Pcna,Terf1,Lig1,Gar1,Rfc2,Rpa1,Chtf18,Pola2,Chtf8,Nhp2,Rfc5,Nop10,Pot1a,Pola1
REACTOME_ACTIVATION_OF_THE_PRE_REPLICATIVE_COMPLEX	1.7392e-08	7.32585e-07	0.733762	0.786504	2.26424	32	Cdc7,Rpa2,Pole2,Mcm5,Prim1,Mcm3,Mcm10,Mcm8,Rpa3,Mcm6,Cdc45,Pole4,Mcm7,Cdc6,Rpa1,Pola2,Gmnn,Pola1,Mcm2
REACTOME_ACTIVATION_OF_ATR_IN_RESPONSE_TO_REPLICATION_STRESS	2.47006e-08	1.01566e-06	0.733762	0.771805	2.25287	35	Cdc7,Rpa2,Mcm5,Chek1,Mcm3,Rfc4,Mcm10,Clspn,Mcm8,Rpa3,Mcm6,Cdc45,Mcm7,Rfc2,Cdc6,Rpa1,Rfc5,Mcm2
WP_MRNA_PROCESSING	2.7177e-08	1.0915e-06	0.733762	0.428264	1.74202	416	Hnrnpa2b1,Slbp,Hnrnpc,Celf5,Srsf7,Abcb4,Exosc8,Afg3l1,Srsf10,Eif4a2,Elavl1,Polr2g,Fbl,Nip7,Snu13,Rbm28,Slirp,Srsf1,G3bp1,Mrps28,Srsf3,Rpl8,Rbm45,Mak16,Mrm3,Srpk1,Aimp1,Snrpd2,Taf15,Hnrnph1,Lsm1,Cstf3,Rpl39,Brca1,Rps11,Lsm2,Oas3,Eif4e,Rps6,Ggcx,Trmt1l,Mcts2,Rps28,Rbm34,Nop9,Snrpc,Rps24,Srp14,Txnl4a,Ralyl,Rps9,U2af1,Rnpep,Nelfe,Ncbp2,Ddx4,Rps20,Mettl3,Snrpe,Rps7,Snrpd1,Adat1,Hnrnpm,Rpl22,Srp19,Eral…
WP_G1_TO_S_CELL_CYCLE_CONTROL	3.09912e-08	1.2164e-06	0.719513	0.669983	2.16819	60	Rpa2,Ccne1,Pole2,Tfdp1,Mcm5,Ccne2,Prim1,Mcm3,E2f4,Rpa3,Mcm6,Cdc45,Pcna,Mcm7,Rpa1,Rbl1,Pola2,E2f1,Pkmyt1,Mcm2,E2f6,Cdkn2c,E2f2
REACTOME_TELOMERE_C_STRAND_LAGGING_STRAND_SYNTHESIS	6.28039e-08	2.41027e-06	0.704976	0.778859	2.25112	33	Rpa2,Pold1,Dscc1,Prim1,Rfc4,Fen1,Rpa3,Pcna,Terf1,Lig1,Rfc2,Rpa1,Chtf18,Pola2,Chtf8,Rfc5,Pot1a,Pola1,Dna2,Acd,Stn1
REACTOME_RESOLUTION_OF_AP_SITES_VIA_THE_MULTIPLE_NUCLEOTIDE_PATCH_REPLACEMENT_PATHWAY	7.15798e-08	2.68735e-06	0.704976	0.807437	2.20868	25	Rpa2,Pold1,Pole2,Rfc4,Fen1,Parp1,Rpa3,Polb,Pole4,Pcna,Lig1,Rfc2,Rpa1,Rfc5,Apex1,Pole3
REACTOME_SWITCHING_OF_ORIGINS_TO_A_POST_REPLICATIVE_STATE	2.63151e-07	9.6694e-06	0.674963	0.58787	2.03451	91	Skp2,Ube2c,Ccne1,Mcm5,Ccne2,Mcm3,Ccna2,Ube2s,Psme2b,Mcm8,Mcm6,Cdc16,Psme2,Psmb10,Mcm7,Cdc6,Cdc26,Gmnn,Psmd14,Psmb5,Psmd7,Psmb8,Mcm2,Uba52,Psma5,Anapc15,Skp1,Psme1,Anapc11,Psmb4,Mcm4,Cdt1,Psma8,Psma7,Psmb1,Psmb6,Psma3,Psma4,Anapc10,Psmd5,Orc4,Psmc5,Orc1,Psma1
REACTOME_PCNA_DEPENDENT_LONG_PATCH_BASE_EXCISION_REPAIR	4.24018e-07	1.52558e-05	0.674963	0.8164	2.14275	21	Rpa2,Pold1,Pole2,Rfc4,Fen1,Rpa3,Polb,Pole4,Pcna,Lig1,Rfc2,Rpa1,Rfc5,Apex1,Pole3
REACTOME_BASE_EXCISION_REPAIR	6.8841e-07	2.4263e-05	0.659444	0.598272	2.01071	76	Rpa2,Pold1,Pole2,Rfc4,Fen1,Parp1,Rpa3,Polb,Pole4,H2ax,Pcna,Terf1,Lig1,Rfc2,Ung,Rpa1,Xrcc1,Rfc5,Pot1a,Apex1,Acd,Neil3,Pole3,Mbd4,Neil1,H4c9,Rfc3,Pnkp,H4c18,Pold3,H2ac8,Parp2,H2bc23,H2ac11,Pole,H4c14
REACTOME_MRNA_SPLICING	7.77917e-07	2.68693e-05	0.659444	0.482701	1.84023	196	Hnrnpa2b1,Hnrnpc,Srsf7,Lsm6,Srsf10,Lsm5,Ppil3,Ppil1,Polr2g,Snu13,Srsf1,Bcas2,Srsf3,Snrpd2,Hspa8,Hnrnph1,Lsm3,Lsm2,U2af1l4,Snrpc,Txnl4a,U2af1,Ncbp2,Snrpe,Snrpd1,Bud31,Polr2h,Ppih,Hnrnpa1,Snrnp48,Snrpb2,Tra2b,Prpf3,Snrpg,Lsm4,Snrpa1,Phf5a,Srsf2,Ppwd1,Snrpb,Snrpf,Prpf31,Usp39,Alyref,Lsm7,Prpf4,Prpf38a,Gtf2f1,Snrpa,Rbm8a,Snrnp27,Rbm42,Ncbp1,Nkap,Isy1,Polr2f,Puf60,Smndc1
REACTOME_APC_C_MEDIATED_DEGRADATION_OF_CELL_CYCLE_PROTEINS	8.40837e-07	2.84731e-05	0.659444	0.581056	1.99222	86	Mad2l1,Skp2,Fbxo5,Ube2c,Aurka,Ccna2,Bub1b,Ube2s,Cdc20,Psme2b,Cdc16,Psme2,Psmb10,Plk1,Cdc26,Ccnb1,Psmd14,Psmb5,Aurkb,Psmd7,Psmb8,Uba52,Psma5,Anapc15,Skp1,Psme1,Nek2,Anapc11,Cdk1,Psmb4,Psma8,Psma7,Psmb1,Psmb6,Psma3,Psma4,Anapc10,Psmd5
REACTOME_TERMINATION_OF_TRANSLESION_DNA_SYNTHESIS	9.9771e-07	3.31355e-05	0.643552	0.747303	2.15991	33	Pclaf,Rpa2,Pold1,Pole2,Rfc4,Isg15,Rpa3,Pole4,Pcna,Rfc2,Rpa1,Polh,Rfc5,Ube2l6,Uba52
REACTOME_RESOLUTION_OF_ABASIC_SITES_AP_SITES	1.16784e-06	3.80541e-05	0.643552	0.712411	2.11843	38	Rpa2,Pold1,Pole2,Rfc4,Fen1,Parp1,Rpa3,Polb,Pole4,Pcna,Lig1,Rfc2,Ung,Rpa1,Xrcc1,Rfc5
REACTOME_LAGGING_STRAND_SYNTHESIS	1.4345e-06	4.58774e-05	0.643552	0.818076	2.12208	20	Rpa2,Pold1,Prim1,Rfc4,Fen1,Rpa3,Pcna,Lig1,Rfc2,Rpa1,Pola2,Rfc5,Pola1,Dna2
REACTOME_CELLULAR_RESPONSES_TO_STIMULI	1.77092e-06	5.5607e-05	0.643552	0.389204	1.59739	479	Apoa1,Fabp1,Rpa2,Skp2,Ube2c,Ccne1,Mt3,Gstp2,Cycs,Hsph1,Ccne2,Ccna2,Hikeshi,Atp6v0b,Nup35,Ncf4,Ube2s,Lamtor5,Dynll1,Cox7a1,Psme2b,Rpa3,Cdc16,Kptn,Psme2,H2ax,Terf1,Psmb10,Txn1,Lamtor2,Hsbp1,Nup37,Nup205,Rpa1,Hspa8,Rps19bp1,Txn2,Cdc26,Cox4i1,Hmox1,Tuba1b,Atp6v0c,Ndufa4,Prdx3,Psmd14,St13,Hsf1,Blvrb,Aaas,Gpx7,Psmb5,Pot1a,Cebpb,Cox6b1,Camk2a,Hsp90aa1,Nudt2,Capza2,Cox5a,Psmd7,Psmb8,Stip1,Uba52,Eif2s1,Nu…
REACTOME_RECOGNITION_OF_DNA_DAMAGE_BY_PCNA_CONTAINING_REPLICATION_COMPLEX	1.81488e-06	5.59695e-05	0.643552	0.739251	2.11701	31	Rpa2,Pold1,Pole2,Rfc4,Rpa3,Pole4,Dtl,Pcna,Rfc2,Rpa1,Rfc5,Cul4a,Uba52,Pole3,Usp1,Ube2b
REACTOME_REGULATION_OF_TP53_ACTIVITY_THROUGH_PHOSPHORYLATION	2.63276e-06	7.97679e-05	0.627257	0.568353	1.95948	88	Rpa2,Rmi2,Chek2,Aurka,Chek1,Rfc4,Ccna2,Taf12,Rpa3,Tpx2,Exo1,Brip1,Rfc2,Rpa1,Taf15,Prkaa1,Brca1,Rfc5,Aurkb,Uba52,Taf13,Taf11,Dna2,Rad1,Taf10,Ssrp1,Supt16,Cdk5r1
REACTOME_POLYMERASE_SWITCHING_ON_THE_C_STRAND_OF_THE_TELOMERE	2.87582e-06	8.56299e-05	0.627257	0.759968	2.07883	25	Pold1,Dscc1,Prim1,Rfc4,Pcna,Terf1,Rfc2,Chtf18,Pola2,Chtf8,Rfc5,Pot1a,Pola1,Acd,Stn1,Prim2,Rfc3
WP_WNT_SIGNALING_PATHWAY_AND_PLURIPOTENCY	2.95672e-06	8.65468e-05	0.627257	-0.526775	-2	90	Apc,Wnt10a,Ep300,Ctnnd1,Fzd6,Ppp2r1a,Sox2,Wnt4,Fzd3,Fzd8,Ctbp1,Dvl3,Csnk1e,Wnt11,Zbtb33,Fzd4,Ctnnb1,Cd44,Fzd9,Crebbp,Lrp5,Gsk3b,Prkd1,Hnf1b,Wnt7b,Plau,Ppp2r5e,Ppp2r2d,Lrp6,Ppp2cb,Nkd2,Ctbp2,Wnt2,Map3k7,Ccnd2,Pou5f1,Tcf4,Ppp2r2b,Mmp7,Wnt5a
REACTOME_DUAL_INCISION_IN_GG_NER	3.36127e-06	9.67487e-05	0.627257	0.670338	2.03531	42	Rpa2,Pold1,Pole2,Rfc4,Parp1,Rpa3,Pole4,Pcna,Rfc2,Rpa1,Rfc5,Gtf2h4,Cul4a,Uba52,Pole3,Gtf2h3,Gtf2h5
REACTOME_RHO_GTPASE_EFFECTORS	4.37148e-06	0.000123763	0.610527	0.438053	1.70162	238	Spc25,Spc24,Cenpn,Ska1,Mad2l1,Zwilch,Nuf2,Nsl1,Sgo1,Cenpk,Ndc80,Bub1b,Prc1,Ncf4,Kif2c,Bub1,Cdc20,Dynll1,Cenpa,Cenpi,Kntc1,Cenph,Pmf1,Cdca8,Plk1,Diaph3,Cenpp,Nup37,Dsn1,Cenpm,Tuba1b,Ercc6l,Iqgap3,Sgo2a,Nck1,Cenpl,Aurkb,Cenpu,Pfn1,Itgb3bp,Kif18a,Btk,Nup85,Cenps,Cenpt,Myl6,Kif14,Cyba,Cenpe
REACTOME_CHEMOKINE_RECEPTORS_BIND_CHEMOKINES	6.19206e-06	0.000172479	0.610527	0.673439	2.05433	43	Ccr3,Pf4,Cxcl3,Ccl12,Cxcr5,Cxcr6,Cxcl12,Ccl4,Ccl20,Ccl25,Ccr6,Cx3cr1,Ccr9,Cxcl9,Cxcl5,Cxcl10,Ccl22,Ccr5,Ccl19,Xcr1,Ccl11,Ccr7,Cxcr2,Ccr4,Cxcr3,Ccl5
REACTOME_COMPLEX_IV_ASSEMBLY	6.42893e-06	0.000176234	0.610527	0.687872	2.035	37	Rab5if,Cox17,Cox7a1,Cox16,Coa3,Cox4i1,Ndufa4,Cox6b1,Cox5a,Cox7c,Cox19,Cox7b,Coa5,Cox6c,Cox6a1,Cox14,Higd1a,Sco1,Cox15,Cox5b,Timm21,Cox11,Cox7a2,Cox7a2l,Cox18,Cmc1,Sco2,Tmem177
REACTOME_G0_AND_EARLY_G1	6.6035e-06	0.000178191	0.610527	0.833258	2.08568	17	Ccne1,Tfdp1,Ccne2,Ccna2,E2f4,Rbl1
WP_OXIDATIVE_PHOSPHORYLATION	7.1213e-06	0.000189207	0.610527	0.667102	2.05065	45	Ndufb9,Ndufb2,Ndufc1,Ndufb10,Ndufa5,Atp5pf,Atp5po,Ndufs1,Ndufb5,Atp5mf,Atp5mc1,Atp5pb,Atp5f1e,Atp5mc2,Atp5mc3,Ndufb6,Ndufs4,Ndufs6,Ndufa8,Ndufs2,Ndufa9,Ndufc2,Ndufb8,Ndufv2,Atp5pd,Ndufa10,Ndufa7,Ndufa11,Ndufv3,Ndufs8,Atp5f1d,Dmac2l,Atp5f1a,Atp5mg,Atp6ap2,Ndufb7,Ndufs5,Ndufa2,Atp5f1b,Ndufa6
REACTOME_ASSEMBLY_OF_THE_PRE_REPLICATIVE_COMPLEX	7.5484e-06	0.000197517	0.610527	0.567121	1.93545	83	Ube2c,Mcm5,Mcm3,Ube2s,Psme2b,Mcm8,Mcm6,Cdc16,Psme2,Psmb10,Mcm7,Cdc6,Cdc26,Gmnn,Psmd14,Psmb5,Psmd7,Psmb8,Mcm2,Uba52,Psma5,Anapc15,Psme1,Anapc11,Psmb4,Mcm4,Cdt1,Psma7,Psmb1,Psmb6,Psma3,Psma4,Anapc10,Psmd5,Orc4,Psmc5,Orc1,Psma1,Psmd6
REACTOME_REGULATION_OF_APC_C_ACTIVATORS_BETWEEN_G1_S_AND_EARLY_ANAPHASE	8.34621e-06	0.000215133	0.593325	0.701965	2.06161	36	Mad2l1,Fbxo5,Ube2c,Ccna2,Bub1b,Ube2s,Cdc20,Cdc16,Plk1,Cdc26,Ccnb1,Uba52,Anapc15,Skp1,Anapc11,Cdk1
REACTOME_PROCESSIVE_SYNTHESIS_ON_THE_C_STRAND_OF_THE_TELOMERE	8.52464e-06	0.000216436	0.593325	0.813084	2.06479	18	Rpa2,Pold1,Fen1,Rpa3,Pcna,Terf1,Lig1,Rpa1,Pot1a,Dna2,Acd
REACTOME_DETOXIFICATION_OF_REACTIVE_OXYGEN_SPECIES	8.64742e-06	0.000216436	0.593325	0.71284	2.05217	32	Gstp2,Cycs,Ncf4,Txn1,Txn2,Prdx3,Gpx7,Nudt2,Gstp1,Cyba,Prdx1,Prdx6,Txnrd2,Gpx8,Ero1a,Cat,Sod1,P4hb,Sod2,Sod3,Ncf1,Gpx1,Ncf2
REACTOME_ACTIVATION_OF_APC_C_AND_APC_C_CDC20_MEDIATED_DEGRADATION_OF_MITOTIC_PROTEINS	8.81185e-06	0.000217401	0.593325	0.56319	1.8928	76	Mad2l1,Ube2c,Ccna2,Bub1b,Ube2s,Cdc20,Psme2b,Cdc16,Psme2,Psmb10,Plk1,Cdc26,Ccnb1,Psmd14,Psmb5,Psmd7,Psmb8,Uba52,Psma5,Anapc15,Psme1,Nek2,Anapc11,Cdk1,Psmb4,Psma8,Psma7,Psmb1,Psmb6,Psma3,Psma4,Anapc10,Psmd5
REACTOME_DNA_DAMAGE_BYPASS	1.05977e-05	0.000257777	0.593325	0.644211	2.0119	49	Pclaf,Rpa2,Pold1,Pole2,Rfc4,Isg15,Rpa3,Pole4,Dtl,Pcna,Rfc2,Rpa1,Polh,Rfc5,Ube2l6,Cul4a,Uba52,Pole3,Usp1,Ube2b
REACTOME_TRANSLESION_SYNTHESIS_BY_Y_FAMILY_DNA_POLYMERASES_BYPASSES_LESIONS_ON_DNA_TEMPLATE	1.08364e-05	0.000259923	0.593325	0.666069	2.00174	40	Pclaf,Rpa2,Pold1,Pole2,Rfc4,Isg15,Rpa3,Pole4,Pcna,Rfc2,Rpa1,Polh,Rfc5,Ube2l6,Uba52
REACTOME_MITOCHONDRIAL_PROTEIN_DEGRADATION	1.11719e-05	0.0002643	0.593325	0.577864	1.94937	77	Hspd1,Aldh18a1,Htra2,Shmt2,Atp5pf,Oxct1,Atp5po,Fh1,Ndufs1,Mrpl12,Ndufa13,Pdhb,Eci1,Mrpl32,Cox5a,Ech1,Mrps2,Oxsm,Uqcrc2,Mrps10,Nadk2,Smdt1,Uqcrq,Twnk,Dbt,Slc25a5,Ssbp1,Atp5pd,Alas1,Atp5f1c,Hadh,Cox5b,Me2,Acad8,Ndufv3,Spg7,Suclg2,Idh3a
REACTOME_GAP_FILLING_DNA_REPAIR_SYNTHESIS_AND_LIGATION_IN_GG_NER	1.14674e-05	0.000267624	0.593325	0.766798	2.05048	23	Rpa2,Pold1,Pole2,Rfc4,Rpa3,Pole4,Pcna,Rfc2,Rpa1,Rfc5,Uba52
REACTOME_TRANSCRIPTION_COUPLED_NUCLEOTIDE_EXCISION_REPAIR_TC_NER	1.23266e-05	0.00028384	0.593325	0.573062	1.9165	74	Rpa2,Pold1,Pole2,Rfc4,Polr2g,Rpa3,Pole4,Tcea1,Pcna,Lig1,Rfc2,Rpa1,Xrcc1,Rfc5,Gtf2h4,Cul4a,Uba52,Polr2h,Pole3,Gtf2h3,Gtf2h5,Cops7a,Cops8,Cops3,Ccnh,Rfc3,Isy1,Gps1,Polr2f,Gtf2h1,Pold3,Cops4,Cops7b
WP_MECHANISMS_ASSOCIATED_WITH_PLURIPOTENCY	1.58081e-05	0.000359218	0.57561	-0.372121	-1.63435	262	Lif,Smurf1,Kdm6b,Pim3,Trim24,Tfap2a,Apc,Ep400,Sall3,Ep300,Notch1,Ppp2r1a,Cabin1,Sox2,Kmt2d,Fgfr1,Ctbp1,Smad3,Lifr,Bmpr2,Tet1,Hcfc1,Nacc1,Smad2,Smad4,Pou2f1,Akt1,Phc1,Tfcp2l1,Atrx,Shh,Ctnnb1,Zmym2,Ewsr1,Cd44,Hira,Smarca4,Mta2,Smad7,Pbrm1,Ncoa1,Crebbp,Lrp5,Gsk3b,Gab1,Rel,Dhx9,Ercc5,Yipf2,Tgfbr1,Med12,Socs2,Chd4,Rock2,Tgfb1,Cdx2,Jarid2,Stat3,Gadd45a,Klf4,Jak1,Mbd3,Rest,Gatad2a,Rock1,Ptpn11,Mtor,Sp3,…
REACTOME_DEPOSITION_OF_NEW_CENPA_CONTAINING_NUCLEOSOMES_AT_THE_CENTROMERE	1.73874e-05	0.000389974	0.57561	0.61277	1.97499	58	Cenpn,Cenpk,Cenpa,Cenpi,Cenpw,Cenph,H2ax,Cenpp,Cenpm,Mis18bp1,Cenpl,Cenpu,Oip5,Itgb3bp,Cenps,Cenpt,Cenpx,Cenpq
REACTOME_CELLULAR_RESPONSE_TO_CHEMICAL_STRESS	2.03188e-05	0.00044988	0.57561	0.475873	1.76086	149	Fabp1,Skp2,Gstp2,Cycs,Ncf4,Cox7a1,Psme2b,Psme2,Psmb10,Txn1,Txn2,Cox4i1,Hmox1,Ndufa4,Prdx3,Psmd14,Blvrb,Gpx7,Psmb5,Cox6b1,Nudt2,Cox5a,Psmd7,Psmb8,Uba52,Gstp1,Cox7c,Srxn1,Psma5,Cyba,Akt2,Skp1,Psme1,Prdx1,Prdx6,Txnrd2,Cox7b,Cox6c,Blvra,Psmb4,Gpx8,Ero1a,Cox6a1,Psma8,Cat,Sod1,Psma7,Psmb1,P4hb,Sod2,Psmb6,Psma3,Psma4,Sod3,Psmd5,Ppara,Cox5b,Hmox2,Psmc5,Ncf1,Cox7a2,Psma1,Cox7a2l,Gpx1,Psmd6
REACTOME_MISMATCH_REPAIR	2.34269e-05	0.00051213	0.57561	0.841102	2.0146	14	Rpa2,Pold1,Rpa3,Pcna,Lig1,Exo1,Rpa1
REACTOME_PROCESSIVE_SYNTHESIS_ON_THE_LAGGING_STRAND	2.49026e-05	0.000537585	0.57561	0.830025	2.02006	15	Rpa2,Pold1,Prim1,Fen1,Rpa3,Pcna,Lig1,Rpa1,Pola2,Pola1,Dna2
REACTOME_ORC1_REMOVAL_FROM_CHROMATIN	2.53779e-05	0.000541081	0.57561	0.586502	1.94639	70	Skp2,Mcm5,Mcm3,Ccna2,Psme2b,Mcm8,Mcm6,Psme2,Psmb10,Mcm7,Cdc6,Psmd14,Psmb5,Psmd7,Psmb8,Mcm2,Uba52,Psma5,Skp1,Psme1,Psmb4,Mcm4,Cdt1,Psma8,Psma7,Psmb1,Psmb6,Psma3,Psma4,Psmd5,Orc4,Psmc5,Orc1,Psma1,Psmd6
WP_TGFBETA_SIGNALING_PATHWAY	2.63185e-05	0.000554294	0.57561	-0.610727	-2.08916	49	Lif,Ep300,Smad3,Tgif1,Zfyve9,Smad2,Smad4,Nog,Ctnnb1,Smad7,Ski,Crebbp,Itgb6,Tgfbr1,Smad5,Runx2,Tgfb1,Stat3,Jak1,Thbs1,Serpine1,Smad6
REACTOME_TRANSCRIPTIONAL_REGULATION_BY_TP53	3.81781e-05	0.000794379	0.557332	0.404645	1.59617	285	Rpa2,Rmi2,Rabggtb,Ccne1,Cycs,Chek2,Aurka,Chek1,Ccne2,Rfc4,Ccna2,Polr2g,Lamtor5,Cox7a1,Taf12,Rpa3,Tpx2,Prelid3a,Tcea1,Pcna,Banp,Txn1,Exo1,Brip1,Rfc2,Lamtor2,Rpa1,Taf15,Cox4i1,Ccnb1,Ndufa4,Prkaa1,Brca1,Rfc5,Gtf2h4,Aurkb,Cox6b1,Ing5,Cox5a,Nelfe,Uba52,Cox7c,Polr2h,Taf13,Taf11,Bax,Dna2,Akt2,Prdx1,Cdk1,Rad1,Gtf2h3,Gtf2h5,Rragd,Cox7b,Taf10,Cox6c,Cnot4,Zfp420,Lamtor3,Ssrp1,Eloc,Supt16,Cdk5r1,Cox6a1,Gtf2f…
REACTOME_CDK_MEDIATED_PHOSPHORYLATION_AND_REMOVAL_OF_CDC6	5.06026e-05	0.00104037	0.557332	0.549223	1.83133	72	Ube2c,Ccne1,Ccne2,Ccna2,Ube2s,Psme2b,Cdc16,Psme2,Psmb10,Cdc6,Cdc26,Psmd14,Psmb5,Psmd7,Psmb8,Uba52,Psma5,Anapc15,Psme1,Anapc11,Psmb4,Psma8,Psma7,Psmb1,Psmb6,Psma3,Psma4,Anapc10,Psmd5
WP_PURINE_METABOLISM	5.41236e-05	0.00109966	0.557332	0.466354	1.73158	154	Pold1,Pole2,Gmpr2,Prim1,Dck,Polr2g,Nudt5,Polr1h,Nme6,Rrm1,Hddc3,Pole4,Adk,Pola2,Atic,Pola1,Pklr,Nudt2,Adsl,Polr1c,Polr1d,Guk1,Enpp3,Adcy5,Polr2h,Aprt,Nme2,Ak2,Impdh2,Pde4c,Pole3,Polr1b,Pde1a,Nme1,Nme4,Polr1e,Prim2,Gart,Polr3d,Itpa,Ada,Nme3,Polr3k,Polr2f,Pfas,Paics,Entpd5,Ak1,Rrm2,Pold3,Nt5c3,Pnp,Pde6d,Adprm,Pde8a,Nme7
REACTOME_CYCLIN_A_CDK2_ASSOCIATED_EVENTS_AT_S_PHASE_ENTRY	6.08418e-05	0.00122179	0.557332	0.556539	1.85079	71	Skp2,Ccne1,Ccne2,Ccna2,Cdc25b,Psme2b,Psme2,Psmb10,Psmd14,Psmb5,Cks1b,Psmd7,Psmb8,Uba52,Psma5,Akt2,Skp1,Psme1,Psmb4,Psma7,Psmb1,Ccnh,Psmb6,Psma3,Cdkn1b,Psma4,Psmd5
REACTOME_SNRNP_ASSEMBLY	6.27436e-05	0.0012455	0.538434	0.621109	1.93158	48	Nup35,Gemin6,Snrpd2,Nup37,Nup205,Aaas,Nup85,Wdr77,Snrpe,Snrpd1,Gemin5,Gemin4,Snrpg,Nup210,Snrpb,Snrpf,Clns1a,Ndc1,Nup62,Gemin2,Nup160,Nup133,Nup50,Ddx20,Sec13,Nup43
REACTOME_TRANSPORT_OF_MATURE_TRANSCRIPT_TO_CYTOPLASM	6.58208e-05	0.00128717	0.538434	0.537381	1.80606	76	Slbp,Srsf7,Nup35,Srsf1,Srsf3,Chtop,Nup37,Nup205,Aaas,Eif4e,U2af1l4,Nxt1,U2af1,Ncbp2,Nup85,Nup210,Srsf2,Alyref,Rbm8a,Ndc1,Ncbp1,Nup62,Nup160,Nup133,Nup50,Sec13,Thoc6,Thoc7,Nup43,Ddx39a
WP_ESC_PLURIPOTENCY_PATHWAYS	6.63338e-05	0.00128717	0.538434	-0.473435	-1.82929	100	Lif,Mapk4,Apc,Wnt10a,Fzd6,Wnt4,Fzd3,Fzd8,Fgfr1,Lifr,Bmpr2,Dvl3,Wnt11,Pdgfb,Smad4,Akt1,Egfr,Nog,Fzd4,Ctnnb1,Fzd9,Smad7,Lrp5,Gsk3b,Gab1,Smad5,Wnt7b,Actr2,Stat3,Lrp6,Map2k6,Jak1,Ptpn11,Mtor,Smad6,Wnt2,Mapk6
REACTOME_DUAL_INCISION_IN_TC_NER	7.74835e-05	0.00147798	0.538434	0.569301	1.85446	62	Rpa2,Pold1,Pole2,Rfc4,Polr2g,Rpa3,Pole4,Tcea1,Pcna,Rfc2,Rpa1,Rfc5,Gtf2h4,Cul4a,Uba52,Polr2h,Pole3,Gtf2h3,Gtf2h5
REACTOME_SCF_SKP2_MEDIATED_DEGRADATION_OF_P27_P21	7.78787e-05	0.00147798	0.538434	0.580145	1.8738	59	Skp2,Ccne1,Ccne2,Ccna2,Psme2b,Psme2,Psmb10,Psmd14,Psmb5,Cks1b,Psmd7,Psmb8,Uba52,Psma5,Skp1,Psme1,Psmb4,Psma7,Psmb1,Psmb6,Psma3,Cdkn1b,Psma4,Psmd5,Psmc5,Psma1,Psmd6
REACTOME_METABOLISM_OF_NUCLEOTIDES	8.11473e-05	0.00152031	0.538434	0.515169	1.78229	90	Tyms,Gmpr2,Dck,Nudt5,Rrm1,Umps,Txn1,Dnph1,Dtymk,Dut,Adk,Dhodh,Atic,Tk1,Nudt15,Adsl,Guk1,Entpd7,Nudt1,Aprt,Samhd1,Nme2,Ak2,Impdh2,Nme1,Nudt13,Nme4,Gart,Itpa,Ada,Nme3,Pfas,Paics,Entpd5,Ak1,Rrm2,Cmpk1,Nt5c3,Pnp,Upp1,Adprm
REACTOME_SIGNALING_BY_NOTCH	8.21858e-05	0.00152031	0.538434	-0.632646	-2.07196	40	Mamld1,Furin,Ep300,Notch1,Ncstn,Maml3,Maml2,Dll4,Notch4,Akt1,Egfr,Ywhaz,Jag1,Aph1b,Notch3,Dtx4,Adam10,Dtx2,Ubc
REACTOME_PROCESSING_OF_DNA_DOUBLE_STRAND_BREAK_ENDS	8.27502e-05	0.00152031	0.538434	0.532658	1.81222	82	Rpa2,Rmi2,Chek1,Rfc4,Ccna2,Clspn,Rpa3,H2ax,Exo1,Brip1,Rfc2,Rpa1,Tipin,Brca1,Rfc5,Uba52,Dna2,Babam1,Rad1,Timeless,H4c9,Rfc3,Ube2v2,Nsd2,Mre11a,Rbbp8,H4c18
REACTOME_HDR_THROUGH_SINGLE_STRAND_ANNEALING_SSA	0.000100119	0.00182005	0.538434	0.660376	1.92761	35	Rpa2,Rad51,Rmi2,Rfc4,Rpa3,Exo1,Brip1,Rfc2,Rpa1,Brca1,Rfc5,Dna2,Rad1,Rfc3,Mre11a,Rbbp8,Rad52
REACTOME_MISMATCH_REPAIR_MMR_DIRECTED_BY_MSH2_MSH3_MUTSBETA	0.000110434	0.00196909	0.538434	0.864709	1.90728	10	Rpa2,Pold1,Rpa3,Lig1,Rpa1
REACTOME_DEVELOPMENTAL_BIOLOGY	0.000110597	0.00196909	0.538434	-0.314747	-1.427	370	Tfap2a,Adam22,Ppl,Myrip,Dscaml1,Pkp1,Dag1,Tubal3,Krt76,Pip5k1c,Ncstn,Pdlim7,Dnm3,Sptan1,Rara,Vav2,Sptbn1,Myo9b,Arhgef28,Efna4,Fgfr1,Sptbn2,Smad3,Rasa1,Dock1,Ret,Kalrn,Dnm2,Evl,Ncor2,Cdsn,Src,Ctnna1,Plcg1,Ntn4,Dsg3,Krt33b,Krt15,Abl1,Ranbp9,Smad2,Smad4,Arhgap35,Pak1,Akt1,Stx1a,Sema6d,Tuba8,Egfr,Git1,Foxo1,Lgi4,Jup,Rap1gap,Ctnnb1,Stx1b,Dok2,Ephb2,Tcf3,Gsk3b,Dpysl5,Aph1b,Gab1,Gap43,Ap2a1,Cdh15,Ephb6,…
REACTOME_RESOLUTION_OF_D_LOOP_STRUCTURES	0.000121941	0.0021489	0.538434	0.659959	1.91703	34	Rad51,Rmi2,Rad51ap1,Gen1,Eme1,Exo1,Brip1,Firrm,Brca1,Dna2,Rad51d,Fignl1,Spidr,Mre11a,Rbbp8
REACTOME_APC_C_CDH1_MEDIATED_DEGRADATION_OF_CDC20_AND_OTHER_APC_C_CDH1_TARGETED_PROTEINS_IN_LATE_MITOSIS_EARLY_G1	0.000184553	0.00321943	0.518848	0.544559	1.81891	73	Skp2,Ube2c,Aurka,Ube2s,Cdc20,Psme2b,Cdc16,Psme2,Psmb10,Plk1,Cdc26,Psmd14,Psmb5,Aurkb,Psmd7,Psmb8,Uba52,Psma5,Anapc15,Psme1,Anapc11,Psmb4,Psma8,Psma7,Psmb1,Psmb6,Psma3,Psma4,Anapc10,Psmd5
REACTOME_POLYMERASE_SWITCHING	0.000195902	0.00338323	0.518848	0.798074	1.91154	14	Pold1,Prim1,Rfc4,Pcna,Rfc2,Pola2,Rfc5,Pola1,Prim2,Rfc3
WP_WNT_SIGNALING_PATHWAY	0.000201462	0.00344201	0.518848	-0.454754	-1.75711	100	Tfap2a,Apc,Camk2b,Ep300,Fzd6,Wnt4,Vangl2,Fzd8,Ctbp1,Smad3,Dvl3,Csnk1e,Hipk2,Smad4,Akt1,Dlg1,Mark2,Jup,Fzd4,Ctnnb1,Fzd9,Bcl9,Tcf3,Lrp5,Gsk3b,Mapk8ip1,Runx2,Csnk1d,Lrp6,Mapk8,Cul1,Ctbp2,Wnt2,Camk2d,Map1b,Map3k7,Sall1,Sox9,Tcf4,Raf1,Rac1,Wnt5a,Axin1,Ccnd1,Csnk2a2
WP_ALPHA_6_BETA_4_INTEGRIN_SIGNALING_PATHWAY	0.000203292	0.00344201	0.518848	-0.532244	-1.91435	64	Lama3,Erbin,Lamb2,Lama5,Lamc2,Lama2,Lamb3,Smad3,Src,Col17a1,Cd151,Abl1,Smad2,Pak1,Akt1,Egfr,Ywhaz
REACTOME_G2_M_DNA_DAMAGE_CHECKPOINT	0.000211441	0.00354524	0.518848	0.531604	1.79755	78	Rpa2,Rmi2,Chek2,Chek1,Rfc4,Rpa3,H2ax,Exo1,Brip1,Rfc2,Rpa1,Ccnb1,Brca1,Rfc5,Dna2,Babam1,Cdk1,Rad1,H4c9,Cdc25c,Rfc3,Ube2v2,Nsd2,Mre11a,Rbbp8,H4c18,Trp53,H2bc23,H4c14,Rnf168,Ywhae,Rad17,H2bc6,Topbp1,Ube2n,H2bc9,Rad9a,Mdc1
REACTOME_G1_S_DNA_DAMAGE_CHECKPOINTS	0.000238524	0.00396087	0.518848	0.561701	1.84258	65	Ccne1,Chek2,Chek1,Ccne2,Ccna2,Psme2b,Psme2,Psmb10,Psmd14,Psmb5,Psmd7,Psmb8,Uba52,Psma5,Psme1,Psmb4,Psma8,Psma7,Psmb1,Psmb6,Psma3,Cdkn1b,Psma4,Psmd5,Psmc5,Psma1,Psmd6,Trp53
REACTOME_METABOLISM_OF_AMINO_ACIDS_AND_DERIVATIVES	0.000257273	0.00423153	0.498493	0.417169	1.59969	207	Bcat1,Gcsh,Asns,Aldh18a1,Pycr3,Aass,Psme2b,Psme2,Gpt,Cps1,Psmb10,Rida,Cth,Srm,Hibadh,Odc1,Psat1,Ahcyl,Hibch,Txn2,Pycr1,Psmd14,Psmb5,Ckb,Ethe1,Psmd7,Mrps36,Psmb8,Nmral1,Mccc1,Arg1,Ivd,Psma5,Kmo,Aldh9a1,Gatm,Dlst,Azin1,Sephs2,Psme1,Mtap,Hgd,Gstz1,Slc25a15,Psmb4,Dio3,Dbt,Dio1,Psma8,Carnmt1,Oat,Psma7,Psmb1,Qdpr,Nags,Phgdh,Psmb6,Psma3,Psma4,Psmd5,Gls,Rimklb,Bckdhb,Mpst,Mtr,Psmc5,Oaz1,Pycr2,Psma1,Aldh4…
WP_WNT_SIGNALING	0.000272074	0.00443275	0.498493	-0.527638	-1.85821	57	Apc,Fzd10,Wnt10a,Fzd6,Wnt4,Fzd3,Fzd8,Dvl3,Csnk1e,Wnt11,Ctnnb1,Fzd9,Gsk3b,Prkd1,Wnt7b,Plau,Ppp2r5e
REACTOME_TRANSPORT_OF_THE_SLBP_DEPENDANT_MATURE_MRNA	0.000368535	0.00594823	0.498493	0.639341	1.85714	34	Slbp,Nup35,Nup37,Nup205,Aaas,Eif4e,Ncbp2,Nup85,Nup210,Alyref,Ndc1,Ncbp1,Nup62,Nup160,Nup133,Nup50,Sec13,Nup43
REACTOME_TRIGLYCERIDE_CATABOLISM	0.000373075	0.00596575	0.498493	0.88942	1.78779	7	Fabp1,Fabp2,Fabp7,Fabp4,Fabp5
BIOCARTA_SKP2E2F_PATHWAY	0.000389719	0.00617472	0.498493	0.867163	1.862	9	Skp2,Ccne1,Tfdp1,E2f1
REACTOME_MITOTIC_PROPHASE	0.000399941	0.00627907	0.498493	0.47594	1.68809	109	Banf1,Nup35,H2ax,Smc2,Plk1,Nup37,Nup205,Smc4,Ccnb1,Aaas,Ncapg2,Vrk1,Nup85,Gorasp1,Set,Mcph1,Cdk1,H3c7,Ccnb2,Nup210,H3c8,H4c9,Ndc1,Nup62,Nup160,Nup133,Nup50,H4c18,Sec13,Ncaph2,Cnep1r1,Nup43,H3c13,Lmna,Mastl,H2ac8,Lmnb1,H2bc23,Ctdnep1,H2ac11,H4c14,Emd,Rae1,H2bc6
REACTOME_TNFR2_NON_CANONICAL_NF_KB_PATHWAY	0.000411716	0.00640571	0.498493	0.497349	1.72502	92	Tnfsf11,Tnfrsf13c,Psme2b,Tnfrsf11a,Psme2,Psmb10,Tnfsf15,Nfkb2,Tnfrsf14,Psmd14,Psmb5,Psmd7,Psmb8,Uba52,Tnfsf13,Tnfrsf1b,Edaradd,Psma5,Skp1,Psme1,Relb,Traf2,Tnfsf4,Psmb4,Ltb,Tnfsf8,Psma8,Psma7,Psmb1,Psmb6,Psma3,Psma4,Tnfrsf13b,Psmd5,Tnfrsf9,Psmc5,Psma1,Psmd6,Ube2m
REACTOME_TRANSPORT_OF_MATURE_MRNAS_DERIVED_FROM_INTRONLESS_TRANSCRIPTS	0.000425425	0.0065599	0.498493	0.604352	1.82489	41	Slbp,Nup35,Nup37,Nup205,Aaas,Eif4e,Ncbp2,Nup85,Nup210,Alyref,Ndc1,Ncbp1,Nup62,Nup160,Nup133,Nup50,Sec13,Nup43
REACTOME_FANCONI_ANEMIA_PATHWAY	0.000431038	0.00656814	0.498493	0.614372	1.81755	37	Rpa2,Fancb,Eme1,Rpa3,Rpa1,Fancd2,Faap24,Uba52,Cenps,Fancg,Cenpx,Usp1,Fanca,Fanci,Ube2t,Fancf
REACTOME_GLOBAL_GENOME_NUCLEOTIDE_EXCISION_REPAIR_GG_NER	0.000433565	0.00656814	0.498493	0.501133	1.70497	82	Rpa2,Pold1,Pole2,Rfc4,Parp1,Ino80e,Rpa3,Pole4,Pcna,Rfc2,Rpa1,Rfc5,Gtf2h4,Cul4a,Uba52,Sumo1,Pole3,Gtf2h3,Gtf2h5,Cops7a,Cops8,Cops3,Ccnh,Rfc3,Ube2v2,Gps1,Ruvbl1,Gtf2h1,Pold3,Cops4,Cops7b
REACTOME_NUCLEOTIDE_EXCISION_REPAIR	0.000611621	0.00918495	0.477271	0.479532	1.69423	106	Rpa2,Pold1,Pole2,Rfc4,Polr2g,Parp1,Ino80e,Rpa3,Pole4,Tcea1,Pcna,Lig1,Rfc2,Rpa1,Xrcc1,Rfc5,Gtf2h4,Cul4a,Uba52,Polr2h,Sumo1,Pole3,Gtf2h3,Gtf2h5,Cops7a,Cops8,Cops3,Ccnh,Rfc3,Isy1,Ube2v2,Gps1,Polr2f,Ruvbl1,Gtf2h1,Pold3,Cops4,Cops7b
REACTOME_NEURONAL_SYSTEM	0.000621754	0.00925663	0.477271	-0.335248	-1.45686	237	Gad2,Kcnab1,Cacnb3,Grik4,Slitrk2,Slc5a7,Camk2b,Epb41l2,Rps6ka2,Kcnmb4,Epb41,Nrxn1,Lrfn4,Gnal,Grip1,Lin7a,Kcnd3,Kcnc2,Tspan7,Kcnc3,Kcnab3,Gabbr1,Dnajc5,Gng13,Kcnq1,Slc6a4,Sorbs2,Stx1a,Gnai2,Hcn1,Dlg1,Kcnk9,Cacna1a,Homer3,Myo6,Chrna4,Slc6a12,Gad1,Dlgap1,Ppfia1,Nlgn2,Ap2a1,Dlgap4,Kcnb2,Gnb2,Hcn4,Vamp2,Kcnk1,Ap2b1,Kcnf1,Arhgef9,Kcnj15,Gnai1,Ncald,Cask,Kcnk4,Ptprf,Ppfibp1,Rps6ka3,Grip2,Camk2d,Adcy2,Kc…
REACTOME_CELL_JUNCTION_ORGANIZATION	0.000637602	0.00941144	0.477271	-0.491172	-1.78762	68	Pard6g,Tesk1,Ctnnd1,Flna,Cadm1,Afdn,Cdh6,Nectin4,Cadm2,Pxn,Ctnna1,Col17a1,Cd151,Amot,Actn1,Cdh10,Jup,Ctnnb1,Lims2,Cdh15,Fblim1
REACTOME_POSTMITOTIC_NUCLEAR_PORE_COMPLEX_NPC_REFORMATION	0.000671527	0.0098282	0.477271	0.692344	1.83925	22	Nup35,Ran,Nup37,Nup205,Rcc1,Nup85,Sumo1,Ndc1,Rangap1,Nup160,Nup133,Sec13,Nup43
REACTOME_MITOCHONDRIAL_BIOGENESIS	0.000746568	0.0108346	0.477271	0.665456	1.85133	27	Cycs,Atp5pf,Atp5po,Atp5me,Atp5mf,Atp5mj,Atp5mc1,Atp5pb,Atp5f1e,Atp5mc2,Atp5mc3,Atp5pd,Sod2,Atp5f1c,Gabpb1,Atp5f1d,Dmac2l,Atp5f1a,Atp5mg,Atp5f1b,Gabpa,Glud1
BIOCARTA_CIRCADIAN_PATHWAY	0.000755795	0.0108771	0.477271	-0.905029	-1.83265	6	Per1,Cry2,Csnk1e
REACTOME_HOMOLOGOUS_DNA_PAIRING_AND_STRAND_EXCHANGE	0.000792965	0.0113178	0.477271	0.654383	1.80563	26	Rad51,Rmi2,Rad51ap1,Chek1,Exo1,Brip1,Brca1,Dna2,Rad51d,Mre11a,Rbbp8
BIOCARTA_TGFB_PATHWAY	0.000852651	0.0120485	0.477271	-0.724096	-1.92086	17	Apc,Ep300,Smad3,Smad2,Smad4,Tgfb2,Smad7,Crebbp,Tgfbr1,Tgfb1
REACTOME_PROTEIN_METHYLATION	0.000858118	0.0120485	0.477271	0.717879	1.84112	19	Rps2,Eef1akmt1,Hspa8,Etfb,Eef2kmt,Eef1akmt2,Vcpkmt,Prmt3,Mettl21a,Calm3,Camkmt
WP_MISMATCH_REPAIR	0.000935003	0.0130222	0.477271	0.848168	1.82121	9	Pold1,Pcna,Lig1,Exo1,Rpa1,Mlh1
WP_PRIMARY_FOCAL_SEGMENTAL_GLOMERULOSCLEROSIS_FSGS	0.000987389	0.0136311	0.45506	-0.481653	-1.75297	68	Utrn,Dag1,Lamb2,Camk2b,Myo1e,Lama5,Notch1,Cdkn1c,Trpc6,Plcg1,Fat1,Cd151,Akt1,Jag1,Vcl,Ctnnb1,Agrn,Ctsl,Lrp5,Cd2ap,Inf2,Tgfb1,Col4a5,Lrp6,Col4a3,Synpo,Ilk,Podxl,Ptk2,Nphs2,Plaur,Parva,Itga3
REACTOME_PROCESSING_OF_CAPPED_INTRONLESS_PRE_MRNA	0.00099451	0.0136311	0.45506	0.636015	1.79267	29	Slbp,Cstf3,Ncbp2,Zfp473,Snrpe,Snrpg,Lsm10,Snrpb,Snrpf,Papola,Cstf1,Ncbp1,Cstf2t
REACTOME_TRANSLESION_SYNTHESIS_BY_POLH	0.0010262	0.0139547	0.45506	0.700448	1.81696	20	Rpa2,Rfc4,Rpa3,Pcna,Rfc2,Rpa1,Polh,Rfc5,Uba52
BIOCARTA_EGFR_SMRTE_PATHWAY	0.00103998	0.0140315	0.45506	-0.779492	-1.85466	11	Zbtb16,Rara,Ncor2,Thra,Egfr
REACTOME_APC_CDC20_MEDIATED_DEGRADATION_OF_NEK2A	0.00113093	0.0151404	0.45506	0.657317	1.82869	27	Mad2l1,Ube2c,Bub1b,Ube2s,Cdc20,Cdc16,Cdc26,Uba52,Anapc15,Nek2,Anapc11
REACTOME_RUNX3_REGULATES_NOTCH_SIGNALING	0.00118017	0.0156781	0.45506	-0.802689	-1.86524	10	Mamld1,Ep300,Notch1,Maml3,Maml2
WP_NOTCH_SIGNALING_PATHWAY	0.00120232	0.0158505	0.45506	-0.538764	-1.78591	43	Notch1,Ncstn,Maml3,Ctbp1,Dll4,Dvl3,Numbl,Ncor2,Notch4,Jag1,Crebbp,Aph1b,Notch3,Psen2,Dtx4,Dtx2,Rbpjl,Ctbp2
WP_STATIN_PATHWAY	0.00122039	0.0159668	0.45506	0.717912	1.82311	18	Apoa1,Apoa4,Apoc3,Apoc2,Mttp
REACTOME_EUKARYOTIC_TRANSLATION_ELONGATION	0.00123178	0.0159946	0.45506	0.91175	1.6722	5	Eef1d,Eef1g,Eef1b2
REACTOME_RUNX1_INTERACTS_WITH_CO_FACTORS_WHOSE_PRECISE_EFFECT_ON_RUNX1_TARGETS_IS_NOT_KNOWN	0.00128891	0.0166116	0.45506	-0.585654	-1.8021	31	Smarcd1,Ep300,Smarcc2,Phc2,Auts2,Hipk2,Phc1,Smarce1,Smarca4,Pbrm1,Arid1a,Cbx6,Smarcd3,Cbfb
BIOCARTA_RANMS_PATHWAY	0.00131859	0.0168681	0.45506	0.838897	1.80131	9	Aurka,Ranbp1,Tpx2,Ran,Kpna2,Rcc1,Kif15
BIOCARTA_AGR_PATHWAY	0.00137861	0.0174906	0.45506	-0.611305	-1.8677	30	Lama3,Utrn,Dag1,Lama2,Dmd,Pak1,Egfr,Cttn,Agrn,Git2,Pak3,Mapk8
REACTOME_NOTCH_HLH_TRANSCRIPTION_PATHWAY	0.0013875	0.0174906	0.45506	-0.660363	-1.88139	22	Mamld1,Notch1,Maml3,Maml2,Ncor2,Notch4,Hdac7,Hdac5,Notch3,Tbl1x
WP_DELTANOTCH_SIGNALING_PATHWAY	0.00142649	0.0178518	0.45506	-0.438314	-1.63125	79	Furin,Ep300,Notch1,Ncstn,Maml3,Maml2,Smad3,Dll4,Cntfr,Numbl,Ncor2,Notch4,Smad4,Akt1,Egfr,Spen,Jag1,Tcf3,Gsk3b,Aph1b,Notch3,Psen2,Tle1,Adam10,Stat3
REACTOME_INTERCONVERSION_OF_NUCLEOTIDE_DI_AND_TRIPHOSPHATES	0.00144511	0.0179547	0.45506	0.639234	1.76384	26	Tyms,Rrm1,Txn1,Dtymk,Dut,Guk1,Nme2,Ak2,Nme1,Nudt13,Nme4,Nme3,Ak1,Rrm2,Cmpk1
REACTOME_NUCLEAR_ENVELOPE_BREAKDOWN	0.00146632	0.0180882	0.45506	0.571636	1.76416	46	Banf1,Nup35,Plk1,Nup37,Nup205,Ccnb1,Aaas,Vrk1,Nup85,Cdk1,Ccnb2,Nup210,Ndc1,Nup62,Nup160,Nup133,Nup50,Sec13,Cnep1r1,Nup43,Lmna,Lmnb1,Ctdnep1,Emd,Rae1,Nup188,Prkcb,Nup58,Vrk2
REACTOME_TRANSLESION_SYNTHESIS_BY_POLK	0.00150843	0.0184757	0.45506	0.712895	1.81037	18	Rpa2,Rfc4,Rpa3,Pcna,Rfc2,Rpa1,Rfc5,Uba52
REACTOME_INHIBITION_OF_THE_PROTEOLYTIC_ACTIVITY_OF_APC_C_REQUIRED_FOR_THE_ONSET_OF_ANAPHASE_BY_MITOTIC_SPINDLE_CHECKPOINT_COMPONENTS	0.00165981	0.0201865	0.45506	0.675983	1.7742	21	Mad2l1,Ube2c,Bub1b,Ube2s,Cdc20,Cdc16,Cdc26,Anapc15,Anapc11
REACTOME_SENSORY_PERCEPTION_OF_TASTE	0.00168348	0.0203312	0.45506	-0.859989	-1.81899	7	Scnn1a,Itpr3,Gng13,Tas1r3
REACTOME_TP53_REGULATES_TRANSCRIPTION_OF_GENES_INVOLVED_IN_G1_CELL_CYCLE_ARREST	0.00200773	0.0240789	0.431708	0.831725	1.78591	9	Ccne1,Ccne2,Ccna2,Cdkn1b
BIOCARTA_PITX2_PATHWAY	0.0020287	0.0241626	0.431708	-0.732052	-1.85741	14	Apc,Ep300,Ldb1,Trrap,Ctnnb1,Crebbp,Gsk3b
REACTOME_MITOTIC_G2_G2_M_PHASES	0.00216091	0.0255609	0.431708	0.402025	1.5186	179	Haus5,Aurka,Plk4,Ccna2,Cdc25b,Dynll1,Psme2b,Tpx2,Haus3,Psme2,Psmb10,Plk1,Tuba1b,Ccnb1,Psmd14,E2f1,Cep41,Psmb5,Hsp90aa1,Psmd7,Psmb8,Pkmyt1,Uba52,Hmmr,Gtse1,Psma5,Bora,Skp1,Psme1,Nek2,Cdk1,Ccnb2,Tubgcp3,Haus1,Rab8a,Psmb4,Nde1,Cep135,Cep76,Psma8,Psma7,Lcmt1,Haus6,Cdc25c,Psmb1,Fkbpl,Ccnh,Nedd1,Haus7,Psmb6,Cenpj,Psma3,Cep78,Psma4,Psmd5,Tubgcp4,Tubb2a
WP_EGFR1_SIGNALING_PATHWAY	0.00218363	0.0256539	0.431708	-0.345595	-1.43934	171	Gab2,Rps6ka2,Ctnnd1,Cblb,Vav2,Ralgds,Pxn,Smad3,Rasa1,Bcar1,Tgif1,Ripk1,Src,Plcg1,Htt,Appl2,Smad2,Pak1,Akt1,Shoc2,Map3k2,Egfr,Git1,Foxo1,Dusp1,Dok2,Mta2,Eps15,Gab1,Prkd1,Ap2a1,Tnip1,Nck2,Krt17,Sos2,Stat3,Pld2,Plscr1,Jak1,Reps1,Ptpn12,Eps8,Elk4,Mapk8,Ptpn11,Abi1,Pik3r1
REACTOME_METABOLISM_OF_VITAMINS_AND_COFACTORS	0.0023706	0.0276624	0.344521	0.39398	1.483	174	Apoa1,Apoa4,Lrat,Dhfr,Mthfd2,Gchfr,Shmt2,Nmnat1,Mmut,Ptgs2,Folr2,Pdzd11,Coq4,Apoc2,Mthfd1,Hsp90aa1,Hpdl,Mccc1,Vkorc1,Qprt,Mmachc,Naxd,Aasdhppt,Nadk2,Parp10,Naxe,Gch1,Coq2,Aldh1l2,Mmaa,Abcd4,Naprt,Coq8a,Vnn1,Mmab,Acp5,Nnmt,Slc25a19,Pdss1,Fpgs,Nudt12,Ubiad1,Slc52a2,Mthfr,Gsto2,Nadk,Stard7,Pnlip,Mocs3,Calm3,Rbp4,Bst1,Mtr,Nmrk1,Coq6,Pdss2,Rfk
REACTOME_NEUTROPHIL_DEGRANULATION	0.0024241	0.0280968	0.31828	0.332395	1.36015	462	Mmp9,Gstp2,Slc27a2,Tnfaip6,Hk3,Clec4d,Dynll1,Lilra6,Xrcc6,Gpr84,Tbc1d10c,Slc11a1,Gm5150,Cfp,Lamtor2,Hpse,Dsn1,Olfm4,Hspa8,Ear1,Folr2,Itgam,Fabp5,C5ar1,Atp6v0c,Pira2,Rab44,Lamp1,Bst2,Psmd14,Ptafr,Aoc1,Tyrobp,Clec5a,Magt1,Hsp90aa1,Clec4n,Cd59b,Slpi,Rap1a,Srp14,Psmd7,Ptprc,Chi3l1,Hp,Ostf1,Gmfg,Fpr1,Olr1,H2-Q10,Arg1,Gstp1,Cd55,Tnfrsf1b,Gsdmd,Fgr,Psma5,Ticam2,Oscar,C3ar1,Cyba,Dynlt1a,Aprt,Plac8,Nme2,T…
REACTOME_RNA_POLYMERASE_II_TRANSCRIPTION_TERMINATION	0.00253693	0.0292086	0.35482	0.533452	1.73769	62	Slbp,Srsf7,Srsf1,Srsf3,Chtop,Cstf3,U2af1l4,U2af1,Ncbp2,Zfp473,Snrpe,Snrpg,Lsm10,Srsf2,Snrpb,Snrpf,Alyref,Papola,Cstf1,Rbm8a,Ncbp1,Cstf2t,Thoc6,Thoc7,Ddx39a
REACTOME_FORMATION_OF_ATP_BY_CHEMIOSMOTIC_COUPLING	0.00258413	0.0295549	0.431708	0.725297	1.81545	17	Atp5pf,Atp5po,Atp5me,Atp5mf,Atp5mj,Atp5mc1,Atp5pb,Atp5f1e,Atp5mc2,Atp5mc3,Atp5pd,Atp5f1c,Atp5f1d,Dmac2l,Atp5f1a,Atp5mg,Atp5f1b
REACTOME_CITRIC_ACID_CYCLE_TCA_CYCLE	0.00286807	0.0325865	0.344521	0.60646	1.74592	32	Fh1,Suclg1,Sdhb,Trap1,Mrps36,Sdhc,Fxn,Dlst,Sdhaf4,Idh3b,Sdhd,Sdhaf2,Sdhaf3,Suclg2,Lyrm4,Isca1,Idh3a,Nfs1,Sdha,Dld,Aco2,Sirt3
REACTOME_TELOMERE_C_STRAND_SYNTHESIS_INITIATION	0.00306331	0.0345773	0.344521	0.762592	1.75688	12	Prim1,Terf1,Pola2,Pot1a,Pola1,Acd,Stn1,Prim2
REACTOME_MRNA_SPLICING_MINOR_PATHWAY	0.00308737	0.0346227	0.326352	0.553608	1.71391	47	Srsf7,Polr2g,Srsf1,Snrpd2,Txnl4a,Ncbp2,Snrpe,Snrpd1,Polr2h,Snrnp48,Snrpg,Srsf2,Snrpb,Snrpf,Gtf2f1,Ncbp1,Polr2f
REACTOME_RHO_GTPASE_CYCLE	0.00325333	0.0362484	0.431708	-0.281777	-1.29137	411	Akap12,Dock4,Erbin,Pcdh7,Arhgap1,Diaph2,Akap13,Arap2,Arhgap26,Plekhg2,Cdc42bpa,Vangl1,Dock9,Tmod3,Vangl2,Arhgap21,Tjp2,Srgap1,Tagap,Sptan1,Plekhg5,Vav2,Sptbn1,Myo9b,Arhgef28,Dock1,Cdc42ep4,Chn1,Kalrn,Gopc,Srgap3,Plekhg1,Iqgap1,Farp1,Ocrl,Sh3rf1,Fam169a,Arhgap32,Arhgap35,Dock7,Pak1,Golga2,Git1,Arhgef26,Srrm1,Rhobtb1,Actn1,Arhgap23,Rasal2,Arhgef3,Spen,Jag1,Arhgef18,Jup,Kctd13,Arhgef17,Plekhg3,Fmnl3…
BIOCARTA_ATRBRCA_PATHWAY	0.0033162	0.036712	0.326352	0.684001	1.75423	19	Rad51,Chek2,Chek1,Brca1,Fancd2,Fancg,Rad1,Fanca
REACTOME_TRANSPORT_OF_FATTY_ACIDS	0.00338258	0.0372083	0.431708	-0.918015	-1.66618	4	Apod,Slc27a4,Slc27a6
REACTOME_CELL_CELL_JUNCTION_ORGANIZATION	0.00345644	0.0377802	0.431708	-0.517248	-1.72084	44	Pard6g,Ctnnd1,Cadm1,Afdn,Cdh6,Nectin4,Cadm2,Ctnna1,Amot,Cdh10,Jup,Ctnnb1,Cdh15
REACTOME_NUCLEAR_PORE_COMPLEX_NPC_DISASSEMBLY	0.00350821	0.0381049	0.310777	0.602277	1.72476	31	Nup35,Nup37,Nup205,Ccnb1,Aaas,Nup85,Cdk1,Ccnb2,Nup210,Ndc1,Nup62,Nup160,Nup133,Nup50,Sec13,Nup43
REACTOME_PREDNISONE_ADME	0.00357386	0.0385753	0.31828	0.761524	1.75441	12	Cyp3a25,Cyp3a11,Ugt2b5
REACTOME_UBIQUITIN_MEDIATED_DEGRADATION_OF_PHOSPHORYLATED_CDC25A	0.00366636	0.039328	0.297233	0.535101	1.68615	51	Chek2,Chek1,Psme2b,Psme2,Psmb10,Psmd14,Psmb5,Psmd7,Psmb8,Uba52,Psma5,Psme1,Psmb4,Psma8,Psma7,Psmb1,Psmb6,Psma3,Psma4,Psmd5,Psmc5,Psma1,Psmd6
REACTOME_SLBP_DEPENDENT_PROCESSING_OF_REPLICATION_DEPENDENT_HISTONE_PRE_MRNAS	0.00378202	0.0403122	0.310777	0.764916	1.72552	11	Slbp,Ncbp2,Zfp473,Snrpe,Snrpg,Lsm10,Snrpb,Snrpf,Ncbp1
REACTOME_CLASSICAL_ANTIBODY_MEDIATED_COMPLEMENT_ACTIVATION	0.0038048	0.0403122	0.303779	0.655772	1.72116	21	Igkv15-103,Igkv1-110,Igkv2-137,Igkv8-21,Igkv17-121,Iglc2,Ighg3,Igkv16-104,Igkv1-117
REACTOME_APOPTOTIC_CLEAVAGE_OF_CELL_ADHESION_PROTEINS	0.00398033	0.0419148	0.35482	-0.801945	-1.81579	9	Pkp1,Tjp2,Dsg3,Tjp1,Ctnnb1,Dsg2
REACTOME_PHOSPHORYLATION_OF_EMI1	0.00412926	0.0432196	0.303779	0.871936	1.67382	6	Fbxo5,Cdc20,Plk1,Ccnb1,Cdk1
WP_AMINO_ACID_METABOLISM	0.00419499	0.0436431	0.269842	0.473996	1.61987	84	Bcat1,Asns,Aldh18a1,Cps1,Cth,Fh1,Srm,Hibadh,Suclg1,Odc1,Aoc3,Mmut,Hibch,Pycr1,Pck1,Farsb,Maoa,Mccc1,Arg1,Mars2,Dlst,Ldha
REACTOME_IMMUNOREGULATORY_INTERACTIONS_BETWEEN_A_LYMPHOID_AND_A_NON_LYMPHOID_CELL	0.00423609	0.0438068	0.265217	0.456126	1.59658	98	Cd3e,Ifitm1,Icam2,Igkv15-103,Cd19,Igkv1-110,Siglecg,Itgb7,Ifitm3,Cd300a,Tyrobp,Treml4,Klrk1,Cd8a,Igkv2-137,H2-Q10,Slamf7,Oscar,Igkv8-21,Cd3g,Vcam1,Col3a1,Igkv17-121,Iglc2,B2m,H2-T22,Itgb2,Sell,Trem1,H2-Q2,Col1a1,Cd3d,Treml2,Igkv16-104,Igkv1-117,Cd247,H2-K1,Cd96,Siglecf,Cd226,Col1a2,Siglec1,Siglech,Lair1,Raet1e,Cd300c2,H2-Q6,Igkv2-109,Slamf6,Itgal,H2-T10,Cd81,Pianp
REACTOME_SUMOYLATION_OF_DNA_REPLICATION_PROTEINS	0.00439285	0.0451574	0.274717	0.554738	1.67507	41	Nup35,Pcna,Cdca8,Nup37,Nup205,Aaas,Aurkb,Nup85,Top2a,Sumo1,Nup210,Incenp,Ndc1,Rangap1,Nup62,Nup160,Nup133,Nup50,Nup43,Top1
REACTOME_ADHERENS_JUNCTIONS_INTERACTIONS	0.00453575	0.0462365	0.35482	-0.554411	-1.76881	36	Ctnnd1,Cadm1,Afdn,Cdh6,Nectin4,Cadm2,Ctnna1,Amot,Cdh10,Jup,Ctnnb1,Cdh15
REACTOME_GLYCOPROTEIN_HORMONES	0.00455137	0.0462365	0.31828	-0.951932	-1.5877	3	Inha
REACTOME_POLB_DEPENDENT_LONG_PATCH_BASE_EXCISION_REPAIR	0.00458878	0.0463439	0.285313	0.820062	1.70308	8	Fen1,Parp1,Polb,Lig1,Apex1
REACTOME_ANTIGEN_PROCESSING_CROSS_PRESENTATION	0.00463567	0.0465453	0.256635	0.481797	1.6253	77	Ncf4,Psme2b,Psme2,Psmb10,Psmd14,Psmb5,Psmd7,Psmb8,H2-Q10,Psma5,Cyba,Mrc2,Psme1,Psmb4,Fcgr1,Sec22b,B2m,H2-T22,Psma8,Psma7,Psmb1,Psmb6,Psma3,Cd36,H2-Q2,Psma4,Snap23,Psmd5,Psmc5,Ncf1,Psma1,Psmd6,Vamp3,Stx4a,Ncf2,H2-K1,Psmd11,Tap2,Psmd13,Psmb2,H2-Q6,Psmd10,Psma6
WP_WNT_SIGNALING_IN_KIDNEY_DISEASE	0.00489663	0.0488814	0.344521	-0.53047	-1.72664	39	Apc,Wnt10a,Fzd6,Wnt4,Fzd3,Fzd8,Dvl3,Wnt11,Fzd4,Ctnnb1,Fzd9,Lrp5,Gsk3b,Wnt7b,Mapk8,Lrp4,Wnt2,Kitl
REACTOME_REGULATION_OF_HSF1_MEDIATED_HEAT_SHOCK_RESPONSE	0.00507084	0.0503296	0.248833	0.507963	1.65938	63	Rpa2,Hsph1,Hikeshi,Nup35,Rpa3,Nup37,Nup205,Rpa1,Hspa8,Rps19bp1,St13,Hsf1,Aaas,Nup85,Hspa14,Nup210,Ndc1,Nup62,Nup160,Nup133,Nup50,Sec13,Hspa4,Nup43
REACTOME_TGFBR3_REGULATES_TGF_BETA_SIGNALING	0.00553506	0.0546231	0.297233	-0.799055	-1.75066	8	Gipc1,Tgfb2,Tgfbr1,Tgfb1
REACTOME_APOPTOTIC_FACTOR_MEDIATED_RESPONSE	0.00565442	0.055484	0.248833	0.686962	1.69613	16	Cycs,Apip,Aven,Gsdmd,Bax,Bak1
WP_CHEMOKINE_SIGNALING_PATHWAY	0.00569914	0.0556068	0.220823	0.391429	1.45885	160	Ccr3,Pf4,Ccl7,Ccl12,Cxcr5,Rasgrp2,Cxcr6,Ccl24,Cxcl12,Ccl4,Ccl20,Ccl25,Ccr6,Cx3cr1,Ccr1,Rap1a,Ccr9,Cxcl9,Gng10,Adcy5,Fgr,Cxcl5,Ccl9,Cxcl10,Gnb4,Akt2,Ccr5,Ccl19,Cxcl15,Xcr1,Gngt2,Ccl11,Plcb4,Ccr7,Ccl8,Cxcr2,Nfkb1,Rac2,Dock2,Plcb2,Ccr4,Cxcr3,Cdc42,Ccl5,Csk,Gng2,Ncf1,Stat1,Gng5,Hras,Plcb3,Grk6,Pik3cd,Was
REACTOME_NUCLEAR_SIGNALING_BY_ERBB4	0.00573477	0.0556401	0.297233	-0.75221	-1.78975	11	Ncstn,Src,Yap1,Aph1b,Wwox,Erbb4
REACTOME_CELLULAR_RESPONSE_TO_HEAT_STRESS	0.00580973	0.0560525	0.229089	0.469585	1.59763	82	Rpa2,Hsph1,Hikeshi,Nup35,Rpa3,Hsbp1,Nup37,Nup205,Rpa1,Hspa8,Rps19bp1,St13,Hsf1,Aaas,Camk2a,Hsp90aa1,Nup85,Akt1s1,Hspa14,Nup210,Fkbp4,Ptges3,Ndc1,Hspb8,Nup62,Nup160,Nup133,Nup50,Sec13,Hspa4,Nup43
WP_CYTOKINES_AND_INFLAMMATORY_RESPONSE	0.00598703	0.0569957	0.241698	0.685468	1.69244	16	Cxcl3,Il11,Il1b,Csf1,Il6,Cd4
REACTOME_METABOLISM_OF_PORPHYRINS	0.00598706	0.0569957	0.238353	0.614169	1.69467	26	Fabp1,Uros,Hmox1,Blvrb,Flvcr1,Ugt1a1,Hmbs,Cpox,Blvra,Alas1,Cox15,Ppox,Hmox2
REACTOME_APC_C_CDC20_MEDIATED_DEGRADATION_OF_CYCLIN_B	0.00600649	0.0569957	0.238353	0.61631	1.68587	25	Ube2c,Ube2s,Cdc20,Cdc16,Cdc26,Ccnb1,Uba52,Anapc15,Anapc11,Cdk1
REACTOME_ROS_AND_RNS_PRODUCTION_IN_PHAGOCYTES	0.00605771	0.0571675	0.235142	0.574027	1.6591	33	Atp6v0b,Ncf4,Slc11a1,Atp6v0c,Cyba,Atp6v1g1,Atp6v0e,Rac2,Mpo,Atp6v1c1,Ncf1,Atp6v1a,Atp6v1f,Ncf2,Atp6v1h,Atp6v0d1,Hvcn1
WP_REGULATION_OF_ACTIN_CYTOSKELETON	0.00615057	0.0577284	0.407018	-0.362458	-1.46197	132	Mapk4,Apc,Ssh3,Pip5k1c,Gsn,Fgfr1,Pxn,Dock1,Bcar1,Ssh1,Gna12,Pdgfb,Pik3c2a,Iqgap1,Bdkrb1,Arhgap35,Pak1,Egfr,Git1,Actn1,Vcl,Pik3r4,Arhgef4,Diaph1,Rock2,Sos2,Pak3,Arhgef1,Msn,Rock1,Rras2,Pik3r1,F2r,Vil1,Pak6,Mapk6,Enah,Fgd1,Ptk2,Limk1,Raf1,Rac1,Pip5k1a,Fn1,Nckap1,Ins2,Itga1,Map2k1,Pdgfa,Fgfr2,Fgf12,Baiap2,Fgf1,Fgfr4,Bdkrb2,Pak2,Wasf1
REACTOME_DIGESTION	0.00637477	0.059401	0.235142	0.711886	1.7051	14	Lct,Guca2b,Alpi,Sis,Mgam,Pnlip,Chit1,Cel
REACTOME_REGULATION_OF_RUNX2_EXPRESSION_AND_ACTIVITY	0.00639756	0.059401	0.223479	0.514902	1.62863	52	Skp2,Psme2b,Psme2,Psmb10,Psmd14,Psmb5,Psmd7,Psmb8,Uba52,Psma5,Skp1,Psme1,Psmb4,Psma7,Psmb1,Psmb6,Psma3,Psma4,Psmd5,Psmc5,Psma1,Psmd6,Rbx1,Psmd11,Psmd13,Psmb2,Stub1,Uba52rt,Psmd10,Psma6
BIOCARTA_WNT_PATHWAY	0.00657063	0.0606817	0.285313	-0.631209	-1.77769	21	Apc,Ctbp1,Smad4,Ctnnb1,Crebbp,Gsk3b,Tle1,Map3k7,Axin1,Ccnd1,Csnk2a2,Fzd1
REACTOME_PRE_NOTCH_PROCESSING_IN_GOLGI	0.00672344	0.0617627	0.265217	-0.873388	-1.67764	5	Furin,Notch1,Notch4,Notch3
REACTOME_TELOMERE_EXTENSION_BY_TELOMERASE	0.00680498	0.0621809	0.226232	0.647923	1.68071	20	Ccna2,Pif1,Terf1,Gar1,Nhp2,Nop10,Pot1a,Acd,Tert
BIOCARTA_P27_PATHWAY	0.0068764	0.0625028	0.229089	0.753834	1.70052	11	Skp2,Ccne1,Tfdp1,E2f1,Cks1b,Nedd8,Cdkn1b
REACTOME_DNA_REPLICATION_INITIATION	0.00705965	0.0638326	0.229089	0.802375	1.66635	8	Pole2,Prim1,Pole4,Pola2,Pola1,Pole3,Prim2
REACTOME_TRIGLYCERIDE_METABOLISM	0.00715117	0.0643233	0.220823	0.678014	1.67404	16	Fabp1,Fabp2,Fabp7,Fabp4,Fabp5
BIOCARTA_FBW7_PATHWAY	0.00723615	0.0647504	0.226232	0.801094	1.66369	8	Ccne1,Tfdp1,E2f1
REACTOME_BINDING_AND_UPTAKE_OF_LIGANDS_BY_SCAVENGER_RECEPTORS	0.00743494	0.0651979	0.208827	0.530224	1.62989	45	Apoa1,Msr1,Apol10b,Igkv15-103,Igha,Jchain,Igkv1-110,Hp,Igkv2-137,Igkv8-21,Igkv17-121,Stab1,Apol7c,Iglc2,Sparc,Hsp90b1
REACTOME_RHOF_GTPASE_CYCLE	0.00744212	0.0651979	0.279866	-0.505725	-1.66275	41	Akap12,Arhgap1,Diaph2,Vangl1,Arhgap21,Myo9b,Farp1,Fam169a,Arhgap32,Actn1,Diaph1,Baiap2l1,Pik3r1,Tor1aip1,Baiap2l2,Basp1
REACTOME_REGULATION_OF_TP53_ACTIVITY	0.00747065	0.0651979	0.193114	0.389049	1.44064	150	Rpa2,Rmi2,Chek2,Aurka,Chek1,Rfc4,Ccna2,Taf12,Rpa3,Tpx2,Banp,Exo1,Brip1,Rfc2,Rpa1,Taf15,Prkaa1,Brca1,Rfc5,Aurkb,Ing5,Uba52,Taf13,Taf11,Dna2,Akt2,Cdk1,Rad1,Taf10
REACTOME_RELEASE_OF_APOPTOTIC_FACTORS_FROM_THE_MITOCHONDRIA	0.00747065	0.0651979	0.223479	0.818802	1.64584	7	Cycs,Gsdmd,Bax,Bak1
REACTOME_IMMUNE_SYSTEM	0.00747491	0.0651979	0.168819	0.278116	1.19624	1500	Mmp9,Lrr1,Dus2,Tnfsf11,Ccnf,Skp2,Kif11,Ube2c,Mefv,Il13ra2,Cd3e,Gstp2,Slc27a2,Canx,Tnfaip6,Tnfrsf13c,Isg15,Ifitm1,Atp6v0b,Fancb,Hk3,Ncf4,Lcp2,Kif2c,Eif4a2,Clec4d,Ube2s,Il1rl1,Cdc20,Dynll1,Lilra6,Psme2b,Xrcc6,Il33,Tnfrsf11a,Cdc16,Gpr84,Kif22,Icam2,Tbc1d10c,Rasgrp2,Psme2,Slc11a1,Ripk3,Blmh,Igkv15-103,Pdcd1,Irf7,Tlr1,Cd19,Il11,Gm5150,Psmb10,Txn1,Tnfsf15,Cfp,Ighd,Herc6,Ifngr2,Lamtor2,Nfkb2,Igkv1-110,H…
REACTOME_CHYLOMICRON_REMODELING	0.00767754	0.0666287	0.21826	0.781452	1.67796	9	Apoa1,Apoa4,Apoc2
WP_DOPAMINERGIC_NEUROGENESIS	0.0078066	0.06741	0.260821	-0.639453	-1.75019	19	Cdkn1c,Gli1,Sox2,Ret,Shh,Msx1,Tgfb1,Stat3
REACTOME_PEPTIDE_HORMONE_BIOSYNTHESIS	0.00806813	0.0693217	0.241698	-0.871136	-1.67331	5	Inha
REACTOME_SCAVENGING_BY_CLASS_A_RECEPTORS	0.00820101	0.0701146	0.211071	0.78023	1.67534	9	Apoa1,Msr1,Hsp90b1
WP_TYROBP_CAUSAL_NETWORK_IN_MICROGLIA	0.00824217	0.0701193	0.194887	0.492667	1.58789	58	Lhfpl2,Tmem106a,Samsn1,Itgam,Maf,Tyrobp,Apbb1ip,Nrros,Plek,Tnfrsf1b,Cd4,Cd37,Capg,Hcls1,Gapt,Hlx,Itgb2,Kcne3,Nckap1l,Igsf6
REACTOME_INNATE_IMMUNE_SYSTEM	0.00836551	0.0708198	0.163242	0.294578	1.2438	858	Mmp9,Mefv,Gstp2,Slc27a2,Tnfaip6,Atp6v0b,Hk3,Ncf4,Lcp2,Clec4d,Dynll1,Lilra6,Psme2b,Xrcc6,Gpr84,Icam2,Tbc1d10c,Psme2,Slc11a1,Ripk3,Igkv15-103,Irf7,Tlr1,Cd19,Gm5150,Psmb10,Txn1,Cfp,Lamtor2,Nfkb2,Igkv1-110,Hpse,Siglecg,Il1b,Dsn1,Olfm4,Hspa8,Ear1,Bpifb4,Folr2,Itgam,Pdzd11,Tlr6,Tank,Nod2,Fabp5,C5ar1,Atp6v0c,Pira2,Rab44,Lamp1,Bst2,Psmd14,Ptafr,Ccr6,Lck,Nck1,Aoc1,Psmb5,Tyrobp,Pstpip1,Clec5a,Magt1,Hsp90aa…
REACTOME_PHOSPHORYLATION_OF_THE_APC_C	0.00846473	0.0711004	0.202499	0.639225	1.65815	20	Ube2c,Ube2s,Cdc16,Plk1,Cdc26,Ccnb1,Anapc15,Anapc11,Cdk1
REACTOME_STABILIZATION_OF_P53	0.00848099	0.0711004	0.193114	0.496824	1.58549	55	Chek2,Psme2b,Psme2,Psmb10,Psmd14,Psmb5,Psmd7,Psmb8,Uba52,Psma5,Psme1,Psmb4,Psma8,Psma7,Psmb1,Psmb6,Psma3,Psma4,Psmd5,Psmc5,Psma1,Psmd6,Trp53,Psmd11,Psmd13,Psmb2,Cop1,Uba52rt,Psmd10,Psma6
BIOCARTA_CELLCYCLE_PATHWAY	0.00858227	0.0716019	0.200513	0.62177	1.66267	23	Ccne1,Tfdp1,Rbl1,Ccnb1,E2f1,Cdkn2c,Cdk1,Ccnh,Cdkn1b
REACTOME_RHOJ_GTPASE_CYCLE	0.00877413	0.0728506	0.245188	-0.66518	-1.74381	16	Arhgap1,Arhgap26,Arhgap21,Ocrl,Arhgap32,Arhgap35
WP_NODLIKE_RECEPTOR_NLR_SIGNALING_PATHWAY	0.00913135	0.0754538	0.232057	-0.753921	-1.70705	9	Erbin,Ikbkg,Ephb2,Mapk8,Map3k7,Rela
REACTOME_SUMOYLATION_OF_SUMOYLATION_PROTEINS	0.00924597	0.0759796	0.189707	0.561179	1.62196	33	Nup35,Nup37,Nup205,Aaas,Nup85,Sumo1,Nup210,Ndc1,Nup62,Nup160,Nup133,Nup50,Sec13,Nup43
REACTOME_RNA_POLYMERASE_I_TRANSCRIPTION_TERMINATION	0.00928297	0.0759796	0.189707	0.572224	1.62717	30	Polr1h,Gtf2h4,Polr1c,Polr2h,Polr1g,Gtf2h3,Gtf2h5,Polr1b,Polr1e,Ccnh,Polr2f,Polr1f,Gtf2h1,Taf1c,Polr1a,Ubtf,Polr2l,Ttf1
BIOCARTA_NO2IL12_PATHWAY	0.0093944	0.0765218	0.193114	0.693249	1.66046	14	Cd3e,Stat4,Cd4,Cd3g,Ccr5,Cxcr3,Cd3d,Il12rb1,Cd247,Cd2
REACTOME_RAC1_GTPASE_CYCLE	0.00943783	0.0765218	0.303779	-0.333046	-1.38516	167	Dock4,Erbin,Arhgap1,Arap2,Arhgap26,Plekhg2,Cdc42bpa,Vangl1,Dock9,Arhgap21,Srgap1,Tagap,Vav2,Myo9b,Dock1,Cdc42ep4,Chn1,Kalrn,Srgap3,Plekhg1,Iqgap1,Farp1,Arhgap32,Arhgap35,Dock7,Pak1,Git1,Arhgap23,Jag1,Arhgef18,Plekhg3,Arhgap33,Arap3,Git2,Ykt6,Ngef,Pkn1,Sos2,Pak3,Pld2,Arhgef11
WP_PROTEASOME_DEGRADATION	0.00955905	0.0771424	0.183397	0.512577	1.59406	48	H2az1,Psme2,H2ax,Psmb10,Psmb5,Psmd7,Psmb9,H2-Q10,Psma5,Psme1,Ube2b,Psmb4,Psma7,Psmb1,Psmb6,Psma3,Psma4,Psmd5,Psmc5,Psmd6
REACTOME_DISASSEMBLY_OF_THE_DESTRUCTION_COMPLEX_AND_RECRUITMENT_OF_AXIN_TO_THE_MEMBRANE	0.0096808	0.0777616	0.238353	-0.578749	-1.71222	26	Apc,Ppp2r1a,Dvl3,Ctnnb1,Amer1,Lrp5,Gsk3b,Ppp2r5e,Lrp6,Ppp2cb
REACTOME_CROSS_PRESENTATION_OF_SOLUBLE_EXOGENOUS_ANTIGENS_ENDOSOMES	0.00974327	0.0779011	0.181915	0.514672	1.58836	46	Psme2b,Psme2,Psmb10,Psmd14,Psmb5,Psmd7,Psmb8,Psma5,Mrc2,Psme1,Psmb4,Fcgr1,Psma8,Psma7,Psmb1,Psmb6,Psma3,Psma4,Psmd5,Psmc5,Psma1,Psmd6
REACTOME_REGULATION_OF_MRNA_STABILITY_BY_PROTEINS_THAT_BIND_AU_RICH_ELEMENTS	0.00983654	0.0779089	0.175004	0.445469	1.52238	84	Exosc8,Elavl1,Psme2b,Psme2,Psmb10,Exosc2,Hspa8,Psmd14,Psmb5,Psmd7,Psmb8,Uba52,Tnfsf13,Psma5,Set,Exosc7,Anp32a,Psme1,Exosc9,Psmb4,Exosc3,Psma8,Psma7,Psmb1,Psmb6,Psma3,Exosc6,Psma4,Psmd5,Exosc5,Psmc5,Hspb1,Psma1,Psmd6,Exosc1
REACTOME_RHOA_GTPASE_CYCLE	0.00984103	0.0779089	0.285313	-0.347676	-1.41464	139	Erbin,Pcdh7,Arhgap1,Akap13,Arap2,Arhgap26,Vangl1,Arhgap21,Tjp2,Srgap1,Tagap,Plekhg5,Vav2,Myo9b,Arhgef28,Kalrn,Iqgap1,Farp1,Arhgap32,Arhgap35,Arhgap23,Arhgef3,Arhgef18,Jup,Arhgef17,Plekhg3,Fmnl3,Arap3,Arhgap18,Maco1,Ykt6,Diaph1,Arhgap8,Rock2,Ngef,Pkn1,Atp6ap1,Arhgef11,Arhgef1,Rock1,Arhgap40
WP_TRANSLATION_FACTORS	0.00987959	0.0779089	0.180468	0.51048	1.58038	47	Eef1d,Eif4a2,Eef1g,Eef1b2,Eif4e,Eif2b5,Eif3j1,Eif2s1,Eif2s2,Eif2s3x,Eif4b,Eif5a,Eif3i,Eif3d,Eif4ebp1
REACTOME_AUF1_HNRNP_D0_BINDS_AND_DESTABILIZES_MRNA	0.0101469	0.0796532	0.176324	0.49175	1.56929	55	Psme2b,Psme2,Psmb10,Hspa8,Psmd14,Psmb5,Psmd7,Psmb8,Uba52,Psma5,Psme1,Psmb4,Psma8,Psma7,Psmb1,Psmb6,Psma3,Psma4,Psmd5,Psmc5,Hspb1,Psma1,Psmd6
REACTOME_TP53_REGULATES_METABOLIC_GENES	0.0102985	0.0799006	0.173713	0.476487	1.55917	64	Cycs,Lamtor5,Cox7a1,Txn1,Lamtor2,Cox4i1,Ndufa4,Prkaa1,Cox6b1,Cox5a,Cox7c,Akt2,Prdx1,Rragd,Cox7b,Cox6c,Lamtor3,Cox6a1,Gls,Gpi1,Cox5b,Cox7a2,Cox7a2l,Lamtor1,Prkab2,Ywhae,Rraga
WP_PPAR_SIGNALING_PATHWAY	0.0103309	0.0799006	0.173713	0.47759	1.55051	61	Apoa1,Fabp1,Apoc3,Slc27a2,Fabp2,Fabp7,Dbi,Fabp4,Fabp5,Nr1h3,Pck1,Olr1
BIOCARTA_IL5_PATHWAY	0.0104129	0.0799006	0.189707	0.843709	1.61963	6	Ccr3,Il1b,Il6,Cd4,Ccl11
REACTOME_OVARIAN_TUMOR_DOMAIN_PROTEASES	0.0104586	0.0799006	0.232057	-0.529862	-1.65932	33	Otud7a,Apc,Tnip2,Zranb1,Traf3,Otub1,Traf6,Ripk1,Ikbkg,Tnip1,Ube2d1
REACTOME_DEADENYLATION_DEPENDENT_MRNA_DECAY	0.0104895	0.0799006	0.173713	0.492568	1.56302	53	Lsm6,Exosc8,Lsm5,Eif4a2,Exosc2,Lsm1,Lsm3,Lsm2,Eif4e,Exosc7,Exosc9,Lsm4,Eif4b,Cnot4,Exosc3,Lsm7
REACTOME_GLUTAMATE_AND_GLUTAMINE_METABOLISM	0.0104925	0.0799006	0.183397	0.698701	1.64061	13	Aldh18a1,Pycr3,Pycr1,Oat,Gls,Rimklb,Pycr2
REACTOME_PRE_NOTCH_EXPRESSION_AND_PROCESSING	0.0105023	0.0799006	0.213388	-0.806714	-1.70631	7	Furin,Notch1,Notch4,Notch3
REACTOME_THE_ROLE_OF_GTSE1_IN_G2_M_PROGRESSION_AFTER_G2_CHECKPOINT	0.0105541	0.0799426	0.170004	0.462388	1.54178	72	Psme2b,Psme2,Psmb10,Plk1,Tuba1b,Ccnb1,Psmd14,Psmb5,Hsp90aa1,Psmd7,Psmb8,Uba52,Gtse1,Psma5,Psme1,Cdk1,Ccnb2,Psmb4,Psma8,Psma7,Psmb1,Fkbpl,Psmb6,Psma3,Psma4,Psmd5,Tubb2a,Psmc5,Psma1,Psmd6,Trp53
WP_NEURAL_CREST_DIFFERENTIATION	0.0106918	0.0805438	0.248833	-0.417209	-1.53295	72	Tfap2a,Bmp7,Notch1,Cdh6,Bmyc,Fzd3,Fgfr1,Dll4,Dvl3,Notch4,Hdac9,Mbp,Ets1,Hdac7,Ctnnb1,Hdac5,Gsk3b,Notch3
REACTOME_SIGNALING_BY_ERBB4	0.0107267	0.0805438	0.229089	-0.527138	-1.65079	33	Wwp1,Ncstn,Src,Egfr,Yap1,Erbb3,Aph1b,Hbegf,Wwox,Erbb4,Pik3r1,Ubc
WP_SPLICING_FACTOR_NOVA_REGULATED_SYNAPTIC_PROTEINS	0.0110961	0.0829564	0.226232	-0.510378	-1.65024	38	Mapk4,Aplp2,Csn3,Epb41l2,Epb41,Cadm1,Ank3,Rap1gap,Agrn
REACTOME_G2_PHASE	0.0113718	0.0845525	0.181915	0.863843	1.58433	5	Ccna2,E2f1,E2f3
REACTOME_MRNA_DECAY_BY_5_TO_3_EXORIBONUCLEASE	0.0114075	0.0845525	0.175004	0.683987	1.63828	14	Lsm6,Lsm5,Lsm1,Lsm3,Lsm2,Lsm4,Lsm7
REACTOME_BETA_CATENIN_PHOSPHORYLATION_CASCADE	0.011552	0.0852576	0.213388	-0.640084	-1.698	17	Apc,Ppp2r1a,Ctnnb1,Amer1,Gsk3b,Ppp2r5e,Ppp2cb
REACTOME_PTK6_REGULATES_RHO_GTPASES_RAS_GTPASE_AND_MAP_KINASES	0.0116335	0.0854942	0.208827	-0.707339	-1.72608	12	Pxn,Rasa1,Dock1,Bcar1,Arhgap35,Elmo2
BIOCARTA_D4GDI_PATHWAY	0.0119129	0.0871759	0.17245	0.716134	1.64984	12	Cycs,Parp1,Arhgdib
REACTOME_RHOC_GTPASE_CYCLE	0.0123419	0.0899342	0.229089	-0.417925	-1.52466	69	Erbin,Arhgap1,Akap13,Arhgap26,Vangl1,Arhgap21,Tjp2,Vav2,Myo9b,Arhgef28,Iqgap1,Arhgap32,Arhgap35,Jup,Arhgef17,Fmnl3,Arhgap18,Maco1,Diaph1,Rock2,Fmnl2,Pkn1,Arhgef11,Arhgef1,Rock1,Pik3r1
REACTOME_DECTIN_1_MEDIATED_NONCANONICAL_NF_KB_SIGNALING	0.012605	0.091466	0.15722	0.480162	1.54257	57	Psme2b,Psme2,Psmb10,Nfkb2,Psmd14,Psmb5,Psmd7,Psmb8,Uba52,Psma5,Skp1,Psme1,Relb,Psmb4,Psma8,Psma7,Psmb1,Psmb6,Psma3,Psma4,Psmd5,Psmc5,Psma1,Psmd6,Ube2m
REACTOME_OREXIN_AND_NEUROPEPTIDES_FF_AND_QRFP_BIND_TO_THEIR_RESPECTIVE_RECEPTORS	0.0127872	0.0923993	0.188069	-0.924635	-1.54218	3	Qrfp,Hcrtr1
REACTOME_METABOLISM_OF_POLYAMINES	0.0131758	0.0948111	0.154446	0.483263	1.54221	55	Psme2b,Psme2,Psmb10,Srm,Odc1,Psmd14,Psmb5,Psmd7,Psmb8,Psma5,Azin1,Psme1,Psmb4,Psma8,Psma7,Psmb1,Psmb6,Psma3,Psma4,Psmd5,Psmc5,Oaz1,Psma1,Psmd6
BIOCARTA_SHH_PATHWAY	0.0132434	0.0949017	0.198584	-0.667627	-1.72622	15	Gli1,Dyrk1b,Shh,Gsk3b,Sufu,Ptch1,Smo
WP_SELENIUM_METABOLISM_SELENOPROTEINS	0.0136307	0.0972739	0.153554	0.506227	1.55613	45	Fabp1,Dio2,Pstk,Trnau1ap,Cth,Selenot,Sepsecs,Selenow,Sars1,Sephs2,Txnrd2,Selenoh,Dio3,Dio1,Nfkb1
REACTOME_ACTIVATION_OF_NIMA_KINASES_NEK9_NEK6_NEK7	0.0137184	0.0974967	0.165406	0.855362	1.56878	5	Plk1,Ccnb1,Cdk1,Ccnb2
REACTOME_SIGNALING_BY_TGFBR3	0.0138994	0.0983228	0.194887	-0.597878	-1.68382	21	Inha,Ncstn,Gipc1,Tgfb2,Mmp14,Aph1b,Tgfbr1,Tgfb1,Acvr2a
REACTOME_INITIAL_TRIGGERING_OF_COMPLEMENT	0.0140217	0.0983228	0.153554	0.551558	1.58786	32	Igkv15-103,Cfp,Igkv1-110,Igkv2-137,Igkv8-21,Igkv17-121,Iglc2,Ighg3,Igkv16-104,Igkv1-117
REACTOME_TP53_REGULATES_TRANSCRIPTION_OF_GENES_INVOLVED_IN_G2_CELL_CYCLE_ARREST	0.0140519	0.0983228	0.162191	0.801132	1.61033	7	Aurka,Pcna,Ccnb1,Bax,Cdk1
REACTOME_CELL_CELL_COMMUNICATION	0.0140892	0.0983228	0.223479	-0.384598	-1.4602	90	Pard6g,Tesk1,Ctnnd1,Flna,Cadm1,Afdn,Cdh6,Nectin4,Cadm2,Pxn,Ctnna1,Iqgap1,Col17a1,Cd151,Amot,Actn1,Cdh10,Jup,Ctnnb1,Lims2,Cdh15,Nck2,Fblim1
REACTOME_CONDENSATION_OF_PROMETAPHASE_CHROMOSOMES	0.0141193	0.0983228	0.161159	0.773746	1.6069	8	Ncapg,Smc2,Ncaph,Smc4,Ncapd2
REACTOME_NERVOUS_SYSTEM_DEVELOPMENT	0.0142018	0.0984998	0.269842	-0.300862	-1.31245	249	Dscaml1,Dag1,Tubal3,Pip5k1c,Ncstn,Pdlim7,Dnm3,Sptan1,Vav2,Sptbn1,Myo9b,Arhgef28,Efna4,Fgfr1,Sptbn2,Rasa1,Dock1,Ret,Kalrn,Dnm2,Evl,Src,Plcg1,Ntn4,Abl1,Ranbp9,Arhgap35,Pak1,Sema6d,Tuba8,Egfr,Git1,Rap1gap,Dok2,Ephb2,Gsk3b,Dpysl5,Aph1b,Gab1,Gap43,Ap2a1,Ephb6,Nck2,Rock2,Ngef,Col4a5,Actr2,Ap2b1,Mmp2,Plxnb1,Pak3,Arhgef11,Plxna2,Msn,Lypla2,Rock1,Frs2,Tubb2b,Irs2,Ptpn11,Pik3r1,Col4a3,Ubc,Col9a2,Ephb4,Tubb…
REACTOME_CHYLOMICRON_ASSEMBLY	0.0143798	0.0990734	0.158178	0.739067	1.63015	10	Apoa1,Apoa4,Apoc2,Mttp,Sar1b,P4hb
BIOCARTA_ATM_PATHWAY	0.0143992	0.0990734	0.154446	0.635719	1.61438	18	Rad51,Chek2,Chek1,Rpa1,Brca1
REACTOME_TNFS_BIND_THEIR_PHYSIOLOGICAL_RECEPTORS	0.014488	0.0992887	0.153554	0.606549	1.61133	22	Tnfsf11,Tnfsf15,Tnfrsf14,Tnfsf13,Tnfrsf1b,Edaradd,Tnfsf4,Tnfsf8,Tnfrsf13b,Tnfrsf9
WP_GPCRS_NONODORANT	0.0149676	0.10217	0.238353	-0.332133	-1.36803	158	Npy1r,Adgrg1,Glp1r,Adra1b,Gnrhr,Galr2,Htr1d,Adora1,Gper1,Mchr1,Gpr50,Sstr3,Fzd6,Adrb1,Gprc5b,Fzd3,Adgrl3,Fzd8,P2ry2,Hcrtr1,F2rl1,Gabbr1
REACTOME_DEATH_RECEPTOR_SIGNALING	0.0150432	0.102282	0.229089	-0.341112	-1.38337	137	Lingo1,Arhgef37,Akap13,Ulk1,Tab3,Plekhg2,Ncstn,Tnfrsf1a,Plekhg5,Vav2,Traf6,Kalrn,Ripk1,Rtn4,Tab2,Arhgef26,Arhgef3,Arhgef18,Ikbkg,Arhgef17,Smpd2,Aph1b,Ube2d1,Ngef,Sos2,Arhgef11,Arhgef9,Otud1,Arhgef1,Mapk8,Ubc,Fgd3,Irak1,Clip3,Ngf,Mapkapk2,Fgd1,Map3k7,Sppl2b,Arhgef5,Bcl2l11,Cyld,Arhgef16,Rac1,Arhgef12,Casp3,Rela
REACTOME_FORMATION_OF_APOPTOSOME	0.0151806	0.102811	0.154446	0.757976	1.62755	9	Cycs,Apip,Aven
REACTOME_TRANSCRIPTIONAL_REGULATION_BY_SMALL_RNAS	0.015615	0.103811	0.145393	0.548852	1.58007	32	Nup35,Ran,Nup37,Nup205,Aaas,Nup85,Nup210,Ndc1,Nup62,Nup160,Nup133,Nup50,Sec13,Nup43
WP_FOCAL_ADHESION	0.0156316	0.103811	0.238353	-0.320927	-1.35308	182	Ibsp,Lama3,Mapk4,Vwf,Lamb2,Pip5k1c,Lama5,Lamc2,Lama2,Lamb3,Flna,Pxn,Dock1,Bcar1,Pdgfb,Src,Vegfc,Pak1,Akt1,Egfr,Actn1,Vcl,Pik3r4,Col11a1,Chad,Gsk3b,Itgb6,Diaph1,Rock2,Rapgef1,Styk1,Pak3,Itga2,Map2k6,Pdpk1,Rock1,Mapk8,Tnk1,Pik3r1,Bcl2,Thbs1,Pak6,Mapk6,Itgb8,Ilk,Ptk2,Zyx,Ccnd2,Raf1,Flt1,Rac1,Fn1,Itga3,Vegfa,Ccnd1,Tnr,Lamc3,Map2k1,Pdgfa,Col2a1
REACTOME_COMPLEX_III_ASSEMBLY	0.0156328	0.103811	0.1485	0.650077	1.60506	16	Lyrm7,Fxn,Cyc1,Uqcrc2,Uqcrb,Hscb,Uqcrq,Uqcrh,Uqcrfs1,Lyrm4,Nfs1
WP_HOMOLOGOUS_RECOMBINATION	0.0156569	0.103811	0.150129	0.705817	1.62608	12	Pold1,Rad54b,Rpa1,Mre11a,Rad52,Pold3
REACTOME_ACTIVATION_OF_THE_TFAP2_AP_2_FAMILY_OF_TRANSCRIPTION_FACTORS	0.0157534	0.103811	0.173713	-0.792863	-1.67701	7	Cited1,Tfap2a,Ep300,Wwox,Cited2
REACTOME_NUCLEOTIDE_BIOSYNTHESIS	0.0157692	0.103811	0.1485	0.672876	1.61167	14	Umps,Dhodh,Atic,Adsl,Impdh2,Gart,Pfas,Paics,Cad,Impdh1
REACTOME_MRNA_DECAY_BY_3_TO_5_EXORIBONUCLEASE	0.0157991	0.103811	0.147705	0.649355	1.60328	16	Exosc8,Exosc2,Exosc7,Exosc9,Exosc3,Exosc6,Exosc5,Nt5c3b,Exosc1
REACTOME_TRANSCRIPTIONAL_REGULATION_BY_RUNX2	0.0158091	0.103811	0.139715	0.463233	1.51326	63	Skp2,Psme2b,Psme2,Psmb10,Ccnb1,Psmd14,Psmb5,Psmd7,Psmb8,Uba52,Psma5,Rbm14,Skp1,Psme1,Cdk1,Psmb4,Psma7,Psmb1,Psmb6,Psma3,Psma4,Psmd5,Psmc5,Psma1,Psmd6,Cdk4,Rbx1,Psmd11,Psmd13,Psmb2,Stub1,Uba52rt,Psmd10,Psma6
REACTOME_RHOQ_GTPASE_CYCLE	0.0159207	0.104148	0.198584	-0.435682	-1.53834	58	Arhgap1,Arhgap26,Cdc42bpa,Vangl1,Arhgap21,Cdc42ep4,Gopc,Iqgap1,Arhgap32,Arhgap35,Pak1,Git1,Jup,Plekhg3,Arhgap33,Git2,Arhgef9,Cdc42ep1
REACTOME_P75_NTR_RECEPTOR_MEDIATED_SIGNALLING	0.0161865	0.105487	0.204544	-0.389349	-1.46508	84	Lingo1,Arhgef37,Akap13,Plekhg2,Ncstn,Plekhg5,Vav2,Traf6,Kalrn,Rtn4,Arhgef26,Arhgef3,Arhgef18,Arhgef17,Aph1b,Ngef,Sos2,Arhgef11,Arhgef9,Arhgef1,Mapk8,Ubc,Fgd3,Irak1,Ngf,Fgd1,Arhgef5,Bcl2l11,Arhgef16,Rac1,Arhgef12,Casp3,Rela
REACTOME_HDL_ASSEMBLY	0.0163643	0.106245	0.150129	0.797295	1.60261	7	Apoa1,Prkaca,A2m
REACTOME_FOXO_MEDIATED_TRANSCRIPTION	0.0164266	0.10625	0.179054	-0.592294	-1.66809	21	Ep300,Smad3,Smad2,Smad4,Akt1,Foxo1,Ywhaz
BIOCARTA_STEM_PATHWAY	0.0167667	0.107814	0.147705	0.764516	1.58773	8	Il11,Csf1,Il6,Cd8a,Cd4
REACTOME_HDR_THROUGH_MMEJ_ALT_NHEJ	0.0168482	0.107814	0.144646	0.701116	1.61525	12	Polq,Fen1,Parp1,Xrcc1,Mre11a,Rbbp8,Rad52,Parp2
REACTOME_GENE_SILENCING_BY_RNA	0.0168557	0.107814	0.139051	0.515441	1.54905	40	Nup35,Tsnax,Ran,Nup37,Nup205,Aaas,Nup85,Nup210,Ndc1,Nup62,Nup160,Nup133,Nup50,Sec13,Nup43
REACTOME_SUMOYLATION_OF_UBIQUITINYLATION_PROTEINS	0.0170084	0.108389	0.139051	0.526154	1.55657	37	Nup35,Nup37,Nup205,Aaas,Nup85,Sumo1,Nup210,Ndc1,Nup62,Nup160,Nup133,Nup50,Sec13,Nup43
REACTOME_MITOCHONDRIAL_PROTEIN_IMPORT	0.0172745	0.10968	0.144646	0.751842	1.61438	9	Hspd1,Atp5mc3,Fxn,Hscb,Coq2,Ndufb8
REACTOME_FOXO_MEDIATED_TRANSCRIPTION_OF_CELL_CYCLE_GENES	0.0173516	0.109766	0.165406	-0.787981	-1.66669	7	Smad3,Smad2,Smad4,Foxo1
BIOCARTA_PPARG_PATHWAY	0.0175799	0.110805	0.164313	-0.787902	-1.66652	7	Ep300,Ppargc1a,Crebbp
BIOCARTA_STATHMIN_PATHWAY	0.0180733	0.1135	0.137749	0.617607	1.58395	19	Cd3e,Camk4,Ccnb1,Stmn1,Cd3g,Cdk1,Cd3d,Cd247,Cd2
REACTOME_FORMATION_OF_THE_BETA_CATENIN_TCF_TRANSACTIVATING_COMPLEX	0.0185767	0.116239	0.171214	-0.54733	-1.61927	26	Ep300,Kmt2d,Trrap,Bcl9l,Ctnnb1,Smarca4,Bcl9,Tle3,Tle1
REACTOME_FORMATION_OF_THE_CORNIFIED_ENVELOPE	0.0188945	0.117377	0.176324	-0.453788	-1.51889	45	Ppl,Pkp1,Krt76,Cdsn,Dsg3,Krt33b,Krt15,Jup,Dsg2,Krt17,Stfa2l1,Stfa2,Tchh,Krt16,Klk14,Klk8,Pkp3,Kazn,Krt18,Krt7,Krt4
REACTOME_KERATINIZATION	0.0188945	0.117377	0.176324	-0.453788	-1.51889	45	Ppl,Pkp1,Krt76,Cdsn,Dsg3,Krt33b,Krt15,Jup,Dsg2,Krt17,Stfa2l1,Stfa2,Tchh,Krt16,Klk14,Klk8,Pkp3,Kazn,Krt18,Krt7,Krt4
REACTOME_NRAGE_SIGNALS_DEATH_THROUGH_JNK	0.0193866	0.120002	0.176324	-0.439714	-1.51191	51	Arhgef37,Akap13,Plekhg2,Plekhg5,Vav2,Kalrn,Arhgef26,Arhgef3,Arhgef18,Arhgef17,Ngef,Sos2,Arhgef11,Arhgef9,Arhgef1,Mapk8,Fgd3,Fgd1,Arhgef5,Bcl2l11,Arhgef16,Rac1,Arhgef12
REACTOME_FRUCTOSE_METABOLISM	0.0197487	0.121807	0.137112	0.818282	1.57082	6	Glyctk,Akr1b1,Aldob,Tkfc,Sord
BIOCARTA_MCM_PATHWAY	0.0204772	0.125851	0.130631	0.675117	1.58523	13	Ccne1,Mcm6,Mcm7,Cdc6,Mcm4,Cdkn1b,Orc4
WP_SYNTHESIS_AND_DEGRADATION_OF_KETONE_BODIES	0.0205776	0.12602	0.134647	0.837249	1.53556	5	Oxct1,Acat1
REACTOME_VEGFR2_MEDIATED_CELL_PROLIFERATION	0.0208434	0.127196	0.155355	-0.679384	-1.65786	12	Sphk1,Rasa1,Src,Plcg1
WP_OMEGA3_OMEGA6_FATTY_ACID_SYNTHESIS	0.0209895	0.127637	0.15722	-0.637862	-1.64926	15	Acox3,Elovl5,Acsl4,Acsl3,Pla2g6,Pla2g5
REACTOME_RHOB_GTPASE_CYCLE	0.0214566	0.129859	0.171214	-0.403783	-1.46861	67	Erbin,Pcdh7,Arhgap1,Akap13,Arhgap26,Vangl1,Arhgap21,Tjp2,Vav2,Myo9b,Arhgef28,Arhgap32,Arhgap35,Arhgef3,Jup,Arhgef17,Diaph1,Rock2,Pkn1,Arhgef11,Arhgef1,Rock1,Pik3r1
REACTOME_GP1B_IX_V_ACTIVATION_SIGNALLING	0.0215054	0.129859	0.151813	-0.693473	-1.64999	11	Gp1bb,Vwf,Flna,Src,Ywhaz
REACTOME_ACROSOME_REACTION_AND_SPERM_OOCYTE_MEMBRANE_BINDING	0.0218625	0.131556	0.141073	-0.95417	-1.44165	2	Izumo4
REACTOME_SIGNALING_BY_TGFB_FAMILY_MEMBERS	0.0222851	0.133633	0.181915	-0.349401	-1.37613	112	Smurf1,Inha,Furin,Ncstn,Gipc1,Smad3,Bmpr2,Rnf111,Tgif1,Ncor2,Zfyve9,Smad2,Smad4,Ltbp3,Tgfb2,Nog,Arhgef18,Mmp14,Smad7,Ski,Ppm1a,Aph1b,Itgb6,Fstl1,Tgfbr1,Smad5,Tgfb1,Ube2d1,Usp9x,Acvr2a
REACTOME_CYCLIN_D_ASSOCIATED_EVENTS_IN_G1	0.0227414	0.13474	0.11873	0.494561	1.50866	43	Skp2,Ccne1,Tfdp1,Ccne2,E2f4,Rbl1,E2f1,Cks1b,Uba52,E2f2,Skp1
BIOCARTA_ACETAMINOPHEN_PATHWAY	0.0227651	0.13474	0.129547	0.873261	1.49065	4	Cyp3a11,Ptgs2
REACTOME_GABA_SYNTHESIS_RELEASE_REUPTAKE_AND_DEGRADATION	0.0227666	0.13474	0.150129	-0.645053	-1.63667	14	Gad2,Dnajc5,Stx1a,Slc6a12,Gad1,Vamp2
REACTOME_ATORVASTATIN_ADME	0.0228007	0.13474	0.127457	0.807754	1.55061	6	Cyp3a25,Cyp3a11,Pon3
REACTOME_CHYLOMICRON_CLEARANCE	0.0228597	0.13474	0.14247	-0.828518	-1.59145	5	Ldlrap1,Apoe
REACTOME_RNA_POLYMERASE_II_PRE_TRANSCRIPTION_EVENTS	0.0230153	0.135195	0.114048	0.435578	1.46392	76	Polr2g,Taf12,Tcea1,Taf15,Gtf2e1,Gtf2h4,Nelfe,Ncbp2,Polr2h,Taf13,Taf11,Gtf2h3,Gtf2h5,Taf10,Ssrp1,Eloc,Supt16,Gtf2f1,Ccnh,Ncbp1,Polr2f,Elob,Gtf2h1
REACTOME_CYTOPROTECTION_BY_HMOX1	0.0231395	0.135464	0.11791	0.497027	1.50909	42	Fabp1,Cycs,Cox7a1,Cox4i1,Hmox1,Ndufa4,Blvrb,Cox6b1,Cox5a,Cox7c,Cox7b,Cox6c,Blvra,Cox6a1,Ppara,Cox5b,Hmox2,Cox7a2,Cox7a2l
REACTOME_BIOSYNTHESIS_OF_MARESINS	0.0236498	0.137298	0.124027	0.749669	1.55689	8	Cyp3a25,Cyp3a11,Cyp2c65
REACTOME_PHOSPHORYLATION_OF_CD3_AND_TCR_ZETA_CHAINS	0.0236667	0.137298	0.120421	0.646509	1.57343	15	Cd3e,H2-Eb2,Lck,Ptprc,Cd4,Cd3g,Ptpn22,Cd3d,Csk,Cd247
REACTOME_REGULATION_OF_GENE_EXPRESSION_BY_HYPOXIA_INDUCIBLE_FACTOR	0.0236913	0.137298	0.140389	-0.79076	-1.60126	6	Ep300,Epas1,Cited2,Hif3a
REACTOME_NUCLEAR_EVENTS_MEDIATED_BY_NFE2L2	0.0242314	0.139959	0.113319	0.462813	1.47695	55	Psme2b,Psme2,Psmb10,Psmd14,Psmb5,Psmd7,Psmb8,Uba52,Srxn1,Psma5,Skp1,Psme1,Prdx1,Psmb4,Psma7,Psmb1,Psmb6,Psma3,Psma4,Psmd5,Psmc5,Psma1,Psmd6,Rbx1,Psmd11,Psmd13,Psmb2,Uba52rt,Nfe2l2,Psmd10,Psma6
REACTOME_PI_METABOLISM	0.0245129	0.141023	0.163242	-0.388168	-1.43474	74	Mtmr3,Pip5k1c,Pik3c2a,Inpp5j,Ocrl,Inpp5k,Pitpnb,Pik3r4,Pip4p1,Mtmr12,Plekha1,Fig4,Mtmr2,Enpp6,Pik3r1,Inpp5e
REACTOME_CONDENSATION_OF_PROPHASE_CHROMOSOMES	0.024579	0.141023	0.112604	0.464447	1.47764	54	H2ax,Smc2,Plk1,Smc4,Ccnb1,Ncapg2,Set,Mcph1,Cdk1,H3c7,H3c8,H4c9,H4c18,Ncaph2,H3c13,H2ac8,H2bc23,H2ac11,H4c14,H2bc6
REACTOME_SIGNALING_BY_ACTIVIN	0.0249875	0.142824	0.14391	-0.632709	-1.63594	15	Inha,Smad3,Smad2,Smad4
REACTOME_CYTOKINE_SIGNALING_IN_IMMUNE_SYSTEM	0.0250583	0.142824	0.0974434	0.307494	1.25205	422	Dus2,Tnfsf11,Il13ra2,Canx,Tnfrsf13c,Isg15,Fancb,Eif4a2,Il1rl1,Psme2b,Il33,Tnfrsf11a,Psme2,Il11,Psmb10,Tnfsf15,Ifngr2,Nfkb2,Tnfrsf14,Il21r,Il1b,Hspa8,Csf1,Nod2,Tuba1b,Abce1,Psmd14,Lck,Nck1,Eif4e,Il6,Psmb5,Ube2l6,Camk2a,Faap24,Psmd7,Il9r,Prlr,Il27ra,Psmb8,Uba52,Tnfsf13,Cenps,Tnfrsf1b,Fancg,Edaradd,Gsdmd,Il1rap,Ifnar2,Psma5,Ifit1bl2,Cd4,Sumo1,Akt2,Skp1,Cenpx,Psme1,Lrrc14,Cdk1,Flt3l,Relb,Il2rg,H3c7,T…
REACTOME_SIGNALING_BY_HIPPO	0.0251826	0.14306	0.14391	-0.584585	-1.60002	19	Amotl1,Tjp2,Lats1,Tjp1,Amot,Wwc1,Yap1,Stk3,Amotl2
REACTOME_CDC42_GTPASE_CYCLE	0.0252951	0.143228	0.166521	-0.358832	-1.3713	93	Arhgap1,Arap2,Arhgap26,Plekhg2,Dock9,Arhgap21,Srgap1,Tagap,Vav2,Myo9b,Chn1,Srgap3,Plekhg1,Farp1,Arhgap32,Arhgap35,Dock7,Arhgef26,Plekhg3,Arhgap33,Arap3,Ykt6,Ngef,Arhgef11,Arhgef9,Arhgap40,Pik3r1,Fgd3,Arhgap42,Fgd1,Ktn1,Bcr,Arhgef5,Arhgef16,Arhgef12
REACTOME_RECYCLING_OF_EIF2_GDP	0.0255912	0.143906	0.119146	0.745475	1.54818	8	Eif2b5,Eif2s1,Eif2s2,Eif2s3x
REACTOME_CYCLIN_A_B1_B2_ASSOCIATED_EVENTS_DURING_G2_M_TRANSITION	0.0256494	0.143906	0.114048	0.565207	1.54608	25	Ccna2,Cdc25b,Plk1,Ccnb1,Pkmyt1,Cdk1,Ccnb2,Lcmt1,Cdc25c,Ccnh
REACTOME_CELL_DEATH_SIGNALLING_VIA_NRAGE_NRIF_AND_NADE	0.0256648	0.143906	0.158178	-0.392333	-1.43655	70	Arhgef37,Akap13,Plekhg2,Ncstn,Plekhg5,Vav2,Traf6,Kalrn,Arhgef26,Arhgef3,Arhgef18,Arhgef17,Aph1b,Ngef,Sos2,Arhgef11,Arhgef9,Arhgef1,Mapk8,Ubc,Fgd3,Ngf,Fgd1,Arhgef5,Bcl2l11,Arhgef16,Rac1,Arhgef12,Casp3
REACTOME_MATURATION_OF_TCA_ENZYMES_AND_REGULATION_OF_TCA_CYCLE	0.0258193	0.144304	0.11479	0.612958	1.55658	18	Sdhb,Sdhc,Fxn,Sdhaf4,Sdhd,Sdhaf2,Sdhaf3,Lyrm4,Isca1,Nfs1,Sdha,Aco2,Sirt3
REACTOME_SIGNALING_BY_BMP	0.0259534	0.144585	0.145393	-0.524987	-1.57864	28	Smurf1,Inha,Bmpr2,Smad4,Nog,Smad7,Ski,Fstl1,Smad5,Ube2d1,Acvr2a
REACTOME_PURINE_SALVAGE	0.0262312	0.145663	0.115167	0.664679	1.56073	13	Gmpr2,Dck,Adk,Aprt,Ada,Pnp
REACTOME_RHOU_GTPASE_CYCLE	0.0266594	0.147567	0.145393	-0.463752	-1.50948	39	Vangl1,Sptan1,Sptbn1,Iqgap1,Pak1,Git1,Myo6,Git2,Nck2,Pak3,Usp9x,Peak1,Pik3r1,Wdr6,Dlg5,Ptk2b,Dst
REACTOME_PINK1_PRKN_MEDIATED_MITOPHAGY	0.0267814	0.147769	0.110535	0.52639	1.52141	33	Tomm7,Vdac3,Tomm6,Vdac1,Tomm5,Uba52,Tomm20,Tomm22,Tomm70a,Tomm40
REACTOME_HUR_ELAVL1_BINDS_AND_STABILIZES_MRNA	0.0272145	0.148979	0.115932	0.770458	1.54867	7	Elavl1,Tnfsf13,Set,Anp32a
WP_MICRORNAS_IN_CARDIOMYOCYTE_HYPERTROPHY	0.0272462	0.148979	0.15722	-0.377788	-1.40599	79	Lif,Mapk4,Hdac9,Prkg1,Akt1,Hdac7,Agt,Ikbkg,Ctnnb1,Hdac5,Lrp5,Gsk3b,Rock2,Tgfb1,Stat3,Lrp6,Map2k6,Pdpk1,Rock1,Mapk8,Pik3r1,Mtor,Cish,Camk2d,Hdac4,Raf1,Rac1,Wnt5a,Cdk9,Map2k1,Nrg1,Fzd1,Mapk14,Edn1,Fgfr2
REACTOME_MITOCHONDRIAL_FATTY_ACID_BETA_OXIDATION	0.0272597	0.148979	0.109541	0.524846	1.51695	33	Ndufab1,Dbi,Mmut,Acot13,Mcee,Eci1,Decr1,Them4,Mmaa,Acadm,Acadvl,Hadh
WP_OSTEOBLAST_SIGNALING	0.0273924	0.149232	0.115548	0.769684	1.54711	7	Tnfsf11,Fgf23,Pdgfra,Col1a1
REACTOME_CD22_MEDIATED_BCR_REGULATION	0.0275245	0.14948	0.111212	0.601765	1.54332	19	Igkv15-103,Ighd,Igkv1-110,Igkv2-137,Igkv8-21,Igkv17-121,Iglc2,Cd79a,Igkv16-104,Igkv1-117,Cd79b,Ptpn6,Igkv2-109
REACTOME_DIGESTION_AND_ABSORPTION	0.0278054	0.150083	0.110535	0.609918	1.54886	18	Lct,Guca2b,Alpi,Sis,Mgam,Pnlip,Npc1l1
REACTOME_SIGNALING_BY_PTK6	0.0278093	0.150083	0.145393	-0.436162	-1.47524	47	Pxn,Rasa1,Dock1,Bcar1,Khdrbs2,Ptpn1,Arhgap35,Akt1,Egfr,Erbb3,Hbegf,Elmo2,Sfpq,Erbb4,Stat3
REACTOME_EICOSANOID_LIGAND_BINDING_RECEPTORS	0.0283651	0.152606	0.111555	0.689974	1.55646	11	Ptger1,Cysltr1,Ptger4,Ltb4r1,Tbxa2r,Ptgir
REACTOME_PROTEIN_LOCALIZATION	0.0286926	0.153888	0.10035	0.400906	1.39902	96	Sec61b,Hspd1,Slc27a2,Decr2,Serp1,Pex10,Hmox1,Ech1,Amacr,Atp5mc3,Uba52,Gnpat,Fxn,Pex6,Nudt19,Hscb,Acot8,Coq2,Ndufb8
REACTOME_DEGRADATION_OF_AXIN	0.0288272	0.154132	0.103804	0.45895	1.46015	54	Psme2b,Psme2,Psmb10,Psmd14,Psmb5,Psmd7,Psmb8,Uba52,Psma5,Psme1,Psmb4,Psma8,Psma7,Psmb1,Psmb6,Psma3,Psma4,Psmd5,Psmc5,Psma1,Psmd6
REACTOME_THE_NLRP3_INFLAMMASOME	0.0289328	0.154219	0.110872	0.703378	1.55143	10	Mefv,Txn1,Pstpip1,Nlrp3,Sugt1
REACTOME_TGF_BETA_RECEPTOR_SIGNALING_ACTIVATES_SMADS	0.0294993	0.156755	0.137749	-0.462967	-1.49695	38	Furin,Smad3,Zfyve9,Smad2,Smad4,Ltbp3,Tgfb2,Smad7,Itgb6,Tgfbr1,Tgfb1,Ubc,Pmepa1,Itgb8,Ltbp4
REACTOME_TP53_REGULATES_TRANSCRIPTION_OF_CELL_CYCLE_GENES	0.0296237	0.156933	0.105228	0.517654	1.50366	34	Ccne1,Aurka,Ccne2,Ccna2,Pcna,Ccnb1,Bax,Cdk1,Cnot4,Cdc25c,Cenpj,Cdkn1b
REACTOME_UREA_CYCLE	0.0300122	0.158505	0.109216	0.718066	1.54185	9	Cps1,Nmral1,Arg1,Slc25a15,Nags
REACTOME_WAX_AND_PLASMALOGEN_BIOSYNTHESIS	0.0306859	0.161569	0.109869	0.817118	1.49863	5	Dhrs7b,Gnpat,Awat2
BIOCARTA_TCYTOTOXIC_PATHWAY	0.0313138	0.164374	0.10552	0.667922	1.53877	12	Cd3e,Ptprc,Cd8a,Cd3g,Itgb2,Cd3d,Cd247,Cd2
REACTOME_SIGNALING_BY_NODAL	0.0322653	0.168855	0.119991	-0.776211	-1.5718	6	Smad3,Smad2,Smad4
REACTOME_XENOBIOTICS	0.0325051	0.169596	0.103526	0.666713	1.53599	12	Cyp3a25,Cyp3a11,Cyp2s1,Cyp2c65
BIOCARTA_THELPER_PATHWAY	0.0326753	0.169971	0.10325	0.666339	1.53513	12	Cd3e,Ptprc,Cd4,Cd3g,Itgb2,Cd3d,Cd247,Cd2
REACTOME_PROTEIN_PROTEIN_INTERACTIONS_AT_SYNAPSES	0.0332769	0.17258	0.132309	-0.432429	-1.4474	45	Slitrk2,Epb41l2,Epb41,Nrxn1,Lrfn4,Sorbs2,Dlg1,Homer3,Dlgap1,Ppfia1,Nlgn2,Dlgap4
REACTOME_PROTEIN_HYDROXYLATION	0.0340947	0.176292	0.0996	0.602091	1.52899	18	Riox2,Rpl8,Rps6,Rpl27a,Riox1,Rccd1,Rps23,Ogfod1,Zc3h15,Rwdd1,Jmjd6,Drg2
REACTOME_HS_GAG_BIOSYNTHESIS	0.0347451	0.179119	0.122637	-0.538748	-1.5561	23	Ndst1,Sdc4,Sdc1,Gpc2,Agrn,Ext1,Ndst3,Gpc3,Hs3st3b1,Ndst2,Ext2,Slc35d2,Hs2st1,Hs6st1,Gpc4
BIOCARTA_CELL2CELL_PATHWAY	0.0351206	0.180516	0.117107	-0.698895	-1.58246	9	Bcar1,Ctnna1,Vcl,Ctnnb1
BIOCARTA_HSWI_SNF_PATHWAY	0.035461	0.181724	0.117107	-0.67918	-1.57824	10	Smarcd1,Smarce1,Smarca4,Arid1a,Nf1
REACTOME_REGULATION_OF_PTEN_STABILITY_AND_ACTIVITY	0.0360107	0.183995	0.0915141	0.428479	1.41709	68	Psme2b,Psme2,Psmb10,Psmd14,Psmb5,Psmd7,Psmb8,Uba52,Psma5,Akt2,Psme1,Psmb4,Psma8,Psma7,Psmb1,Psmb6,Psma3,Psma4,Psmd5,Psmc5,Psma1,Psmd6,Psmd11,Usp13,Psmd13,Otud3,Psmb2,Pten,Stub1,Uba52rt,Psmd10,Csnk2b,Psma6
REACTOME_SCF_BETA_TRCP_MEDIATED_DEGRADATION_OF_EMI1	0.0363825	0.184929	0.0986245	0.692019	1.52638	10	Fbxo5,Cdc20,Uba52,Skp1
REACTOME_MISCELLANEOUS_SUBSTRATES	0.0364449	0.184929	0.098147	0.67671	1.52654	11	Cyp3a25,Cyp3a11,Cyp4f40,Cyp2s1
REACTOME_SIGNALING_BY_NOTCH1	0.0365147	0.184929	0.119146	-0.56614	-1.54953	19	Mamld1,Ep300,Notch1,Maml3,Maml2
REACTOME_PREGNENOLONE_BIOSYNTHESIS	0.0367597	0.185253	0.097212	0.660108	1.52077	12	Akr1b1,Cyp11a1,Fdxr,Stard4,Stard3nl,Stard6,Tspoap1
REACTOME_APOPTOTIC_CLEAVAGE_OF_CELLULAR_PROTEINS	0.0368196	0.185253	0.122184	-0.464823	-1.48298	36	Apc,Pkp1,Tjp2,Sptan1,Gsn,Add1,Dsg3,Stk24,Tjp1,Sorbs2,Stk26,Ctnnb1
REACTOME_VITAMIN_D_CALCIFEROL_METABOLISM	0.0369004	0.185253	0.113319	-0.719438	-1.57623	8	Vdr,Cyp24a1
REACTOME_L1CAM_INTERACTIONS	0.0372727	0.18658	0.129547	-0.386781	-1.39896	65	Tubal3,Dnm3,Sptan1,Vav2,Sptbn1,Fgfr1,Sptbn2,Dnm2,Src,Ranbp9,Pak1,Tuba8,Egfr,Gap43,Ap2a1,Ap2b1,Msn,Lypla2,Tubb2b
REACTOME_GLYCINE_DEGRADATION	0.0375311	0.186886	0.0983849	0.755136	1.51787	7	Gcsh,Mrps36,Dlst
REACTOME_RNA_POLYMERASE_II_PROMOTER_ESCAPE	0.0376161	0.186886	0.0915141	0.471327	1.44554	44	Polr2g,Taf12,Taf15,Gtf2e1,Gtf2h4,Polr2h,Taf13,Taf11,Gtf2h3,Gtf2h5,Taf10,Gtf2f1,Ccnh,Polr2f,Gtf2h1
REACTOME_SIGNALING_BY_NOTCH3	0.0377169	0.186886	0.117107	-0.556599	-1.54754	20	Ncstn,Dll4,Egfr,Jag1,Aph1b,Notch3,Adam10,Ubc
REACTOME_RND3_GTPASE_CYCLE	0.0377668	0.186886	0.122184	-0.445235	-1.45818	40	Vangl1,Tmod3,Vangl2,Arhgap21,Plekhg5,Arhgap35,Rasal2,Kctd13,Muc13,Rock1,Pik3r1,Wdr6,Dlg5,Cpd,Dst,Ktn1,Picalm,Fam83b
REACTOME_RHOV_GTPASE_CYCLE	0.0378869	0.186945	0.120421	-0.463858	-1.47991	36	Vangl1,Sptan1,Sptbn1,Iqgap1,Sh3rf1,Pak1,Git1,Git2,Nck2,Usp9x,Peak1,Pik3r1,Wdr6,Dlg5,Pak6,Dst,Zfp512b
REACTOME_FCGR_ACTIVATION	0.0387347	0.190547	0.0920996	0.531485	1.47862	27	Igkv15-103,Igkv1-110,Igkv2-137,Fgr,Igkv8-21,Cd3g,Igkv17-121,Fcgr1,Iglc2,Syk,Ighg3,Igkv16-104,Igkv1-117,Cd247,Hck,Fyn
WP_FACTORS_AND_PATHWAYS_AFFECTING_INSULINLIKE_GROWTH_FACTOR_IGF1AKT_SIGNALING	0.0388375	0.190547	0.118318	-0.497566	-1.51291	29	Igfbp1,Ppargc1a,Tnfrsf1a,Smad3,Smad2,Akt1,Foxo1,Igfbp7,Mtor,Ilk,Igfbp3,Acvr2b,Jkamp,Itgb1,Igf1r,Irs1,Tnfsf9
BIOCARTA_CACAM_PATHWAY	0.0393178	0.192137	0.0965276	0.776752	1.4911	6	Camk4,Camk2a,Creb1,Calm3
REACTOME_HEDGEHOG_LIGAND_BIOGENESIS	0.0393971	0.192137	0.0876972	0.432492	1.40882	62	Psme2b,Disp2,Psme2,Psmb10,Psmd14,Psmb5,Psmd7,Psmb8,Uba52,Derl2,Psma5,Psme1,Psmb4,Psma8,Psma7,Psmb1,P4hb,Psmb6,Psma3,Psma4,Psmd5,Psmc5,Psma1,Psmd6
REACTOME_INTRINSIC_PATHWAY_OF_FIBRIN_CLOT_FORMATION	0.0395366	0.192137	0.114417	-0.560846	-1.53504	19	Proc,Gp1bb,Vwf,F8,Serpine2,Pros1
REACTOME_TCR_SIGNALING	0.0396067	0.192137	0.0847686	0.3836	1.35454	105	Cd3e,Lcp2,Psme2b,Psme2,Psmb10,H2-Eb2,Psmd14,Lck,Nck1,Psmb5,Psmd7,Ptprc,Psmb8,Uba52,Psma5,Cd4,Fyb1,Cd3g,Skp1,Psme1,Psmb4,Ptpn22,Psma8,Prkcq,Psma7,Psmb1,Nfkb1,Psmb6,Psma3,Psma4,Psmd5,Cd3d,Csk,Psmc5,Lat,Psma1,Psmd6,Cd247
WP_EUKARYOTIC_TRANSCRIPTION_INITIATION	0.0400126	0.193562	0.0894561	0.482971	1.45147	40	Polr2g,Taf12,Gtf2e1,Gtf2h4,Polr1c,Polr1d,Polr2h,Taf13,Gtf2h3,Polr1b,Polr3d,Ccnh,Polr3k
BIOCARTA_CASPASE_PATHWAY	0.0405005	0.195146	0.0909392	0.562755	1.49499	22	Cycs,Parp1,Arhgdib,Lmnb2,Casp2,Casp4,Lmna,Lmnb1
REACTOME_G_ALPHA_12_13_SIGNALLING_EVENTS	0.040566	0.195146	0.126448	-0.374336	-1.37543	72	Adra1b,Arhgef37,Akap13,Plekhg2,Plekhg5,Vav2,Kalrn,Gna12,Gng13,Arhgef26,Arhgef3,Arhgef18,Arhgef17,Gnb2,Rock2,Ngef,Plxnb1,Sos2,Arhgef11,Arhgef9,Arhgef1,Rock1
REACTOME_NICOTINAMIDE_SALVAGING	0.0410299	0.19683	0.0907499	0.604887	1.51406	17	Ptgs2,Naxd,Parp10,Naxe,Naprt,Nnmt,Nudt12
REACTOME_SIGNALING_BY_WNT	0.0411656	0.196933	0.152676	-0.289142	-1.24582	219	Smurf1,Kremen1,Apc,Zranb1,Wnt10a,Ep300,Fzd6,Ppp2r1a,Wnt4,Kmt2d,Psme4,Ror1,Fzd3,Trrap,Fzd8,Ctbp1,Dvl3,Csnk1e,Gng13,Wnt11,Usp34,Ppp3r1,Akt1,Ywhaz,Bcl9l,Chd8,Fzd4,Ctnnb1,Amer1,Smarca4,Bcl9,Tle3,Sox4,Psmd3,Lrp5,Gsk3b,Psmc1,Znrf3,Ap2a1,Gnb2,Tle1,Wnt7b,Ap2b1,Ppp2r5e,Lrp6,Ppp2cb
REACTOME_REGULATED_NECROSIS	0.041502	0.197994	0.086197	0.443989	1.40887	53	Cycs,Ripk3,Il1b,Tradd,Hsp90aa1,Uba52,Gsdmd,Fadd,Bax,Tnfsf10,Bak1,Traf2,Mlkl,Ube2l3,Casp4,Chmp3
REACTOME_P75NTR_REGULATES_AXONOGENESIS	0.0417808	0.198775	0.105814	-0.739423	-1.56398	7	Lingo1,Rtn4
REACTOME_REGULATION_OF_CDH11_FUNCTION	0.0422048	0.200132	0.105814	-0.709346	-1.55412	8	Ctnnd1,Amot,Jup,Ctnnb1,Angptl4
REACTOME_ABC_FAMILY_PROTEINS_MEDIATED_TRANSPORT	0.0424028	0.200132	0.0821057	0.388488	1.35568	96	Apoa1,Abcb4,Psme2b,Psme2,Psmb10,Erlin1,Psmd14,Psmb5,Psmd7,Psmb8,Uba52,Eif2s1,Derl2,Psma5,Eif2s2,Eif2s3x,Psme1,Abcf1,Psmb4,Abcg5,Psma8,Psma7,Psmb1,Psmb6,Psma3,Psma4,Psmd5,Rnf5,Psmc5,Psma1,Psmd6,Abcg8
WP_TCA_CYCLE	0.0424136	0.200132	0.0875268	0.514195	1.46216	30	Pdp2,Fh1,Suclg1,Sdhb,Pdhb,Sdhc,Dlst,Idh3b,Sdhd
REACTOME_HEME_DEGRADATION	0.0429458	0.202091	0.0890961	0.630873	1.51106	14	Fabp1,Hmox1,Blvrb,Ugt1a1,Blvra
WP_PEROXIREDOXIN_2_INDUCED_OVARIAN_FAILURE	0.0432675	0.202169	0.0919032	0.771192	1.48042	6	Cycs,Cyp11a1,Bax
REACTOME_SEROTONIN_AND_MELATONIN_BIOSYNTHESIS	0.0433046	0.202169	0.0996	-0.929045	-1.40369	2	Tph1
REACTOME_DEGRADATION_OF_DVL	0.0433136	0.202169	0.0841554	0.441003	1.40735	55	Psme2b,Psme2,Psmb10,Psmd14,Psmb5,Psmd7,Psmb8,Uba52,Psma5,Psme1,Psmb4,Psma8,Psma7,Psmb1,Psmb6,Psma3,Psma4,Psmd5,Psmc5,Dvl2,Psma1,Psmd6,Rbx1,Psmd11,Psmd13,Psmb2,Uba52rt,Psmd10,Psma6
REACTOME_COMPLEMENT_CASCADE	0.0435442	0.202698	0.084004	0.441448	1.40447	54	Igkv15-103,Cd19,Cfp,Igkv1-110,C5ar1,Cr2,Cd59b,Igkv2-137,Cd55,C3ar1,Igkv8-21,Igkv17-121,Iglc2,Ighg3,Igkv16-104,Igkv1-117,Vtn
BIOCARTA_CD40_PATHWAY	0.0439775	0.204164	0.106711	-0.620952	-1.55104	13	Traf3,Traf6,Ikbkg,Dusp1
REACTOME_TRAIL_SIGNALING	0.0444043	0.205593	0.0909392	0.801221	1.46948	5	Fadd,Tnfsf10,Cflar,Tnfrsf10b
WP_ERBB_SIGNALING_PATHWAY	0.0445572	0.20575	0.114048	-0.41985	-1.40529	45	Nrg4,Nrg2,Src,Plcg1,Abl1,Egfr,Tgfa,Gsk3b,Erbb3,Gab1,Hbegf,Erbb4,Shc2,Mapk8,Mtor
REACTOME_GAB1_SIGNALOSOME	0.0449523	0.20702	0.107015	-0.572317	-1.51823	17	Pxn,Src,Egfr,Tgfa,Gab1,Hbegf,Ptpn11,Pik3r1
REACTOME_SUMOYLATION_OF_RNA_BINDING_PROTEINS	0.0466233	0.214145	0.0819647	0.460845	1.41662	45	Hnrnpc,Nup35,Nup37,Nup205,Nop58,Aaas,Nup85,Sumo1,Nup210,Ndc1,Nup62,Nup160,Nup133,Nup50,Sec13,Nup43
REACTOME_MRNA_CAPPING	0.0473819	0.216416	0.0828211	0.518415	1.45351	28	Polr2g,Gtf2h4,Ncbp2,Polr2h,Gtf2h3,Gtf2h5,Gtf2f1,Ccnh,Ncbp1,Polr2f,Gtf2h1
REACTOME_ASPIRIN_ADME	0.0475649	0.216416	0.0831123	0.537348	1.46987	25	Cyp3a25,Cyp3a11,Ugt2b5,Ugt1a1,Slc16a1,Ugt1a7c,Ugt2a3,Cyp2c65
REACTOME_METABOLISM_OF_COFACTORS	0.0475649	0.216416	0.0831123	0.537217	1.46951	25	Gchfr,Coq4,Hsp90aa1,Hpdl,Gch1,Coq2,Coq8a,Pdss1,Stard7,Calm3,Coq6,Pdss2,Coq5,Spr,Coq7,Pts
BIOCARTA_IL17_PATHWAY	0.047619	0.216416	0.0855536	0.661592	1.49244	11	Cd3e,Il6,Cd8a,Cd4,Cd3g,Cd3d,Cd247,Cd2
WP_TYPE_II_INTERFERON_SIGNALING_IFNG	0.0478553	0.216629	0.0822474	0.507757	1.44386	30	Isg15,Ifngr2,Il1b,Cxcl9,Psmb9,Gbp2b,Cxcl10,Spi1,Irf2,Irf4,Stat1,Socs1,Ifit2,H4c14
REACTOME_CYTOCHROME_C_MEDIATED_APOPTOTIC_RESPONSE	0.0479629	0.216629	0.0852371	0.661407	1.49202	11	Cycs,Apip,Aven
REACTOME_SIGNALING_BY_THE_B_CELL_RECEPTOR_BCR	0.0480422	0.216629	0.0762633	0.370376	1.32546	115	Psme2b,Psme2,Igkv15-103,Cd19,Psmb10,Ighd,Igkv1-110,Psmd14,Nck1,Psmb5,Psmd7,Psmb8,Igkv2-137,Btk,Uba52,Psma5,Igkv8-21,Skp1,Psme1,Igkv17-121,Blnk,Psmb4,Iglc2,Syk,Psma8,Psma7,Psmb1,Nfkb1,Psmb6,Psma3,Psma4,Psmd5,Calm3,Cd79a,Psmc5,Igkv16-104,Igkv1-117,Psma1,Hras,Psmd6,Pik3cd,Cd79b,Nfkbia,Rasgrp3,Psmd11,Ptpn6,Psmd13,Psmb2,Nfatc1,Rasgrp1,Nfatc3,Uba52rt,Prkcb,Igkv2-109,Psmd10,Psma6
REACTOME_MISCELLANEOUS_TRANSPORT_AND_BINDING_EVENTS	0.0486939	0.218855	0.10325	-0.518843	-1.49861	23	Lrrc8b,Csn3,Add1,Nipal1,Nipal2,Slc66a1,Lrrc8a,Lrrc8e,Dmtn
BIOCARTA_TCAPOPTOSIS_PATHWAY	0.0488571	0.218855	0.0850801	0.693863	1.48988	9	Cd3e,Cd4,Cd3g,Ccr5,Cd3d,Cd247
REACTOME_RET_SIGNALING	0.0489752	0.218855	0.10552	-0.459481	-1.45138	34	Pdlim7,Ret,Src,Plcg1,Rap1gap,Dok2,Gab1,Frs2,Irs2,Ptpn11,Pik3r1
REACTOME_NUCLEAR_ENVELOPE_NE_REASSEMBLY	0.0490679	0.218855	0.0782806	0.422009	1.37859	63	Banf1,Nup35,Ran,Nup37,Nup205,Tuba1b,Rcc1,Ccnb1,Vrk1,Nup85,Sumo1,Cdk1,Ccnb2,Ndc1,Rangap1,Nup160,Nup133,Tubb2a,Sec13,Nup43,Chmp3,Lmna,Lmnb1
REACTOME_MITOCHONDRIAL_CALCIUM_ION_TRANSPORT	0.0491694	0.218855	0.0826766	0.594837	1.48891	17	Pmpcb,Phb1,Smdt1,Stoml2,Parl,Maip1,Phb2,Spg7,Mcub
REACTOME_DRUG_ADME	0.0497325	0.220613	0.0764929	0.401607	1.35799	78	Cyp3a25,Cyp3a11,Gstp2,Ugt2b5,Adk,Pon3,Ugt1a1,Nudt15,Guk1,Gstp1,Slc16a1,Slc22a1,Nme2,Slc28a2,Impdh2,Nme1,Ugt1a7c,Itpa,Ugt2a3,Ada,Slc22a3
REACTOME_GLI3_IS_PROCESSED_TO_GLI3R_BY_THE_PROTEASOME	0.0498199	0.220613	0.0779135	0.430947	1.38446	57	Psme2b,Psme2,Psmb10,Psmd14,Psmb5,Psmd7,Psmb8,Uba52,Psma5,Skp1,Psme1,Psmb4,Psma8,Psma7,Psmb1,Psmb6,Psma3,Psma4,Psmd5,Psmc5,Psma1,Psmd6,Rbx1,Psmd11,Psmd13,Psmb2,Uba52rt,Psmd10,Psma6
REACTOME_PD_1_SIGNALING	0.0507234	0.224039	0.0814078	0.60476	1.49317	16	Cd3e,Pdcd1,H2-Eb2,Lck,Cd4,Cd3g,Cd3d,Csk,Cd247,Cd274
REACTOME_HEME_BIOSYNTHESIS	0.0512777	0.22591	0.0816849	0.629336	1.47774	13	Uros,Flvcr1,Hmbs,Cpox,Alas1,Cox15,Ppox,Cox10,Urod,Alad
REACTOME_FORMATION_OF_RNA_POL_II_ELONGATION_COMPLEX	0.0514917	0.226275	0.0769582	0.43429	1.38592	55	Polr2g,Tcea1,Gtf2h4,Nelfe,Ncbp2,Polr2h,Gtf2h3,Gtf2h5,Ssrp1,Eloc,Supt16,Gtf2f1,Ccnh,Ncbp1,Polr2f,Elob,Gtf2h1
BIOCARTA_TCRA_PATHWAY	0.0516489	0.22639	0.0826766	0.691291	1.48436	9	Cd3e,Lck,Ptprc,Cd4,Cd3g,Cd3d,Cd247,Fyn,Zap70
BIOCARTA_SET_PATHWAY	0.0519168	0.226511	0.0818245	0.655069	1.47772	11	Gzma,Set,Apex1,Anp32a,Hmgb2,Nme1
REACTOME_CROSS_PRESENTATION_OF_PARTICULATE_EXOGENOUS_ANTIGENS_PHAGOSOMES	0.0519388	0.226511	0.083259	0.737724	1.48287	7	Ncf4,Cyba,Cd36,Ncf1,Ncf2
REACTOME_MITOCHONDRIAL_IRON_SULFUR_CLUSTER_BIOGENESIS	0.0522606	0.22734	0.081546	0.654532	1.47651	11	Fdxr,Fxn,Hscb,Glrx5,Lyrm4,Isca1,Nfs1
REACTOME_CONVERSION_FROM_APC_C_CDC20_TO_APC_C_CDH1_IN_LATE_ANAPHASE	0.0526141	0.227374	0.0798002	0.565243	1.46624	20	Ube2c,Ube2s,Cdc20,Cdc16,Cdc26,Anapc15,Anapc11
REACTOME_UBIQUINOL_BIOSYNTHESIS	0.0526316	0.227374	0.0805925	0.627511	1.47345	13	Coq4,Hpdl,Coq2,Coq8a,Pdss1,Stard7,Coq6,Pdss2,Coq5,Coq7,Coq3
REACTOME_EPH_EPHRIN_SIGNALING	0.0526633	0.227374	0.108256	-0.378213	-1.34796	61	Ncstn,Vav2,Arhgef28,Efna4,Rasa1,Kalrn,Src,Pak1,Git1,Ephb2,Aph1b,Ephb6,Nck2,Rock2,Ngef,Actr2,Mmp2,Pak3,Rock1,Ephb4,Ptk2,Epha1,Yes1,Rac1
REACTOME_SIGNALING_BY_GPCR	0.0530523	0.228482	0.168819	-0.249275	-1.15154	445	Npy1r,Qrfp,Rgs6,Rgs12,Glp1r,Adra1b,Gnrhr,Galr2,Htr1d,Rgs1,Adora1,Arhgef37,Itpr3,Akap13,Gper1,Mchr1,Rps6ka2,Plekhg2,Sstr3,Adrb1,Adcyap1,Ppp2r1a,Npy,Gnal,Plekhg5,Vav2,P2ry2,Hcrtr1,F2rl1,Dgkh,Kalrn,Gabbr1,Gna12,Gng13,Trpc6,Uts2,Gnaz,Src,Trpc3,Galr3,Ccl17,Tas1r3,Uts2b,Bdkrb1,Ramp1,Pak1,Pde4a,Akt1,Gnai2,Egfr,Cnr1,Arhgef26,Rgs7,Agt,Arhgef3,Npb,Arhgef18,Rgs17,Arhgef17,Ucn2,Tacr3,Ghrl,Gnaq,Golt1a,Ece1,Np…
REACTOME_APEX1_INDEPENDENT_RESOLUTION_OF_AP_SITES_VIA_THE_SINGLE_NUCLEOTIDE_REPLACEMENT_PATHWAY	0.0538954	0.231536	0.0816849	0.73515	1.4777	7	Polb,Xrcc1,Neil1,Pnkp
BIOCARTA_CDC25_PATHWAY	0.0541828	0.232193	0.0811334	0.70738	1.46907	8	Chek1,Cdc25b,Cdk1,Cdc25c
WP_CHOLESTEROL_BIOSYNTHESIS	0.0551667	0.235824	0.0780353	0.606709	1.47657	15	Sqle,Fdps,Idi1,Cyp51,Mvd,Mvk,Msmo1,Hmgcs1,Pmvk
REACTOME_FRUCTOSE_CATABOLISM	0.0555247	0.236768	0.0821057	0.82827	1.41385	4	Glyctk,Aldob,Tkfc
REACTOME_CHROMATIN_MODIFYING_ENZYMES	0.0556727	0.236815	0.124979	-0.290952	-1.22917	184	Kdm6b,Padi1,Phf2,Smarcd1,Brd1,Smarcc2,Dot1l,Kmt2d,Brpf1,Kmt2b,Setd1b,Jade3,Ncor2,Kansl3,Setd2,Hmg20b,Hcfc1,Jade2,Kdm1b,Ncoa2,Kdm4b,Kdm2b,Arid4b,Kdm5a,Smarce1,Arid4a,Kmt2a,Smarca4,Mta2,Kansl1,Pbrm1,Ncoa1,Tbl1x,Phf21a,Chd4,Kat6b,Arid1a,Setd1a,Arid5b,Mta3,Mbd3,Ash1l,Rest,Gatad2a,Kdm5b,Kat7,Phf8,Nsd1,H4c8,Kdm3b,Ehmt1,Smarcd3,Kdm6a,H2ac24,Gatad2b
REACTOME_METABOLISM_OF_WATER_SOLUBLE_VITAMINS_AND_COFACTORS	0.0560551	0.237855	0.0708158	0.369563	1.31127	110	Dhfr,Mthfd2,Shmt2,Nmnat1,Mmut,Ptgs2,Folr2,Pdzd11,Mthfd1,Mccc1,Qprt,Mmachc,Naxd,Aasdhppt,Nadk2,Parp10,Naxe,Aldh1l2,Mmaa,Abcd4,Naprt,Vnn1,Mmab,Acp5,Nnmt,Slc25a19,Fpgs,Nudt12,Slc52a2,Mthfr,Gsto2,Nadk,Mocs3,Bst1,Mtr,Nmrk1
REACTOME_SHC1_EVENTS_IN_ERBB2_SIGNALING	0.0569265	0.240961	0.0935093	-0.606552	-1.51507	13	Egfr,Erbb3,Hbegf,Erbb4,Ptpn12
WP_LEPTININSULIN_SIGNALING_OVERLAP	0.0577211	0.243375	0.0939237	-0.584349	-1.5109	15	Lepr,Akt1,Socs2,Stat3,Pdpk1,Irs2
WP_MICROGLIA_PATHOGEN_PHAGOCYTOSIS_PATHWAY	0.0578135	0.243375	0.0739656	0.467018	1.40353	40	Ncf4,Itgam,Tyrobp,Cyba,Fcgr1,Syk,Itgb2,Trem1,Rac2,Nckap1l,Ncf1,Lat,Pik3cd,Ncf2,Rac3,Hck,Pik3ca,Fcer1g,Ptpn6,Trem3
REACTOME_SYNTHESIS_OF_PYROPHOSPHATES_IN_THE_CYTOSOL	0.0579196	0.243375	0.0911297	-0.654187	-1.52016	10	Nudt11,Nudt10
REACTOME_SYNTHESIS_OF_PIPS_AT_THE_LATE_ENDOSOME_MEMBRANE	0.058156	0.243775	0.0909392	-0.653348	-1.51821	10	Pik3c2a,Pik3r4,Fig4,Mtmr2
REACTOME_PROTEIN_REPAIR	0.0583483	0.243989	0.0787778	0.75479	1.44894	6	Txn1,Msrb2,Msra
WP_COMPREHENSIVE_IL17A_SIGNALING	0.0594352	0.247934	0.0686891	0.375893	1.31903	99	Mmp9,Mcm5,Mcm3,Mcm6,Blmh,Pcna,Cacybp,Mcm7,Cxcl12,Ccl4,Il1b,Serbp1,Ptgs2,Acta2,Igf1,Nucks1,Il6,Mki67,Mcm2,Nasp,Atox1,Cxcl5,Mmp3,Samhd1
REACTOME_PROSTANOID_LIGAND_RECEPTORS	0.0597652	0.24871	0.0774316	0.727091	1.4615	7	Ptger1,Ptger4,Tbxa2r,Ptgir
REACTOME_SYNTHESIS_OF_PIPS_AT_THE_GOLGI_MEMBRANE	0.0599148	0.248733	0.0922972	-0.563723	-1.47783	16	Pik3c2a,Ocrl,Pik3r4,Fig4,Inpp5e,Arf3
REACTOME_TRANSPORT_OF_VITAMINS_NUCLEOSIDES_AND_RELATED_MOLECULES	0.0601181	0.248978	0.0954174	-0.455846	-1.41406	32	Apod,Slc29a4,Slc27a4,Slc27a6,Slc35b3,Slco2a1
REACTOME_BRANCHED_CHAIN_AMINO_ACID_CATABOLISM	0.0604149	0.249609	0.0742818	0.558433	1.44857	20	Bcat1,Hibadh,Hibch,Mccc1,Ivd,Dbt,Bckdhb,Acad8
REACTOME_BETA_DEFENSINS	0.0606498	0.249981	0.0774316	0.780418	1.43133	5	Tlr1,Ccr6,Tlr2
REACTOME_REGULATION_OF_CYTOSKELETAL_REMODELING_AND_CELL_SPREADING_BY_IPP_COMPLEX_COMPONENTS	0.0608856	0.250356	0.0876972	-0.689584	-1.51082	8	Tesk1,Pxn,Actn1
REACTOME_DEACTIVATION_OF_THE_BETA_CATENIN_TRANSACTIVATING_COMPLEX	0.0611096	0.25068	0.0945555	-0.461203	-1.41916	31	Apc,Ctbp1,Akt1,Ywhaz,Chd8,Ctnnb1,Tle3,Sox4,Tle1,Ubc,Sox9,Tle2
BIOCARTA_PTDINS_PATHWAY	0.0616184	0.252168	0.0903747	-0.590173	-1.49742	14	Vav2,Plcg1,Akt1,Gsk3b,Ap2a1,Pdpk1,Tamalin
WP_MIR127_IN_MESENDODERM_DIFFERENTIATION	0.0620798	0.253456	0.0855536	-0.775532	-1.48967	5	Smad2,Smad4,Acvr2a,Foxa2
REACTOME_SIGNAL_REGULATORY_PROTEIN_FAMILY_INTERACTIONS	0.0624471	0.254354	0.073757	0.617629	1.45025	13	Gm5150,Tyrobp,Sirpb1b,Fyb1,Sirpa,Sirpd,Sirpb1a
REACTOME_CELL_SURFACE_INTERACTIONS_AT_THE_VASCULAR_WALL	0.0629506	0.255802	0.0661924	0.358188	1.29087	122	Pf4,Igkv15-103,Gm5150,Igha,Jchain,Igkv1-110,Jam2,Itgam,Lck,Procr,Igkv2-137,Olr1,Jam3,Slc16a1,Sele,Igkv8-21,Sirpb1b,Igkv17-121,Cd244a,Grb14,Iglc2,Sirpa,Cd48,Thbd,Itgb2,Sell,Trem1,Col1a1,Fcamr,Cav1,Igkv16-104,Igkv1-117,Hras,Slc7a9,Selplg,Slc7a7,Vpreb3,Sdc2,Pik3ca,Fyn,Sirpd,Col1a2,Sirpb1a,Fcer1g,Ptpn6,Angpt4,Slc3a2
REACTOME_CELL_EXTRACELLULAR_MATRIX_INTERACTIONS	0.0631313	0.255934	0.0901888	-0.543424	-1.46328	18	Tesk1,Flna,Pxn,Actn1,Lims2,Fblim1
REACTOME_AFLATOXIN_ACTIVATION_AND_DETOXIFICATION	0.0633333	0.256151	0.0726387	0.600108	1.46051	15	Cyp3a25,Cyp3a11,Mgst3
REACTOME_ELEVATION_OF_CYTOSOLIC_CA2_LEVELS	0.0634998	0.256224	0.088041	-0.612112	-1.4937	12	Itpr3,Trpc6,Trpc3,Itpr2
REACTOME_REPRESSION_OF_WNT_TARGET_GENES	0.0638298	0.256596	0.0866888	-0.647631	-1.50493	10	Ctbp1,Tle3,Tle1,Ctbp2,Tle2
REACTOME_PLASMA_LIPOPROTEIN_REMODELING	0.0638889	0.256596	0.0715673	0.527731	1.4286	24	Apoa1,Apoa4,Apoc2,Mttp,Lcat,Lmf1,P4hb
BIOCARTA_CTL_PATHWAY	0.0640832	0.256779	0.0724405	0.608486	1.45744	14	Cd3e,Cd3g,B2m,Itgb2,H2-K2,Cd3d,Cd247,H2-K1
REACTOME_RHOD_GTPASE_CYCLE	0.0643863	0.257396	0.0954174	-0.393347	-1.34738	50	Akap12,Arhgap1,Diaph2,Arhgap26,Vangl1,Arhgap21,Arhgap32,Arhgap35,Golga2,Actn1
BIOCARTA_CB1R_PATHWAY	0.0647563	0.258278	0.084004	-0.742089	-1.5027	6	Cnr1,Pld2,Pld3
REACTOME_APOPTOTIC_EXECUTION_PHASE	0.0656997	0.261366	0.0939237	-0.396581	-1.34974	48	Apc,Pkp1,Tjp2,Sptan1,Gsn,Add1,Dsg3,Stk24,Tjp1,Sorbs2,Stk26,Ctnnb1
BIOCARTA_CTLA4_PATHWAY	0.0658333	0.261366	0.0711887	0.597785	1.45485	15	Cd3e,Lck,Cd80,Cd3g,Cd86,Icos,Cd3d,Cd247,Itk,Pik3ca
BIOCARTA_GSK3_PATHWAY	0.0666331	0.263934	0.0875268	-0.521732	-1.4506	20	Apc,Akt1,Ctnnb1,Lbp,Gsk3b,Pdpk1,Pik3r1,Irak1,Rela,Axin1,Ccnd1,Eif2ak2,Fzd1
BIOCARTA_SPRY_PATHWAY	0.0671848	0.265135	0.0870212	-0.554944	-1.45481	16	Spry4,Rasa1,Ptprb,Egfr
REACTOME_INTERLEUKIN_1_PROCESSING	0.0672432	0.265135	0.0725394	0.694151	1.44159	8	Nfkb2,Il1b,Gsdmd,Nfkb1
REACTOME_TRANSLOCATION_OF_ZAP_70_TO_IMMUNOLOGICAL_SYNAPSE	0.0680735	0.267797	0.0707234	0.62579	1.44171	12	Cd3e,H2-Eb2,Lck,Cd4,Cd3g,Ptpn22,Cd3d,Cd247
REACTOME_DOWNSTREAM_TCR_SIGNALING	0.0682535	0.267895	0.0645685	0.381245	1.31077	87	Cd3e,Psme2b,Psme2,Psmb10,H2-Eb2,Psmd14,Lck,Psmb5,Psmd7,Psmb8,Uba52,Psma5,Cd4,Cd3g,Skp1,Psme1,Psmb4,Psma8,Prkcq,Psma7,Psmb1,Nfkb1,Psmb6,Psma3,Psma4,Psmd5,Cd3d,Psmc5,Psma1,Psmd6,Cd247
REACTOME_FGFR2C_LIGAND_BINDING_AND_ACTIVATION	0.0689531	0.269546	0.0724405	0.771895	1.41569	5	Fgf23,Fgf2
REACTOME_SIGNALING_BY_VEGF	0.0690014	0.269546	0.101377	-0.330396	-1.2766	100	Sphk1,Ctnnd1,Flt4,Vav2,Pxn,Rasa1,Dock1,Bcar1,Src,Ctnna1,Plcg1,Vegfc,Pak1,Akt1,Jup,Ctnnb1,Nck2,Elmo2,Shb,Rock2,Pak3,Pdpk1,Rock1,Shc2,Abi1,Pik3r1,Mtor,Ptk2b,Mapkapk2,Ptk2,Rictor,Mapk11,Flt1,Rac1,Nckap1,Vegfa
REACTOME_PI3K_EVENTS_IN_ERBB2_SIGNALING	0.0691424	0.269546	0.0846141	-0.592677	-1.48041	13	Egfr,Erbb3,Gab1,Hbegf,Erbb4,Pik3r1
REACTOME_CYTOSOLIC_SULFONATION_OF_SMALL_MOLECULES	0.0699423	0.272051	0.0852371	-0.552155	-1.4475	16	Podxl2,Sult1a1,Slc35b3
BIOCARTA_CSK_PATHWAY	0.0710128	0.275594	0.0683519	0.58559	1.44584	16	Cd3e,Lck,Ptprc,Cd4,Cd3g,Cd3d,Csk,Cd247
WP_OXIDATIVE_STRESS_AND_REDOX_PATHWAY	0.0712943	0.276066	0.0633877	0.38495	1.31375	83	Gstp2,Ncf4,Lap3,Txn1,Ptgs2,Prdx3,Gpx7,Gstp1,Cyba,Prdx1,Prdx6,Txnrd2,Ggct,Mgst3,Gpx8,Gstm4,Sod1,Prdx4,Sod2,Gsto2,Foxp3,Sod3,Gls,Anpep,Ncf1,Hpgds,Gpx1,Gstt2,Ncf2,Slc1a5,Gstt1
WP_ONECARBON_METABOLISM	0.0724661	0.278918	0.0665778	0.501165	1.39427	27	Tyms,Dhfr,Mthfd2,Shmt2,Atic,Mthfd1
REACTOME_ACETYLCHOLINE_NEUROTRANSMITTER_RELEASE_CYCLE	0.0725629	0.278918	0.0825328	-0.586789	-1.4657	13	Slc5a7,Stx1a,Ppfia1,Vamp2
REACTOME_NONCANONICAL_ACTIVATION_OF_NOTCH3	0.0728311	0.278918	0.079541	-0.696009	-1.47215	7	Ncstn,Aph1b,Notch3
WP_SPHINGOLIPID_METABOLISM_INTEGRATED_PATHWAY	0.0728787	0.278918	0.0850801	-0.482093	-1.41316	25	Sphk1,Cers3,Kdsr,Ugt8a,Sgms1,Smpd1,Sptlc1,Cers5,Plpp3
REACTOME_REGULATION_OF_INSULIN_SECRETION	0.0728889	0.278918	0.0909392	-0.375971	-1.3221	56	Glp1r,Cacnb3,Itpr3,Kcnc2,Gng13,Gnai2,Cacna1a,Acsl4,Gnaq,Itpr2,Gnb2,Slc2a1,Rapgef3,Acsl3,Gnai1
BIOCARTA_P53_PATHWAY	0.073	0.278918	0.0674484	0.590437	1.43697	15	Ccne1,Pcna,E2f1,Bax
REACTOME_TRANSMISSION_ACROSS_CHEMICAL_SYNAPSES	0.0735235	0.279804	0.105814	-0.297388	-1.21796	152	Gad2,Cacnb3,Grik4,Slc5a7,Camk2b,Rps6ka2,Gnal,Grip1,Lin7a,Tspan7,Gabbr1,Dnajc5,Gng13,Slc6a4,Stx1a,Gnai2,Dlg1,Cacna1a,Myo6,Chrna4,Slc6a12,Gad1,Ppfia1,Ap2a1,Gnb2,Vamp2,Ap2b1,Arhgef9,Kcnj15,Gnai1,Ncald,Cask
BIOCARTA_ERBB3_PATHWAY	0.073556	0.279804	0.0786527	-0.731979	-1.48223	6	Egfr,Erbb3,Ube2d1,Rnf41,Nrg1
REACTOME_SODIUM_COUPLED_SULPHATE_DI_AND_TRI_CARBOXYLATE_TRANSPORTERS	0.074239	0.2808	0.0707234	0.856253	1.35999	3	Slc13a1,Slc13a2,Slc13a3
WP_INTEGRINMEDIATED_CELL_ADHESION	0.0743151	0.2808	0.0969823	-0.326797	-1.2599	98	Mapk4,Vav2,Tns1,Pxn,Dock1,Bcar1,Src,Capn5,Pak1,Akt1,Actn1,Vcl,Capn9,Itgb6,Git2,Rock2,Rapgef1,Pak3,Itga2,Map2k6,Pdpk1,Rock1,Pak6,Mapk6,Itgb8,Ilk,Ptk2,Zyx,Raf1,Rac1,Sorbs1,Itga3,Capn7,Itga1
REACTOME_TNF_RECEPTOR_SUPERFAMILY_TNFSF_MEMBERS_MEDIATING_NON_CANONICAL_NF_KB_PATHWAY	0.0743389	0.2808	0.0667337	0.582913	1.43923	16	Tnfsf11,Tnfrsf13c,Tnfrsf11a,Traf2,Ltb
REACTOME_PLATELET_ADHESION_TO_EXPOSED_COLLAGEN	0.0744681	0.2808	0.0800618	-0.635995	-1.47789	10	Gp1bb,Vwf
REACTOME_SENESCENCE_ASSOCIATED_SECRETORY_PHENOTYPE_SASP	0.0748267	0.281538	0.0646399	0.4534	1.3626	40	Ube2c,Ccna2,Ube2s,Cdc16,Cdc26,Cebpb,Uba52,Anapc15,Anapc11
REACTOME_TCF_DEPENDENT_SIGNALING_IN_RESPONSE_TO_WNT	0.0757221	0.284287	0.102705	-0.300218	-1.22195	144	Kremen1,Apc,Ep300,Fzd6,Ppp2r1a,Kmt2d,Psme4,Trrap,Fzd8,Ctbp1,Dvl3,Csnk1e,Usp34,Akt1,Ywhaz,Bcl9l,Chd8,Fzd4,Ctnnb1,Amer1,Smarca4,Bcl9,Tle3,Sox4,Psmd3,Lrp5,Gsk3b,Psmc1,Znrf3,Tle1,Ppp2r5e,Lrp6,Ppp2cb
BIOCARTA_RECK_PATHWAY	0.0760775	0.285002	0.0676102	0.66478	1.42744	9	Mmp9,Timp1,Hras
REACTOME_PURINE_RIBONUCLEOSIDE_MONOPHOSPHATE_BIOSYNTHESIS	0.0764999	0.285531	0.0668907	0.632259	1.42627	11	Atic,Adsl,Impdh2,Gart,Pfas,Paics,Impdh1
BIOCARTA_G2_PATHWAY	0.0765558	0.285531	0.0653663	0.531581	1.41217	22	Chek1,Cdc25b,Plk1,Ccnb1,Brca1,Cdk1,Cdc25c
REACTOME_G2_M_DNA_REPLICATION_CHECKPOINT	0.0767148	0.285531	0.0685199	0.766058	1.40499	5	Ccnb1,Pkmyt1,Cdk1,Ccnb2
REACTOME_REGULATION_OF_TP53_ACTIVITY_THROUGH_ACETYLATION	0.077675	0.286624	0.0829663	-0.455933	-1.38632	29	Ep300,Brd1,Brpf1,Akt1,Pip4p1,Mta2,Chd4,Map2k6,Mbd3,Gatad2a
REACTOME_NUCLEOTIDE_SALVAGE	0.0777502	0.286624	0.0650003	0.538609	1.41365	21	Gmpr2,Dck,Adk,Tk1,Aprt,Ada,Pnp,Upp1
REACTOME_FORMATION_OF_THE_EARLY_ELONGATION_COMPLEX	0.0779159	0.286624	0.0636601	0.478049	1.37624	32	Polr2g,Gtf2h4,Nelfe,Ncbp2,Polr2h,Gtf2h3,Gtf2h5,Gtf2f1,Ccnh,Ncbp1,Polr2f,Gtf2h1
REACTOME_EGFR_INTERACTS_WITH_PHOSPHOLIPASE_C_GAMMA	0.0779677	0.286624	0.0777922	-0.65129	-1.47467	9	Plcg1,Egfr,Tgfa,Hbegf
REACTOME_VOLTAGE_GATED_POTASSIUM_CHANNELS	0.0779696	0.286624	0.0823897	-0.473615	-1.40119	26	Kcnab1,Kcnd3,Kcnc2,Kcnc3,Kcnab3,Kcnq1,Kcnb2,Kcnf1,Kcnq5,Kcnh5,Kcns3,Kcnq4,Kcnh1,Kcng3,Kcng2,Kcna6
REACTOME_DOWNREGULATION_OF_SMAD2_3_SMAD4_TRANSCRIPTIONAL_ACTIVITY	0.0781131	0.286624	0.0809972	-0.486174	-1.40425	23	Smad3,Tgif1,Ncor2,Smad2,Smad4,Ski,Ppm1a,Ube2d1,Usp9x,Ubc
REACTOME_FORMATION_OF_INCISION_COMPLEX_IN_GG_NER	0.0781734	0.286624	0.0625898	0.442605	1.35745	44	Rpa2,Parp1,Rpa3,Rpa1,Gtf2h4,Cul4a,Uba52,Sumo1,Gtf2h3,Gtf2h5,Ccnh,Ube2v2,Gtf2h1,Chd1l,Parp2,Rbx1,Rad23a,Cetn2,Ube2n
WP_IL6_SIGNALING_PATHWAY	0.0783362	0.286624	0.0949836	-0.326306	-1.25787	99	Gab2,Ep300,Rps6ka2,Ppp2r1a,Pxn,Plcg1,Akt1,Foxo1,Ncoa1,Crebbp,Gsk3b,Erbb3,Gab1,Ppp2r5e,Tec,Stat3,Map2k6,Ppp2cb,Jak1,Mapk8,Ptpn11,Pik3r1,Ptk2b,Mapkapk2,Map3k7,Ptk2,Ppp2r2b,Raf1,Rac1,Ar,Casp3
REACTOME_REGULATION_OF_FZD_BY_UBIQUITINATION	0.0787879	0.287667	0.0804589	-0.529318	-1.4253	18	Fzd6,Fzd8,Fzd4,Lrp5,Znrf3,Lrp6,Ubc,Rnf43
REACTOME_DOWNSTREAM_SIGNAL_TRANSDUCTION	0.0790857	0.288145	0.0819647	-0.46619	-1.39347	27	Rasa1,Bcar1,Pdgfb,Src,Plcg1,Nck2,Rapgef1,Stat3,Ptpn11,Pik3r1
WP_OXIDATIVE_DAMAGE_RESPONSE	0.0801454	0.291392	0.0624595	0.45273	1.35388	39	Cycs,Traf1,Pcna,C5ar1,Nfkbie,Cr2,Tnfrsf1b,C3ar1,Traf2,Tdp2,Nfkb1,Cdkn1b,Mapk10,Cdc42
WP_OVARIAN_INFERTILITY	0.0803639	0.291572	0.0796703	-0.497782	-1.40192	21	Inha,Smad3,Vdr,Syne2,Nrip1,Gja4
REACTOME_VLDL_CLEARANCE	0.0811295	0.293733	0.0744947	-0.760387	-1.46058	5	Apoc4
REACTOME_SIGNALING_BY_TGF_BETA_RECEPTOR_COMPLEX	0.0817096	0.295214	0.0883886	-0.344641	-1.27386	74	Smurf1,Furin,Smad3,Rnf111,Tgif1,Ncor2,Zfyve9,Smad2,Smad4,Ltbp3,Tgfb2,Arhgef18,Smad7,Ski,Ppm1a,Itgb6,Tgfbr1,Tgfb1,Ube2d1,Usp9x
WP_ONECARBON_METABOLISM_AND_RELATED_PATHWAYS	0.0827138	0.297985	0.0607719	0.437091	1.3436	45	Tyms,Bcat1,Dhfr,Shmt2,Cth,Cept1,Gpx7,Pcyt2,Dnm1,Chpt1,Sod1,Sod2,Mthfr,Pemt,Sod3,Mtr
BIOCARTA_EICOSANOID_PATHWAY	0.0828216	0.297985	0.0629852	0.538852	1.39778	20	Ptger1,Cysltr1,Ptgs2,Ptger4,Tbxa2r,Ptgir,Hpgds
REACTOME_PROTEIN_LIPOYLATION	0.0831601	0.298581	0.0642851	0.639896	1.41141	10	Gcsh,Ndufab1,Dlst,Dbt,Lipt2
REACTOME_DECTIN_2_FAMILY	0.0834804	0.299109	0.0647834	0.680832	1.41393	8	Clec4d,Clec4n,Syk,Clec4e,Fyn,Fcer1g
REACTOME_SIGNALING_BY_PDGF	0.0838464	0.299799	0.0841554	-0.373049	-1.30217	54	Furin,Rasa1,Bcar1,Pdgfb,Src,Plcg1,Nck2,Col4a5,Rapgef1,Stat3,Ptpn12,Ptpn11,Pik3r1,Col4a3,Thbs1,Col9a2
BIOCARTA_SRCRPTP_PATHWAY	0.0845461	0.301676	0.0637287	0.638596	1.40854	10	Cdc25b,Ccnb1,Cdk1,Cdc25c,Csk,Prkca
REACTOME_GENERATION_OF_SECOND_MESSENGER_MOLECULES	0.0851626	0.302803	0.0618825	0.518392	1.38622	23	Cd3e,Lcp2,H2-Eb2,Lck,Nck1,Cd4,Fyb1,Cd3g
REACTOME_SIGNALING_BY_RECEPTOR_TYROSINE_KINASES	0.0852611	0.302803	0.126448	-0.248808	-1.13384	386	Ptprk,Sphk1,Erbin,Wwp1,Furin,Ep300,Rps6ka2,Ctnnd1,Spred2,Ncstn,Ppp2r1a,Flt4,Gipc1,Fgfrl1,Vav2,Ralgds,Fgfr1,Pxn,Rasa1,Dock1,Klb,Bcar1,Ptpn1,Pdgfb,Src,Ctnna1,Plcg1,Vegfc,Ranbp9,Fgfbp1,Dock7,Pak1,Akt1,Egfr,Atp6v0d2,Pik3r4,Jup,Col11a1,Ctnnb1,Hpn,Ptpru,Yap1,Tgfa,Erbb3,Eps15,Aph1b,Gab1,Polr2a,Hbegf,Ap2a1,Wwox,Nck2,Diaph1,Elmo2,Shb,Chd4,Rock2,Col4a5,Ap2b1,Rapgef1,Erbb4,Stat3,Pak3,Itga2,Atp6ap1,Ppp2cb,Rn…
REACTOME_SYNTHESIS_OF_BILE_ACIDS_AND_BILE_SALTS_VIA_27_HYDROXYCHOLESTEROL	0.0853881	0.302803	0.0732426	-0.685834	-1.45063	7	Ncoa2,Ncoa1
REACTOME_FORMATION_OF_XYLULOSE_5_PHOSPHATE	0.0861011	0.304682	0.0644973	0.757063	1.38849	5	Xylb,Cryl1,Sord,Dcxr,Akr1a1
REACTOME_RUNX3_REGULATES_P14_ARF	0.086417	0.304682	0.072342	-0.717737	-1.45339	6	Ep300,Tgfb1,Cbfb,Hdac4,Ccnd1
BIOCARTA_AKAP95_PATHWAY	0.0864518	0.304682	0.0629852	0.636986	1.40499	10	Ccnb1,Cdk1,Ncapd2
BIOCARTA_RB_PATHWAY	0.0866236	0.304682	0.06233	0.610783	1.40714	12	Chek1,Cdc25b,Cdk1,Cdc25c,Trp53,Cdk4
BIOCARTA_VDR_PATHWAY	0.0873218	0.306006	0.0766085	-0.48721	-1.38807	22	Smarcd1,Ep300,Top2b,Vdr,Smarce1,Smarca4,Crebbp,Arid1a
REACTOME_SIGNALING_BY_FGFR1	0.0873544	0.306006	0.0800618	-0.397609	-1.31317	42	Spred2,Ppp2r1a,Gipc1,Fgfrl1,Fgfr1,Src,Plcg1,Gab1,Ppp2cb,Frs2,Ptpn11,Pik3r1,Ubc
REACTOME_SYNTHESIS_OF_LIPOXINS_LX	0.0876289	0.306346	0.0715673	-0.752389	-1.44522	5	Ltc4s,Alox12
WP_ADIPOGENESIS_GENES	0.0881821	0.306917	0.0913213	-0.303848	-1.21366	123	Lif,Dlk1,Ppargc1a,Rara,Klf15,Smad3,Lifr,Cyp26a1,Cntfr,Ncor2,Rora,Nrip1,Epas1,Foxo1,Ncoa2,Agt,Klf6,Agpat2,Ctnnb1,Gata3,Pnpla3,Ncoa1,Tle3,Bmp1,Lpin1,Tgfb1,Srebf1,Stat3,Gadd45a,Ahr,Irs2,Klf7,Cyp26b1,Serpine1
BIOCARTA_BLYMPHOCYTE_PATHWAY	0.0882457	0.306917	0.0629188	0.676472	1.40488	8	Cr2,Ptprc,Cd80,Itgb2
REACTOME_SHC_MEDIATED_CASCADE_FGFR2	0.0883254	0.306917	0.0616935	0.609432	1.40402	12	Fgf23,Fgf10,Fgf2,Fgf7,Hras
REACTOME_ERBB2_ACTIVATES_PTK6_SIGNALING	0.088738	0.307732	0.0727383	-0.64105	-1.45148	9	Egfr,Erbb3,Hbegf,Erbb4
REACTOME_DEFENSINS	0.0898629	0.31056	0.0609531	0.597202	1.40228	13	Tlr1,Ccr6,Cd4,Tlr2,Prss1l,Prss3l,Defb1,Prss2,Try10,Try4
REACTOME_COPI_DEPENDENT_GOLGI_TO_ER_RETROGRADE_TRAFFIC	0.0899132	0.31056	0.0555678	0.365579	1.26799	92	Kif11,Kifc1,Kif2c,Kif22,Kif20a,Racgap1,Tuba1b,Kifc5b,Kif18a,Kif4,Kif15,Kif20b,Cenpe,Kdelr3,Kif18b,Zw10,Copz2,Use1,Sec22b,Nsf
REACTOME_SIGNALING_BY_ERBB2	0.0901731	0.310836	0.0790299	-0.39407	-1.30628	43	Erbin,Src,Akt1,Egfr,Erbb3,Gab1,Hbegf,Diaph1,Erbb4,Rnf41,Cdc37,Ptpn12,Pik3r1,Ubc
WP_HISTONE_MODIFICATIONS	0.0909747	0.312975	0.0626552	0.753585	1.38211	5	Hat1,Hdac2
REACTOME_SIGNALING_BY_EGFR	0.091693	0.314675	0.079541	-0.3776	-1.29344	50	Ptprk,Pxn,Src,Plcg1,Egfr,Tgfa,Eps15,Gab1,Hbegf,Ptpn12,Ptpn11,Pik3r1,Ubc
REACTOME_GLUCURONIDATION	0.0918333	0.314675	0.0597724	0.574937	1.39925	15	Ugt2b5,Abhd10,Ugt1a1,Ugt1a7c,Ugt2a3,Ugdh
REACTOME_MALATE_ASPARTATE_SHUTTLE	0.0921285	0.314937	0.061506	0.674456	1.40069	8	Slc25a22,Slc25a11,Mdh1,Got1,Slc25a12,Slc25a13
REACTOME_FCERI_MEDIATED_NF_KB_ACTIVATION	0.0922747	0.314937	0.0549664	0.368531	1.27174	89	Psme2b,Psme2,Igkv15-103,Psmb10,Igkv1-110,Psmd14,Psmb5,Psmd7,Psmb8,Igkv2-137,Uba52,Psma5,Igkv8-21,Skp1,Psme1,Igkv17-121,Psmb4,Iglc2,Psma8,Prkcq,Psma7,Psmb1,Nfkb1,Psmb6,Psma3,Psma4,Psmd5,Psmc5,Igkv16-104,Igkv1-117,Psma1,Psmd6
REACTOME_COBALAMIN_CBL_METABOLISM	0.0926716	0.315652	0.0615683	0.69612	1.39925	7	Mmut,Mmachc,Mmaa,Mmab,Mtr,Mtrr
REACTOME_EPHB_MEDIATED_FORWARD_SIGNALING	0.0928495	0.315652	0.0760357	-0.414752	-1.32324	36	Arhgef28,Rasa1,Kalrn,Src,Pak1,Ephb2,Ephb6,Rock2,Actr2,Rock1,Ephb4,Ptk2,Yes1,Rac1
WP_SPHINGOLIPID_METABOLISM_OVERVIEW	0.0937661	0.318142	0.0742818	-0.471073	-1.36948	24	Sphk1,Cers3,Kdsr,Ugt8a,Sgms1,Smpd1,Sptlc1,Plpp3,Sgpl1,Sptlc2,Sgpp2
REACTOME_KINESINS	0.0944056	0.319683	0.0560911	0.413817	1.31312	53	Kif11,Kifc1,Kif2c,Kif22,Kif20a,Racgap1,Tuba1b,Kifc5b,Kif18a,Kif4,Kif15,Kif20b,Cenpe,Kif18b
BIOCARTA_NPP1_PATHWAY	0.0950355	0.319948	0.0705397	-0.6157	-1.43072	10	Ibsp,Col4a5,Col4a3
WP_NUCLEAR_RECEPTORS	0.0951123	0.319948	0.0747094	-0.443191	-1.34758	29	Nr1i2,Ror1,Rara,Vdr,Rora,Thra
REACTOME_INTRA_GOLGI_AND_RETROGRADE_GOLGI_TO_ER_TRAFFIC	0.0952131	0.319948	0.0515824	0.321525	1.21483	180	Akp3,Cog8,Kif11,Kifc1,Kif2c,Alpi,Dynll1,Kif22,Kif20a,Racgap1,Tuba1b,Cog4,Kifc5b,Kif18a,Capza2,Galnt2,Kif4,Vps45,Kif15,Kif20b,Cenpe,Rab39,Gosr1,Kdelr3,Kif18b,Arl1,Zw10,Tgoln1,Vps52,Copz2,Rab6b,Use1,Sec22b,Cog6,Nsf
REACTOME_ROLE_OF_LAT2_NTAL_LAB_ON_CALCIUM_MOBILIZATION	0.0953841	0.319948	0.0575902	0.48864	1.35942	27	Igkv15-103,Igkv1-110,Igkv2-137,Igkv8-21,Igkv17-121,Iglc2,Syk,Lat2,Igkv16-104,Igkv1-117,Pik3ca,Fcer1g,Igkv2-109
REACTOME_ESTABLISHMENT_OF_SISTER_CHROMATID_COHESION	0.09541	0.319948	0.0595438	0.617394	1.39274	11	Cdca5,Esco2
REACTOME_MTORC1_MEDIATED_SIGNALLING	0.096732	0.323752	0.0575384	0.505173	1.36753	24	Lamtor5,Lamtor2,Eif4e,Rps6,Akt1s1,Rragd,Eif4b,Lamtor3,Eif4ebp1,Lamtor1,Rraga
REACTOME_RUNX3_REGULATES_YAP1_MEDIATED_TRANSCRIPTION	0.0974729	0.325601	0.067937	-0.706482	-1.4306	6	Tead3,Yap1,Tead4,Tead1
REACTOME_HYDROLYSIS_OF_LPC	0.0978456	0.325937	0.0601199	0.717174	1.37673	6	Pla2g4c,Plbd1,Pla2g15,Pla2g4f,Pla2g4b
REACTOME_N_GLYCAN_ANTENNAE_ELONGATION	0.097951	0.325937	0.0714721	-0.542338	-1.40227	15	St8sia3,Mgat5,B4galt1,B4galt6,St8sia2,Mgat4b,St3gal4,Mgat4c
REACTOME_TP53_REGULATES_TRANSCRIPTION_OF_DNA_REPAIR_GENES	0.0984424	0.326343	0.0555678	0.429608	1.31052	43	Polr2g,Tcea1,Gtf2h4,Nelfe,Polr2h,Gtf2h3,Gtf2h5,Ssrp1,Eloc,Supt16,Gtf2f1,Ccnh,Polr2f,Elob,Gtf2h1
REACTOME_SYNTHESIS_OF_PIPS_AT_THE_EARLY_ENDOSOME_MEMBRANE	0.0984508	0.326343	0.0712829	-0.541725	-1.40069	15	Pik3c2a,Pik3r4,Mtmr12,Fig4,Mtmr2
WP_CALCIUM_REGULATION_IN_CARDIAC_CELLS	0.0988069	0.326895	0.0875268	-0.297902	-1.19757	129	Rgs6,Adra1b,Cacnb3,Rgs1,Itpr3,Camk2b,Adrb1,Gng13,Gnaz,Atp1b2,Gnai2,Rgs7,Ywhaz,Rgs17,Cacna1a,Gja4,Gnaq,Itpr2,Prkd1,Anxa6,Slc8a3
BIOCARTA_G1_PATHWAY	0.0990291	0.327004	0.0565295	0.492184	1.35808	26	Skp2,Ccne1,Tfdp1,Dhfr,E2f1
REACTOME_O_LINKED_GLYCOSYLATION	0.0994801	0.327867	0.084004	-0.31795	-1.22566	99	Galnt15,Adamtsl4,Muc2,Muc16,Dag1,Adamts18,Thsd1,Galnt17,Galnt11,Galntl6,Galnt1,Adamts6,Sspo,Sbspon,Adamtsl2,Adamts7,B4galt6,Muc13,Large2,B3gnt2,Muc1,Large1,Muc5b,Muc17,Thbs1
REACTOME_METABOLISM_OF_FAT_SOLUBLE_VITAMINS	0.099874	0.328538	0.0554741	0.439465	1.32072	40	Apoa1,Apoa4,Lrat,Apoc2,Vkorc1
REACTOME_INTERLEUKIN_17_SIGNALING	0.10045	0.329804	0.0775513	-0.355457	-1.25866	59	Tnip2,Tab3,Rps6ka2,Ppp2r1a,Traf6,Tab2,Ikbkg,Fbxw11,Map2k6,Ppp2cb,Dusp4,Mapk8,Ubc,Irak1,Cul1,Rps6ka3,Mapkapk2,Map3k7
REACTOME_INTERLEUKIN_27_SIGNALING	0.100855	0.330506	0.058275	0.643861	1.38252	9	Canx,Il27ra
REACTOME_PYROPTOSIS	0.101737	0.332282	0.0563823	0.519874	1.36447	21	Cycs,Il1b,Gsdmd,Bax,Bak1,Casp4,Chmp3
REACTOME_INTERLEUKIN_35_SIGNALLING	0.101836	0.332282	0.0583286	0.66582	1.38276	8	Canx,Il27ra
REACTOME_TP53_REGULATES_TRANSCRIPTION_OF_CELL_DEATH_GENES	0.102167	0.332282	0.0564803	0.566577	1.3789	15	Rabggtb,Prelid3a,Zfp420,Casp2,Pidd1,Tmem219,Prelid1
WP_GPCRS_SMALL_LIGAND	0.102167	0.332282	0.0564803	0.566428	1.37854	15	Ptger1,Ptafr,Ptger4,Lpar1,S1pr1,Tbxa2r,Ptgir,S1pr4
REACTOME_NUCLEAR_RECEPTOR_TRANSCRIPTION_PATHWAY	0.102842	0.333005	0.0726387	-0.40094	-1.29639	38	Nr1i2,Rara,Vdr,Ncor2,Rora,Thra,Nr1d1
REACTOME_NEUREXINS_AND_NEUROLIGINS	0.102967	0.333005	0.0701763	-0.469176	-1.35515	23	Epb41l2,Epb41,Nrxn1,Sorbs2,Homer3,Dlgap1,Nlgn2,Dlgap4,Cask
REACTOME_N_GLYCAN_ANTENNAE_ELONGATION_IN_THE_MEDIAL_TRANS_GOLGI	0.102967	0.333005	0.0701763	-0.469462	-1.35598	23	St8sia3,Fuca1,Mgat5,B4galt1,B4galt6,Man2a2,St8sia2,Mgat4b,St3gal4,Fut8,Mgat4c
REACTOME_VITAMINS	0.103317	0.333511	0.0656633	-0.740086	-1.42159	5	Cyp26a1,Cyp24a1,Cyp26b1
REACTOME_REGULATION_OF_PLK1_ACTIVITY_AT_G2_M_TRANSITION	0.104296	0.336044	0.0517751	0.367875	1.25721	84	Haus5,Aurka,Plk4,Dynll1,Haus3,Plk1,Ccnb1,Cep41,Hsp90aa1,Uba52,Bora,Skp1,Nek2,Cdk1,Ccnb2,Haus1,Rab8a,Nde1,Cep135,Cep76,Haus6,Nedd1,Haus7,Cenpj,Cep78
WP_OSTEOCLAST_SIGNALING	0.105003	0.337693	0.0562848	0.596886	1.37512	12	Tnfsf11,Tnfrsf11a,Acp5,Atp6v1g1
REACTOME_AURKA_ACTIVATION_BY_TPX2	0.105754	0.33848	0.0520088	0.384735	1.27457	69	Haus5,Aurka,Plk4,Dynll1,Tpx2,Haus3,Plk1,Cep41,Hsp90aa1,Hmmr,Nek2,Cdk1,Haus1,Nde1,Cep135,Cep76,Haus6,Nedd1,Haus7,Cenpj,Cep78
REACTOME_REGULATION_OF_TLR_BY_ENDOGENOUS_LIGAND	0.105892	0.33848	0.055288	0.523458	1.35785	20	Tlr1,Tlr6,Gsdmd,Tlr2,Fgb,Cd14,Cd36,Tlr7,Tlr4,Fgg,S100a1,Fga
WP_HEME_BIOSYNTHESIS	0.105915	0.33848	0.0567771	0.640663	1.37565	9	Uros,Hmbs,Cpox,Alas1,Ppox,Urod,Alad
WP_GENE_REGULATORY_NETWORK_MODELLING_SOMITOGENESIS	0.106047	0.33848	0.0650003	-0.698715	-1.41487	6	Notch1,Hes1,Tbx6,Lfng
REACTOME_STIMULI_SENSING_CHANNELS	0.106228	0.33848	0.0774316	-0.333421	-1.23432	75	Scnn1a,Trpc1,Wwp1,Ttyh3,Clcn5,Ripk1,Trpc6,Trpc3,Ano7,Trpm5,Trpa1,Ano4
REACTOME_FORMATION_OF_TC_NER_PRE_INCISION_COMPLEX	0.108386	0.344718	0.052325	0.412108	1.29226	50	Polr2g,Tcea1,Gtf2h4,Cul4a,Uba52,Polr2h,Gtf2h3,Gtf2h5,Cops7a,Cops8,Cops3,Ccnh,Isy1,Gps1,Polr2f,Gtf2h1,Cops4,Cops7b
REACTOME_TRANSFERRIN_ENDOCYTOSIS_AND_RECYCLING	0.109217	0.346723	0.0534741	0.47146	1.32885	29	Steap4,Atp6v0b,Atp6v0c,Atp6v1g1,Atp6v0e,Tfrc,Atp6v1c1,Atp6v1a,Atp6v1f,Atp6v1h,Atp6v0d1
REACTOME_DAP12_INTERACTIONS	0.109805	0.347951	0.0522058	0.420215	1.29685	46	Lcp2,Gm5150,Siglecg,Lck,Tyrobp,Clec5a,Klrk1,Btk,H2-Q10,Klrd1,B2m,Syk,H2-T22,Trem1,H2-Q2,Lat,Hras,H2-K1,Pik3ca,Fyn
WP_P53_SIGNALING	0.110299	0.34826	0.0510906	0.388243	1.27041	64	Ccne1,Cycs,Chek2,Chek1,Ccne2,Ccnb1,Igf1,Gtse1,Bax,Cdk1,Ccnb2
REACTOME_EGFR_DOWNREGULATION	0.110306	0.34826	0.0697295	-0.421857	-1.30863	32	Ptprk,Egfr,Tgfa,Eps15,Hbegf,Ptpn12,Ubc,Epgn,Spry1,Ptpn3
REACTOME_ACTIVATION_OF_NF_KAPPAB_IN_B_CELLS	0.110664	0.348752	0.0509789	0.388679	1.26971	63	Psme2b,Psme2,Psmb10,Psmd14,Psmb5,Psmd7,Psmb8,Uba52,Psma5,Skp1,Psme1,Psmb4,Psma8,Psma7,Psmb1,Nfkb1,Psmb6,Psma3,Psma4,Psmd5,Psmc5,Psma1,Psmd6,Nfkbia,Psmd11,Psmd13,Psmb2,Uba52rt,Prkcb,Psmd10,Psma6
REACTOME_DNA_DAMAGE_TELOMERE_STRESS_INDUCED_SENESCENCE	0.112205	0.352516	0.0506112	0.386606	1.26821	65	Ccne1,Ccne2,Ccna2,H2ax,Terf1,Pot1a,Acd,H1f1,H4c9,Cdkn1b,Mre11a,H4c18,Ubn1,H2ac8,Lmnb1,Trp53,H2bc23,H2ac11,H1f5,H4c14
REACTOME_TRANSCRIPTIONAL_ACTIVATION_OF_MITOCHONDRIAL_BIOGENESIS	0.112266	0.352516	0.0548301	0.617555	1.36213	10	Cycs,Sod2,Gabpb1,Gabpa,Glud1,Sirt3
WP_BIOGENIC_AMINE_SYNTHESIS	0.112854	0.353719	0.0641448	-0.619038	-1.40165	9	Gad2,Tph1,Gad1
BIOCARTA_AMAN_PATHWAY	0.113322	0.354543	0.0640052	-0.61854	-1.40052	9	Fut9,Man1a
BIOCARTA_NKT_PATHWAY	0.114093	0.356308	0.052891	0.503824	1.33844	22	Ccr3,Ifngr2,Ccl4,Ccr1,Cd4,Ccr5,Ccr7,Cxcr3,Tgfb3,Il12rb1
REACTOME_TRANSPORT_OF_GAMMA_CARBOXYLATED_PROTEIN_PRECURSORS_FROM_THE_ENDOPLASMIC_RETICULUM_TO_THE_GOLGI_APPARATUS	0.114612	0.356857	0.0627866	-0.661491	-1.39914	7	Proc,Gas6,Pros1
REACTOME_MTOR_SIGNALLING	0.114682	0.356857	0.0515059	0.431146	1.29572	40	Lamtor5,Lamtor2,Prkaa1,Eif4e,Rps6,Akt1s1,Akt2,Rragd,Eif4b,Lamtor3
REACTOME_NONHOMOLOGOUS_END_JOINING_NHEJ	0.11804	0.366645	0.0496878	0.40125	1.27658	54	Xrcc6,H2ax,Poll,Tdp1,Brca1,Babam1,Lig4,H4c9,Tdp2,Ube2v2,Nsd2,Mre11a,H4c18,Nhej1,H2bc23,Rif1,Xrcc4,H4c14,Rnf168,H2bc6,Ube2n,H2bc9,Mdc1
WP_SEROTONIN_AND_ANXIETY	0.118676	0.36796	0.0627866	-0.591358	-1.37416	10	Arc,Camk2b
REACTOME_ANTIVIRAL_MECHANISM_BY_IFN_STIMULATED_GENES	0.119071	0.368524	0.0477812	0.357287	1.23608	90	Dus2,Isg15,Fancb,Eif4a2,Hspa8,Tuba1b,Abce1,Nck1,Eif4e,Ube2l6,Faap24,Cenps,Fancg,Ifit1bl2,Cenpx,Cdk1,Fanca
REACTOME_INSERTION_OF_TAIL_ANCHORED_PROTEINS_INTO_THE_ENDOPLASMIC_RETICULUM_MEMBRANE	0.119833	0.370219	0.0518527	0.555942	1.35302	15	Sec61b,Serp1,Hmox1
REACTOME_MYOGENESIS	0.120373	0.371221	0.0644264	-0.488977	-1.33834	19	Ctnna1,Abl1,Ctnnb1,Tcf3,Cdh15,Tcf4,Mapk11,Bnip2,Mapk14,Mef2d,Tcf12,Spag9,Cdh2,Ctnna2
REACTOME_HEME_SIGNALING	0.12066	0.371444	0.0522454	0.586824	1.35194	12	Apoa1,Pgrmc2,Tlr4,Slc46a1,Ly96,Xpo1
REACTOME_DOWNSTREAM_SIGNALING_EVENTS_OF_B_CELL_RECEPTOR_BCR	0.121252	0.372553	0.04775	0.369251	1.24563	77	Psme2b,Psme2,Psmb10,Psmd14,Psmb5,Psmd7,Psmb8,Uba52,Psma5,Skp1,Psme1,Psmb4,Psma8,Psma7,Psmb1,Nfkb1,Psmb6,Psma3,Psma4,Psmd5,Calm3,Psmc5,Psma1,Hras,Psmd6,Nfkbia,Rasgrp3,Psmd11,Psmd13,Psmb2,Nfatc1,Rasgrp1,Nfatc3,Uba52rt,Prkcb,Psmd10,Psma6
WP_HEART_DEVELOPMENT	0.121531	0.372553	0.0664229	-0.394712	-1.26691	37	Notch1,Bmpr2,Foxc1,Vegfc,Smad4,Shh,Ctnnb1,Erbb3,Bhlhe40,Tbx2,Hey1,Ptpn11,Tbx20,Foxa2,Smyd1
REACTOME_ERBB2_REGULATES_CELL_MOTILITY	0.121667	0.372553	0.0627866	-0.561796	-1.37092	12	Egfr,Erbb3,Hbegf,Diaph1,Erbb4
REACTOME_GLUCOSE_METABOLISM	0.124094	0.379154	0.0476878	0.377032	1.24905	69	Slc37a2,Nup35,Hk3,Nup37,Nup205,Aaas,Pck1,Nup85,Aldob,Nup210,Gnpda1,Ndc1,Nup62,Hkdc1,Nup160,Nup133,Nup50,Pck2,Sec13,Pgam1,Gpi1,Nup43
REACTOME_DEGRADATION_OF_THE_EXTRACELLULAR_MATRIX	0.124262	0.379154	0.0749258	-0.302062	-1.18639	108	Spock3,Col10a1,Furin,Col13a1,Mmp24,Cast,Capn5,Col7a1,Mmp20,Col11a1,Capn9,Mmp15,Fbn2,Cd44,Mmp14,Ctsl,Col18a1,Col4a5,Mmp2,Adam10
REACTOME_SENSING_OF_DNA_DOUBLE_STRAND_BREAKS	0.125044	0.380867	0.052485	0.672965	1.3527	7	Kpna2,Kpna2rt,Mre11a
REACTOME_CALNEXIN_CALRETICULIN_CYCLE	0.126015	0.383147	0.052048	0.647813	1.34536	8	Canx,Uba52,Uba52rt,Rps27a,Calr
REACTOME_SIGNALING_BY_NTRKS	0.127044	0.385598	0.0703574	-0.329614	-1.2111	72	Furin,Rps6ka2,Ppp2r1a,Ralgds,Src,Plcg1,Ap2a1,Chd4,Ap2b1,Rapgef1,Ppp2cb,Frs2,Dusp4,Shc2,Irs2,Pik3r1,Ntf5,Ntrk2,Rps6ka3,Ngf,Mapkapk2
REACTOME_INTRA_GOLGI_TRAFFIC	0.127438	0.386116	0.049041	0.437552	1.28506	36	Akp3,Cog8,Alpi,Cog4,Vps45,Rab39,Gosr1,Cog6,Nsf
REACTOME_FGFR3_LIGAND_BINDING_AND_ACTIVATION	0.12789	0.386566	0.0518527	0.670136	1.34702	7	Fgf23,Fgf2
BIOCARTA_CARM1_PATHWAY	0.128076	0.386566	0.0606519	-0.572277	-1.36163	11	Ep300,Rara,Crebbp
REACTOME_REGULATION_OF_RUNX1_EXPRESSION_AND_ACTIVITY	0.128311	0.386566	0.0591496	-0.651508	-1.37803	7	Cdk6,Ptpn11,Cbfb,Ccnd2,Ccnd1
REACTOME_INTERFERON_SIGNALING	0.128482	0.386566	0.0451482	0.335942	1.20928	120	Dus2,Isg15,Fancb,Eif4a2,Ifngr2,Hspa8,Tuba1b,Abce1,Nck1,Eif4e,Ube2l6,Camk2a,Faap24,Uba52,Cenps,Fancg,Ifnar2,Ifit1bl2,Sumo1,Cenpx,Cdk1
REACTOME_INTEGRATION_OF_ENERGY_METABOLISM	0.129646	0.38939	0.0681851	-0.33671	-1.22466	67	Glp1r,Cacnb3,Itpr3,Kcnc2,Gng13,Gnai2,Cacna1a,Acsl4,Gnaq,Itpr2,Gnb2,Slc2a1,Rapgef3,Acsl3,Gnai1
WP_FATTY_ACID_OMEGAOXIDATION	0.130028	0.389859	0.0572305	-0.754323	-1.36908	4	Adh1
REACTOME_OLFACTORY_SIGNALING_PATHWAY	0.130415	0.390341	0.058275	-0.680762	-1.37852	6	Gnal,Gng13
REACTOME_ACTIVATION_OF_CASPASES_THROUGH_APOPTOSOME_MEDIATED_CLEAVAGE	0.132136	0.394809	0.051203	0.695089	1.33433	6	Cycs,Apaf1
BIOCARTA_EOSINOPHILS_PATHWAY	0.135295	0.403549	0.0513917	0.768258	1.31141	4	Ccr3,Ccl11,Ccl5
REACTOME_HDL_REMODELING	0.135578	0.403696	0.0497225	0.619628	1.33049	9	Apoa1,Apoc2,Lcat
WP_BMP_SIGNALING_PATHWAY_IN_EYELID_DEVELOPMENT	0.136284	0.405098	0.0602958	-0.467412	-1.29957	20	Notch1,Foxc1,Smad4,Egfr,Shh,Tgfa,Smad5
REACTOME_SYNTHESIS_OF_GLYCOSYLPHOSPHATIDYLINOSITOL_GPI	0.136711	0.405461	0.0481914	0.532031	1.3317	17	Pigz,Pigh,Pigl,Pigf,Pigg,Pigc,Pigm,Pigp,Piga,Pign
BIOCARTA_IL12_PATHWAY	0.136875	0.405461	0.0480642	0.522141	1.32595	18	Cd3e,Stat4,Cd3g,Ccr5,Cxcr3,Cd3d,Il12rb1,Cd247
REACTOME_RHOBTB3_ATPASE_CYCLE	0.139068	0.411251	0.049041	0.617598	1.32613	9	Ccne1,Htr7,Rab9,Plin3
REACTOME_RAC2_GTPASE_CYCLE	0.140199	0.413442	0.0675291	-0.316786	-1.19082	82	Dock4,Erbin,Arhgap1,Arhgap26,Vangl1,Arhgap21,Vav2,Dock1,Cdc42ep4,Iqgap1,Arhgap32,Arhgap35,Pak1,Git1,Ankle2,Git2,Dsg2,Pld2,Cdc42ep1,Baiap2l1,Abi1,Pik3r1,Garre1
REACTOME_ATTENUATION_PHASE	0.140294	0.413442	0.0480009	0.564451	1.32538	13	Hsbp1,Hspa8,Hsf1,Hsp90aa1,Fkbp4,Ptges3
REACTOME_TERMINATION_OF_O_GLYCAN_BIOSYNTHESIS	0.140657	0.413442	0.0594305	-0.487909	-1.31379	18	Muc2,Muc16,Muc13,Muc1,Muc5b,Muc17
REACTOME_BIOSYNTHESIS_OF_THE_N_GLYCAN_PRECURSOR_DOLICHOL_LIPID_LINKED_OLIGOSACCHARIDE_LLO_AND_TRANSFER_TO_A_NASCENT_PROTEIN	0.14113	0.413442	0.044361	0.369754	1.22963	71	Alg8,Nagk,St6galnac5,Npl,Alg1,St6galnac4,Mpi,Gmppb,Dpm3,St6galnac6,Dhdds,Glb1,Gmppa,Gmds,Alg3,Mvd,Nanp,St3gal2,Dolk,Neu3,Alg6,Alg12,Dpm1,Ctsa,Nans,Renbp,Gfpt2,Alg9,Dpagt1,St6galnac2,St3gal1,Dolpp1,Gnpnat1,Slc35a1,Gfus,St3gal3
REACTOME_ADRENOCEPTORS	0.141245	0.413442	0.0558516	-0.674934	-1.36672	6	Adra1b,Adrb1
REACTOME_RUNX3_REGULATES_CDKN1A_TRANSCRIPTION	0.141245	0.413442	0.0558516	-0.674934	-1.36672	6	Smad3,Smad4,Tgfb1
REACTOME_PTEN_REGULATION	0.142191	0.415505	0.0431492	0.345247	1.20479	96	Lamtor5,Psme2b,Psme2,Psmb10,Lamtor2,Psmd14,Psmb5,Psmd7,Psmb8,Uba52,Psma5,Akt2,Psme1,Rragd,Psmb4,Lamtor3,Psma8,Psma7,Psmb1,Psmb6,Psma3,Psma4,Psmd5,Psmc5,Psma1,Psmd6,Lamtor1,Rraga,Psmd11,Usp13,Rbbp4,Psmd13,Otud3,Psmb2,Pten,Lamtor4,Stub1,Uba52rt,Psmd10,Csnk2b,Psma6
REACTOME_PTK6_PROMOTES_HIF1A_STABILIZATION	0.143209	0.417774	0.0552418	-0.707147	-1.35832	5	Egfr,Hbegf,Gpnmb
REACTOME_SIGNALING_BY_NTRK2_TRKB	0.143526	0.417993	0.0564803	-0.595476	-1.34829	9	Plcg1,Frs2,Ntf5,Ntrk2,Rac1,Bdnf
REACTOME_DOWNREGULATION_OF_ERBB2_SIGNALING	0.144689	0.419637	0.0596578	-0.430064	-1.27234	26	Erbin,Akt1,Egfr,Erbb3,Hbegf,Erbb4,Rnf41,Cdc37,Ptpn12,Ubc
BIOCARTA_MITOCHONDRIA_PATHWAY	0.144752	0.419637	0.0466626	0.511265	1.31122	19	Cycs,Bax,Endog,Bak1,Bid
REACTOME_PLASMA_LIPOPROTEIN_ASSEMBLY	0.14482	0.419637	0.0466041	0.517537	1.31427	18	Apoa1,Apoa4,Apoc2,Mttp
WP_SIDS_SUSCEPTIBILITY_PATHWAYS	0.145289	0.420293	0.0621371	-0.361881	-1.224	47	Ep300,Scn5a,Tph1,Adcyap1,Ppargc1a,Ret,Rora,Kcnq1,Slc6a4,Gata3,Chrna4,Ece1,Deaf1,Vipr1,Rest
REACTOME_GAMMA_CARBOXYLATION_TRANSPORT_AND_AMINO_TERMINAL_CLEAVAGE_OF_PROTEINS	0.14657	0.42255	0.0558516	-0.592384	-1.34129	9	Proc,Furin,Gas6,Pros1
REACTOME_SYNTHESIS_OF_PIPS_AT_THE_PLASMA_MEMBRANE	0.146682	0.42255	0.0619459	-0.356882	-1.22081	49	Mtmr3,Pip5k1c,Pik3c2a,Inpp5j,Ocrl,Inpp5k,Plekha1
REACTOME_BH3_ONLY_PROTEINS_ASSOCIATE_WITH_AND_INACTIVATE_ANTI_APOPTOTIC_BCL_2_MEMBERS	0.146804	0.42255	0.0550578	-0.639504	-1.35264	7	Bmf,Bcl2l1,Bcl2,Bcl2l11,Pmaip1
REACTOME_FCERI_MEDIATED_CA_2_MOBILIZATION	0.14716	0.422872	0.0448553	0.414998	1.25312	41	Lcp2,Igkv15-103,Igkv1-110,Igkv2-137,Btk,Igkv8-21,Igkv17-121,Iglc2,Syk,Calm3,Igkv16-104,Igkv1-117,Lat,Itk,Txk,Fcer1g,Nfatc1,Grap2,Nfatc3,Igkv2-109
REACTOME_CLASS_A_1_RHODOPSIN_LIKE_RECEPTORS	0.147842	0.424124	0.0401503	0.303975	1.16117	200	Ccr3,Pf4,Cxcl3,Ccl12,Tac2,Cxcr5,Ptger1,Gpr183,Adora2b,Cxcr6,Lpar4,Hrh2,Cxcl12,Ccl4,Cysltr1,Ccl20,Ccl25,Plppr4,Htr2a,Edn2,C5ar1,Ptafr,Ccr6,Cx3cr1,Ccr9,Cxcl9,Ptger4,Fpr1,Cxcl5,C3ar1,Ccl9,Tshr,Cxcl10,Adrb3,Gpr35,Ltb4r1,Ccl22,Ccr5,Ccl19,Xcr1,Ccl11,Hcar1,Htr7,Lpar1,Sstr2,Ccr7,S1pr1
REACTOME_FGFR2_ALTERNATIVE_SPLICING	0.149336	0.427699	0.0459169	0.523869	1.31127	17	Polr2g,Ncbp2,Polr2h,Hnrnpa1,Gtf2f1,Ncbp1,Polr2f
REACTOME_EPHRIN_SIGNALING	0.150758	0.431057	0.0572815	-0.481049	-1.29532	18	Src,Pak1,Git1,Ephb2,Ephb6,Nck2,Pak3,Ephb4,Rac1,Efnb1,Pak2
REACTOME_ANTIGEN_PRESENTATION_FOLDING_ASSEMBLY_AND_PEPTIDE_LOADING_OF_CLASS_I_MHC	0.151889	0.433573	0.0445674	0.447662	1.27297	30	Canx,H2-Q10,B2m,H2-T22,Sar1b,H2-Q2,Sec13,Bcap31,Sec24a,Erap1,H2-K1,Sec24d,Sec23a,Tap2,H2-Q6,H2-T10,Tap1
REACTOME_NECTIN_NECL_TRANS_HETERODIMERIZATION	0.152283	0.433982	0.053988	-0.635306	-1.34376	7	Cadm1,Nectin4
REACTOME_CASPASE_MEDIATED_CLEAVAGE_OF_CYTOSKELETAL_PROTEINS	0.15366	0.437183	0.0554741	-0.542503	-1.32384	12	Sptan1,Gsn,Add1,Sorbs2
REACTOME_ACYL_CHAIN_REMODELLING_OF_PG	0.154167	0.437593	0.045202	0.535111	1.30232	15	Crls1,Pla2g2d,Pla2g2f,Pla2g4f,Pla2g4b
REACTOME_GLUCOCORTICOID_BIOSYNTHESIS	0.154639	0.437593	0.0530145	-0.699959	-1.34451	5	Hsd11b1,Hsd3b2,Cyp21a1,Pomc
WP_PARKINSONS_DISEASE	0.154781	0.437593	0.0440813	0.428984	1.25219	35	Ccne1,Cycs,Ccne2,Htra2,Ube2l6,Park7
REACTOME_BIOSYNTHESIS_OF_SPECIALIZED_PRORESOLVING_MEDIATORS_SPMS	0.154817	0.437593	0.0450144	0.521304	1.30485	17	Cyp3a25,Cyp3a11,Ptgs2,Lta4h,Gstm4,Cyp2c65,Alox15
REACTOME_REGULATION_OF_INSULIN_LIKE_GROWTH_FACTOR_IGF_TRANSPORT_AND_UPTAKE_BY_INSULIN_LIKE_GROWTH_FACTOR_BINDING_PROTEINS_IGFBPS	0.158097	0.446134	0.0663458	-0.292561	-1.15251	111	Wfs1,Proc,Igfbp1,Mfge8,Itih2,Aplp2,Apol7a,Pnpla2,Dmp1,Apol9a,Msln,Fuca2,Apol8,Fam20a,Shisa5,Apoe,Gas6,Igfbp7
REACTOME_SUMOYLATION_OF_INTRACELLULAR_RECEPTORS	0.158771	0.447122	0.0566282	-0.428625	-1.25643	25	Nr1i2,Rara,Vdr,Rora,Thra,Pias1,Pias3,Hdac4,Thrb,Ar,Esr1,Sumo3,Nr1h2,Pias2
REACTOME_DOWNREGULATION_OF_TGF_BETA_RECEPTOR_SIGNALING	0.158965	0.447122	0.0555209	-0.485362	-1.28755	17	Smad3,Smad2,Smad7,Tgfbr1,Tgfb1,Ubc,Pmepa1
WP_GLYCOGEN_METABOLISM	0.159828	0.44845	0.0573327	-0.395364	-1.23813	33	Phka2,Ppp2r1a,Pygm,Gsk3b,Ppp2r5e,Ppp2cb,Phkg2,Phka1,Ppp2r2b,Agl
REACTOME_ACTIVATED_NTRK2_SIGNALS_THROUGH_FRS2_AND_FRS3	0.160199	0.44845	0.0522058	-0.661151	-1.33881	6	Frs2,Ntf5,Ntrk2,Bdnf,Sos1
REACTOME_FORMATION_OF_WDR5_CONTAINING_HISTONE_MODIFYING_COMPLEXES	0.160217	0.44845	0.0575384	-0.376994	-1.21896	38	Kmt2d,Paxip1,Kmt2b,Setd1b,Kansl3,Hcfc1,Kmt2a,Kansl1,Setd1a,Bod1l
REACTOME_PROCESSING_OF_INTRONLESS_PRE_MRNAS	0.160664	0.448579	0.0440813	0.494904	1.28378	20	Cstf3,Ncbp2,Papola,Cstf1,Ncbp1,Cstf2t
REACTOME_PHOSPHATE_BOND_HYDROLYSIS_BY_NUDT_PROTEINS	0.161508	0.448579	0.0456661	0.649923	1.30639	7	Nudt5,Nudt15,Nudt1,Adprm
BIOCARTA_MSP_PATHWAY	0.16158	0.448579	0.0458889	0.677955	1.30144	6	Il1b,Csf1,Ccl2
REACTOME_PYRUVATE_METABOLISM	0.161994	0.448579	0.0423574	0.404641	1.23436	43	Pdp2,Gpt,Fahd1,Vdac1,Pdhb,Uba52,Ldha,Hagh,Gstz1
BIOCARTA_HER2_PATHWAY	0.162059	0.448579	0.0552418	-0.436625	-1.26113	23	Ep300,Grip1,Egfr,Erbb3,Erbb4,Stat3,Pik3r1,Raf1,Carm1,Map2k1,Esr1
WP_HYPOXIADEPENDENT_PROLIFERATION_OF_MYOBLASTS	0.162336	0.448579	0.0544712	-0.511277	-1.29724	14	Ddit4,Smad3,Smad2,Akt1,Fbxo32,Mtor,Rheb,Vegfa,Fgf1
REACTOME_TRANSCRIPTIONAL_REGULATION_BY_MECP2	0.162483	0.448579	0.0516208	-0.694872	-1.33474	5	Mecp2,Hipk2
REACTOME_INTERLEUKIN_1_FAMILY_SIGNALING	0.162691	0.448579	0.0395857	0.329023	1.17821	116	Il1rl1,Psme2b,Il33,Psme2,Psmb10,Nfkb2,Il1b,Psmd14,Psmb5,Psmd7,Psmb8,Uba52,Gsdmd,Il1rap,Psma5,Skp1,Psme1,Lrrc14,Traf2,Psmb4,Il36a,Psma8,Psma7,Psmb1,Nfkb1,Psmb6,Psma3,Psma4,Psmd5,Psmc5,Psma1,Psmd6,Nlrc5
BIOCARTA_EIF_PATHWAY	0.162799	0.448579	0.0449878	0.602734	1.29421	9	Eif2s1,Eif2s2,Eif2s3x,Eif3a,Eif6
REACTOME_RHO_GTPASES_ACTIVATE_IQGAPS	0.162901	0.448579	0.0561394	-0.419306	-1.25333	27	Clip1,Tubal3,Ctnna1,Iqgap1,Tuba8,Ctnnb1
REACTOME_AMINO_ACIDS_REGULATE_MTORC1	0.163119	0.448579	0.0416238	0.385576	1.22351	53	Atp6v0b,Lamtor5,Kptn,Lamtor2,Atp6v0c,Rragd,Lamtor3,Atp6v1g1,Atp6v0e,Atp6v1c1,Sec13,Atp6v1a,Nprl2,Atp6v1f,Lamtor1,Rraga,Atp6v1h,Atp6v0d1,Lamtor4
REACTOME_NICOTINATE_METABOLISM	0.163508	0.448932	0.0428654	0.452655	1.26913	28	Nmnat1,Ptgs2,Qprt,Naxd,Nadk2,Parp10,Naxe,Naprt,Nnmt,Nudt12,Nadk,Bst1,Nmrk1
REACTOME_ROLE_OF_PHOSPHOLIPIDS_IN_PHAGOCYTOSIS	0.164452	0.450636	0.0426557	0.428888	1.24582	34	Igkv15-103,Igkv1-110,Igkv2-137,Igkv8-21,Cd3g,Igkv17-121,Fcgr1,Iglc2,Syk,Ighg3,Igkv16-104,Igkv1-117,Cd247
REACTOME_POTASSIUM_CHANNELS	0.164811	0.450636	0.0608321	-0.321427	-1.17692	70	Kcnab1,Kcnmb4,Kcnd3,Kcnc2,Kcnc3,Kcnab3,Gabbr1,Gng13,Kcnq1,Hcn1,Kcnk9,Kcnb2,Gnb2,Hcn4,Kcnk1,Kcnf1,Kcnj15,Kcnk4,Kcnq5,Kcnj4,Kcnh5,Gng4,Kcns3
REACTOME_DIGESTION_OF_DIETARY_CARBOHYDRATE	0.164982	0.450636	0.0455009	0.708465	1.29936	5	Lct,Sis,Mgam,Chit1
REACTOME_MITOPHAGY	0.165249	0.450636	0.0421541	0.410514	1.23372	40	Tomm7,Vdac3,Tomm6,Vdac1,Tomm5,Uba52,Tomm20,Tomm22,Tomm70a,Tomm40
REACTOME_G_ALPHA_Q_SIGNALLING_EVENTS	0.165856	0.450636	0.0699072	-0.275404	-1.1326	156	Qrfp,Adra1b,Gnrhr,Rgs1,Itpr3,Mchr1,Rps6ka2,P2ry2,Hcrtr1,F2rl1,Dgkh,Kalrn,Gng13,Trpc6,Uts2,Trpc3,Uts2b,Bdkrb1,Egfr,Agt,Rgs17,Tacr3,Ghrl,Gnaq,Golt1a,Itpr2,Hbegf,Gnb2
REACTOME_MYD88_MAL_TIRAP_CASCADE_INITIATED_ON_PLASMA_MEMBRANE	0.165857	0.450636	0.0621371	-0.3097	-1.16391	83	Tirap,Tnip2,Tab3,Rps6ka2,Ppp2r1a,Traf6,Tab2,Ikbkg,Fbxw11,Ager,Nlrx1,Map2k6,Ppp2cb,Dusp4,Mapk8,Ubc,Irak1,Cul1,Nkiras1,Rps6ka3,Mapkapk2,Map3k7
WP_NONHOMOLOGOUS_END_JOINING	0.165955	0.450636	0.0449878	0.647236	1.30099	7	Xrcc6,Mre11a,Nhej1,Xrcc4
REACTOME_MRNA_EDITING	0.166293	0.450845	0.0509789	-0.692691	-1.33055	5	Adarb1
REACTOME_ASSEMBLY_OF_THE_ORC_COMPLEX_AT_THE_ORIGIN_OF_REPLICATION	0.168208	0.454652	0.0441825	0.600332	1.28905	9	Orc4,Orc1,Kpna6,Kpnb1,Orc6,Orc2,Orc3
REACTOME_IRON_UPTAKE_AND_TRANSPORT	0.168288	0.454652	0.0409012	0.384238	1.21926	53	Steap4,Atp6v0b,Hmox1,Atp6v0c,Flvcr1,Uba52,Skp1,Atp6v1g1,Atp6v0e,Nedd8,Tfrc,Atp6v1c1,Fbxl5,Hmox2,Atp6v1a,Slc11a2,Atp6v1f,Atp6v1h,Lcn2,Atp6v0d1
BIOCARTA_CHEMICAL_PATHWAY	0.168487	0.454652	0.0428654	0.504923	1.28223	18	Cycs,Parp1,Eif2s1,Bax,Bid,Stat1,Prkca,Trp53
BIOCARTA_ASBCELL_PATHWAY	0.16912	0.455649	0.0447501	0.673643	1.29317	6	Cd80,Cd4,Fas
BIOCARTA_PTC1_PATHWAY	0.169503	0.455969	0.0436333	0.570033	1.2859	11	Cdc25b,Ccnb1,Cdk1,Cdc25c,Ccnh
REACTOME_SUMO_IS_TRANSFERRED_FROM_E1_TO_E2_UBE2I_UBC9	0.171119	0.459116	0.0445934	0.704789	1.29262	5	Sumo1,Rwdd2b,Uba2,Sae1
REACTOME_DEPOLYMERIZATION_OF_THE_NUCLEAR_LAMINA	0.171205	0.459116	0.0431492	0.556996	1.28322	12	Ccnb1,Cdk1,Cnep1r1,Lmna,Lmnb1,Ctdnep1,Emd,Prkcb
BIOCARTA_RARRXR_PATHWAY	0.172608	0.462124	0.0501438	-0.654418	-1.32517	6	Rara,Ncor2
BIOCARTA_NTHI_PATHWAY	0.172862	0.462124	0.0534741	-0.43732	-1.24594	22	Ep300,Smad3,Smad4,Dusp1,Crebbp,Tgfbr1,Map2k6,Map3k7,Mapk11,Rela,Mapk14
REACTOME_KSRP_KHSRP_BINDS_AND_DESTABILIZES_MRNA	0.173833	0.463532	0.0422894	0.525547	1.27905	15	Exosc8,Exosc2,Exosc7,Exosc9,Exosc3,Exosc6,Exosc5,Exosc1
REACTOME_O_LINKED_GLYCOSYLATION_OF_MUCINS	0.173989	0.463532	0.0572305	-0.343988	-1.18929	52	Galnt15,Muc2,Muc16,Galnt17,Galnt11,Galntl6,Galnt1,B4galt6,Muc13,B3gnt2,Muc1,Muc5b,Muc17,Galnt6,Gcnt3,Galnt14
REACTOME_RHO_GTPASES_ACTIVATE_KTN1	0.174194	0.463532	0.0514678	-0.545316	-1.29748	11	Klc3,Kif5a,Klc2,Kif5b,Ktn1,Rac1
REACTOME_PKR_MEDIATED_SIGNALING	0.174944	0.464238	0.0395857	0.367619	1.20091	63	Dus2,Isg15,Fancb,Hspa8,Tuba1b,Nck1,Ube2l6,Faap24,Cenps,Fancg,Cenpx,Cdk1,Fanca
REACTOME_KEAP1_NFE2L2_PATHWAY	0.174996	0.464238	0.0389304	0.352296	1.18844	77	Skp2,Psme2b,Psme2,Psmb10,Psmd14,Psmb5,Psmd7,Psmb8,Uba52,Srxn1,Psma5,Akt2,Skp1,Psme1,Prdx1,Psmb4,Psma8,Psma7,Psmb1,Psmb6,Psma3,Psma4,Psmd5,Psmc5,Psma1,Psmd6
REACTOME_FC_EPSILON_RECEPTOR_FCERI_SIGNALING	0.175711	0.465417	0.0374628	0.319196	1.16345	132	Lcp2,Psme2b,Psme2,Igkv15-103,Psmb10,Igkv1-110,Psmd14,Psmb5,Psmd7,Psmb8,Igkv2-137,Btk,Uba52,Psma5,Igkv8-21,Skp1,Psme1,Igkv17-121,Psmb4,Iglc2,Syk,Lat2,Psma8,Prkcq,Psma7,Psmb1,Nfkb1,Psmb6,Psma3,Mapk10,Psma4,Psmd5,Calm3,Psmc5,Igkv16-104,Igkv1-117,Lat,Psma1,Hras,Psmd6,Itk,Nfkbia,Pik3ca,Psmd11,Txk,Fcer1g,Ube2n,Psmd13,Psmb2,Nfatc1,Grap2,Nfatc3,Uba52rt,Mapk9,Igkv2-109,Psmd10,Psma6
REACTOME_KETONE_BODY_METABOLISM	0.176369	0.465931	0.0428654	0.579219	1.27758	10	Oxct1,Bdh2,Aacs
REACTOME_SPERM_MOTILITY_AND_TAXES	0.176444	0.465931	0.0495497	-0.653095	-1.32249	6	Catsperd,Catsper2,Kcnu1
REACTOME_ETHANOL_OXIDATION	0.177854	0.468937	0.0496532	-0.621489	-1.31453	7	Adh1,Acss1
REACTOME_CELLULAR_RESPONSE_TO_MITOCHONDRIAL_STRESS	0.178328	0.468973	0.0427719	0.595653	1.27901	9	Eif2s1,Eif2s2,Stoml2,Eif2s3x,Phb2,Oma1
BIOCARTA_MEF2D_PATHWAY	0.178411	0.468973	0.052048	-0.488631	-1.26341	15	Ep300,Cabin1
BIOCARTA_FXR_PATHWAY	0.178995	0.469458	0.0433653	0.668204	1.28272	6	Nr1h3,Nr0b2,Ldlr,Nr1h4
REACTOME_CDC6_ASSOCIATION_WITH_THE_ORC_ORIGIN_COMPLEX	0.179139	0.469458	0.0429359	0.617664	1.28275	8	Mcm8,Cdc6,Orc4,Orc1,Orc6,Orc2,Orc3
WP_MONOAMINE_GPCRS	0.179552	0.469827	0.0520874	-0.457135	-1.25119	19	Adra1b,Htr1d,Adrb1
REACTOME_IL_6_TYPE_CYTOKINE_RECEPTOR_LIGAND_INTERACTIONS	0.182381	0.476035	0.0511654	-0.500838	-1.27076	14	Lif,Lifr,Cntfr
REACTOME_ANTIGEN_ACTIVATES_B_CELL_RECEPTOR_BCR_LEADING_TO_GENERATION_OF_SECOND_MESSENGERS	0.182642	0.476035	0.0400515	0.411035	1.216	37	Igkv15-103,Cd19,Ighd,Igkv1-110,Nck1,Igkv2-137,Btk,Igkv8-21,Igkv17-121,Blnk,Iglc2,Syk,Cd79a,Igkv16-104,Igkv1-117,Pik3cd,Cd79b
BIOCARTA_PS1_PATHWAY	0.182751	0.476035	0.0507574	-0.510459	-1.27504	13	Apc,Notch1,Ctnnb1,Gsk3b
BIOCARTA_PELP1_PATHWAY	0.183102	0.47623	0.048384	-0.680627	-1.30738	5	Ep300,Crebbp
REACTOME_ISG15_ANTIVIRAL_MECHANISM	0.185512	0.481774	0.0399338	0.441871	1.2389	28	Isg15,Eif4a2,Eif4e,Ube2l6,Ifit1bl2
REACTOME_RND2_GTPASE_CYCLE	0.186079	0.482469	0.0538152	-0.359978	-1.18889	42	Arhgap1,Vangl1,Vangl2,Arhgap35,Kctd13,Muc13,Frs2,Prag1,Pik3r1,Wdr6,Dlg5,Golga3,Dst,Ktn1,Fam83b,Frs3,Nisch
REACTOME_CROSSLINKING_OF_COLLAGEN_FIBRILS	0.186339	0.482469	0.0509789	-0.471588	-1.25101	17	Tll1,Bmp1,Col4a5,Col4a3
REACTOME_SUMOYLATION_OF_TRANSCRIPTION_COFACTORS	0.188363	0.486084	0.0527683	-0.367682	-1.18885	38	Ep300,Phc2,Ctbp1,Hipk2,Nrip1,Phc1,Pcgf2,Ncoa1
REACTOME_CHK1_CHK2_CDS1_MEDIATED_INACTIVATION_OF_CYCLIN_B_CDK1_COMPLEX	0.188393	0.486084	0.0409012	0.548239	1.26304	12	Chek2,Ccnb1,Cdk1,Cdc25c
REACTOME_SUMOYLATION	0.188579	0.486084	0.0354703	0.306844	1.14217	158	Hnrnpc,Nup35,Parp1,Uhrf2,Pcna,Cdca8,Nfkb2,Nup37,Nup205,Rpa1,Brca1,Nop58,Aaas,Nsmce2,Nr1h3,Aurkb,Nup85,Top2a,Suz12,Hic1,Sumo1,Park7,Nup210,Nsmce1,Incenp,Rwdd2b,H4c9,Ndc1,Sp100,Senp5,Rangap1,Nup62,Ddx17,Nup160,Nup133,Senp2,Nup50,Rad52,H4c18,Sec13,Ppara,Ikbke
REACTOME_GLYOXYLATE_METABOLISM_AND_GLYCINE_DEGRADATION	0.189733	0.48833	0.0404101	0.526478	1.26101	14	Gcsh,Mrps36,Dlst,Aldh4a1,Hao1,Dld,Grhpr
REACTOME_INTERACTION_WITH_CUMULUS_CELLS_AND_THE_ZONA_PELLUCIDA	0.190074	0.488478	0.0465458	-0.766222	-1.27796	3	B4galt1
REACTOME_TBC_RABGAPS	0.190578	0.489045	0.0519696	-0.379787	-1.19965	34	Tbc1d16,Ulk1,Rab35,Rab11b,Tbc1d14,Tbc1d10a,Tbc1d2
BIOCARTA_MAPK_PATHWAY	0.191903	0.491136	0.0570278	-0.309193	-1.14592	76	Map3k6,Rps6ka2,Ripk1,Pak1,Tgfb2,Map3k2,Map3k5,Tgfbr1,Tgfb1,Map4k5,Map2k6,Mapk8,Map4k4,Rps6kb2,Map4k3,Rps6ka3,Mapk6,Mapkapk2,Map3k7,Map3k3,Raf1,Mapk11,Mknk2,Rela,Rps6ka4,Map2k1,Mapk14,Elk1
REACTOME_PROCESSING_AND_ACTIVATION_OF_SUMO	0.191961	0.491136	0.0408805	0.570391	1.25811	10	Sumo1,Rwdd2b,Senp5,Senp2,Uba2,Sae1
REACTOME_REGULATION_BY_C_FLIP	0.193001	0.493065	0.0407564	0.569785	1.25677	10	Tradd,Fadd,Tnfsf10,Traf2
REACTOME_CASPASE_ACTIVATION_VIA_DEATH_RECEPTORS_IN_THE_PRESENCE_OF_LIGAND	0.194167	0.495311	0.0397394	0.515772	1.25526	15	Tradd,Ticam2,Fadd,Tnfsf10,Traf2,Cd14,Ticam1,Tlr4,Fas,Ly96
REACTOME_TRP_CHANNELS	0.196361	0.499475	0.0497225	-0.432552	-1.21821	21	Trpc1,Ripk1,Trpc6,Trpc3,Trpm5,Trpa1
REACTOME_ADAPTIVE_IMMUNE_SYSTEM	0.196377	0.499475	0.0310294	0.261168	1.08972	653	Lrr1,Ccnf,Skp2,Kif11,Ube2c,Cd3e,Canx,Ifitm1,Ncf4,Lcp2,Kif2c,Ube2s,Cdc20,Dynll1,Psme2b,Cdc16,Kif22,Icam2,Rasgrp2,Psme2,Blmh,Igkv15-103,Pdcd1,Cd19,Psmb10,Ighd,Herc6,Igkv1-110,Asb16,Klhl41,Tnfrsf14,Siglecg,Kif20a,Racgap1,Itgb7,H2-Eb2,Kbtbd8,H2-Ob,Cdc26,Tuba1b,Ifitm3,Cd300a,Psmd14,Lck,Nck1,Uba5,Trib3,Psmb5,Tyrobp,Ube2l6,Treml4,Klrk1,Dzip3,Kif18a,Rap1a,Capza2,Psmd7,Ptprc,Btnl2,Cd8a,Psmb8,Igkv2-137,Btk…
REACTOME_METABOLISM_OF_FOLATE_AND_PTERINES	0.200997	0.510472	0.0388938	0.497693	1.24575	17	Dhfr,Mthfd2,Shmt2,Folr2,Mthfd1,Aldh1l2,Fpgs,Mthfr
REACTOME_SIGNALING_BY_ALK	0.20292	0.514601	0.0482874	-0.489447	-1.24186	14	Ep300,Plcg1,Stat3,Pik3r1
REACTOME_PASSIVE_TRANSPORT_BY_AQUAPORINS	0.204636	0.516778	0.0466333	-0.55676	-1.26063	9	Aqp3,Aqp2
BIOCARTA_RELA_PATHWAY	0.204648	0.516778	0.0483196	-0.474776	-1.22758	15	Ep300,Tnfrsf1a,Traf6,Ripk1,Ikbkg,Crebbp
REACTOME_FGFR2_LIGAND_BINDING_AND_ACTIVATION	0.204676	0.516778	0.0395857	0.582387	1.25052	9	Fgf23,Fgf10,Fgf2,Fgf7
REACTOME_EXTRACELLULAR_MATRIX_ORGANIZATION	0.205323	0.517654	0.067937	-0.250986	-1.08841	232	Ibsp,Spock3,Tll1,Col10a1,Bmp7,Vwf,Ddr1,Furin,Col13a1,Dmp1,Mmp24,Cast,Adam12,Col17a1,Capn5,Ltbp3,Tgfb2,Sdc4,Sdc1,Col7a1,Mmp20,Col11a1,Capn9,Mmp15,Fbn2,Cd44,Mmp14,Agrn,Ctsl,Bmp1,Itgb6,Col18a1,Tgfb1,Col4a5,Mmp2,Adam10,Itga2
REACTOME_SYNTHESIS_OF_DIPHTHAMIDE_EEF2	0.205799	0.518097	0.0398947	0.625793	1.25788	7	Dph5,Dph2,Dnajc24
WP_HYPOXIADEPENDENT_SELFRENEWAL_OF_MYOBLASTS	0.20964	0.526502	0.0456385	-0.575819	-1.26157	8	Notch1,Foxo1,Hey1,Hes1
BIOCARTA_PEPI_PATHWAY	0.209747	0.526502	0.0397975	0.684403	1.25523	5	Slpi,Cela1,Cela3b,Cela2a
REACTOME_ALPHA_OXIDATION_OF_PHYTANATE	0.210413	0.527407	0.0396048	0.650565	1.24886	6	Slc27a2,Pecr
REACTOME_SUMOYLATION_OF_DNA_DAMAGE_RESPONSE_AND_REPAIR_PROTEINS	0.211028	0.527539	0.0351962	0.346869	1.15859	73	Nup35,Parp1,Nup37,Nup205,Rpa1,Brca1,Aaas,Nsmce2,Nup85,Sumo1,Nup210,Nsmce1,Ndc1,Sp100,Nup62,Nup160,Nup133,Nup50,Rad52,Sec13,Nup43,Xrcc4,Rnf168,Smc6,Rae1,Cetn2,Cbx8,Nup188,Ring1,Mdc1,Nsmce4a,Nup58,Smc5
BIOCARTA_ALTERNATIVE_PATHWAY	0.211313	0.527539	0.0393015	0.62364	1.25356	7	Cfp,Hc,C3
REACTOME_RAB_REGULATION_OF_TRAFFICKING	0.211382	0.527539	0.0572305	-0.282765	-1.11582	113	Dennd3,Tbc1d16,Ulk1,Rgp1,Rin3,Rab35,Rab11b,Tbc1d14,Rab10,Tbc1d10a,Sbf2,Tbc1d2,Als2cl,Dennd4a,Akt1,Chml
REACTOME_ANDROGEN_BIOSYNTHESIS	0.212319	0.529114	0.0447763	-0.630054	-1.27584	6	Srd5a1,Hsd3b2,Srd5a3,Pomc
REACTOME_GLYCOSPHINGOLIPID_BIOSYNTHESIS	0.212843	0.529496	0.0375631	0.484323	1.22992	18	B3galnt1,St6galnac5,Fut1,A4galt,St6galnac6,St3gal2,Cerk,B3gnt5,B3galt4,St3gal3
WP_GPCRS_CLASS_B_SECRETINLIKE	0.213086	0.529496	0.0473496	-0.465315	-1.21985	16	Glp1r,Adgrl3,Adgrl1,Vipr1,Adgre5,Adgrl4,Vipr2,Adgrl2
BIOCARTA_PAR1_PATHWAY	0.214807	0.533006	0.0472585	-0.440872	-1.20667	19	Gna12,Gnaq,Arhgef1,Rock1,Pik3r1,Ptk2b,Map3k7
BIOCARTA_DEATH_PATHWAY	0.215589	0.534178	0.0365737	0.423279	1.20363	30	Cycs,Tradd,Tnfsf13,Fadd,Tnfsf10,Traf2,Gas2,Nfkb1,Bid
REACTOME_ALPHA_PROTEIN_KINASE_1_SIGNALING_PATHWAY	0.215948	0.5343	0.046143	-0.506286	-1.23546	12	Tab3,Traf6,Tab2,Ubc,Map3k7
REACTOME_SHC_MEDIATED_CASCADE_FGFR3	0.217122	0.53559	0.0379537	0.544567	1.22845	11	Fgf23,Fgf2,Hras
WP_OXIDATIVE_STRESS_RESPONSE	0.217398	0.53559	0.0365737	0.433668	1.20649	27	Txn2,Hmox1,Ugt1a1,Maoa,Cyba,Txnrd2,Cat,Sod1,Sod2,Nfkb1,Mapk10,Sod3,Gpx1,Gstt2,Nqo1,Gabpb1
REACTOME_DNA_DOUBLE_STRAND_BREAK_RESPONSE	0.217715	0.53559	0.0348992	0.352682	1.16019	66	Chek2,H2ax,Kpna2,Kpna2rt,Ppp5c,Brca1,Uba52,Sumo1,Babam1,H4c9,Ube2v2,Nsd2,Mre11a,H4c18,Trp53,H2bc23,Eya3,H4c14,Rnf168,Baz1b,H2bc6,Ube2n,H2bc9,Mdc1,Uba52rt
REACTOME_REGULATION_OF_ENDOGENOUS_RETROELEMENTS	0.217771	0.53559	0.0344174	0.342889	1.1524	76	H2ax,Setdb1,Zfp975,H3c7,H3c8,H4c9,Zfp382,Zfp976,H4c18,Zfp324,Zfp934,H3c13,H2ac8,Zfp54,H2bc23,H2ac11,H4c14,Zfp433,Zfp970,Gm5141,H2bc6,Gm3604,Zfp442,Atf7ip,H2bc9,Zfp932,H3f3a,Trim28,H2ac13,Gm15446,H3c3,Zfp708,H3c2,H2aj,Zfp950,Zfp160,Gm10778
WP_DISTAL_CONVOLUTED_TUBULE_1_DCT1_CELL	0.218064	0.53559	0.0439556	-0.66165	-1.27092	5	Cab39,Stk39,Wnk1
REACTOME_LEUKOTRIENE_RECEPTORS	0.218397	0.53559	0.0394524	0.723025	1.23419	4	Cysltr1,Ltb4r1,Cysltr2
REACTOME_RAC3_GTPASE_CYCLE	0.218923	0.53559	0.0538152	-0.297613	-1.12503	86	Erbin,Arhgap1,Arap2,Arhgap26,Vangl1,Arhgap21,Vav2,Ocrl,Arhgap32,Arhgap35,Pak1,Git1,Jag1,Arap3,Git2,Ykt6,Dsg2,Rapgef1,Cdc42ep1,Baiap2l1,Abi1,Pik3r1,Garre1
REACTOME_YAP1_AND_WWTR1_TAZ_STIMULATED_GENE_EXPRESSION	0.21895	0.53559	0.0443098	-0.595834	-1.26027	7	Tead3,Yap1,Tead4,Tead1
REACTOME_DOWNREGULATION_OF_ERBB4_SIGNALING	0.220567	0.538131	0.0449878	-0.528804	-1.2288	10	Wwp1,Src,Erbb4,Ubc
REACTOME_SHC_MEDIATED_CASCADE_FGFR1	0.220904	0.538131	0.0375799	0.543107	1.22516	11	Fgf23,Fgf10,Fgf2,Hras
REACTOME_PTK6_REGULATES_PROTEINS_INVOLVED_IN_RNA_PROCESSING	0.221135	0.538131	0.0428889	-0.698112	-1.26706	4	Khdrbs2,Sfpq
REACTOME_SPHINGOLIPID_CATABOLISM	0.221266	0.538131	0.0451751	-0.517791	-1.23199	11	Acer2,Acer3,Plpp3,Aldh3b1,Sgpl1,Sgpp2,Plpp2,Aldh3b2
REACTOME_SIGNALING_BY_SCF_KIT	0.221618	0.538131	0.0359739	0.406725	1.18721	35	Mmp9,Chek1,Lck,Sh2b2
REACTOME_SIGNAL_TRANSDUCTION_BY_L1	0.221858	0.538131	0.0464298	-0.436917	-1.19585	19	Vav2,Fgfr1,Pak1,Egfr
REACTOME_HSF1_ACTIVATION	0.222379	0.538638	0.0380054	0.595963	1.23768	8	Hsf1,Hsp90aa1,Ptges3,Ywhae,Hdac6,Hsp90ab1
REACTOME_IRAK2_MEDIATED_ACTIVATION_OF_TAK1_COMPLEX	0.224134	0.542128	0.0448553	-0.516103	-1.22797	11	Tab3,Traf6,Tab2,Ubc,Map3k7
BIOCARTA_CCR3_PATHWAY	0.224595	0.542482	0.0364176	0.478234	1.21445	18	Ccr3,Ccl11,Hras,Prkca
BIOCARTA_CARDIACEGF_PATHWAY	0.225264	0.543339	0.0459732	-0.45159	-1.19796	17	Adam12,Plcg1,Egfr,Agt
REACTOME_GLUTATHIONE_SYNTHESIS_AND_RECYCLING	0.226369	0.545244	0.0449612	-0.501274	-1.22323	12	Gclc,Ggt1,Ggt6,Cndp2
BIOCARTA_STAT3_PATHWAY	0.226937	0.545851	0.0436825	-0.566627	-1.24143	8	Stat3,Jak1,Mtor,Jak2,Tyk2,Mapk3
REACTOME_REGULATION_OF_MITF_M_DEPENDENT_GENES_INVOLVED_IN_PIGMENTATION	0.228311	0.548069	0.043293	-0.590785	-1.24959	7	Myrip
REACTOME_ANTIMICROBIAL_PEPTIDES	0.228635	0.548069	0.0351534	0.394389	1.17276	38	Slc11a1,Tlr1,Bpifb4,Pdzd11,Ccr6,Atox1,Pglyrp2,Cd4,Tlr2,Reg3a,Lyz2,Prss1l,Prss3l,Reg3g,Camp,Lcn2,Pglyrp4
REACTOME_PHOSPHOLIPASE_C_MEDIATED_CASCADE_FGFR2	0.229086	0.548069	0.0373632	0.592621	1.23074	8	Fgf23,Fgf10,Fgf2,Fgf7
REACTOME_COSTIMULATION_BY_THE_CD28_FAMILY	0.229129	0.548069	0.0340038	0.356814	1.15472	60	Cd3e,Pdcd1,Tnfrsf14,H2-Eb2,Lck,Trib3,Cd80,Cd4,Akt2,Cd3g,Cd86,Them4,Icos,Cdc42,Ppp2r5d,Cd3d,Csk,Prr5,Ppp2r5a,Cd247,Cd274
WP_KIT_RECEPTOR_SIGNALING_PATHWAY	0.229677	0.548619	0.0503222	-0.308757	-1.12299	67	Ep300,Spred2,Cblb,Vav2,Rasa1,Src,Plcg1,Abl1,Akt1,Ptpru,Tec,Stat3,Socs6,Ptpn11,Pik3r1,Cish,Kitl,Raf1,Yes1
REACTOME_NR1H2_AND_NR1H3_MEDIATED_SIGNALING	0.230247	0.549222	0.0445415	-0.499511	-1.21893	12	Ep300,Ncor2,Ncoa1,Tbl1x
REACTOME_RECEPTOR_MEDIATED_MITOPHAGY	0.230824	0.54984	0.0441318	-0.51238	-1.21911	11	Ulk1,Src
REACTOME_INTERLEUKIN_2_SIGNALING	0.231199	0.549973	0.036923	0.570555	1.22512	9	Lck,Il2rg,Syk,Il2ra,Il2rb
BIOCARTA_NOTCH_PATHWAY	0.232175	0.551536	0.0426095	-0.617688	-1.2508	6	Furin,Notch1
REACTOME_SIGNALING_BY_RHO_GTPASES_MIRO_GTPASES_AND_RHOBTB3	0.232524	0.551607	0.0280795	0.259406	1.0785	604	Spc25,Spc24,Cenpn,Ska1,Hspe1-rs1,Hnrnpc,Mad2l1,Hspe1,Zwilch,Nuf2,Nsl1,Sgo1,Ccne1,Cenpk,Ndc80,Bub1b,Prc1,Ncf4,Kif2c,Bub1,Arhgap20,Cdc20,Dynll1,Cenpa,Cenpi,Ndufa5,Shmt2,Kntc1,Cenph,Pmf1,Cdca8,Plk1,Diaph3,Cenpp,Nup37,Racgap1,Dsn1,Rhoh,Cenpm,Tuba1b,Arhgap4,Ercc6l,Ect2,Ubxn11,Arhgef39,Iqgap3,Sgo2a,Lck,Nck1,Cenpl,Aaas,Aurkb,Cenpu,Pfn1,Ckb,Itgb3bp,Hsp90aa1,Kif18a,Arhgef25,Pard6a,Btk,Stip1,Nup85,Cenps,Ce…
REACTOME_TRISTETRAPROLIN_TTP_ZFP36_BINDS_AND_DESTABILIZES_MRNA	0.233223	0.552167	0.0357052	0.481205	1.20448	17	Exosc8,Exosc2,Exosc7,Exosc9,Exosc3,Exosc6,Exosc5,Exosc1
REACTOME_GLYCOSPHINGOLIPID_METABOLISM	0.2334	0.552167	0.0341492	0.370196	1.15614	49	Arsi,B3galnt1,Arsj,St6galnac5,Asah2,Fut1,A4galt,St6galnac6,Hexa,Glb1,Arsb,St3gal2,Neu3,Arsa,Hexb,Sumf2,Cerk,Ctsa,Smpd3
WP_PROSTAGLANDIN_SYNTHESIS_AND_REGULATION	0.233861	0.5525	0.0350541	0.427246	1.18862	27	Ptger1,Ptgs2,Cyp11a1,Ptger4,Anxa5,Ptgir,Ptgds,Ptgs1,S100a10
WP_GDNFRET_SIGNALING_AXIS	0.234953	0.554323	0.0449878	-0.432778	-1.18452	19	Sox11,Fat4,Ret,Foxc1,Ctnnb1,Gata3
REACTOME_C_TYPE_LECTIN_RECEPTORS_CLRS	0.235615	0.554373	0.0320771	0.315386	1.12131	111	Clec4d,Psme2b,Icam2,Psme2,Psmb10,Nfkb2,Il1b,Psmd14,Psmb5,Clec4n,Psmd7,Psmb8,Uba52,Psma5,Skp1,Psme1,Relb,Psmb4,Syk,Psma8,Psma7,Psmb1,Nfkb1,Psmb6,Psma3,Psma4,Cd209a,Clec4e,Psmd5,Calm3,Psmc5,Psma1,Hras,Psmd6,Ube2m
BIOCARTA_PARKIN_PATHWAY	0.235616	0.554373	0.0425404	-0.586323	-1.24015	7	Septin5,Prkn
REACTOME_EFFECTS_OF_PIP2_HYDROLYSIS	0.235998	0.554515	0.0451482	-0.413653	-1.17851	22	Itpr3,Dgkh,Trpc6,Trpc3,Itpr2,Dgkd,Dgkk,Dgke,Abhd12
REACTOME_GPCR_LIGAND_BINDING	0.236419	0.554748	0.029988	0.282197	1.09915	246	Ccr3,Pf4,Cxcl3,Ccl12,Tac2,Cxcr5,Ptger1,Gpr183,Adora2b,Cxcr6,Lpar4,Hrh2,Cxcl12,Ccl4,Cysltr1,Ccl20,Ccl25,Plppr4,Htr2a,Edn2,C5ar1,Ptafr,Ccr6,Cx3cr1,Adcyap1r1,Ccr9,Cxcl9,Ptger4,Fpr1,Gng10,Adgre1,Cd55,Cxcl5,C3ar1,Ccl9,Tshr,Cxcl10,Adrb3,Gnb4,Gpr35,Ltb4r1,Ccl22,Gabbr2,Ccr5,Ccl19,Xcr1,Gngt2,Pthlh,Ccl11,Hcar1,Htr7,Sct,Lpar1,Sstr2,Ccr7,S1pr1
WP_G_PROTEIN_SIGNALING_PATHWAYS	0.239715	0.56172	0.0510533	-0.295148	-1.10922	83	Akap12,Akap13,Gnal,Akap9,Gna12,Gng13,Gnaz,Pde4a,Gnai2,Gnaq,Prkd1,Arhgef1,Pde1c,Gnai1
BIOCARTA_IL4_PATHWAY	0.243026	0.568707	0.0426326	-0.51816	-1.20407	10	Il4ra,Akt1,Jak1
REACTOME_RHO_GTPASES_ACTIVATE_CIT	0.244219	0.568795	0.0361712	0.606956	1.22002	7	Prc1,Kif14,Rhoc,Rhob,Rhoa,Dlg4
REACTOME_GENE_EXPRESSION_TRANSCRIPTION	0.245273	0.568795	0.0262381	0.249943	1.0621	1001	Slbp,Atad2,Rpa2,Skp2,Srsf7,Rmi2,Rabggtb,Ccne1,Tfdp1,Cycs,Chek2,Aurka,Chek1,Ccne2,Rfc4,Ccna2,Nup35,Polr2g,Tsnax,Lamtor5,Cox7a1,Polr1h,Psme2b,Phf19,Parp1,E2f4,Taf12,Rpa3,Tpx2,Psme2,Prelid3a,Srsf1,H2ax,Tcea1,Pcna,Ran,Banp,Psmb10,Txn1,Srsf3,Psip1,Zfp583,Exo1,Brip1,Rfc2,Lamtor2,Chtop,Nup37,Nup205,Rpa1,Taf15,Gtf2e1,Zfp582,Rbl1,Zfp868,Cox4i1,Ccnb1,Ndufa4,Prkaa1,Cstf3,Psmd14,Brca1,Rfc5,Pax5,Aaas,Nr1h3,U2…
REACTOME_GOLGI_TO_ER_RETROGRADE_TRANSPORT	0.246096	0.568795	0.0309976	0.308236	1.11375	124	Kif11,Kifc1,Kif2c,Dynll1,Kif22,Kif20a,Racgap1,Tuba1b,Kifc5b,Kif18a,Capza2,Galnt2,Kif4,Kif15,Kif20b,Cenpe,Kdelr3,Kif18b,Zw10,Copz2,Rab6b,Use1,Sec22b,Nsf
REACTOME_PTK6_REGULATES_CELL_CYCLE	0.246209	0.568795	0.0363093	0.665705	1.22094	5	Ccne1,Cdkn1b,Cdk4
REACTOME_OTHER_SEMAPHORIN_INTERACTIONS	0.246267	0.568795	0.0347877	0.499169	1.1956	14	Tyrobp,Ptprc,Cd72,Plxnc1
WP_ID_SIGNALING_PATHWAY	0.246285	0.568795	0.0331738	0.374912	1.14984	44	Ccne1,Ccna2,Rbl1,Igf1,Lck,Pax5,Bmp2
REACTOME_ASYMMETRIC_LOCALIZATION_OF_PCP_PROTEINS	0.246444	0.568795	0.0325078	0.350758	1.13874	61	Psme2b,Psme2,Psmb10,Psmd14,Psmb5,Psmd7,Pard6a,Psmb8,Uba52,Psma5,Psme1,Psmb4,Psma8,Psma7,Psmb1,Psmb6,Psma3,Psma4,Psmd5,Psmc5,Dvl2,Psma1,Psmd6
REACTOME_GLUCAGON_LIKE_PEPTIDE_1_GLP1_REGULATES_INSULIN_SECRETION	0.246499	0.568795	0.0449878	-0.378654	-1.15135	29	Glp1r,Itpr3,Kcnc2,Gng13,Itpr2,Gnb2,Rapgef3
BIOCARTA_CPSF_PATHWAY	0.246858	0.568795	0.0361407	0.631133	1.21156	6	Cstf3,Papola,Cstf1,Cpsf3
WP_APOPTOSIS	0.247342	0.568795	0.0319063	0.335841	1.12872	76	Birc5,Gzmc,Traf1,Irf7,Hells,Igf1,Nfkbie,Tradd,Tnfrsf1b,Bax,Tnfsf10,Traf2,Nfkb1,Casp2,Bid,Mapk10,Irf2,Irf4,Casp4,Trp53,Irf3
REACTOME_RND1_GTPASE_CYCLE	0.247366	0.568795	0.0461146	-0.342097	-1.12983	42	Vangl1,Vangl2,Plekhg5,Arhgap35,Rasal2,Stmn2,Muc13,Frs2,Rras2,Pik3r1,Wdr6,Tmem59,Dlg5,Cpd,Dst,Fam83b,Frs3
REACTOME_HSF1_DEPENDENT_TRANSACTIVATION	0.247401	0.568795	0.0343634	0.441303	1.18008	23	Hsbp1,Hspa8,Hsf1,Camk2a,Hsp90aa1,Akt1s1,Fkbp4,Ptges3,Hspb8
REACTOME_BASE_EXCISION_REPAIR_AP_SITE_FORMATION	0.24761	0.568795	0.032989	0.368088	1.14471	48	H2ax,Terf1,Ung,Pot1a,Acd,Neil3,Mbd4,Neil1,H4c9,H4c18,H2ac8,H2bc23,H2ac11,H4c14,H2bc6
BIOCARTA_ETS_PATHWAY	0.247674	0.568795	0.0344717	0.475306	1.18971	17	E2f4,Rbl1,Csf1,E2f1,Ddx20,Hras
REACTOME_PEROXISOMAL_LIPID_METABOLISM	0.24822	0.569291	0.033899	0.42704	1.17833	26	Slc27a2,Decr2,Amacr,Nudt19,Acot8
REACTOME_NEDDYLATION	0.248562	0.56932	0.0293643	0.28461	1.09673	218	Lrr1,Ccnf,Skp2,Psme2b,Psme2,Dtl,Psmb10,Commd5,Asb16,Klhl41,Senp8,Kbtbd8,Psmd14,Psmb5,Cul4a,Psmd7,Commd6,Psmb8,Dcun1d2,Uba52,Psma5,Ccdc22,Skp1,Psme1,Fbxl16,Commd1,Cops7a,Ubd,Fbxl8,Psmb4,Cops8,Rbbp5,Eloc,Psma8,Asb11,Cops3,Psma7,Nedd8,Wsb1,Psmb1,Psmb6,Psma3,Gps1,Commd7,Psma4,Psmd5,Fbxl5,Elob,Commd2,Psmc5,Cops4,Cops7b
REACTOME_PLATELET_CALCIUM_HOMEOSTASIS	0.249871	0.57156	0.0440309	-0.399659	-1.16187	24	Itpr3,Trpc6,Trpc3,Itpr2,Slc8a3
REACTOME_DEX_H_BOX_HELICASES_ACTIVATE_TYPE_I_IFN_AND_INFLAMMATORY_CYTOKINES_PRODUCTION	0.250623	0.57252	0.0356314	0.603704	1.21348	7	Irf7,Nfkb2,Nfkb1
REACTOME_SYNTHESIS_OF_BILE_ACIDS_AND_BILE_SALTS_VIA_7ALPHA_HYDROXYCHOLESTEROL	0.252327	0.575652	0.0344717	0.505116	1.18606	13	Slc27a2,Amacr,Acot8
REACTOME_RIBAVIRIN_ADME	0.252723	0.575795	0.0345534	0.517326	1.19183	12	Adk,Nme2,Slc28a2,Nme1,Itpa,Ada,Pnp,Slc28a3,Slc29a1
REACTOME_CASPASE_ACTIVATION_VIA_EXTRINSIC_APOPTOTIC_SIGNALLING_PATHWAY	0.253227	0.576184	0.0339513	0.465246	1.18147	18	Tradd,Ticam2,Fadd,Tnfsf10,Traf2,Cd14
REACTOME_TGF_BETA_RECEPTOR_SIGNALING_IN_EMT_EPITHELIAL_TO_MESENCHYMAL_TRANSITION	0.255452	0.580482	0.042842	-0.447873	-1.17412	16	Smurf1,Arhgef18,Tgfbr1,Tgfb1,Ubc,Pard3
REACTOME_RUNX1_REGULATES_TRANSCRIPTION_OF_GENES_INVOLVED_IN_DIFFERENTIATION_OF_HSCS	0.257164	0.583202	0.0316262	0.344853	1.12843	64	Psme2b,Psme2,Psmb10,Psmd14,Psmb5,Psmd7,Psmb8,Uba52,Psma5,Psme1,Psmb4,Psma8,Psma7,Psmb1,Ccnh,Psmb6,Psma3,Psma4,Psmd5,Psmc5,Psma1,Psmd6,Lmo2
REACTOME_RIPK1_MEDIATED_REGULATED_NECROSIS	0.257489	0.583202	0.0328671	0.403102	1.16048	32	Ripk3,Tradd,Hsp90aa1,Uba52,Fadd,Tnfsf10,Traf2,Mlkl,Ube2l3
REACTOME_HEDGEHOG_OFF_STATE	0.258427	0.583202	0.0303868	0.314818	1.10936	103	Psme2b,Psme2,Psmb10,Tuba1b,Psmd14,Psmb5,Psmd7,Psmb8,Uba52,Adcy5,Psma5,Skp1,Psme1,Psmb4,Psma8,Psma7,Psmb1,Intu,Psmb6,Psma3,Rpgrip1l,Psma4,Psmd5,Tubb2a,Psmc5,Fuz,Psma1,Psmd6
REACTOME_PROPIONYL_COA_CATABOLISM	0.258484	0.583202	0.0352966	0.659604	1.20975	5	Mmut,Mcee,Mmaa
REACTOME_NEUROTRANSMITTER_RELEASE_CYCLE	0.258621	0.583202	0.0446715	-0.343621	-1.12538	40	Gad2,Slc5a7,Lin7a,Dnajc5,Stx1a,Slc6a12,Gad1,Ppfia1,Vamp2
WP_SEROTONIN_AND_ANXIETYRELATED_EVENTS	0.258676	0.583202	0.0403699	-0.574014	-1.21412	7	Arc
REACTOME_HDMS_DEMETHYLATE_HISTONES	0.259631	0.583688	0.0450678	-0.337231	-1.11786	43	Kdm6b,Phf2,Kdm1b,Kdm4b,Kdm2b,Kdm5a,Arid5b,Kdm5b,Phf8,H4c8,Kdm3b,Kdm6a
WP_FOCAL_ADHESION_PI3KAKTMTOR_SIGNALING_PATHWAY	0.259914	0.583688	0.0639358	-0.239116	-1.05768	282	Ibsp,Lama3,Ddit4,Vwf,Ulk1,Lamb2,Lama5,Lamc2,Lama2,Lamb3,Ppp2r1a,Rab11b,Flt4,Ppargc1a,Il4ra,Efna4,Fgfr1,Rab10,Gng13,Pdgfb,Pik3c2a,Vegfc,Epas1,Akt1,Egfr,Foxo1,Ikbkg,Pik3r4,Col11a1,Tbc1d1,Chad,Gsk3b,Itgb6,Pfkfb3,Srebf1,Slc2a1,Ppp2r5e,Itga2,Ppp2r2d,Crtc2,Ppp2cb,Lpar2,Jak1,Pdpk1,Cdc37,Irs2,Cab39,Pik3r1,Comp,F2r,Mtor,Rps6kb2,Thbs1,Foxa1,Hif3a
REACTOME_REGULATION_OF_RAS_BY_GAPS	0.260215	0.583688	0.0313843	0.34171	1.12409	66	Psme2b,Psme2,Psmb10,Psmd14,Psmb5,Psmd7,Psmb8,Uba52,Rasa3,Psma5,Psme1,Psmb4,Psma8,Psma7,Psmb1,Psmb6,Psma3,Rasal1,Psma4,Psmd5,Rasal3,Psmc5,Psma1,Hras,Psmd6
REACTOME_POSITIVE_EPIGENETIC_REGULATION_OF_RRNA_EXPRESSION	0.260243	0.583688	0.0327463	0.409155	1.16347	30	Polr1h,Polr1c,Polr2h,Polr1g,Polr1b,Polr1e,Polr2f,Polr1f,Kat2b,Mybbp1a,Taf1c,Baz1b,Polr1a,Polr2l
REACTOME_PURINE_CATABOLISM	0.260963	0.584545	0.033424	0.468687	1.17315	17	Nudt5,Dnph1,Nudt15,Nudt1,Itpa,Pnp,Adprm
WP_RETINOL_METABOLISM	0.261632	0.585282	0.0325552	0.401588	1.15612	32	Crabp2,Lrat,Crabp1,Retsat,Rbp7,Aldh1a2,Abcg5,Cd36,Npc1l1,Rbp4,Rdh5,Abcg8
REACTOME_REGULATION_OF_RUNX3_EXPRESSION_AND_ACTIVITY	0.262783	0.587096	0.0315267	0.355123	1.12983	54	Psme2b,Psme2,Psmb10,Psmd14,Psmb5,Psmd7,Psmb8,Uba52,Psma5,Psme1,Psmb4,Psma7,Psmb1,Psmb6,Psma3,Psma4,Psmd5,Psmc5,Psma1,Psmd6
WP_ETHANOL_METABOLISM_RESULTING_IN_PRODUCTION_OF_ROS_BY_CYP2E1	0.264775	0.590784	0.0406333	-0.509433	-1.18379	10	Mafk,Mapk8,Map2k1,Maff
REACTOME_PI5P_REGULATES_TP53_ACETYLATION	0.265277	0.591141	0.0403699	-0.523193	-1.18463	9	Ep300,Pip4p1,Map2k6
REACTOME_SPHINGOLIPID_DE_NOVO_BIOSYNTHESIS	0.266528	0.593162	0.0427253	-0.390473	-1.14459	25	Sphk1,Cers3,Kdsr,Spns2,Sgms1,Sptlc1,Cers5,Fa2h
WP_FOLIC_ACID_NETWORK	0.266998	0.593442	0.0328914	0.443265	1.16341	21	Selenow,Kmo,Txnrd2,Cat,Mthfr,Mtr,Selenok,Gpx1,Ptgds,Gpx4
REACTOME_VEGFR2_MEDIATED_VASCULAR_PERMEABILITY	0.267371	0.593509	0.0430067	-0.372183	-1.13167	29	Ctnnd1,Vav2,Ctnna1,Pak1,Akt1,Jup,Ctnnb1,Pak3,Pdpk1,Mtor
REACTOME_REGULATION_OF_LOCALIZATION_OF_FOXO_TRANSCRIPTION_FACTORS	0.271207	0.601251	0.0406538	-0.482421	-1.17723	12	Akt1,Foxo1,Ywhaz
WP_LUNG_FIBROSIS	0.272493	0.603327	0.0308397	0.352457	1.12134	54	Ccr3,Mmp9,Ccl4,Il1b,Timp1,Hmox1,Igf1,Il6,Fgf2,Cebpb,Cxcl15,Stn1,Tert,Ccl11
BIOCARTA_AKAPCENTROSOME_PATHWAY	0.273146	0.603999	0.0404909	-0.481605	-1.17523	12	Akap9,Pcnt,Pkn1,Map2
REACTOME_SIGNALING_BY_MST1	0.274541	0.605469	0.0386218	-0.629679	-1.20951	5	Hpn,Mst1,Mst1r,Spint1
REACTOME_DAP12_SIGNALING	0.274815	0.605469	0.0317599	0.411268	1.15309	28	Lcp2,Lck,Tyrobp,Klrk1,Btk,Klrd1,B2m,Syk,Lat,Hras,Pik3ca,Fyn
REACTOME_SEMA4D_IN_SEMAPHORIN_SIGNALING	0.274863	0.605469	0.0410474	-0.443777	-1.14743	15	Arhgap35,Rock2,Plxnb1,Arhgef11,Rock1,Rac1,Arhgef12
REACTOME_PEPTIDE_LIGAND_BINDING_RECEPTORS	0.278425	0.611364	0.0287866	0.303763	1.09473	122	Ccr3,Pf4,Cxcl3,Ccl12,Tac2,Cxcr5,Cxcr6,Cxcl12,Ccl4,Ccl20,Ccl25,Edn2,C5ar1,Ccr6,Cx3cr1,Ccr9,Cxcl9,Fpr1,Cxcl5,C3ar1,Ccl9,Cxcl10,Ccl22,Ccr5,Ccl19,Xcr1,Ccl11,Sstr2,Ccr7
BIOCARTA_TEL_PATHWAY	0.278904	0.611364	0.0321231	0.46147	1.15508	17	Xrcc6,Terf1,Hsp90aa1,Tep1,Tert,Prkca,Trp53
REACTOME_PRESYNAPTIC_DEPOLARIZATION_AND_CALCIUM_CHANNEL_OPENING	0.27929	0.611364	0.0388755	-0.538079	-1.17888	8	Cacnb3,Cacna1a
REACTOME_SULFUR_AMINO_ACID_METABOLISM	0.279388	0.611364	0.0319176	0.432255	1.14831	22	Cth,Ahcyl,Txn2,Ethe1,Mtap,Mpst,Mtr,Tst,Enoph1,Mtrr,Suox,Slc25a10
REACTOME_AMINE_LIGAND_BINDING_RECEPTORS	0.279859	0.611364	0.040777	-0.406757	-1.13093	20	Adra1b,Htr1d,Adrb1
BIOCARTA_INSULIN_PATHWAY	0.281004	0.611364	0.0408805	-0.390911	-1.12909	23	Rasa1,Mapk8,Ptpn11,Pik3r1,Raf1,Ins2,Csnk2a2,Map2k1,Elk1,Irs1,Insr,Fos,Sos1
REACTOME_TERMINAL_PATHWAY_OF_COMPLEMENT	0.281264	0.611364	0.0380919	-0.625129	-1.20077	5	Clu
BIOCARTA_WNT_LRP6_PATHWAY	0.281366	0.611364	0.0341359	0.737353	1.17114	3	Kremen2,Dkk2
BIOCARTA_INFLAM_PATHWAY	0.281664	0.611364	0.0321231	0.483508	1.15809	14	Il11,Csf1,Il6,Cd4
REACTOME_PROTON_COUPLED_MONOCARBOXYLATE_TRANSPORT	0.28213	0.611364	0.0335254	0.647251	1.18709	5	Slc16a7,Slc16a1,Emb,Slc16a3,Bsg
WP_SREBF_AND_MIR33_IN_CHOLESTEROL_AND_LIPID_HOMEOSTASIS	0.282676	0.611364	0.0393956	-0.487475	-1.15986	11	Ppargc1a,Med15,Srebf1,Mtor,Sirt6,Sirt1
REACTOME_CD28_DEPENDENT_PI3K_AKT_SIGNALING	0.282713	0.611364	0.0317823	0.436862	1.1466	21	Lck,Trib3,Cd80,Akt2,Cd86,Them4,Prr5,Pik3ca,Fyn
REACTOME_VLDL_ASSEMBLY	0.282833	0.611364	0.0379709	-0.623791	-1.1982	5	Apoc4
REACTOME_FATTY_ACID_METABOLISM	0.282873	0.611364	0.0280625	0.296904	1.08912	140	Slc27a2,Decr2,Ndufab1,Dbi,Mmut,Ptgs2,Acot13,Pon3,Mcee,Eci1,Hsd17b8,Amacr,Decr1,Elovl6,Hacd4,Nudt19,Acsl5,Them4,Acot8,Cyp4f40,Mmaa,Ptges2,Lta4h,Ptges3,Acadm,Acadvl,Acsf3,Ppt2,Hadh,Cyp2c65
REACTOME_AMPK_INHIBITS_CHREBP_TRANSCRIPTIONAL_ACTIVATION_ACTIVITY	0.283483	0.611364	0.0333234	0.613689	1.17807	6	Adipor2,Prkab2,Adipoq,Adipor1,Prkaa2
REACTOME_MINERALOCORTICOID_BIOSYNTHESIS	0.283582	0.611364	0.0365423	-0.781707	-1.18108	2	Hsd3b2,Cyp21a1
WP_GPCRS_OTHER	0.28402	0.611364	0.0431492	-0.330404	-1.09923	44	Adgrg1,Htr1d,Adora1,Adrb1,Gabbr1,Cnr1,Tacr3,Fzd9,Gpr146,Vmn1r42,Vipr1,Adgre5
BIOCARTA_RNA_PATHWAY	0.284069	0.611364	0.0327223	0.54391	1.1679	9	Eif2s1,Eif2s2,Nfkb1,Trp53,Nfkbia
BIOCARTA_MONOCYTE_PATHWAY	0.284683	0.611364	0.0323901	0.513653	1.15871	11	Itgam,Sele,Itgb2,Sell
BIOCARTA_NEUTROPHIL_PATHWAY	0.284857	0.611364	0.0328914	0.567074	1.17768	8	Itgam,Sele,Itgb2,Sell
REACTOME_PHASE_3_RAPID_REPOLARISATION	0.284973	0.611364	0.0379537	-0.589189	-1.19309	6	Akap9,Kcnq1,Kcne4
WP_MIR302367_PROMOTING_CARDIOMYOCYTE_PROLIFERATION	0.285652	0.612062	0.0370359	-0.719082	-1.19934	3	Yap1,Mst1,Mob1b
REACTOME_RECYCLING_PATHWAY_OF_L1	0.286133	0.612331	0.0415804	-0.351532	-1.1104	34	Tubal3,Dnm3,Dnm2,Src,Tuba8,Ap2a1,Ap2b1,Msn,Tubb2b,Tubb4a
REACTOME_NETRIN_1_SIGNALING	0.286563	0.612492	0.0398752	-0.451137	-1.14465	14	Dscaml1,Dock1,Src,Ntn4
REACTOME_CELLULAR_SENESCENCE	0.287877	0.61454	0.0278939	0.298438	1.08625	131	Ube2c,Ccne1,Ccne2,Ccna2,Ube2s,Cdc16,H2ax,Terf1,Txn1,Cdc26,Pot1a,Cebpb,Uba52,Suz12,Anapc15,Anapc11,Acd,H1f1,Eed,H4c9,Cdkn1b,Mapk10,Mre11a,Anapc10,H4c18,Map2k3,Ubn1,H2ac8,Lmnb1,Trp53,H2bc23,H2ac11,Cdk4,H1f5,H4c14,Mapkapk5
REACTOME_FRS_MEDIATED_FGFR2_SIGNALING	0.289213	0.614775	0.0316151	0.47978	1.14916	14	Fgf23,Fgf10,Fgf2,Fgf7,Hras
REACTOME_FCERI_MEDIATED_MAPK_ACTIVATION	0.289252	0.614775	0.0302159	0.366481	1.11795	43	Lcp2,Igkv15-103,Igkv1-110,Igkv2-137,Igkv8-21,Igkv17-121,Iglc2,Syk,Mapk10,Igkv16-104,Igkv1-117,Lat,Hras
REACTOME_RNA_POLYMERASE_III_TRANSCRIPTION_INITIATION_FROM_TYPE_3_PROMOTER	0.289644	0.614775	0.0309027	0.411944	1.13667	26	Snapc1,Polr1c,Polr2h,Polr3d,Brf2,Polr3k,Polr2f,Snapc5,Polr3c,Polr2l
REACTOME_ORGANIC_CATION_ANION_ZWITTERION_TRANSPORT	0.289767	0.614775	0.0328914	0.611583	1.17403	6	Slc22a1,Slc22a3,Slc22a18,Slc22a5
REACTOME_ORGANIC_CATION_TRANSPORT	0.289767	0.614775	0.0328914	0.611583	1.17403	6	Slc22a1,Slc22a3,Slc22a18,Slc22a5
REACTOME_MAPK_FAMILY_SIGNALING_CASCADES	0.291126	0.616902	0.0592055	-0.236374	-1.0446	275	Mapk4,Vwf,Bcl2l1,Camk2b,Spred2,Dab2ip,Ppp2r1a,Spred3,Il17rd,Psme4,Sptan1,Ralgds,Sptbn1,Fgfr1,Sptbn2,Rasa1,Klb,Ret,Brap,Kalrn,Cdc14a,Pdgfb,Src,Cdc14b,Iqgap1,Dusp9,Ranbp9,Pak1,Shoc2,Egfr,Rasa2,Foxo1,Dlg1,Rasgrf1,Rasal2,Vcl,Dusp1,Rgl3,Dusp5,Psmd3,Tgfa,Erbb3,Psmc1,Etv4,Hbegf,Fntb,Dusp10,Ppp2r5e,Erbb4,Pak3,Ppp2cb,Frs2,Dusp4,Shc2,Irs2,Psmf1,Ptpn11,Pik3r1,Ubc
REACTOME_REGULATION_OF_CDH11_EXPRESSION_AND_FUNCTION	0.292778	0.619235	0.0389304	-0.472539	-1.15311	12	Ctnnd1,Amot,Jup,Ctnnb1
REACTOME_SYNTHESIS_OF_15_EICOSATETRAENOIC_ACID_DERIVATIVES	0.293141	0.619235	0.0327704	0.641835	1.17716	5	Ptgs2,Alox15,Gpx1,Gpx4
REACTOME_BIOSYNTHESIS_OF_EPA_DERIVED_SPMS	0.293537	0.619235	0.0326385	0.610348	1.17166	6	Ptgs2,Lta4h,Alox15,Gpx4,Hpgd
REACTOME_TRANSPORT_AND_SYNTHESIS_OF_PAPS	0.293773	0.619235	0.0372972	-0.584308	-1.1832	6	Slc35b3
REACTOME_INITIATION_OF_NUCLEAR_ENVELOPE_NE_REFORMATION	0.29402	0.619235	0.0311146	0.456102	1.14164	17	Banf1,Ccnb1,Vrk1,Cdk1,Ccnb2,Lmna,Lmnb1,Lbr,Emd,Kpnb1,Vrk2,Sirt2,Ppp2ca
REACTOME_ACTIVATED_TAK1_MEDIATES_P38_MAPK_ACTIVATION	0.294951	0.620439	0.0401305	-0.384639	-1.1182	24	Tab3,Traf6,Tab2,Ikbkg,Map2k6,Ubc,Irak1,Mapkapk2,Map3k7,Mapk11
REACTOME_SPRY_REGULATION_OF_FGF_SIGNALING	0.29784	0.62545	0.0393391	-0.423728	-1.12405	17	Ppp2r1a,Src,Ppp2cb,Ptpn11,Ubc
REACTOME_SODIUM_PROTON_EXCHANGERS	0.298291	0.62545	0.0377656	-0.509538	-1.15371	9	Slc9a3
REACTOME_AKT_PHOSPHORYLATES_TARGETS_IN_THE_CYTOSOL	0.298608	0.62545	0.0314718	0.507292	1.14436	11	Akt1s1,Akt2,Cdkn1b
REACTOME_LINOLEIC_ACID_LA_METABOLISM	0.298858	0.62545	0.0371823	-0.551893	-1.16733	7	Elovl5
REACTOME_RNA_POLYMERASE_II_TRANSCRIBES_SNRNA_GENES	0.299179	0.62545	0.0284939	0.327061	1.09055	72	Polr2g,Gtf2e1,Snapc1,Ncbp2,Ints3,Polr2h,Taf13,Taf11,Ice2,Gtf2f1,Ncbp1,Ints11,Polr2f,Ints10,Ints2,Snapc5,Pou2f2,Rprd1a,Ints7,Taf5,Ints8,Polr2l,Gtf2e2,Ints13,Gtf2a2,Cdk7,Polr2c,Gtf2f2,Ell2,Nabp1,Ints5,Ints4,Polr2i,Gtf2a1
REACTOME_SUMOYLATION_OF_CHROMATIN_ORGANIZATION_PROTEINS	0.299508	0.62545	0.0287956	0.336497	1.09612	62	Nup35,Nup37,Nup205,Aaas,Nup85,Suz12,Sumo1,Nup210,H4c9,Ndc1,Nup62,Nup160,Nup133,Nup50,H4c18,Sec13,Nup43
BIOCARTA_EGF_PATHWAY	0.300318	0.62545	0.0403498	-0.368457	-1.10796	28	Rasa1,Plcg1,Egfr,Stat3,Jak1,Mapk8,Pik3r1,Raf1,Csnk2a2,Map2k1,Elk1
REACTOME_PHASE_0_RAPID_DEPOLARISATION	0.300359	0.62545	0.0321922	0.607111	1.16545	6	Cacng8,Cacna1c,Cacng4,Cacng7
WP_BLOOD_CLOTTING_CASCADE	0.300827	0.62545	0.0390778	-0.428213	-1.12258	16	Vwf,F8a,F8,Plau,Serpine1
REACTOME_TRANSCRIPTIONAL_REGULATION_BY_E2F6	0.300955	0.62545	0.0305088	0.425078	1.12924	22	Tfdp1,Chek1,E2f6,Suz12,Eed
REACTOME_IONOTROPIC_ACTIVITY_OF_KAINATE_RECEPTORS	0.30227	0.627428	0.0379193	-0.479631	-1.1412	11	Grik4,Dlg1,Ncald
REACTOME_POLO_LIKE_KINASE_MEDIATED_EVENTS	0.302888	0.627956	0.0321346	0.637405	1.16903	5	Plk1,Pkmyt1,Cdc25c,Foxm1
REACTOME_ALTERNATIVE_COMPLEMENT_ACTIVATION	0.304513	0.630568	0.0320314	0.636953	1.1682	5	Cfp,C3
REACTOME_INOSITOL_PHOSPHATE_METABOLISM	0.305133	0.631094	0.0414294	-0.324644	-1.08663	45	Nudt11,Nudt10,Ip6k2,Plcg1,Inpp5j,Ocrl
REACTOME_ION_CHANNEL_TRANSPORT	0.305785	0.631688	0.048481	-0.259402	-1.05415	138	Scnn1a,Trpc1,Wwp1,Ttyh3,Camk2b,Atp11c,Atp8b3,Clcn5,Ripk1,Trpc6,Trpc3,Ano7,Atp1b2,Trpm5,Atp6v0d2,Trpa1,Atp10d,Ano4,Atp9a,Fxyd1,Atp8a1,Atp9b,Atp6ap1,Ano6,Ryr1,Ubc,Atp7a,Trpv4,Atp2c2,Unc80,Trpv3,Camk2d
REACTOME_ERK_MAPK_TARGETS	0.307983	0.634439	0.0386578	-0.405175	-1.10897	19	Rps6ka2,Ppp2r1a,Ppp2cb,Dusp4,Rps6ka3,Mapk11,Mapk14
BIOCARTA_UCALPAIN_PATHWAY	0.308047	0.634439	0.0378167	-0.466696	-1.13885	12	Sptan1,Itga1,Acta1,Itgb1
REACTOME_TRANSPORT_OF_RCBL_WITHIN_THE_BODY	0.308219	0.634439	0.0365267	-0.547084	-1.15716	7	Ldlrap1,Tcn2
REACTOME_INHIBITION_OF_REPLICATION_INITIATION_OF_DAMAGED_DNA_BY_RB1_E2F1	0.309945	0.637231	0.0309132	0.515751	1.13759	10	Prim1,Pola2,Pola1,Prim2
REACTOME_TP53_REGULATES_TRANSCRIPTION_OF_GENES_INVOLVED_IN_CYTOCHROME_C_RELEASE	0.310744	0.638114	0.0313626	0.573484	1.15274	7	Prelid3a,Zfp420,Prelid1,Triap1,Steap3
BIOCARTA_CYTOKINE_PATHWAY	0.312166	0.639882	0.0312758	0.573007	1.15178	7	Il6,Il16,Il18,Il1a,Txlna
REACTOME_HEDGEHOG_ON_STATE	0.312345	0.639882	0.0275877	0.318983	1.08309	81	Psme2b,Psme2,Psmb10,Hhip,Dzip1,Psmd14,Psmb5,Psmd7,Psmb8,Uba52,Evc2,Psma5,Psme1,Psmb4,Evc,Psma8,Psma7,Psmb1,Psmb6,Psma3,Psma4,Psmd5,Psmc5,Psma1,Psmd6
REACTOME_ELASTIC_FIBRE_FORMATION	0.312854	0.640164	0.0398169	-0.338783	-1.0874	37	Bmp7,Furin,Ltbp3,Tgfb2,Fbn2,Itgb6,Tgfb1,Eln,Itgb8,Ltbp4,Fn1
BIOCARTA_TOLL_PATHWAY	0.313498	0.640262	0.0387662	-0.379034	-1.10191	24	Traf6,Ikbkg,Map2k6,Mapk8,Irak1,Map3k7,Rela,Eif2ak2,Mapk14,Elk1
WP_ENDOCHONDRAL_OSSIFICATION	0.313643	0.640262	0.0422216	-0.302601	-1.0715	59	Col10a1,Bmp7,Mgp,Cdkn1c,Scin,Fgfr1,Akt1,Tgfb2,Thra,Ctsl,Runx2,Tgfb1,Plau
REACTOME_UB_SPECIFIC_PROCESSING_PROTEASES	0.31511	0.641601	0.0257331	0.284326	1.06699	169	Skp2,Ccna2,Clspn,Cdc20,Psme2b,Il33,Polb,Psme2,Vdac3,Psmb10,Vdac1,Psmd14,Psmb5,Psmd7,Psmb8,Uba52,Tomm20,Psma5,Tomm70a,Psme1,Taf10,Traf2,Psmb4,H2ac25,Psma8,Psma7,Psmb1,Usp37,Snx3,Psmb6,Psma3,Psma4,Psmd5,Adrb2,Usp10,Ruvbl1,Psmc5,Psma1,H2ac8,Psmd6,Rce1,Trp53
REACTOME_GLUCONEOGENESIS	0.315278	0.641601	0.0296485	0.419739	1.11506	22	Slc37a2,Pck1,Aldob,Pck2,Pgam1,Gpi1
REACTOME_MITOTIC_TELOPHASE_CYTOKINESIS	0.315451	0.641601	0.0301461	0.479427	1.12574	13	Plk1,Kif20a,Kif23
WP_EBV_LMP1_SIGNALING	0.316017	0.641601	0.0297543	0.429174	1.11327	20	Traf1,Nfkb2,Ccl20,Tradd,Hsp90aa1
WP_TOLLLIKE_RECEPTOR_SIGNALING	0.316157	0.641601	0.0394904	-0.349443	-1.084	32	Tirap,Traf3,Traf6,Tab2,Ikbkg,Mal,Map2k6,Tlr3,Abi1,Irak1
REACTOME_LYSOSPHINGOLIPID_AND_LPA_RECEPTORS	0.317002	0.642561	0.0303464	0.499166	1.12603	11	Plppr4,Lpar1,S1pr1,Lpar3,S1pr4,Plppr2
REACTOME_INTERACTION_BETWEEN_L1_AND_ANKYRINS	0.318203	0.64424	0.0365894	-0.484889	-1.12676	10	Sptan1,Sptbn1,Sptbn2
REACTOME_UCH_PROTEINASES	0.319304	0.645711	0.0268718	0.311233	1.07712	91	Psme2b,Ino80e,Psme2,Psmb10,Senp8,Psmd14,Psmb5,Psmd7,Psmb8,Uba52,Psma5,Psme1,Psmb4,H2ac25,Psma8,Psma7,Nedd8,Psmb1,Psmb6,Psma3,Psma4,Psmd5,Ruvbl1,Psmc5,Psma1,H2ac8,Psmd6
REACTOME_WNT_LIGAND_BIOGENESIS_AND_TRAFFICKING	0.320322	0.646116	0.0377996	-0.400719	-1.09677	19	Wnt10a,Wnt4,Wnt11
REACTOME_COHESIN_LOADING_ONTO_CHROMATIN	0.320331	0.646116	0.0364487	-0.484323	-1.12544	10	Mau2,Pds5a,Nipbl,Stag2,Smc1a,Stag1,Rad21,Wapl
REACTOME_DEGRADATION_OF_CYSTEINE_AND_HOMOCYSTEINE	0.320626	0.646116	0.0299487	0.486576	1.12098	12	Cth,Txn2,Ethe1,Mpst,Tst,Suox,Slc25a10
REACTOME_INTERLEUKIN_1_SIGNALING	0.321619	0.646752	0.0264908	0.304282	1.07075	102	Psme2b,Psme2,Psmb10,Nfkb2,Il1b,Psmd14,Psmb5,Psmd7,Psmb8,Uba52,Il1rap,Psma5,Skp1,Psme1,Lrrc14,Traf2,Psmb4,Psma8,Psma7,Psmb1,Nfkb1,Psmb6,Psma3,Psma4,Psmd5,Psmc5,Psma1,Psmd6,Nlrc5
REACTOME_SELECTIVE_AUTOPHAGY	0.321725	0.646752	0.0274009	0.326132	1.0786	68	Tomm7,Dynll1,Vdac3,Tomm6,Vdac1,Tuba1b,Tomm5,Uba52,Tomm20,Tomm22,Tomm70a,Park7,Vim,Tomm40
REACTOME_RAF_ACTIVATION	0.322065	0.646752	0.0388938	-0.342993	-1.08343	34	Camk2b,Ppp2r1a,Brap,Src,Shoc2,Ppp2r5e,Ppp2cb
REACTOME_DNA_DAMAGE_RECOGNITION_IN_GG_NER	0.322795	0.647464	0.0284851	0.367104	1.09781	39	Parp1,Ino80e,Cul4a,Uba52,Cops7a,Cops8,Cops3,Gps1,Ruvbl1,Cops4,Cops7b,Parp2,Rbx1,Rad23a,Cetn2,Cops6,Cops2,Uba52rt
REACTOME_TGFBR3_PTM_REGULATION	0.323404	0.647934	0.0362477	-0.482894	-1.12212	10	Ncstn,Mmp14,Aph1b
REACTOME_ALPHA_DEFENSINS	0.324215	0.648805	0.0304172	0.55061	1.14349	8	Cd4,Prss1l,Prss3l,Prss2,Try10,Try4,Prss3,Try5
BIOCARTA_PLCD_PATHWAY	0.32519	0.649251	0.0350258	-0.601123	-1.15466	5	Adra1b
REACTOME_OAS_ANTIVIRAL_RESPONSE	0.325451	0.649251	0.0307666	0.628203	1.15216	5	Abce1,Oasl1
REACTOME_SYNTHESIS_OF_PA	0.325685	0.649251	0.0284676	0.381187	1.09739	32	Alpi,Agpat1,Acp6,Agpat5,Gnpat
BIOCARTA_IL10_PATHWAY	0.325941	0.649251	0.0298317	0.495455	1.11766	11	Hmox1,Il6,Blvra,Il10rb,Stat1
BIOCARTA_MALATEX_PATHWAY	0.326685	0.649984	0.030276	0.549587	1.14137	8	Slc25a11,Slc25a1,Mdh1,Me1,Cs
REACTOME_VISUAL_PHOTOTRANSDUCTION	0.327801	0.651293	0.0270745	0.32465	1.0737	68	Apoa1,Apoa4,Lrat,Fnta,Guca1a,Apoc2,Guca1b,Dhrs9,Awat2,Pnlip,Calm3,Cyp4v3,Rbp4,Sag,Camkmt,Rdh5
REACTOME_WNT_MEDIATED_ACTIVATION_OF_DVL	0.328183	0.651293	0.0354267	-0.514054	-1.12625	8	Dvl3,Csnk1e
WP_INFLAMMATORY_RESPONSE_PATHWAY	0.328475	0.651293	0.0379709	-0.371179	-1.08803	25	Lamb2,Lama5,Lamc2,Il4ra,Tnfrsf1a
REACTOME_TRANSCRIPTIONAL_AND_POST_TRANSLATIONAL_REGULATION_OF_MITF_M_EXPRESSION_AND_ACTIVITY	0.329097	0.651768	0.0289128	0.412861	1.10403	23	Dars1,Aimp1,Hint1,Kars1,Eef1e1,Aimp2,Eprs1,Mitf
BIOCARTA_NUCLEARRS_PATHWAY	0.329469	0.651768	0.0376809	-0.373713	-1.08644	24	Abcb1b,Nr1i2,Rara,Vdr,Cyp26a1,Cyp24a1
REACTOME_COLLAGEN_CHAIN_TRIMERIZATION	0.330988	0.654023	0.0386578	-0.333132	-1.07714	38	Col10a1,Col13a1,Col17a1,Col7a1,Col11a1,Col18a1,Col4a5,Col4a3,Col9a2
REACTOME_G_ALPHA_I_SIGNALLING_EVENTS	0.331729	0.654738	0.050394	-0.244476	-1.0406	196	Npy1r,Rgs6,Rgs12,Galr2,Htr1d,Rgs1,Adora1,Gper1,Mchr1,Sstr3,Ppp2r1a,Npy,Gnal,Gabbr1,Gng13,Src,Galr3,Tas1r3,Bdkrb1,Pde4a,Gnai2,Cnr1,Rgs7,Agt,Npb,Rgs17
REACTOME_TRAFFICKING_OF_AMPA_RECEPTORS	0.332119	0.654759	0.0377317	-0.370318	-1.08551	25	Camk2b,Grip1,Tspan7,Dlg1,Myo6,Ap2a1,Ap2b1,Grip2,Camk2d
REACTOME_CELLULAR_RESPONSE_TO_HYPOXIA	0.333531	0.655415	0.026741	0.323542	1.07185	69	Psme2b,Psme2,Psmb10,Psmd14,Psmb5,Psmd7,Psmb8,Uba52,Psma5,Psme1,Psmb4,Eloc,Psma8,Psma7,Psmb1,Psmb6,Psma3,Psma4,Psmd5,Elob,Psmc5,Psma1,Psmd6
REACTOME_SIGNALING_BY_RETINOIC_ACID	0.333547	0.655415	0.0281306	0.375414	1.09049	34	Crabp2,Crabp1,Fabp5,Pdhb,Aldh1a2,Dhrs9
REACTOME_NEUROTRANSMITTER_RECEPTORS_AND_POSTSYNAPTIC_SIGNAL_TRANSMISSION	0.333911	0.655415	0.0442079	-0.272213	-1.05179	100	Grik4,Camk2b,Rps6ka2,Gnal,Grip1,Tspan7,Gabbr1,Gng13,Gnai2,Dlg1,Myo6,Chrna4,Ap2a1,Gnb2,Ap2b1,Arhgef9,Kcnj15,Gnai1,Ncald,Rps6ka3,Grip2,Camk2d,Adcy2,Kcnj4,Gng4,Gabra1,Chrna1
BIOCARTA_PLATELETAPP_PATHWAY	0.334528	0.655415	0.0357645	-0.467471	-1.11226	11	Plau,Col4a5,Col4a3,Serpine1
WP_METAPATHWAY_BIOTRANSFORMATION	0.33461	0.655415	0.0442588	-0.268247	-1.05094	107	Kcnab1,Fmo2,Sult1a1,Chst2,Cyp39a1,Ndst1,Cyp26a1,Kcnab3,Nat8l,Tpmt,Cyp4x1,Inmt,Gsta3,Cyp24a1,Naa80,Gstm5
REACTOME_MITOCHONDRIAL_FATTY_ACID_BETA_OXIDATION_OF_SATURATED_FATTY_ACIDS	0.334846	0.655415	0.0296103	0.523124	1.12327	9	Acadm,Acadvl,Hadh,Mecr,Hadha,Acads,Hadhb
REACTOME_PLATELET_AGGREGATION_PLUG_FORMATION	0.335108	0.655415	0.0380227	-0.339858	-1.07353	34	Gp1bb,Vwf,Bcar1,Ptpn1,Src,Akt1
REACTOME_FGFR3B_LIGAND_BINDING_AND_ACTIVATION	0.336377	0.655917	0.0337303	-0.639242	-1.16021	4	Fgf1,Fgfr3,Fgf18,Fgf9
REACTOME_TETRAHYDROBIOPTERIN_BH4_SYNTHESIS_RECYCLING_SALVAGE_AND_REGULATION	0.336452	0.655917	0.0293924	0.505597	1.11519	10	Gchfr,Hsp90aa1,Gch1,Calm3,Spr,Pts
REACTOME_ORGANELLE_BIOGENESIS_AND_MAINTENANCE	0.336504	0.655917	0.0242291	0.275921	1.05599	203	Haus5,Cycs,Plk4,Dynll1,Haus3,Atp5pf,Plk1,Ift20,Atp5po,Bbs5,Atp5me,Tuba1b,Atp5mf,Dynlt2b,Bbs7,Cep41,Atp5mj,Atp5mc1,Atp5pb,Atp5f1e,Hsp90aa1,Exoc8,Atp5mc2,Atp5mc3,Nphp4,Arl3,Ift70a1,Nek2,Cdk1,Cluap1,Haus1,Rab8a,Nde1,Ift25,Cep135,Cep76,Haus6,Sclt1,Dynll2,Atp5pd,Nedd1,Sod2,Asap1,Haus7,Cenpj,Rpgrip1l,Atp5f1c,Ift22,Cep78
REACTOME_CYTOCHROME_P450_ARRANGED_BY_SUBSTRATE_TYPE	0.337242	0.655992	0.0275143	0.356325	1.08189	42	Cyp3a25,Cyp3a11,Cyp11a1,Fdxr,Cyp4f40,Cyp2s1,Cyp51,Cyp2c65,Cyp4v3
REACTOME_SUMO_IS_PROTEOLYTICALLY_PROCESSED	0.337522	0.655992	0.029988	0.591901	1.13625	6	Sumo1,Senp5,Senp2
WP_HFE_EFFECT_ON_HEPCIDIN_PRODUCTION	0.337682	0.655992	0.0336531	-0.638696	-1.15922	4	Smad7,Tmprss6
BIOCARTA_AT1R_PATHWAY	0.339146	0.658096	0.0372807	-0.368547	-1.08032	25	Pak1,Egfr,Agt,Gnaq,Mapk8,Ptk2b,Raf1,Map2k1,Elk1
REACTOME_ADENYLATE_CYCLASE_INHIBITORY_PATHWAY	0.339849	0.658195	0.0358988	-0.441053	-1.10168	13	Gnal,Gnai2,Gnai1,Adcy2
REACTOME_SIGNALING_BY_HEDGEHOG	0.340472	0.658195	0.0250184	0.289969	1.05755	134	Psme2b,Disp2,Psme2,Psmb10,Hhip,Tuba1b,Dzip1,Psmd14,Psmb5,Psmd7,Psmb8,Uba52,Derl2,Adcy5,Evc2,Psma5,Skp1,Psme1,Psmb4,Evc,Psma8,Psma7,Psmb1,Intu,P4hb,Psmb6,Psma3,Rpgrip1l,Psma4,Psmd5,Tubb2a,Psmc5,Fuz,Psma1,Psmd6
WP_EICOSANOID_METABOLISM_VIA_LIPOXYGENASES_LOX	0.340857	0.658195	0.0366209	-0.373606	-1.07911	23	Acox3,Ltc4s,Alox12,Ehhadh,Ggt1
REACTOME_PRC2_METHYLATES_HISTONES_AND_DNA	0.340878	0.658195	0.0267104	0.334214	1.07037	56	Phf19,H2ax,Suz12,H3c7,H3c8,Eed,H4c9,H4c18,H3c13,H2ac8,H2bc23,H2ac11,H4c14,H2bc6,Rbbp4,H2bc9,H3f3a,H2ac13,Dnmt1,H3c3,H3c2,H2aj
BIOCARTA_ION_PATHWAY	0.341103	0.658195	0.0340565	-0.593143	-1.13933	5	P2ry2,Plcg1,Ptk2b
REACTOME_INTERLEUKIN_21_SIGNALING	0.345126	0.665216	0.0296773	0.618406	1.13419	5	Il21r,Il2rg
REACTOME_SIGNALLING_TO_RAS	0.346476	0.667072	0.0350399	-0.462151	-1.0996	11	Ralgds,Shc2,Mapkapk2,Mapk11,Mapk14
WP_HYPOXIADEPENDENT_DIFFERENTIATION_OF_MYOBLASTS	0.347225	0.667771	0.0345808	-0.488668	-1.10646	9	Notch1,Bhlhe40,Vegfa,Mapk14
REACTOME_ER_PHAGOSOME_PATHWAY	0.348242	0.668328	0.0279023	0.407078	1.08856	23	H2-Q10,Sec22b,B2m,H2-T22,H2-Q2,Snap23,Vamp3,Stx4a,H2-K1,Tap2,H2-Q6,H2-T10,Tap1,Calr,H2-M2,H2-T23,Tapbp,H2-Q4,Vamp8
REACTOME_RMTS_METHYLATE_HISTONE_ARGININES	0.348289	0.668328	0.0262454	0.331678	1.06555	57	Rps2,Coprs,Prmt7,Wdr77,H3c7,Smarcd2,Prmt3,H3c8,H2ac25,H4c9,H4c18,H3c13,H2ac8,Prmt1,H2ac11,Cdk4,H4c14
WP_GPCRS_PEPTIDE	0.349391	0.669096	0.0374795	-0.329092	-1.06408	38	Npy1r,Gnrhr,Galr2,Sstr3,Galr3,Bdkrb1
REACTOME_CREB3_FACTORS_ACTIVATE_GENES	0.349843	0.669096	0.0335508	-0.586469	-1.12651	5	Crebrf,Mbtps2
REACTOME_PYRIMIDINE_SALVAGE	0.349852	0.669096	0.0288136	0.516147	1.10829	9	Dck,Tk1,Upp1,Tk2,Uck2
REACTOME_PHOSPHATE_BOND_HYDROLYSIS_BY_NTPDASE_PROTEINS	0.350269	0.669154	0.0344039	-0.487038	-1.10277	9	Entpd8,Entpd3,Entpd4,Entpd4b
BIOCARTA_ACTINY_PATHWAY	0.351005	0.669818	0.0286261	0.499948	1.10273	10	Nck1,Ntrk1,Psma7
REACTOME_JNK_C_JUN_KINASES_PHOSPHORYLATION_AND_ACTIVATION_MEDIATED_BY_ACTIVATED_HUMAN_TAK1	0.35227	0.670263	0.0359288	-0.369707	-1.06785	23	Tab3,Traf6,Tab2,Ikbkg,Mapk8,Ubc,Irak1,Map3k7
BIOCARTA_NGF_PATHWAY	0.352287	0.670263	0.0358539	-0.379605	-1.06909	21	Plcg1,Mapk8,Pik3r1,Ngf,Raf1,Csnk2a2,Map2k1,Elk1,Fos,Sos1,Ngfr
REACTOME_PEROXISOMAL_PROTEIN_IMPORT	0.352402	0.670263	0.0260554	0.328843	1.0642	60	Slc27a2,Decr2,Pex10,Ech1,Amacr,Uba52,Gnpat,Pex6,Nudt19,Acot8
REACTOME_RNA_POLYMERASE_I_TRANSCRIPTION	0.353934	0.671498	0.0265133	0.346855	1.06622	45	Polr1h,Gtf2h4,Polr1c,Polr2h,Polr1g,Gtf2h3,Gtf2h5,Polr1b,Polr1e,Ccnh,Polr2f,Polr1f,Gtf2h1,Taf1c,Polr1a,Ubtf,Rbbp4,Polr2l,Ttf1,Cdk7,Rrn3,Taf1a,Chd3,Cavin1
REACTOME_CLEC7A_DECTIN_1_SIGNALING	0.354104	0.671498	0.0250653	0.305084	1.05816	92	Psme2b,Psme2,Psmb10,Nfkb2,Il1b,Psmd14,Psmb5,Psmd7,Psmb8,Uba52,Psma5,Skp1,Psme1,Relb,Psmb4,Psma8,Psma7,Psmb1,Nfkb1,Psmb6,Psma3,Psma4,Psmd5,Calm3,Psmc5,Psma1,Psmd6,Ube2m,Nfkbia,Uba3,Psmd11,Ube2n,Psmd13,Psmb2,Nfatc1,Nfatc3,Uba52rt,Psmd10,Psma6
REACTOME_SMALL_INTERFERING_RNA_SIRNA_BIOGENESIS	0.354218	0.671498	0.0287956	0.537032	1.11529	8	Tsnax,Tsn,Ago3,Tarbp2,Ago2,Prkra
REACTOME_TRANSCRIPTIONAL_REGULATION_BY_THE_AP_2_TFAP2_FAMILY_OF_TRANSCRIPTION_FACTORS	0.357232	0.67647	0.0353977	-0.40951	-1.07355	16	Cited1,Tfap2a,Ep300
REACTOME_TRIF_MEDIATED_PROGRAMMED_CELL_DEATH	0.357704	0.67662	0.0284152	0.512849	1.10121	9	Ripk3,Ticam2,Fadd,Cd14,Ticam1,Tlr4
REACTOME_SHC_RELATED_EVENTS_TRIGGERED_BY_IGF1R	0.358169	0.676759	0.0289038	0.582473	1.11815	6	Igf1,Shc1
REACTOME_INTERLEUKIN_6_FAMILY_SIGNALING	0.359568	0.678486	0.0353254	-0.383275	-1.06564	20	Lif,Lifr,Cntfr
REACTOME_CARBOXYTERMINAL_POST_TRANSLATIONAL_MODIFICATIONS_OF_TUBULIN	0.359869	0.678486	0.0354122	-0.37781	-1.06403	21	Tubal3,Ttll13,Tuba8,Tubb2b,Tubb4a
WP_IRON_HOMEOSTASIS	0.361183	0.679542	0.0279779	0.482834	1.08919	11	Ftl1,Il6
WP_MIR222_IN_EXERCISEINDUCED_CARDIAC_GROWTH	0.3616	0.679542	0.0323083	-0.622882	-1.13052	4	Hipk1,Hipk2,Hmbox1
BIOCARTA_HBX_PATHWAY	0.362149	0.679542	0.0285378	0.551927	1.10941	7	Lamtor5,Creb1,Hras
REACTOME_TACHYKININ_RECEPTORS_BIND_TACHYKININS	0.362206	0.679542	0.0292523	0.657961	1.12313	4	Tac2,Tac1
REACTOME_ABC_TRANSPORTERS_IN_LIPID_HOMEOSTASIS	0.362548	0.679542	0.0273285	0.437671	1.08062	16	Apoa1,Abcg5
REACTOME_HEPARAN_SULFATE_HEPARIN_HS_GAG_METABOLISM	0.362789	0.679542	0.0375799	-0.31596	-1.05117	44	Ndst1,Xylt2,Sdc4,Sdc1,Gpc2,Agrn,Ext1,Ndst3,Gpc3,Hs3st3b1,Glb1l2,Ndst2,Hpse2,B4galt7,Cspg4,Naglu,B3gat3,Ext2,Slc35d2,Hs2st1,Hs6st1
WP_ALANINE_AND_ASPARTATE_METABOLISM	0.364201	0.681446	0.0274009	0.450884	1.07995	14	Dars1,Gpt,Adsl
REACTOME_NEGATIVE_REGULATION_OF_ACTIVITY_OF_TFAP2_AP_2_FAMILY_TRANSCRIPTION_FACTORS	0.364635	0.68152	0.0327343	-0.579547	-1.11322	5	Tfap2a,Wwox
REACTOME_SIGNALING_BY_FGFR4	0.366782	0.684753	0.036095	-0.333234	-1.0526	34	Ppp2r1a,Klb,Src,Plcg1,Gab1,Ppp2cb,Frs2,Ptpn11,Pik3r1,Ubc
REACTOME_ACYL_CHAIN_REMODELING_OF_DAG_AND_TAG	0.367554	0.684753	0.0327103	-0.544548	-1.10269	6	Pnpla2,Pnpla3,Dgat1
REACTOME_TRANSPORT_OF_ORGANIC_ANIONS	0.367554	0.684753	0.0327103	-0.54447	-1.10253	6	Slco2a1,Slco3a1,Slco2b1,Slc16a2
WP_MAPK_SIGNALING_PATHWAY	0.371452	0.691268	0.0454461	-0.250237	-1.0291	156	Mapk4,Map3k6,Flna,Rasa1,Traf6,Gna12,Pdgfb,Tab2,Ppp3r1,Pak1,Akt1,Tgfb2,Egfr,Rasa2,Ikbkg,Dusp1,Hspb2,Dusp5,Map3k5,Ppm1a,Stk3,Tgfbr1,Tgfb1,Dusp10,Sos2,Map2k6,Gadd45a,Dusp4,Mapk8,Map4k4,Ntf5,Map4k3,Rps6ka3,Mapk6,Ngf,Mapkapk2,Map3k7,Casp7,Map3k20,Raf1,Nf1,Rac1,Pla2g5
WP_SELENIUM_MICRONUTRIENT_NETWORK	0.373736	0.694223	0.0267486	0.418231	1.07262	19	Kmo,Cat,Mthfr,Mtr,Selenok,Gpx1,Ptgds,Gpx4
REACTOME_SYNTHESIS_OF_PROSTAGLANDINS_PG_AND_THROMBOXANES_TX	0.374047	0.694223	0.027498	0.491557	1.08422	10	Ptgs2,Ptges2,Ptges3,Hpgds,Ptgds,Ptgs1,Cbr1
REACTOME_RECEPTOR_TYPE_TYROSINE_PROTEIN_PHOSPHATASES	0.374671	0.694223	0.0334619	-0.450702	-1.07236	11	Slitrk2,Ppfia1,Ptprf,Ppfibp1
REACTOME_REGULATION_OF_FOXO_TRANSCRIPTIONAL_ACTIVITY_BY_ACETYLATION	0.374774	0.694223	0.0323316	-0.540965	-1.09543	6	Ep300,Foxo1
REACTOME_GAP_JUNCTION_TRAFFICKING_AND_REGULATION	0.3754	0.694223	0.0356608	-0.329213	-1.04388	35	Tubal3,Dnm2,Src,Tjp1,Tuba8,Gja4,Myo6,Gjb3,Tubb2b,Gja5,Tubb4a
REACTOME_RUNX3_REGULATES_WNT_SIGNALING	0.375451	0.694223	0.0322966	-0.540353	-1.0942	6	Ctnnb1,Tcf7l1,Runx3
WP_GPCRS_CLASS_C_METABOTROPIC_GLUTAMATE_PHEROMONE	0.376579	0.694622	0.0322385	-0.53929	-1.09204	6	Gprc5b,Gabbr1
REACTOME_P38MAPK_EVENTS	0.377169	0.694622	0.0324371	-0.511029	-1.0809	7	Ralgds,Mapkapk2,Mapk11,Mapk14
REACTOME_TRIGLYCERIDE_BIOSYNTHESIS	0.377195	0.694622	0.0329279	-0.475208	-1.07598	9	Agmo,Lpin1,Dgat1
REACTOME_PHASE_I_FUNCTIONALIZATION_OF_COMPOUNDS	0.377276	0.694622	0.0244059	0.30977	1.04109	76	Cyp3a25,Cyp3a11,Aoc3,Cyb5b,Cyp11a1,Aoc1,Maoa,Fdxr,Cmbl,Aadac,Cyp4f40,Cyp2s1,Ptges3,Cyp51
REACTOME_PHOSPHOLIPASE_C_MEDIATED_CASCADE_FGFR1	0.37958	0.69812	0.0277027	0.542425	1.09031	7	Fgf23,Fgf10,Fgf2
REACTOME_SYNTHESIS_OF_PI	0.382788	0.702789	0.0317936	-0.568528	-1.09205	5	Pitpnm3,Pitpnm1
REACTOME_SYNTHESIS_SECRETION_AND_DEACYLATION_OF_GHRELIN	0.383144	0.702789	0.0266723	0.454632	1.06752	13	Igf1,Sec11c,Spcs1,Sec11a,Spcs3,Spcs2,Bche
BIOCARTA_GABA_PATHWAY	0.383339	0.702789	0.0273928	0.523289	1.08675	8	Gabra4,Nsf,Gabarap,Gphn
REACTOME_ACTIVATION_OF_IRF3_IRF7_MEDIATED_BY_TBK1_IKK_IKBKE	0.386171	0.706461	0.0261866	0.414083	1.06198	19	Irf7,Tank,Uba52,Ticam2,Cd14,Ikbke,Irf3,Sarm1,Ticam1,Tlr4,Uba52rt
WP_EPO_RECEPTOR_SIGNALING	0.386257	0.706461	0.0345671	-0.353568	-1.03641	25	Rasa1,Src,Akt1,Ptpru,Stat3,Irs2,Cish,Raf1,Map2k1,Irs1,Epor,Sos1,Jak2
REACTOME_SMAD2_SMAD3_SMAD4_HETEROTRIMER_REGULATES_TRANSCRIPTION	0.38657	0.706461	0.0257543	0.382445	1.05528	26	Tfdp1,E2f4,Rbl1,Cdk8,Uba52
REACTOME_COPI_MEDIATED_ANTEROGRADE_TRANSPORT	0.389102	0.710338	0.0235165	0.299378	1.03837	92	Cog8,Bet1,Dynll1,Ank1,Tuba1b,Cog4,Cd59b,Capza2,Cd55,Gorasp1,Gosr1,Kdelr3,Sptbn4,Copz2,Cog6,Nsf
REACTOME_NON_INTEGRIN_MEMBRANE_ECM_INTERACTIONS	0.390231	0.711646	0.0349835	-0.33382	-1.03553	32	Col10a1,Ddr1,Sdc4,Sdc1,Col11a1,Tgfb1,Col4a5,Itga2,Col4a3
REACTOME_TYROSINE_CATABOLISM	0.391054	0.712395	0.0279275	0.687494	1.09195	3	Hgd,Gstz1
REACTOME_ERYTHROCYTES_TAKE_UP_OXYGEN_AND_RELEASE_CARBON_DIOXIDE	0.391697	0.712814	0.0314828	-0.530396	-1.07403	6	Car4
REACTOME_INTRACELLULAR_SIGNALING_BY_SECOND_MESSENGERS	0.392232	0.713036	0.0215769	0.26577	1.02961	231	Il1rl1,Lamtor5,Psme2b,Il33,Psme2,Cd19,Psmb10,Fgf23,Lamtor2,Fgf10,Psmd14,Lck,Trib3,Psmb5,Fgf2,Psmd7,Psmb8,Uba52,Pdgfra,Il1rap,Cd80,Adcy5,Psma5,Akt1s1,Akt2,Psme1,Cd86,Them4,Flt3l,Rragd,Pde1a,Phlpp2,Psmb4,Lamtor3,Psma8,Pip4k2a,Psma7,Psmb1,Icos,Creb1,Psmb6,Psma3,Cdkn1b,Rac2,Psma4,Hgf,Psmd5,Fgf7,Calm3,Ppp2r5d
REACTOME_PI_3K_CASCADE_FGFR2	0.399898	0.726209	0.0259399	0.448072	1.05211	13	Fgf23,Fgf10,Fgf2,Fgf7,Pik3ca
BIOCARTA_EPO_PATHWAY	0.400907	0.727275	0.0331614	-0.376336	-1.03004	19	Plcg1,Mapk8,Raf1,Csnk2a2,Map2k1,Elk1,Epor,Fos,Sos1,Jak2
REACTOME_BETA_OXIDATION_OF_OCTANOYL_COA_TO_HEXANOYL_COA	0.402347	0.729121	0.0269416	0.593273	1.08809	5	Acadm,Hadh,Hadha,Hadhb,Echs1
BIOCARTA_PYK2_PATHWAY	0.402915	0.729386	0.0337174	-0.349377	-1.02413	25	Bcar1,Plcg1,Pak1,Gnaq,Mapk8,Ptk2b,Raf1,Map2k1,Mapk14
REACTOME_SHC1_EVENTS_IN_EGFR_SIGNALING	0.404349	0.731075	0.0324018	-0.417344	-1.04245	13	Egfr,Tgfa,Hbegf
REACTOME_SYNTHESIS_OF_KETONE_BODIES	0.404695	0.731075	0.0264533	0.51384	1.06713	8	Bdh2,Aacs,Acat1
REACTOME_FRS_MEDIATED_FGFR1_SIGNALING	0.408022	0.736315	0.0255995	0.44479	1.04441	13	Fgf23,Fgf10,Fgf2
WP_INSULIN_SIGNALING	0.40878	0.736913	0.0429359	-0.24676	-1.01352	154	Mapk4,Map3k6,Rps6ka2,Cblb,Map3k9,Ptpn1,Pik3c2a,Akt1,Map3k2,Foxo1,Pik3r4,Arhgap33,Map3k5,Gsk3b,Gab1,Vamp2,Map4k5,Rapgef1,Slc2a1,Sos2,Map2k6,Pdpk1,Shc2,Mapk8,Map4k4,Ptpn11,Pik3r1,Mtor,Rps6kb2,Cyth3,Map4k3,Ptprf,Kif5b,Rps6ka3,Mapk6,Map3k7,Kif3a,Map3k3,Egr1,Raf1,Rheb,Mapk11,Rac1,Sorbs1
REACTOME_CLATHRIN_MEDIATED_ENDOCYTOSIS	0.409693	0.73779	0.0414294	-0.249747	-1.01021	136	Pip5k1c,Pacsin3,Ldlrap1,Dnm3,Dnm2,Pik3c2a,Slc2a8,Gak,Aak1,Ocrl,Fnbp1l,Hip1r,Egfr,Fzd4,D130043K22Rik,Tgfa,Ubqln2,Eps15,Hbegf,Ap2a1,Vamp2,Actr2,Ap2b1
REACTOME_EPHA_MEDIATED_GROWTH_CONE_COLLAPSE	0.410795	0.738284	0.0325315	-0.398198	-1.02958	15	Efna4,Src,Ngef,Epha1,Yes1,Efna1
REACTOME_ENERGY_DEPENDENT_REGULATION_OF_MTOR_BY_LKB1_AMPK	0.412143	0.738284	0.0245594	0.368695	1.03373	28	Lamtor5,Lamtor2,Prkaa1,Rragd,Lamtor3,Lamtor1,Prkab2,Rraga,Lamtor4,Cab39l
REACTOME_ACTIVATION_OF_SMO	0.412656	0.738284	0.0320085	-0.413951	-1.03398	13	Shh,Ptch1,Smo,Kif3a
REACTOME_BBSOME_MEDIATED_CARGO_TARGETING_TO_CILIUM	0.412656	0.738284	0.0320085	-0.41391	-1.03388	13	Mchr1,Sstr3,Bbs4,Bbs9,Ttc8,Smo
BIOCARTA_INTEGRIN_PATHWAY	0.412711	0.738284	0.0338339	-0.325311	-1.01875	33	Tns1,Bcar1,Vcl,Rapgef1,Rock1,Mapk8,Zyx,Bcr,Raf1,Itga1,Map2k1,Acta1,Itgb1
REACTOME_HORMONE_LIGAND_BINDING_RECEPTORS	0.413958	0.738284	0.0296965	-0.653315	-1.08965	3	Gnrhr
REACTOME_PI3K_EVENTS_IN_ERBB4_SIGNALING	0.414155	0.738284	0.0306526	-0.493403	-1.04361	7	Hbegf,Erbb4,Pik3r1,Nrg1
BIOCARTA_MPR_PATHWAY	0.414452	0.738284	0.0250251	0.41472	1.03806	17	Ccnb1,Cdk1,Cdc25c,Hras
BIOCARTA_TFF_PATHWAY	0.414735	0.738284	0.0329401	-0.34958	-1.01628	24	Muc2,Akt1,Egfr,Ctnnb1
REACTOME_FGFR1_LIGAND_BINDING_AND_ACTIVATION	0.414931	0.738284	0.0260264	0.509754	1.05864	8	Fgf23,Fgf10,Fgf2
REACTOME_PHOSPHOLIPID_METABOLISM	0.414992	0.738284	0.043511	-0.241332	-1.01129	176	Mtmr3,Pip5k1c,Pnpla2,Slc44a2,Pik3c2a,Agpat3,Cds2,Pitpnm3,Inpp5j,Ocrl,Pcyt1b,Inpp5k,Pitpnb,Abhd4,Pik3r4,Agpat2,Cpne3,Osbpl5,Pip4p1,Mtmr12,Pnpla3,Plekha1,Lpin1,Pla2g3,Fig4,Gpd1l,Pld2,Mtmr2,Enpp6,Dgat1,Pitpnm1,Pik3r1,Pla2g6,Inpp5e,Mfsd2a,Mboat2
REACTOME_ARMS_MEDIATED_ACTIVATION	0.415884	0.738284	0.0263712	0.586743	1.07612	5	Rap1a,Ntrk1
BIOCARTA_DSP_PATHWAY	0.416296	0.738284	0.0310294	-0.459782	-1.04105	9	Dusp9,Dusp1,Dusp4,Mapk8
REACTOME_SYNAPTIC_ADHESION_LIKE_MOLECULES	0.416896	0.738284	0.0323083	-0.388725	-1.01906	16	Lrfn4,Dlg1,Ptprf,Lrfn3
BIOCARTA_COMP_PATHWAY	0.417054	0.738284	0.0318048	-0.411167	-1.02703	13	Masp1,C4b,C6,C2,C7,Vps33a,C1ra,C1qb,Cfd,C1qa,C1s1,C3,Hc
REACTOME_MOLECULES_ASSOCIATED_WITH_ELASTIC_FIBRES	0.417155	0.738284	0.0334873	-0.333971	-1.02037	30	Bmp7,Ltbp3,Tgfb2,Fbn2,Itgb6,Tgfb1,Eln,Itgb8,Ltbp4,Fn1,Emilin3,Itgb1
REACTOME_BETA_OXIDATION_OF_DECANOYL_COA_TO_OCTANOYL_COA_COA	0.417235	0.738284	0.0262233	0.55542	1.06622	6	Acadm,Hadh,Mecr,Hadha,Hadhb,Echs1
BIOCARTA_CERAMIDE_PATHWAY	0.417847	0.738609	0.024741	0.388482	1.03203	22	Cycs,Tradd,Fadd,Bax,Traf2,Nfkb1
WP_GPCRS_CLASS_A_RHODOPSINLIKE	0.419559	0.740877	0.0221141	0.290713	1.02013	99	Ccr3,Gpr34,Cxcr5,Ptger1,Adora2b,Hrh2,Cysltr1,C5ar1,Ptafr,Ccr6,Cx3cr1,Ccr1,Ccr9,Ptger4,Fpr1,Gpr19,C3ar1,Tshr,Adrb3,Gpr35,Ltb4r1,Ccr5
BIOCARTA_RACCYCD_PATHWAY	0.420942	0.74256	0.0243868	0.375163	1.02623	25	Ccne1,Tfdp1,E2f1,Nfkb1,Cdkn1b,Hras,Cdk4,Nfkbia,Pik3ca
WP_BURN_WOUND_HEALING	0.422905	0.744854	0.0246759	0.397213	1.03037	20	Il1b,Il6,Fgf2,Gja1,Col1a1,Nlrp3,Ccl2,Lama1
REACTOME_INTERLEUKIN_9_SIGNALING	0.423105	0.744854	0.0260772	0.583393	1.06997	5	Il9r,Il2rg,Stat5b,Stat5a
REACTOME_APOPTOSIS	0.424411	0.746392	0.0386398	-0.261034	-1.0086	100	Bmf,Apc,Pkp1,Bcl2l1,Tjp2,Sptan1,Gsn,Add1,Ripk1,Dsg3,Stk24,Ppp3r1,Tjp1,Sorbs2,Stk26,Ywhaz,Ctnnb1
BIOCARTA_S1P_PATHWAY	0.425316	0.747223	0.029939	-0.513361	-1.03954	6	Scap,Srebf1
REACTOME_BIOSYNTHESIS_OF_E_SERIES_18_S_RESOLVINS	0.427076	0.748436	0.0259183	0.581404	1.06632	5	Lta4h,Alox15,Gpx4,Hpgd
REACTOME_REGULATED_PROTEOLYSIS_OF_P75NTR	0.427187	0.748436	0.0307251	-0.440955	-1.02466	10	Ncstn,Traf6,Aph1b
REACTOME_PLASMA_LIPOPROTEIN_ASSEMBLY_REMODELING_AND_CLEARANCE	0.427399	0.748436	0.0227758	0.312202	1.01698	62	Apoa1,Apoa4,Nr1h3,Apoc2,Mttp,Uba52,Pcsk9,Ap2m1,Lcat,Lmf1,Sar1b,Soat1,P4hb,Clta
BIOCARTA_ARF_PATHWAY	0.42774	0.748436	0.0245209	0.416389	1.02808	16	E2f1,Polr1c,Polr1d,Polr1b,Twist1,Trp53,Polr1a,Pik3ca
BIOCARTA_INTRINSIC_PATHWAY	0.429871	0.750802	0.0318724	-0.35762	-1.00717	21	Proc,F8,Pros1,Col4a5,Col4a3,F2r
WP_KENNEDY_PATHWAY	0.429961	0.750802	0.0245788	0.428435	1.02618	14	Cept1,Pcyt2,Chpt1,Pemt,Ptdss2
REACTOME_MOLYBDENUM_COFACTOR_BIOSYNTHESIS	0.431408	0.752567	0.0257473	0.579133	1.06216	5	Mocs3,Nfs1,Gphn
WP_NUCLEAR_RECEPTORS_IN_LIPID_METABOLISM_AND_TOXICITY	0.432158	0.753115	0.0318385	-0.347853	-1.00472	23	Nr1i2,Rara,Vdr,Cyp26a1,Cyp24a1,Abcg1,Abcc3
REACTOME_VITAMIN_B5_PANTOTHENATE_METABOLISM	0.432833	0.753482	0.0243614	0.419734	1.02152	15	Pdzd11,Aasdhppt,Vnn1,Slc5a6,Pank1,Slc25a42
REACTOME_DOPAMINE_NEUROTRANSMITTER_RELEASE_CYCLE	0.433241	0.753482	0.0316262	-0.361439	-1.00493	20	Lin7a,Stx1a,Ppfia1,Vamp2,Cask,Lin7c,Unc13b,Apba1,Syn3
REACTOME_A_TETRASACCHARIDE_LINKER_SEQUENCE_IS_REQUIRED_FOR_GAG_SYNTHESIS	0.43475	0.755345	0.0315598	-0.361026	-1.00378	20	Xylt2,Sdc4,Sdc1,Gpc2,Agrn,Gpc3
REACTOME_UTILIZATION_OF_KETONE_BODIES	0.436424	0.756914	0.0259758	0.618407	1.05561	4	Oxct1,Acat1
BIOCARTA_MELANOCYTE_PATHWAY	0.43653	0.756914	0.0296773	-0.483153	-1.02193	7	Ep300,Bcl2,Kitl
REACTOME_LYSINE_CATABOLISM	0.437683	0.757776	0.0246889	0.455818	1.02825	11	Aass,Dlst,Phykpl,Dld,Dhtkd1,Aldh7a1,Hykk
WP_MITOCHONDRIAL_GENE_EXPRESSION	0.437904	0.757776	0.0240857	0.397353	1.01908	19	Camk4,Tfb1m,Tfb2m,Creb1,Pprc1,Gabpb2,Mterf3,Ppargc1b,Myef2,Gabpa,Polrmt,Esrra,Mterf1a
BIOCARTA_SODD_PATHWAY	0.441268	0.762596	0.0246824	0.46538	1.02648	10	Tradd,Tnfrsf1b,Fadd,Traf2
BIOCARTA_ERAD_PATHWAY	0.442208	0.762596	0.0241167	0.424296	1.01627	14	Canx,Mogs,Edem1,Skp1,Ganab,Uba2,Rbx1,Sae1
REACTOME_VEGF_LIGAND_RECEPTOR_INTERACTIONS	0.443266	0.762596	0.0295816	-0.463937	-1.01644	8	Flt4,Vegfc
REACTOME_SIGNALING_BY_INTERLEUKINS	0.443318	0.762596	0.0194786	0.25819	1.00973	261	Il13ra2,Canx,Il1rl1,Psme2b,Il33,Psme2,Il11,Psmb10,Nfkb2,Il21r,Il1b,Csf1,Nod2,Psmd14,Lck,Il6,Psmb5,Psmd7,Il9r,Il27ra,Psmb8,Uba52,Gsdmd,Il1rap,Psma5,Cd4,Skp1,Psme1,Lrrc14,Il2rg,H3c7,Traf2,Psmb4,H3c8,Il36a,Cntf,Syk,Hsp90b1,Psma8,Il16,Psma7,Psmb1,Creb1,P4hb,Nfkb1,Psmb6,Il2ra,Psma3,Mapk10,Psma4,Il10rb,Psmd5,Il11ra1,Ppp2r5d,Map2k3,Atf1,Psmc5,Vrk3,Il12rb1,H3c13,Psma1,Psmd6,Nlrc5,Socs1,Il22ra2,Pik3cd,Stx…
REACTOME_REVERSIBLE_HYDRATION_OF_CARBON_DIOXIDE	0.443902	0.762596	0.0247019	0.479425	1.02944	9	Car6,Car13,Car3,Car7,Car9
BIOCARTA_MET_PATHWAY	0.444087	0.762596	0.0323901	-0.319016	-0.999037	33	Rasa1,Pak1,Gab1,Rapgef1,Stat3,Mapk8,Ptpn11,Pik3r1,Ptk2b,Raf1,Itga1,Map2k1,Acta1,Elk1,Itgb1
WP_PENTOSE_PHOSPHATE_PATHWAY	0.444504	0.762596	0.0249984	0.515582	1.03635	7	Rpe,Pgls,Taldo1,Pgd,Rpia,Tkt
WP_MACROPHAGE_MARKERS	0.44508	0.762596	0.0245401	0.464404	1.02433	10	Cd86,Cd68,Cd83,Cd14,Rac2,Lyz2,Cd52
REACTOME_GLYCOGEN_BREAKDOWN_GLYCOGENOLYSIS	0.445187	0.762596	0.0308083	-0.395608	-1.00376	14	Phka2,Pygm,Phkg2,Phka1,Agl,Pgm1
REACTOME_ACETYLCHOLINE_BINDING_AND_DOWNSTREAM_EVENTS	0.445988	0.762596	0.0289491	-0.535221	-1.02808	5	Chrna4,Chrna1,Chrnb4,Chrna2
REACTOME_HIGHLY_CALCIUM_PERMEABLE_NICOTINIC_ACETYLCHOLINE_RECEPTORS	0.445988	0.762596	0.0289491	-0.535221	-1.02808	5	Chrna4,Chrna1,Chrnb4,Chrna2
REACTOME_HIGHLY_CALCIUM_PERMEABLE_POSTSYNAPTIC_NICOTINIC_ACETYLCHOLINE_RECEPTORS	0.445988	0.762596	0.0289491	-0.535221	-1.02808	5	Chrna4,Chrna1,Chrnb4,Chrna2
WP_BDNF_PATHWAY	0.447167	0.763854	0.0307251	-0.394792	-1.00169	14	Mapk4,Frs2,Bcl2,Serpine1,Ntrk2,Rac1,Bdnf
REACTOME_SYNTHESIS_OF_UDP_N_ACETYL_GLUCOSAMINE	0.447935	0.764212	0.024741	0.495476	1.02899	8	Nagk,Renbp,Gfpt2,Gnpnat1,Amdhd2
REACTOME_SIGNALING_BY_TYPE_1_INSULIN_LIKE_GROWTH_FACTOR_1_RECEPTOR_IGF1R	0.448519	0.764212	0.0231319	0.346797	1.00737	34	Fgf23,Fgf10,Igf1,Trib3,Fgf2,Akt2,Them4,Flt3l
REACTOME_SYNTHESIS_OF_BILE_ACIDS_AND_BILE_SALTS_VIA_24_HYDROXYCHOLESTEROL	0.448833	0.764212	0.0249918	0.540662	1.03789	6	Slc27a2,Amacr
REACTOME_MAP3K8_TPL2_DEPENDENT_MAPK1_3_ACTIVATION	0.449146	0.764212	0.0306423	-0.393831	-0.999252	14	Tnip2,Ikbkg,Fbxw11,Ubc,Cul1
REACTOME_GAMMA_CARBOXYLATION_HYPUSINYLATION_HYDROXYLATION_AND_ARYLSULFATASE_ACTIVATION	0.449681	0.764369	0.0222628	0.316074	1.00297	53	Dph5,Riox2,Arsi,Rpl8,Arsj,Rps6,Ggcx,Rpl27a,Riox1,Eif5a,Rccd1,Dph2,Rps23,Arsb,Ogfod1,Arsa,Sumf2,Zc3h15,F10,Rwdd1,Jmjd6,Dnajc24,Fn3krp,F9,Drg2,Tpst1
REACTOME_AMINO_ACID_TRANSPORT_ACROSS_THE_PLASMA_MEMBRANE	0.452048	0.767636	0.0317599	-0.327997	-0.997316	29	Slc25a29,Slc6a6,Slc6a15,Slc16a10,Slc6a12,Slc36a4,Slc7a1
REACTOME_CARNITINE_METABOLISM	0.452699	0.767988	0.0238768	0.430212	1.01018	13	Slc22a5,Cpt2,Cpt1b,Prkab2,Thrsp,Slc25a20
BIOCARTA_ERYTH_PATHWAY	0.45371	0.7684	0.0239317	0.439593	1.01274	12	Il11,Igf1,Il6,Tgfb3,Flt3
REACTOME_ABACAVIR_ADME	0.453832	0.7684	0.028635	-0.53158	-1.02108	5	Adh1,Nt5c2
BIOCARTA_HSP27_PATHWAY	0.455293	0.770118	0.0236414	0.419726	1.00532	14	Cycs,Hspb1
REACTOME_NEGATIVE_REGULATION_OF_TCF_DEPENDENT_SIGNALING_BY_WNT_LIGAND_ANTAGONISTS	0.45697	0.77032	0.0285115	-0.529172	-1.01646	5	Kremen1,Lrp5,Lrp6
REACTOME_SYNTHESIS_OF_LEUKOTRIENES_LT_AND_EOXINS_EX	0.457007	0.77032	0.03056	-0.37733	-0.989191	16	Ltc4s,Dpep3,Ggt1,Mapkapk2,Cyp4f18,Cyp4f15
REACTOME_INTRINSIC_PATHWAY_FOR_APOPTOSIS	0.45727	0.77032	0.0226648	0.337221	1.00277	38	Cycs,Dynll1,Apip,Aven,Gsdmd,Bax,Bak1,Dynll2,Bid
REACTOME_PARACETAMOL_ADME	0.457392	0.77032	0.0229441	0.360121	1.00187	27	Gstp2,Ugt2b5,Ugt1a1,Gstp1,Ugt1a7c
REACTOME_N_GLYCAN_TRIMMING_AND_ELONGATION_IN_THE_CIS_GOLGI	0.457642	0.77032	0.0284851	-0.528584	-1.01533	5	Man1a,Manea,Man1a2,Man1c1
BIOCARTA_CTCF_PATHWAY	0.459042	0.771923	0.0309871	-0.339905	-0.988154	24	Smad4,Tgfb2,Tgfbr1,Smad5,Tgfb1,Pik3r1,Mtor
REACTOME_TRANSCRIPTIONAL_REGULATION_BY_RUNX3	0.459968	0.771991	0.0354849	-0.267392	-0.993064	78	Smurf1,Mamld1,Ep300,Notch1,Maml3,Maml2,Smad3,Src,Tead3,Smad4,Ctnnb1,Yap1,Psmd3,Psmc1
REACTOME_SEMA4D_INDUCED_CELL_MIGRATION_AND_GROWTH_CONE_COLLAPSE	0.459976	0.771991	0.0295531	-0.419847	-0.99895	11	Rock2,Plxnb1,Arhgef11,Rock1,Arhgef12
BIOCARTA_LIS1_PATHWAY	0.460777	0.772261	0.030166	-0.38982	-0.989076	14	Clip1,Dcx,Abl1
BIOCARTA_EXTRINSIC_PATHWAY	0.461031	0.772261	0.0299194	-0.396112	-0.989421	13	Proc,F3,Pros1,F2r
BIOCARTA_BARRESTIN_SRC_PATHWAY	0.462332	0.773396	0.023253	0.404989	0.99993	16	Kcna2,Fgr,Dnm1,Hras,Hck,Map2k2,Arrb1,Mapk1,Kcna3,Gnas
BIOCARTA_HES_PATHWAY	0.462605	0.773396	0.0294489	-0.419106	-0.997187	11	Notch1,Gsk3b,Hes1,Fzd1,Notch2
BIOCARTA_LECTIN_PATHWAY	0.463242	0.773713	0.0285996	-0.473595	-1.00172	7	Masp1,C4b,C6,C2,C7
REACTOME_SYNTHESIS_OF_PE	0.464261	0.774187	0.023558	0.436871	1.00647	12	Cept1,Pcyt2,Etnk2
REACTOME_CA2_PATHWAY	0.464423	0.774187	0.0319176	-0.303446	-0.99381	40	Fzd6,Fzd3,Gng13,Wnt11,Ppp3r1,Fzd4,Ctnnb1,Gnb2
REACTOME_CHAPERONIN_MEDIATED_PROTEIN_FOLDING	0.465315	0.774926	0.0313952	-0.308156	-0.98315	36	Rgs6,Sphk1,Gng13,Rgs7,Gnaq,Gnb2
REACTOME_SYNTHESIS_OF_ACTIVE_UBIQUITIN_ROLES_OF_E1_AND_E2_ENZYMES	0.466114	0.774939	0.0224513	0.348594	0.998278	31	Ube2c,Ube2s,Uba52,Ube2b,Ube2w,Ube2t,Ube2a,Ube2l3
REACTOME_BIOTIN_TRANSPORT_AND_METABOLISM	0.46622	0.774939	0.0236534	0.445414	1.00478	11	Pdzd11,Mccc1,Slc5a6,Btd,Pcca,Mccc2
REACTOME_FORMATION_OF_SENESCENCE_ASSOCIATED_HETEROCHROMATIN_FOCI_SAHF	0.468037	0.777212	0.0301163	-0.37392	-0.98025	16	Ep400,Cabin1,Hira
REACTOME_COLLAGEN_DEGRADATION	0.469667	0.778534	0.0324724	-0.289165	-0.989171	49	Col10a1,Furin,Col13a1,Col7a1,Mmp20,Col11a1,Mmp15,Mmp14,Col18a1,Col4a5,Mmp2,Col4a3,Mmp8
REACTOME_RAB_GERANYLGERANYLATION	0.469756	0.778534	0.0335508	-0.278022	-0.990876	61	Rab3b,Rab43,Rab35,Rab11b,Rab10,Rab3d,Chml
REACTOME_P130CAS_LINKAGE_TO_MAPK_SIGNALING_FOR_INTEGRINS	0.470515	0.778534	0.0299585	-0.379585	-0.981459	15	Vwf,Bcar1,Src
REACTOME_ACTIVATION_OF_BAD_AND_TRANSLOCATION_TO_MITOCHONDRIA	0.470674	0.778534	0.0293924	-0.403659	-0.985026	12	Ppp3r1,Ywhaz,Bcl2
REACTOME_GAP_JUNCTION_DEGRADATION	0.471205	0.778534	0.023481	0.443887	1.00134	11	Ap2m1,Gja1,Dnm1,Dab2,Clta
REACTOME_GOLGI_CISTERNAE_PERICENTRIOLAR_STACK_REORGANIZATION	0.471933	0.778534	0.0235818	0.45536	1.00438	10	Plk1,Gorasp1
REACTOME_O_GLYCOSYLATION_OF_TSR_DOMAIN_CONTAINING_PROTEINS	0.471989	0.778534	0.0313952	-0.305088	-0.986462	38	Adamtsl4,Adamts18,Thsd1,Adamts6,Sspo,Sbspon,Adamtsl2,Adamts7
REACTOME_REGULATION_OF_TP53_DEGRADATION	0.474576	0.780235	0.0222095	0.335731	0.986014	36	Chek2,Ccna2,Uba52,Akt2,Cdk1
REACTOME_VASOPRESSIN_REGULATES_RENAL_WATER_HOMEOSTASIS_VIA_AQUAPORINS	0.474882	0.780235	0.0306423	-0.330443	-0.977612	26	Aqp3,Aqp2,Gng13,Rab11fip2,Gnb2,Myo5b
WP_METHYLATION	0.475092	0.780235	0.0283283	-0.452609	-0.991625	8	Tpmt,Inmt
REACTOME_LGI_ADAM_INTERACTIONS	0.475269	0.780235	0.0289582	-0.414832	-0.987018	11	Adam22,Stx1a,Lgi4,Stx1b
BIOCARTA_SUMO_PATHWAY	0.475404	0.780235	0.0240424	0.527436	1.0125	6	Sumo1,Uba2,Sae1,Sumo2
REACTOME_FORMATION_OF_FIBRIN_CLOT_CLOTTING_CASCADE	0.475731	0.780235	0.031072	-0.312628	-0.979032	33	Proc,Gp1bb,Vwf,F3,F8,Serpine2
REACTOME_BILE_ACID_AND_BILE_SALT_METABOLISM	0.477514	0.781505	0.0221829	0.351708	0.986101	28	Slc27a2,Slc51a,Ch25h,Amacr,Acot8
REACTOME_COBALAMIN_CBL_VITAMIN_B12_TRANSPORT_AND_METABOLISM	0.477833	0.781505	0.0227591	0.404676	0.984875	15	Mmut,Mmachc,Mmaa,Abcd4,Mmab,Mtr,Cd320,Mtrr
BIOCARTA_PTEN_PATHWAY	0.478152	0.781505	0.0297543	-0.368135	-0.976576	17	Bcar1,Akt1,Pdpk1,Pik3r1,Ilk,Itgb1,Foxo3,Sos1,Mapk3,Pdk2
WP_GPCRS_ORPHAN	0.478315	0.781505	0.0297157	-0.370708	-0.971831	16	Gpr179,Gpr161,Adgrf2,Gpr137b,Adgrf5,Gpr4,Gpr137c
REACTOME_INTERLEUKIN_23_SIGNALING	0.480596	0.783368	0.0277357	-0.487398	-0.986964	6	Il23a,Stat3
REACTOME_TRANSCRIPTIONAL_REGULATION_OF_GRANULOPOIESIS	0.480821	0.783368	0.0277275	-0.48731	-0.986784	6	Rara
REACTOME_RECRUITMENT_OF_NUMA_TO_MITOTIC_CENTROSOMES	0.48146	0.783368	0.0204483	0.289695	0.990884	85	Haus5,Plk4,Dynll1,Haus3,Plk1,Tuba1b,Cep41,Hsp90aa1,Nek2,Cdk1,Tubgcp3,Haus1,Nde1,Cep135,Cep76,Haus6,Nedd1,Haus7,Cenpj,Cep78,Tubgcp4,Tubb2a
REACTOME_PHASE_2_PLATEAU_PHASE	0.48156	0.783368	0.028529	-0.421575	-0.97963	10	Akap9,Kcnq1,Kcne4
REACTOME_RUNX2_REGULATES_BONE_DEVELOPMENT	0.481724	0.783368	0.0276944	-0.486693	-0.985535	6	Smad4,Runx2,Cbfb,Ar
WP_GLYCOLYSIS_AND_GLUCONEOGENESIS	0.483901	0.785576	0.0213964	0.320975	0.984416	44	Hk3,Mpc2,Pdhb,Pck1,Pklr,Aldob,Ldha,Pgam1,Gpi1,Mdh1,Mpc1,Slc2a3,Eno1,Got1,Dld,Tpi1,Pfkm,Ldhb,Fbp2,Pfkp,Pgk1
REACTOME_FGFRL1_MODULATION_OF_FGFR1_SIGNALING	0.483991	0.785576	0.0235996	0.49841	1.00184	7	Fgf23,Fgf10,Fgf2
REACTOME_N_GLYCAN_TRIMMING_IN_THE_ER_AND_CALNEXIN_CALRETICULIN_CYCLE	0.48445	0.785583	0.0225057	0.397044	0.980313	16	Canx,Uba52
REACTOME_CYTOSOLIC_SENSORS_OF_PATHOGEN_ASSOCIATED_DNA	0.485507	0.786052	0.0307043	-0.31518	-0.977711	32	Aim2,Ep300,Ikbkg,Ctnnb1,Dhx9,Dtx4,Trim56,Ubc,Nkiras1
REACTOME_PHYSIOLOGICAL_FACTORS	0.486101	0.786052	0.0237676	0.554066	1.01618	5	Nppc,Mme
REACTOME_CREB1_PHOSPHORYLATION_THROUGH_NMDA_RECEPTOR_MEDIATED_ACTIVATION_OF_RAS_SIGNALING	0.486105	0.786052	0.027417	-0.513502	-0.986356	5	Rps6ka2
BIOCARTA_IRES_PATHWAY	0.487253	0.787171	0.0236414	0.523025	1.00403	6	Eif4a2,Eif4e,Eif3a
REACTOME_INTERLEUKIN_4_AND_INTERLEUKIN_13_SIGNALING	0.489428	0.789702	0.0228709	0.436474	0.984611	11	Il13ra2,Il2rg,Hsp90b1,Socs1,Socs5
REACTOME_SIGNALING_BY_INSULIN_RECEPTOR	0.490792	0.789702	0.0206621	0.303501	0.985324	61	Atp6v0b,Fgf23,Fgf10,Atp6v0c,Trib3,Fgf2,Akt2,Them4,Flt3l,Grb10,Atp6v1g1,Atp6v0e,Atp6v1c1,Tlr9,Fgf7
REACTOME_ACTIVATION_OF_MATRIX_METALLOPROTEINASES	0.490934	0.789702	0.0306526	-0.300796	-0.972584	38	Spock3,Furin,Mmp24,Mmp15,Mmp14,Ctsl,Col18a1,Mmp2
REACTOME_COLLAGEN_BIOSYNTHESIS_AND_MODIFYING_ENZYMES	0.491312	0.789702	0.0325789	-0.276339	-0.973198	57	Tll1,Col10a1,Col13a1,Col17a1,Col7a1,Col11a1,Bmp1,Col18a1,Col4a5
REACTOME_RAB_GEFS_EXCHANGE_GTP_FOR_GDP_ON_RABS	0.491413	0.789702	0.0345125	-0.258321	-0.977833	87	Dennd3,Ulk1,Rgp1,Rin3,Rab35,Rab10,Sbf2,Als2cl,Dennd4a,Akt1,Chml,Trappc10,Rin1,Ccz1,Rab31,Rab6a,Rabgef1,Dennd2c,Rab18,Rab12,Rab5b,Dennd6b,Trappc11,Rab27b,Gdi1,Rab38,Chm,Dennd2b,Rab5a,Dennd5b,Rab5c
REACTOME_TIGHT_JUNCTION_INTERACTIONS	0.492329	0.789702	0.0273125	-0.482412	-0.976867	6	Pard6g
BIOCARTA_TCR_PATHWAY	0.492469	0.789702	0.0213318	0.323968	0.978244	41	Cd3e,Lck,Cd3g,Nfkb1,Calm3,Cd3d,Lat,Hras,Cd247,Nfatc4,Prkca,Nfkbia,Pik3ca,Fyn,Nfatc1,Nfatc3,Prkcb,Zap70,Pik3cg
REACTOME_INTERLEUKIN_2_FAMILY_SIGNALING	0.492478	0.789702	0.0216428	0.34375	0.977486	30	Il21r,Lck,Il9r,Il2rg,Syk,Il2ra,Pik3cd,Inppl1,Pik3ca,Ptpn6,Il2rb,Csf2rb
BIOCARTA_IL7_PATHWAY	0.493106	0.789976	0.0291597	-0.367177	-0.962574	16	Ep300,Crebbp,Jak1,Pik3r1,Bcl2,Ptk2b
REACTOME_GPVI_MEDIATED_ACTIVATION_CASCADE	0.494901	0.792117	0.0214964	0.340869	0.981317	32	Lcp2,Lck,Syk,Pdpn,Rac2,Col1a1,Cdc42,Lat,Pik3ca,Fyn,Col1a2,Fcer1g,Ptpn6,Pik3cg,Rhob,Vav1,Rhoa,Rhog
REACTOME_GAMMA_CARBOXYLATION_OF_PROTEIN_PRECURSORS	0.497717	0.795886	0.0273285	-0.45775	-0.968203	7	Proc,Pros1
REACTOME_POST_TRANSCRIPTIONAL_SILENCING_BY_SMALL_RNAS	0.498195	0.795914	0.027106	-0.479467	-0.970904	6	Tnrc6a,Ago1
BIOCARTA_MAL_PATHWAY	0.499495	0.797253	0.0290585	-0.354993	-0.955889	18	Mal,Diaph1,Rock1,Mapk8,Limk1,Raf1,Map2k1,Acta1
WP_PTF1A_RELATED_REGULATORY_PATHWAY	0.500836	0.798372	0.0280202	-0.405078	-0.963809	11	Prox1,Notch1,Ctnnb1
REACTOME_CLASS_C_3_METABOTROPIC_GLUTAMATE_PHEROMONE_RECEPTORS	0.501121	0.798372	0.0268873	-0.507389	-0.974615	5	Gabbr1,Tas1r3
REACTOME_CATION_COUPLED_CHLORIDE_COTRANSPORTERS	0.503069	0.799622	0.0232125	0.544973	0.999508	5	Slc12a5,Slc12a1,Slc12a7
REACTOME_VITAMIN_B2_RIBOFLAVIN_METABOLISM	0.503411	0.799622	0.0231147	0.515565	0.989709	6	Acp5,Slc52a2,Rfk,Flad1
REACTOME_METABOLISM_OF_STEROID_HORMONES	0.503458	0.799622	0.0213765	0.343848	0.969169	29	Akr1b1,Cyp11a1,Fdxr,Hsd17b1,Stard4,Stard3nl,Stard6
REACTOME_NOD1_2_SIGNALING_PATHWAY	0.503757	0.799622	0.0300175	-0.311582	-0.96655	32	Tab3,Traf6,Tab2,Ikbkg,Map2k6,Ubc,Map3k7,Cyld,Mapk11
REACTOME_ASSEMBLY_OF_COLLAGEN_FIBRILS_AND_OTHER_MULTIMERIC_STRUCTURES	0.508513	0.804945	0.0308816	-0.286553	-0.969215	47	Tll1,Col10a1,Col7a1,Mmp20,Col11a1,Ctsl,Bmp1,Col18a1,Col4a5
REACTOME_SYNTHESIS_OF_PIPS_AT_THE_ER_MEMBRANE	0.508516	0.804945	0.0266342	-0.502827	-0.965852	5	Mtmr2,Sbf1
REACTOME_ACTIVATED_NOTCH1_TRANSMITS_SIGNAL_TO_THE_NUCLEUS	0.508961	0.804945	0.0277357	-0.40245	-0.957556	11	Notch1,Dtx4,Dtx2,Ubc
REACTOME_METABOLISM_OF_STEROIDS	0.508975	0.804945	0.0192341	0.279684	0.975997	96	Slc27a2,Slc51a,Akr1b1,Sqle,Ran,Cyp11a1,Ch25h,Amacr,Fdxr,Hsd17b1,Fdps,Idi1,Stard4,Acot8,Stard3nl
REACTOME_NUCLEOTIDE_CATABOLISM	0.511557	0.808289	0.02099	0.335577	0.969911	33	Nudt5,Dnph1,Nudt15,Entpd7,Nudt1,Samhd1,Itpa,Entpd5,Nt5c3,Pnp,Upp1,Adprm
BIOCARTA_HIVNEF_PATHWAY	0.512669	0.808369	0.0201974	0.303254	0.964805	54	Cycs,Parp1,Traf1,Tradd,Tnfrsf1b,Fadd,Traf2,Arhgdib,Lmnb2,Nfkb1,Casp2,Bid
REACTOME_DOPAMINE_RECEPTORS	0.513139	0.808369	0.0253913	-0.67109	-1.01395	2	Drd4
BIOCARTA_CLASSIC_PATHWAY	0.513948	0.808369	0.0273767	-0.411093	-0.955273	10	C4b,C6,C2,C7,C1ra,C1qb,C1qa,C1s1,C3,Hc
BIOCARTA_IGF1MTOR_PATHWAY	0.514234	0.808369	0.0214913	0.378264	0.960585	18	Igf1,Eif4e,Eif2s1,Eif2s2,Eif2s3x,Eif4ebp1,Inppl1,Pik3ca,Pten
REACTOME_ORGANIC_ANION_TRANSPORTERS	0.514698	0.808369	0.0220719	0.429056	0.967878	11	Slc25a22,Slc17a6,Slc25a11,Slc25a1,Slc17a7,Slc25a10
BIOCARTA_EDG1_PATHWAY	0.51471	0.808369	0.0284414	-0.342059	-0.951042	20	Sphk1,Akt1,Smpd2,Pik3r1,Smpd1
REACTOME_MAPK6_MAPK4_SIGNALING	0.514885	0.808369	0.0196156	0.290805	0.971332	73	Psme2b,Psme2,Psmb10,Psmd14,Psmb5,Psmd7,Psmb8,Uba52,Psma5,Psme1,Cdk1,Psmb4,Psma8,Psma7,Psmb1,Psmb6,Psma3,Psma4,Psmd5,Cdc42,Psmc5,Hspb1,Psma1,Psmd6
REACTOME_MAPK3_ERK1_ACTIVATION	0.517013	0.810926	0.0222361	0.450756	0.967878	9	Il6,Cdk1
REACTOME_THE_PHOTOTRANSDUCTION_CASCADE	0.517452	0.810926	0.0213864	0.366129	0.960951	21	Fnta,Guca1a,Guca1b,Calm3,Sag,Camkmt,Ppef1,Rho,Metap1
REACTOME_CARDIAC_CONDUCTION	0.519274	0.811934	0.0330257	-0.257059	-0.966077	83	Trpc1,Itpr3,Camk2b,Akap9,Kcnd3,Kcnq1,Kcnk12,Atp1b2,Kcnk9,Itpr2,Fxyd1,Kcne4,Slc8a3,Kcnk1,Kcnip4,Kcnk4,Ryr1,Ces1d,Camk2d,Kcnj4
REACTOME_RHO_GTPASES_ACTIVATE_PAKS	0.520112	0.811934	0.0284764	-0.333073	-0.948935	22	Nf2,Flna,Pak1
REACTOME_RELEASE_OF_HH_NP_FROM_THE_SECRETING_CELL	0.520287	0.811934	0.0225877	0.506775	0.972836	6	Disp2,Ihh,Dhh
REACTOME_SIGNALING_BY_NTRK1_TRKA	0.520448	0.811934	0.0316817	-0.2695	-0.963518	62	Rps6ka2,Ppp2r1a,Ralgds,Ap2a1,Chd4,Ap2b1,Rapgef1,Ppp2cb,Frs2,Dusp4,Shc2,Irs2,Pik3r1,Rps6ka3,Ngf,Mapkapk2
BIOCARTA_BARRESTIN_PATHWAY	0.52079	0.811934	0.0220089	0.439083	0.96848	10	Kcna2,Dnm1,Ppara
REACTOME_RELAXIN_RECEPTORS	0.520917	0.811934	0.0251393	-0.666169	-1.00651	2	Rxfp3,Insl3
REACTOME_TRANSCRIPTIONAL_ACTIVITY_OF_SMAD2_SMAD3_SMAD4_HETEROTRIMER	0.521815	0.812601	0.0205547	0.322203	0.963541	39	Tfdp1,Parp1,E2f4,Rbl1,Cdk8,Uba52
REACTOME_REGULATION_OF_PYRUVATE_DEHYDROGENASE_PDH_COMPLEX	0.522731	0.813294	0.0214463	0.400476	0.959215	14	Pdp2,Pdhb,Gstz1
REACTOME_INHIBITION_OF_DNA_RECOMBINATION_AT_TELOMERE	0.523219	0.813321	0.0203977	0.317709	0.959346	41	H2ax,Terf1,Pot1a,Acd,H4c9,H4c18,H2ac8,H2bc23,H2ac11,H4c14,H2bc6,H2bc9,H3f3a,H2ac13,Terf2,H2aj
REACTOME_NUCLEAR_EVENTS_KINASE_AND_TRANSCRIPTION_FACTOR_ACTIVATION	0.524435	0.814478	0.0288947	-0.315964	-0.944435	27	Rps6ka2,Ppp2r1a,Chd4,Ppp2cb,Dusp4,Rps6ka3,Mapkapk2,Mapk11
REACTOME_ELECTRIC_TRANSMISSION_ACROSS_GAP_JUNCTIONS	0.526008	0.815356	0.025488	-0.59338	-0.989685	3	Panx2,Gjc1,Panx1
REACTOME_FRS_MEDIATED_FGFR3_SIGNALING	0.526485	0.815356	0.0214713	0.407585	0.957046	13	Fgf23,Fgf2,Hras
REACTOME_AZATHIOPRINE_ADME	0.526861	0.815356	0.0207657	0.34526	0.952674	26	Nudt15,Guk1,Nme2,Slc28a2,Impdh2,Nme1
REACTOME_PI_3K_CASCADE_FGFR1	0.526889	0.815356	0.0215467	0.416894	0.960449	12	Fgf23,Fgf10,Fgf2
REACTOME_DERMATAN_SULFATE_BIOSYNTHESIS	0.528878	0.817701	0.0218788	0.446556	0.958859	9	Cspg5,Dse,Ust
BIOCARTA_FREE_PATHWAY	0.529827	0.818436	0.0220299	0.463004	0.961554	8	Sod1,Nfkb1,Gpx1,Gss
REACTOME_ACTIVATION_OF_C3_AND_C5	0.5307	0.819052	0.0222735	0.501847	0.963374	6	Cfp,Hc,C3
REACTOME_INTERLEUKIN_36_PATHWAY	0.532482	0.821068	0.0227035	0.575158	0.981787	4	Il1rap,Il36a,Il36g
REACTOME_SIGNALING_BY_FGFR	0.534587	0.823579	0.0312004	-0.264249	-0.957339	66	Spred2,Ppp2r1a,Gipc1,Fgfrl1,Fgfr1,Klb,Src,Plcg1,Fgfbp1,Gab1,Polr2a,Ppp2cb,Frs2,Ptpn11,Pik3r1,Ubc
WP_STEROID_BIOSYNTHESIS	0.535921	0.824897	0.0222042	0.529477	0.971088	5	Hsd17b1,Hsd17b7
REACTOME_TOLL_LIKE_RECEPTOR_4_TLR4_CASCADE	0.537966	0.827308	0.034323	-0.243732	-0.964075	116	Tirap,Tnip2,Tab3,Rps6ka2,Traf3,Ppp2r1a,Dnm3,Traf6,Dnm2,Ripk1,Tab2,Ikbkg,Lbp,Fbxw11,Ube2d1,Ager,Nlrx1,Map2k6,Ppp2cb,Dusp4,Mapk8,Ptpn11,Ubc,Irak1,Cul1,Nkiras1,Rps6ka3,Mapkapk2,Map3k7
REACTOME_BETA_CATENIN_INDEPENDENT_WNT_SIGNALING	0.538707	0.827711	0.0181098	0.268173	0.962355	118	Psme2b,Psme2,Psmb10,Psmd14,Psmb5,Pfn1,Camk2a,Psmd7,Pard6a,Psmb8,Gng10,Uba52,Psma5,Gnb4,Psme1,Ap2m1,Gngt2,Psmb4,Psma8,Psma7,Psmb1,Gnat2,Psmb6,Psma3,Rac2,Clta,Psma4,Plcb2,Psmd5,Calm3,Psmc5,Gng2,Dvl2,Gng5,Psma1,Ap2s1,Plcb3,Psmd6
REACTOME_FGFR2B_LIGAND_BINDING_AND_ACTIVATION	0.540934	0.829291	0.0219724	0.496942	0.953958	6	Fgf10,Fgf2,Fgf7
REACTOME_ASPARTATE_AND_ASPARAGINE_METABOLISM	0.541407	0.829291	0.0214014	0.431095	0.950862	10	Asns,Got1,Slc25a12,Naalad2,Slc25a13
REACTOME_PHENYLALANINE_AND_TYROSINE_METABOLISM	0.541652	0.829291	0.0216835	0.456893	0.948864	8	Hgd,Gstz1,Qdpr
WP_ELONGATION_OF_VERY_LONG_CHAIN_FATTY_ACIDS	0.541656	0.829291	0.0270353	-0.371817	-0.928736	13	Scd3,Elovl5
REACTOME_SYNTHESIS_OF_DOLICHYL_PHOSPHATE	0.542729	0.829566	0.0219203	0.496185	0.952506	6	Dhdds,Mvd,Dolk,Dolpp1
REACTOME_INTERLEUKIN_20_FAMILY_SIGNALING	0.542935	0.829566	0.0272168	-0.368612	-0.935265	14	Il20rb,Stat3,Ifnlr1,Ptpn11,Il24,Jak2,Tyk2
REACTOME_BIOLOGICAL_OXIDATIONS	0.543277	0.829566	0.0172907	0.257977	0.964144	164	Cyp3a25,Cyp3a11,Gstp2,Ugt2b5,Abhd10,Aoc3,Ahcyl,Cyb5b,Cyp11a1,Aoc1,Ugt1a1,Maoa,Fdxr,Gstp1,Cmbl,Bpnt1,Aadac,Cyp4f40,Gstz1,Ggct,As3mt,Cyp2s1,Mgst3,Ugt1a7c,Ptges3,Gstm4,Nnmt,Cyp51,Ugt2a3,Gsto2,Bphl,Sult4a1,Ugdh,Cyp2c65,Cyp4v3,Mtr,Hpgds,Maob,Trmt112,Aldh3a1,Gstt2,Adh5
REACTOME_SHC_MEDIATED_CASCADE_FGFR4	0.543907	0.829729	0.0210527	0.411106	0.947115	12	Fgf23,Fgf2,Hras
WP_MIR193A_AND_MVP_IN_COLON_CANCER_METASTASIS	0.544345	0.829729	0.0218736	0.495583	0.951351	6	G3bp1,Mvp,Caprin1
BIOCARTA_BBCELL_PATHWAY	0.54639	0.831619	0.0218995	0.524707	0.96234	5	Cd4,Fas,Fasl,Cd40
WP_GLUTATHIONE_METABOLISM	0.546714	0.831619	0.0274009	-0.33956	-0.92938	19	Gclc,Ggt1
REACTOME_CREB_PHOSPHORYLATION	0.54726	0.831619	0.0256978	-0.438267	-0.926995	7	Rps6ka2,Rps6ka3,Mapkapk2
BIOCARTA_SLRP_PATHWAY	0.54751	0.831619	0.0248723	-0.517508	-0.939269	4	Fmod
REACTOME_TRAFFICKING_OF_GLUR2_CONTAINING_AMPA_RECEPTORS	0.550359	0.835211	0.0269806	-0.36515	-0.92648	14	Grip1,Tspan7,Ap2a1,Ap2b1,Grip2
REACTOME_CELLULAR_HEXOSE_TRANSPORT	0.551974	0.836926	0.0270981	-0.357356	-0.923984	15	Slc2a12,Slc2a8,Mfsd4b4,Slc2a1
REACTOME_REACTIONS_SPECIFIC_TO_THE_COMPLEX_N_GLYCAN_SYNTHESIS_PATHWAY	0.553196	0.838044	0.0255158	-0.435802	-0.921781	7	Fuca1
REACTOME_CA2_ACTIVATED_K_CHANNELS	0.554251	0.838709	0.0246694	-0.513102	-0.931272	4	Kcnmb4
REACTOME_MITOCHONDRIAL_UNCOUPLING	0.554607	0.838709	0.0214363	0.469438	0.943601	7	Slc25a14,Slc25a4,Ucp2,Pm20d1,Ucp3
REACTOME_THE_ACTIVATION_OF_ARYLSULFATASES	0.556098	0.840229	0.0210964	0.436429	0.937114	9	Arsi,Arsj,Arsb,Arsa,Sumf2
REACTOME_EPH_EPHRIN_MEDIATED_REPULSION_OF_CELLS	0.558027	0.842155	0.0281391	-0.303444	-0.933722	31	Ncstn,Vav2,Efna4,Src,Ephb2,Aph1b,Ephb6,Mmp2,Ephb4,Epha1,Yes1,Rac1
REACTOME_SYNTHESIS_OF_GDP_MANNOSE	0.558348	0.842155	0.0214763	0.488717	0.938169	6	Mpi,Gmppb,Gmppa
REACTOME_SODIUM_COUPLED_PHOSPHATE_COTRANSPORTERS	0.559762	0.842894	0.0219567	0.608209	0.966022	3	Slc34a2,Slc20a1,Slc20a2
REACTOME_MHC_CLASS_II_ANTIGEN_PRESENTATION	0.559815	0.842894	0.0177194	0.268867	0.953629	109	Kif11,Canx,Kif2c,Dynll1,Kif22,Kif20a,Racgap1,H2-Eb2,H2-Ob,Tuba1b,Kif18a,Capza2,Kif4,Kif15,Ifi30,Cenpe,Rilp
REACTOME_HIGHLY_SODIUM_PERMEABLE_POSTSYNAPTIC_ACETYLCHOLINE_NICOTINIC_RECEPTORS	0.560902	0.843464	0.0244186	-0.575493	-0.95985	3	Chrna4
REACTOME_CHOLINE_CATABOLISM	0.56117	0.843464	0.0218736	0.561893	0.959144	4	Chdh,Aldh7a1,Slc44a1,Sardh
WP_GLUCURONIDATION	0.562485	0.844706	0.0260047	-0.385181	-0.916467	11	Pgm5,Hk1,Pgm2
REACTOME_BETA_OXIDATION_OF_VERY_LONG_CHAIN_FATTY_ACIDS	0.563177	0.84501	0.0206715	0.414283	0.934552	11	Decr2,Acot8
WP_WHITE_FAT_CELL_DIFFERENTIATION	0.565217	0.847335	0.0279359	-0.301281	-0.934594	32	Rara,Klf15,Rora,Ctnna1,Foxo1,Gata3,Tle3,Srebf1,Klf4
REACTOME_RNA_POLYMERASE_III_TRANSCRIPTION	0.568935	0.852169	0.0194361	0.319908	0.92926	34	Gtf3a,Snapc1,Polr1c,Polr2h,Polr3d,Brf2,Polr3k,Polr2f,Snapc5,Gtf3c3,Gtf3c5,Polr3c,Polr2l
BIOCARTA_LONGEVITY_PATHWAY	0.569535	0.852329	0.0201254	0.385669	0.923751	14	Igf1,Cat,Sod1,Sod2,Sod3,Hras,Pik3ca
REACTOME_IRS_MEDIATED_SIGNALLING	0.570372	0.852841	0.0194658	0.328877	0.926972	29	Fgf23,Fgf10,Trib3,Fgf2,Akt2,Them4,Flt3l,Tlr9,Fgf7
REACTOME_CHOLESTEROL_BIOSYNTHESIS	0.571683	0.853071	0.0195212	0.335002	0.924368	26	Sqle,Fdps,Idi1,Cyp51,Mvd,Mvk,Msmo1,Lbr,Hmgcs1,Pmvk,Tm7sf2
REACTOME_ASSEMBLY_OF_ACTIVE_LPL_AND_LIPC_LIPASE_COMPLEXES	0.572104	0.853071	0.0255367	-0.391411	-0.909536	10	Furin
WP_DRAVET_SYNDROME_SCN1AA1783V_POINT_MUTATION_MODEL	0.572836	0.853071	0.0182825	0.28747	0.940663	64	Slc12a5,Kcna2,Camk2a,Slc16a7,Prr5l,Pcdh19,Maoa,Slc16a1,Gabra4,Ldha,Gabbr2,Slc1a3,Nfkb1,Slc38a3,Gls,Cacna1b,Stxbp3,Prr5,Ppp1r1b,Maob,Gria3,Slc17a7,Slc2a3,Pik3ca
WP_REGULATION_OF_CARDIAC_HYPERTROPHY_BY_MIR208	0.573385	0.853071	0.0215366	0.556587	0.950086	4	Hopx,Gata4
REACTOME_TANDEM_PORE_DOMAIN_POTASSIUM_CHANNELS	0.574232	0.853071	0.0254742	-0.390904	-0.908358	10	Kcnk9,Kcnk1,Kcnk4
REACTOME_ION_HOMEOSTASIS	0.57445	0.853071	0.028529	-0.279469	-0.935422	45	Trpc1,Itpr3,Camk2b,Atp1b2,Itpr2,Fxyd1,Slc8a3,Ryr1,Camk2d,Atp2a1,Atp1a2,Stim1,Ryr2,Fkbp1b
REACTOME_GLYCOSPHINGOLIPID_CATABOLISM	0.574868	0.853071	0.0192174	0.323118	0.925324	31	Arsi,Arsj,Asah2,Hexa,Glb1,Arsb,Neu3,Arsa,Hexb,Sumf2,Ctsa,Smpd3
REACTOME_JOSEPHIN_DOMAIN_DUBS	0.575051	0.853071	0.0201974	0.402133	0.926443	12	Josd2,Uba52,Josd1,Rad23a,Uba52rt,Rps27a
REACTOME_CS_DS_DEGRADATION	0.575391	0.853071	0.0201884	0.402006	0.926149	12	Cspg5,Hexa,Arsb,Hexb
REACTOME_BETA_OXIDATION_OF_HEXANOYL_COA_TO_BUTANOYL_COA	0.575812	0.853071	0.0210818	0.510755	0.936751	5	Hadh,Hadha,Acads,Hadhb,Echs1
REACTOME_SYNTHESIS_OF_BILE_ACIDS_AND_BILE_SALTS	0.576333	0.853071	0.0196977	0.345627	0.924237	23	Slc27a2,Ch25h,Amacr,Acot8
REACTOME_REGULATION_OF_LIPID_METABOLISM_BY_PPARALPHA	0.576744	0.853071	0.0197847	0.365689	0.915337	17	Fabp1,Ppara
REACTOME_POST_TRANSLATIONAL_PROTEIN_MODIFICATION	0.576947	0.853071	0.0128653	0.228947	0.980341	1249	Apoa1,Akp3,Rps2,Lrr1,Hnrnpc,Ccnf,Skp2,Cog8,Ube2c,Rabggtb,Rab29,Canx,Adamtsl3,Apol10b,Ccna2,Prnd,Gcsh,Nup35,Dph5,Riox2,Josd2,Arsi,Clspn,Eef1akmt1,Bet1,Ube2s,Cdc20,Alpi,Dynll1,Alg8,Psme2b,Parp1,Il33,Ino80e,Uhrf2,Polb,Trappc2l,Psme2,Vdac3,Ndufab1,Dtl,Ank1,Pcna,Psmb10,Commd5,Cdca8,Rpl8,Chrdl1,Cfp,Pigz,Fgf23,Nfkb2,Asb16,Klhl41,Senp8,Nup37,Nup205,Rpa1,Pex10,Hspa8,Timp1,Folr2,Csf1,Kbtbd8,Etfb,Nod2,Vdac1…
BIOCARTA_NFKB_PATHWAY	0.57771	0.853091	0.0265058	-0.324512	-0.913932	21	Tnfrsf1a,Traf6,Ripk1,Ikbkg
REACTOME_SERINE_BIOSYNTHESIS	0.578319	0.853091	0.0251933	-0.399274	-0.904049	9	Serinc5,Serinc2,Serinc3,Serinc1
REACTOME_MIRO_GTPASE_CYCLE	0.578442	0.853091	0.0207846	0.459016	0.922652	7	Rhot2,Rhot1,Myo19,Mfn1,Trak2
REACTOME_CARGO_TRAFFICKING_TO_THE_PERICILIARY_MEMBRANE	0.579359	0.853714	0.0275713	-0.288563	-0.926206	37	Mchr1,Sstr3,Nphp3,Bbs4,Exoc1,Cngb1,Bbs9,Exoc2,Pkd2,Ttc8,Inpp5e,Smo
REACTOME_IRAK1_RECRUITS_IKK_COMPLEX	0.580797	0.854621	0.0260554	-0.35702	-0.905854	14	Traf6,Ikbkg,Ubc,Irak1
REACTOME_REGULATION_OF_BACH1_ACTIVITY	0.581348	0.854621	0.0200315	0.400284	0.922183	12	Skp2,Uba52,Skp1
REACTOME_NRIF_SIGNALS_CELL_DEATH_FROM_THE_NUCLEUS	0.581459	0.854621	0.0262013	-0.350492	-0.906235	15	Ncstn,Traf6,Aph1b,Ubc,Ngf
REACTOME_PHASE_1_INACTIVATION_OF_FAST_NA_CHANNELS	0.583258	0.855892	0.0244377	-0.443406	-0.89788	6	Kcnd3,Kcnip4
REACTOME_COPI_INDEPENDENT_GOLGI_TO_ER_RETROGRADE_TRAFFIC	0.583756	0.855892	0.028242	-0.278296	-0.931496	45	Tubal3,Dync1h1,Bicd1,Agpat3,Tuba8,Galnt1,Actr1a,Tubb2b,Pla2g6,Rab6a,Tubb4a,Rab18,Dync1i1,Dync1li1,Bicd2,Dync1i2,Dctn4,Pafah1b1
REACTOME_NEGATIVE_REGULATION_OF_FGFR4_SIGNALING	0.583811	0.855892	0.0268332	-0.311318	-0.912564	25	Ppp2r1a,Klb,Src,Ppp2cb,Frs2,Ptpn11,Ubc
REACTOME_BLOOD_GROUP_SYSTEMS_BIOSYNTHESIS	0.58438	0.856	0.0262013	-0.342104	-0.907522	17	Fut9,B3galt5
REACTOME_RHO_GTPASES_ACTIVATE_NADPH_OXIDASES	0.586104	0.857508	0.0194786	0.348099	0.913631	21	Ncf4,Cyba,Rac2,Ncf1,Ncf2,Noxo1,Prkcb
REACTOME_REGULATION_OF_TBK1_IKK_IKBKE_MEDIATED_ACTIVATION_OF_IRF3_IRF7	0.587	0.857508	0.0195683	0.374991	0.912631	15	Tank,Uba52,Ticam2,Cd14,Ikbke,Ticam1,Tlr4,Uba52rt,Rps27a,Ly96
REACTOME_BUTYRATE_RESPONSE_FACTOR_1_BRF1_BINDS_AND_DESTABILIZES_MRNA	0.587043	0.857508	0.019517	0.363004	0.908616	17	Exosc8,Exosc2,Exosc7,Exosc9,Exosc3,Exosc6,Exosc5,Exosc1
REACTOME_RHOG_GTPASE_CYCLE	0.587395	0.857508	0.0298706	-0.255723	-0.938164	71	Dock4,Erbin,Arhgap1,Vangl1,Arhgap21,Vav2,Dock1,Kalrn,Arhgap32,Arhgap35,Arhgef26,Plekhg3,Ankle2,Ykt6,Elmo2,Dsg2
WP_FATTY_ACID_BIOSYNTHESIS	0.589233	0.859464	0.0193263	0.344665	0.915623	22	Ech1,Decr1,Acsl5,Echdc2,Hadh,Pecr,Mecr,Acaa2,Scd1
REACTOME_INSULIN_RECEPTOR_SIGNALLING_CASCADE	0.590182	0.859932	0.0188641	0.314559	0.918184	35	Fgf23,Fgf10,Trib3,Fgf2,Akt2,Them4,Flt3l,Grb10,Tlr9,Fgf7
REACTOME_RHOBTB2_GTPASE_CYCLE	0.59055	0.859932	0.0192927	0.34436	0.914812	22	Hnrnpc,Hsp90aa1,Cct6a,Tra2b
REACTOME_THE_RETINOID_CYCLE_IN_CONES_DAYLIGHT_VISION	0.59123	0.860197	0.0215215	0.650397	0.949006	2	Awat2,Dhrs3
WP_ROBO4_AND_VEGF_SIGNALING_PATHWAYS_CROSSTALK	0.592283	0.860402	0.0241853	-0.438903	-0.888763	6	Src,Rac1,Vegfa
BIOCARTA_PLC_PATHWAY	0.592367	0.860402	0.0247934	-0.39457	-0.893397	9	Plcg1,Akt1,Pik3r1
WP_ECTODYSPLASIN_A_SIGNALING_IN_HAIR_FOLLICLE_DEVELOPMENT	0.593555	0.861403	0.0199871	0.412472	0.909784	10	Nfkb2,Edaradd,Relb,Ltb,Nfkb1
REACTOME_PRESYNAPTIC_FUNCTION_OF_KAINATE_RECEPTORS	0.594174	0.861577	0.0192801	0.354894	0.90124	18	Gng10,Gnb4,Gngt2,Plcb2,Gng2,Gng5,Plcb3,Gng8
REACTOME_FORMYL_PEPTIDE_RECEPTORS_BIND_FORMYL_PEPTIDES_AND_MANY_OTHER_LIGANDS	0.594806	0.86177	0.0203565	0.450469	0.905471	7	Fpr1,Ccl9,Fpr2,Hebp1
REACTOME_COMMON_PATHWAY_OF_FIBRIN_CLOT_FORMATION	0.59675	0.862563	0.0192425	0.352328	0.903601	19	Pf4,Procr,Serpinc1,Fgb,Thbd
REACTOME_MACROAUTOPHAGY	0.596959	0.862563	0.0165481	0.2595	0.936548	123	Tomm7,Lamtor5,Dynll1,Vdac3,Tomm6,Lamtor2,Vdac1,Tuba1b,Gabarapl2,Prkaa1,Tomm5,Uba52,Tomm20,Atg4b,Tomm22,Tomm70a,Atg4c,Park7,Rragd,Vim,Tomm40,Lamtor3
REACTOME_UNFOLDED_PROTEIN_RESPONSE_UPR	0.597731	0.862563	0.0197628	0.40247	0.907905	11	Eif2s1,Eif2s2,Eif2s3x,Mbtps1,Atf6b
REACTOME_LECTIN_PATHWAY_OF_COMPLEMENT_ACTIVATION	0.597739	0.862563	0.0234339	-0.489992	-0.889328	4	Masp1,Fcnb,Colec11,Fcna
REACTOME_NUCLEOTIDE_BINDING_DOMAIN_LEUCINE_RICH_REPEAT_CONTAINING_RECEPTOR_NLR_SIGNALING_PATHWAYS	0.597851	0.862563	0.0278688	-0.273898	-0.920949	46	Aim2,Bcl2l1,Tab3,Traf6,Tab2,Ikbkg,Map2k6,Txnip,Ubc,Bcl2
REACTOME_SIGNALING_BY_FGFR3	0.599414	0.864097	0.026764	-0.28806	-0.90991	34	Ppp2r1a,Src,Plcg1,Gab1,Ppp2cb,Frs2,Ptpn11,Pik3r1,Ubc
BIOCARTA_MRP_PATHWAY	0.6	0.86422	0.0204483	0.499278	0.915701	5	Gstp2
REACTOME_G_PROTEIN_BETA_GAMMA_SIGNALLING	0.603346	0.868315	0.0186234	0.321293	0.905594	29	Gng10,Btk,Gnb4,Akt2,Gngt2,Arhgef6,Plcb2,Cdc42,Gng2,Gng5,Plcb3,Gng8
REACTOME_RECYCLING_OF_BILE_ACIDS_AND_SALTS	0.604308	0.868976	0.0244632	-0.390972	-0.88525	9	Slc10a2,Ncoa2,Ncoa1,Abcc3
REACTOME_MAPK_TARGETS_NUCLEAR_EVENTS_MEDIATED_BY_MAP_KINASES	0.605403	0.869509	0.0265058	-0.299887	-0.901763	28	Rps6ka2,Ppp2r1a,Ppp2cb,Dusp4,Mapk8,Rps6ka3,Mapkapk2,Mapk11
WP_ESTROGEN_METABOLISM	0.605713	0.869509	0.024425	-0.390184	-0.883465	9	Sult1a1,Ugt1a9
REACTOME_SEMA3A_PLEXIN_REPULSION_SIGNALING_BY_INHIBITING_INTEGRIN_ADHESION	0.606415	0.869509	0.0244059	-0.389902	-0.882828	9	Pip5k1c,Plxna2
WP_FIBRIN_COMPLEMENT_RECEPTOR_3_SIGNALING_PATHWAY	0.60684	0.869509	0.0181671	0.30179	0.911278	41	Cxcl3,Itgam,Il6,Tyrobp,Ticam2,Cxcl10,Fgb,Syk,Itgb2,Cd14,Nfkb1
REACTOME_LAMININ_INTERACTIONS	0.607196	0.869509	0.0254672	-0.344809	-0.891542	15	Col4a5,Col4a3,Nid2,Itga3,Itgb1
REACTOME_HYALURONAN_UPTAKE_AND_DEGRADATION	0.608067	0.86954	0.0193515	0.390865	0.900483	12	Hmmr,Hexa,Gusb,Stab2,Hexb,Lyve1
REACTOME_ACYL_CHAIN_REMODELLING_OF_PI	0.608225	0.86954	0.0192634	0.381935	0.896818	13	Pla2g4c,Plbd1,Mboat7,Pla2g2d,Pla2g2f,Pla2g4f
REACTOME_PDH_COMPLEX_SYNTHESIZES_ACETYL_COA_FROM_PYR	0.610108	0.870715	0.0201929	0.494453	0.906852	5	Pdhb,Dld,Pdhx
REACTOME_INSULIN_RECEPTOR_RECYCLING	0.610183	0.870715	0.0184342	0.320407	0.898341	28	Atp6v0b,Atp6v0c,Atp6v1g1,Atp6v0e,Atp6v1c1,Atp6v1a,Atp6v1f,Atp6v1h,Atp6v0d1
REACTOME_FGFR1B_LIGAND_BINDING_AND_ACTIVATION	0.61056	0.870715	0.0236893	-0.432418	-0.875632	6	Gipc1,Fgfr1
REACTOME_NEUROTRANSMITTER_CLEARANCE	0.612816	0.873212	0.0201254	0.49293	0.904058	5	Maoa,Slc22a1,Comt,Aldh2
WP_SPINAL_CORD_INJURY	0.61364	0.873665	0.0166089	0.266985	0.923987	91	Mmp9,Il1b,E2f1,Il6,Tnfsf13,Arg1,Cxcl10,Ltb4r1,Cdk1,Slit2,Gja1,Vim,Ltb
WP_OMEGA9_FATTY_ACID_SYNTHESIS	0.614708	0.874465	0.0248856	-0.351606	-0.878253	13	Elovl5,Acsl4,Acsl3
REACTOME_TAK1_DEPENDENT_IKK_AND_NF_KAPPA_B_ACTIVATION	0.617321	0.876125	0.0265434	-0.280295	-0.906297	38	Tab3,Traf6,Tab2,Ikbkg,Ager,Nlrx1,Ubc,Irak1,Nkiras1,Map3k7,App,Rela
REACTOME_INTEGRIN_SIGNALING	0.617446	0.876125	0.0260336	-0.298516	-0.892281	27	Vwf,Bcar1,Ptpn1,Src,Akt1
REACTOME_ASSOCIATION_OF_TRIC_CCT_WITH_TARGET_PROTEINS_DURING_BIOSYNTHESIS	0.617637	0.876125	0.0193853	0.404341	0.891851	10	Cct6a,Tcp1,Cct3,Cct8,Cct5
REACTOME_REGULATION_OF_IFNG_SIGNALING	0.618073	0.876125	0.0196544	0.42668	0.886117	8	Ifngr2,Sumo1,Socs1,Ptpn2
REACTOME_GASTRIN_CREB_SIGNALLING_PATHWAY_VIA_PKC_AND_MAPK	0.618411	0.876125	0.0249984	-0.346139	-0.878246	14	Rps6ka2,Egfr,Hbegf
BIOCARTA_LYMPHOCYTE_PATHWAY	0.619787	0.876868	0.0194403	0.414058	0.889078	9	Sele,Itgb2,Sell,Itgal
BIOCARTA_EIF2_PATHWAY	0.619962	0.876868	0.0194361	0.413896	0.88873	9	Eif2s1,Eif2s2,Eif2s3x
REACTOME_CARGO_CONCENTRATION_IN_THE_ER	0.620459	0.876868	0.0180679	0.312043	0.898331	32	Cnih1,Cd59b,Mcfd2,Sec22b,Sar1b,Lman1,Ctsz,Sec24a,Ctsc,Sec24d,Sec23a
BIOCARTA_FMLP_PATHWAY	0.622229	0.877273	0.0180375	0.313232	0.897011	31	Camk2a,Fpr1,Nfkb1,Gna15,Calm3,Map2k3,Ncf1,Hras,Nfatc4,Ncf2,Nfkbia,Nfatc1,Nfatc3
WP_HEDGEHOG_SIGNALING_PATHWAY	0.622454	0.877273	0.0253638	-0.310533	-0.884716	22	Gli1,Ptch2,Shh,Ski,Crebbp,Sufu,Ptch1,Smo
REACTOME_ACTIVATION_OF_BH3_ONLY_PROTEINS	0.62298	0.877273	0.0252137	-0.326777	-0.879913	18	Bmf,Ppp3r1,Ywhaz,Mapk8,Bcl2,Bcl2l11,Pmaip1
REACTOME_SYNTHESIS_OF_IP2_IP_AND_INS_IN_THE_CYTOSOL	0.623002	0.877273	0.0191385	0.394181	0.889206	11	Impa1,Inpp1,Impa2,Isyna1,Inpp4a,Inpp5b
REACTOME_INTERLEUKIN_12_SIGNALING	0.623285	0.877273	0.0198679	0.487437	0.893983	5	P4hb,Il12rb1,Il12rb2,Tyk2,Jak2
REACTOME_NEGATIVE_REGULATION_OF_FGFR2_SIGNALING	0.623864	0.877372	0.0182632	0.324471	0.887565	25	Fgf23,Fgf10,Fgf2,Uba52
REACTOME_ASPARAGINE_N_LINKED_GLYCOSYLATION	0.624437	0.877463	0.0144634	0.240907	0.941347	258	Cog8,Canx,Bet1,Dynll1,Alg8,Trappc2l,Ank1,Tuba1b,Cog4,Nagk,St6galnac5,Npl,Cnih1,Cd59b,Capza2,Alg1,St6galnac4,Mcfd2,Uba52,Cd55,Mpi,Gorasp1,Gmppb,Dpm3,Gosr1,Kdelr3,St6galnac6,Sptbn4,Dhdds,Glb1,Gmppa,Copz2,Gmds,Sec22b,Cog6,B4galt4,Nsf,Sar1b,Chst10,Alg3,Dynll2,Mvd,Trappc6a,Mgat1,Copz1,Lman1,Ctsz,Tubb2a,Sec13,Nanp,St3gal2,Spta1,Dolk,Dctn5,Neu3,Alg6,Arf4,Alg12,Sec24a,Dync1li2,Dpm1,Ctsc,Ctsa,Nans
REACTOME_E3_UBIQUITIN_LIGASES_UBIQUITINATE_TARGET_PROTEINS	0.625735	0.878118	0.0175032	0.292708	0.903341	46	Pcna,Pex10,Uba52,Ube2b,Hltf,Rnf144a,Ube2v2,Ube2a,Ube2l3,Rnf20,H2bc23,Rraga,H2bc6,Ube2n,H2bc9,Uba52rt,Pex12,Rnf181
REACTOME_CLEAVAGE_OF_THE_DAMAGED_PYRIMIDINE	0.626368	0.878118	0.0194531	0.424066	0.880688	8	Ung,Mbd4,Neil1
WP_EXERCISEINDUCED_CIRCADIAN_REGULATION	0.626428	0.878118	0.0174597	0.291694	0.90305	47	Gstp2,G0s2,Hspa8,Cebpb,Idi1,Sumo1,Azin1,Cbx3,Stbd1,Ppp1r3c,Pigf,Psma4,Tob1
REACTOME_PROTEIN_UBIQUITINATION	0.628691	0.879286	0.0169002	0.27634	0.909054	66	Ube2c,Ube2s,Pcna,Pex10,Uba52,Ube2b,Hltf,Ube2w,Rnf144a,Ube2v2,Ube2t,Ube2a,Ube2l3,Rnf20,H2bc23,Rraga,H2bc6,Ube2n,H2bc9,Uba52rt,Pex12,Rnf181
REACTOME_GLYCOGEN_SYNTHESIS	0.628725	0.879286	0.0196544	0.458975	0.881075	6	Ppp1r3c,Gbe1,Gyg1,Gys1,Ugp2
REACTOME_ANCHORING_OF_THE_BASAL_BODY_TO_THE_PLASMA_MEMBRANE	0.628819	0.879286	0.0161954	0.263868	0.916199	93	Haus5,Plk4,Dynll1,Haus3,Plk1,Cep41,Hsp90aa1,Nphp4,Nek2,Cdk1,Haus1,Rab8a,Nde1,Cep135,Cep76,Haus6,Sclt1,Nedd1,Haus7,Cenpj,Rpgrip1l,Cep78
REACTOME_FLT3_SIGNALING	0.629321	0.879286	0.0179243	0.312919	0.889814	30	Lck,Uba52,Akt2,Flt3l,Grb10,Syk,Cdkn1b,Csk,Hras,Pik3ca,Grap2,Uba52rt
WP_GLYCEROLIPIDS_AND_GLYCEROPHOSPHOLIPIDS	0.629807	0.879286	0.0183678	0.332208	0.888352	23	Crls1,Pcyt2,Chpt1,Pemt,Ptdss2,Cds1,Plpp1,Dgat2
REACTOME_GOLGI_ASSOCIATED_VESICLE_BIOGENESIS	0.631486	0.880616	0.0275387	-0.259798	-0.90686	54	Ap1b1,Dnm2,Pik3c2a,Gak,Ocrl,Tpd52l1,Hip1r,Pum1,Vamp2,Dtnbp1,Ap1s3,Sort1,Cpd,Picalm,Ap3b1,Snapin,Golgb1
REACTOME_DRUG_MEDIATED_INHIBITION_OF_CDK4_CDK6_ACTIVITY	0.631779	0.880616	0.0230291	-0.446996	-0.85861	5	Cdk6,Ccnd2,Ccnd1
REACTOME_HDACS_DEACETYLATE_HISTONES	0.633755	0.882657	0.0283804	-0.251921	-0.919049	69	Ncor2,Hmg20b,Arid4b,Arid4a,Mta2,Tbl1x,Phf21a,Chd4,Mta3,Mbd3,Rest,Gatad2a,H4c8,H2ac24,Gatad2b,Brms1,Sap30l,Mta1,H3c6,Kdm1a,H2bc8,Hdac3,H4c3,Rbbp7
REACTOME_ALPHA_LINOLENIC_OMEGA3_AND_LINOLEIC_OMEGA6_ACID_METABOLISM	0.63427	0.882663	0.0242353	-0.355364	-0.867176	12	Elovl5,Acaa1b,Scp2
REACTOME_TNFR1_MEDIATED_CERAMIDE_PRODUCTION	0.634928	0.882867	0.0230576	-0.423199	-0.856962	6	Tnfrsf1a,Smpd2
REACTOME_TRAF6_MEDIATED_INDUCTION_OF_TAK1_COMPLEX_WITHIN_TLR4_COMPLEX	0.63787	0.886245	0.0247279	-0.328528	-0.87151	17	Tab3,Traf6,Tab2
REACTOME_INTERLEUKIN_RECEPTOR_SHC_SIGNALING	0.639861	0.888295	0.0182016	0.341164	0.874969	19	Il2rg,Il2ra,Pik3cd,Inppl1,Pik3ca,Ptpn6,Il2rb,Csf2rb
REACTOME_FACTORS_INVOLVED_IN_MEGAKARYOCYTE_DEVELOPMENT_AND_PLATELET_PRODUCTION	0.6404	0.888329	0.0155829	0.255735	0.917721	118	Kif11,Kifc1,Kif2c,Kif22,Kif20a,Racgap1,Tuba1b,Ehd2,Kifc5b,Sh2b2,Kif18a,Capza2,Kif4,Vps45,Kif15,Kif20b,Cenpe,Kif18b,H3c7,Akap10,H3c8,Ehd1
REACTOME_DISSOLUTION_OF_FIBRIN_CLOT	0.641338	0.888917	0.0238221	-0.361106	-0.859186	11	Serpine2,Plau,Serpine1,Plaur
REACTOME_RA_BIOSYNTHESIS_PATHWAY	0.642109	0.88925	0.0181939	0.353403	0.872562	16	Crabp1,Aldh1a2,Dhrs9,Dhrs4,Rdh13,Rdh5
BIOCARTA_TOB1_PATHWAY	0.642608	0.88925	0.0181824	0.353292	0.872287	16	Cd3e,Cd3g,Il2ra,Tob1,Cd3d,Tgfb3,Cd247
REACTOME_SEALING_OF_THE_NUCLEAR_ENVELOPE_NE_BY_ESCRT_III	0.643483	0.889748	0.0250051	-0.299204	-0.869829	24	Tubal3,Tuba8,Chmp4c,Tubb2b,Tubb4a,Cc2d1b,Chmp2b
REACTOME_ERKS_ARE_INACTIVATED	0.644759	0.8908	0.0240981	-0.343968	-0.859173	13	Ppp2r1a,Ppp2cb,Dusp4
BIOCARTA_ARAP_PATHWAY	0.646146	0.892002	0.0239317	-0.351687	-0.858203	12	Cyth2,Chmp4c,Cyth3,Cyth1
BIOCARTA_RHO_PATHWAY	0.64697	0.892119	0.0245144	-0.314125	-0.873377	20	Gsn,Vcl,Diaph1,Arhgef1,Rock1,Limk1,Arhgef5,Pip5k1a
REACTOME_PROSTACYCLIN_SIGNALLING_THROUGH_PROSTACYCLIN_RECEPTOR	0.647264	0.892119	0.0180755	0.351951	0.868977	16	Gng10,Gnb4,Gngt2,Ptgir,Gng2,Gng5,Gng8
WP_DYSREGULATED_MIRNA_TARGETING_IN_INSULINPI3KAKT_SIGNALING	0.6481	0.892559	0.0250586	-0.297311	-0.871506	25	Prkx,Pik3r1,Mtor,Bcl2,Ccnd2,Bcl2l11,Raf1,Rheb
REACTOME_SYNDECAN_INTERACTIONS	0.649344	0.89356	0.0241915	-0.339298	-0.860887	14	Sdc4,Sdc1,Tgfb1,Itga2
REACTOME_PCP_CE_PATHWAY	0.651796	0.89622	0.0159515	0.263649	0.901796	85	Psme2b,Psme2,Psmb10,Psmd14,Psmb5,Pfn1,Psmd7,Pard6a,Psmb8,Uba52,Psma5,Psme1,Ap2m1,Psmb4,Psma8,Psma7,Psmb1,Psmb6,Psma3,Rac2,Clta,Psma4,Psmd5,Psmc5,Dvl2,Psma1,Ap2s1,Psmd6
REACTOME_DEGRADATION_OF_BETA_CATENIN_BY_THE_DESTRUCTION_COMPLEX	0.654719	0.897942	0.0158552	0.265801	0.900882	79	Psme2b,Psme2,Psmb10,Psmd14,Psmb5,Psmd7,Psmb8,Uba52,Psma5,Skp1,Psme1,Psmb4,Psma8,Psma7,Psmb1,Psmb6,Psma3,Psma4,Psmd5,Ppp2r5d,Psmc5,Psma1,Ppp2r5a,Psmd6
REACTOME_MITF_M_DEPENDENT_GENE_EXPRESSION	0.655302	0.897942	0.0242542	-0.327115	-0.85755	16	Myrip,Ctnnb1
WP_LEPTIN_AND_ADIPONECTIN	0.655584	0.897942	0.0231377	-0.373422	-0.845514	9	Lepr
BIOCARTA_IGF1R_PATHWAY	0.655804	0.897942	0.0244952	-0.304854	-0.868538	22	Akt1,Pik3r1,Raf1,Map2k1,Igf1r,Irs1,Adcy1,Prkacb,Sos1
REACTOME_HYALURONAN_METABOLISM	0.65598	0.897942	0.0178606	0.343024	0.858605	17	Hmmr,Hexa,Gusb,Stab2,Hexb,Lyve1,Cemip
WP_NOVEL_JUNDMP1_PATHWAY	0.656169	0.897942	0.0248526	-0.295924	-0.86744	25	Junb,Dmp1,Ets1
REACTOME_METABOLISM_OF_LIPIDS	0.659307	0.899503	0.0122206	0.228897	0.945054	529	Cyp3a25,Cyp3a11,Fabp1,Crls1,Slc27a2,Fabp2,Arsi,Decr2,Fabp7,Alpi,Slc51a,B3galnt1,Oxct1,Ndufab1,Akr1b1,Sqle,Ran,Agpat1,Dbi,Mmut,Ptgs2,Fabp4,Fabp5,Cyb5b,Bdh2,Dhrs7b,Acp6,Cyp11a1,Arsj,Pla2g4c,Acot13,Rufy1,Ch25h,Cept1,Pon3,Mcee,St6galnac5,Eci1,Asah2,Hsd17b8,Amacr,Decr1,Fut1,Agpat5,Fdxr,Elovl6,Hsd17b1,Gnpat,Fdps,Hacd4,Idi1,Nudt19,A4galt,Cpne7,Acsl5,St6galnac6,Them4,Stard4,Hexa,Acot8,Stard3nl,Cyp4f40,Gl…
REACTOME_TRANSCRIPTIONAL_REGULATION_BY_RUNX1	0.659853	0.899503	0.0328914	-0.224164	-0.929351	164	Smarcd1,Ep300,Smarcc2,Phc2,Ldb1,Auts2,Kmt2d,Psme4,Kmt2b,Setd1b,Hipk2,Abl1,Phc1,Elf1,Lmo1,Smarce1,Kmt2a,Gata3,Smarca4,Pbrm1,Cdk6,Yap1,Ctsl,Psmd3,Tcf3,Psmc1,H3f3b,Arid1a,Setd1a,Elf2,Psmf1,Ptpn11,Ubc,H4c8,Cbx6,Smarcd3,Cbfb,H2ac24
REACTOME_INTERLEUKIN_12_FAMILY_SIGNALING	0.66001	0.899503	0.0180451	0.365033	0.857129	13	Canx,Il27ra,P4hb,Il12rb1
REACTOME_PI_3K_CASCADE_FGFR3	0.660483	0.899503	0.0181174	0.372361	0.857853	12	Fgf23,Fgf2
REACTOME_BUTYROPHILIN_BTN_FAMILY_INTERACTIONS	0.660959	0.899503	0.0226042	-0.394868	-0.8352	7	Ppl
REACTOME_PHOSPHOLIPASE_C_MEDIATED_CASCADE_FGFR4	0.661313	0.899503	0.0186393	0.410479	0.852471	8	Fgf23,Fgf2
BIOCARTA_EFP_PATHWAY	0.661373	0.899503	0.0236833	-0.339079	-0.846962	13	Smurf1
REACTOME_INWARDLY_RECTIFYING_K_CHANNELS	0.661489	0.899503	0.0173516	0.313552	0.865183	26	Kcnj14,Gng10,Gnb4,Gabbr2,Gngt2,Kcnj2,Gng2,Gng5,Gng8
REACTOME_POST_TRANSLATIONAL_MODIFICATION_SYNTHESIS_OF_GPI_ANCHORED_PROTEINS	0.661997	0.899503	0.015987	0.26905	0.894738	71	Akp3,Prnd,Alpi,Pigz,Folr2,Meltf,Dpm3,Vnn1,Pigh,Pigl,Pigf
REACTOME_APOPTOSIS_INDUCED_DNA_FRAGMENTATION	0.662866	0.899976	0.0180641	0.371327	0.855471	12	Hmgb2,H1f1,H1f5,Kpnb1,Dffa,Hmgb1,H1f4
WP_NUCLEOTIDE_GPCRS	0.663548	0.900195	0.0183135	0.388885	0.85776	10	Adora2b,Lpar4,Ltb4r1
REACTOME_RESPONSE_TO_ELEVATED_PLATELET_CYTOSOLIC_CA2	0.66528	0.901419	0.0150239	0.251709	0.907128	122	Apoa1,Pf4,Chid1,Lhfpl2,Timp1,Cyrib,Igf1,Cyb5r1,Plek,Fgb,Ola1,Sparc,Vti1b,Sod1,Anxa5,Sytl4,Cd36,Vegfb,Hgf,Calm3,F13a1,Tgfb3,Stxbp3
REACTOME_PLATELET_SENSITIZATION_BY_LDL	0.665495	0.901419	0.0240301	-0.322008	-0.854212	17	Ppp2r1a,Ppp2r5e,Ppp2cb,Ptpn11
REACTOME_RHO_GTPASES_ACTIVATE_ROCKS	0.666965	0.902703	0.022167	-0.43133	-0.828516	5	Rock2,Rock1
BIOCARTA_BARR_MAPK_PATHWAY	0.667795	0.903118	0.0178719	0.362291	0.850691	13	Kcna2,Dnm1,Map2k2,Arrb1,Mapk1,Kcna3,Gnas
REACTOME_IFNG_SIGNALING_ACTIVATES_MAPKS	0.669838	0.903359	0.0187031	0.443119	0.850638	6	Ifngr2,Mapk1
REACTOME_ANTIGEN_PROCESSING_UBIQUITINATION_PROTEASOME_DEGRADATION	0.670081	0.903359	0.0383017	-0.212659	-0.943543	287	Smurf1,Rnf217,Spsb1,Rnf144b,Wwp1,Trim9,Ube2e2,Fbxo44,Hectd1,Fbxl20,Rnf123,Znrf1,Psme4,Cblb,Fbxl4,Klhl21,Anapc5,Rnf4,Rnf111,Fbxo2,Arih2,Prkn,Mgrn1,Asb4,Uba1,Fbxo11,Siah1a,Fbxo21,Sh3rf1,Mylip,Ubr4,Ubr2,Klhl3,Kctd6,Herc2,Fbxw11,Fbxl12,Fbxo30,Fbxo32,Psmd3,Psmc1,Rnf34,Ube2d1,Huwe1,Lonrf1,Rbbp6,Ube2q2,Ube2e1,Klhl25,Rnf41
REACTOME_DOWNSTREAM_SIGNALING_OF_ACTIVATED_FGFR2	0.67037	0.903359	0.0175141	0.332115	0.851763	19	Fgf23,Fgf10,Fgf2,Fgf7,Hras,Pik3ca
WP_ACETYLCHOLINE_SYNTHESIS	0.670397	0.903359	0.0187713	0.464383	0.851702	5	Pemt,Ache,Pcyt1a
REACTOME_RETROGRADE_TRANSPORT_AT_THE_TRANS_GOLGI_NETWORK	0.670588	0.903359	0.0165043	0.285161	0.874575	44	Cog8,Cog4,Arl1,Tgoln1,Vps52,Rab6b,Cog6,Nsf,Arfrp1,Vamp3,Rab9,Vamp4,Rabepk
REACTOME_PECAM1_INTERACTIONS	0.671595	0.904009	0.0233052	-0.343557	-0.838364	12	Src,Plcg1,Ptpn11,Yes1
REACTOME_DIGESTION_OF_DIETARY_LIPID	0.672383	0.904365	0.0187271	0.463315	0.849743	5	Pnlip,Cel,Pnliprp1,Clps
REACTOME_NUCLEOTIDE_LIKE_PURINERGIC_RECEPTORS	0.674231	0.906032	0.017962	0.376591	0.849526	11	Adora2b,Lpar4,P2ry10,P2ry13,P2ry6
REACTOME_MULTIFUNCTIONAL_ANION_EXCHANGERS	0.674671	0.906032	0.0184577	0.417419	0.839038	7	Slc26a4,Slc26a6
BIOCARTA_TNFR2_PATHWAY	0.675748	0.906109	0.0174236	0.337009	0.84355	17	Traf1,Tank,Tnfrsf1b,Traf2,Nfkb1,Elp1
BIOCARTA_PLCE_PATHWAY	0.675778	0.906109	0.0179281	0.376192	0.848625	11	Ptger1,Adrb2
REACTOME_ACTIVATION_OF_THE_PHOTOTRANSDUCTION_CASCADE	0.676636	0.906306	0.0214163	-0.500813	-0.835293	3	Cngb1
REACTOME_PROLACTIN_RECEPTOR_SIGNALING	0.677339	0.906306	0.018399	0.416212	0.836613	7	Prlr,Skp1,Rbx1
REACTOME_SMAC_XIAP_REGULATED_APOPTOTIC_RESPONSE	0.677499	0.906306	0.0219203	-0.426889	-0.819987	5	Casp7,Casp3,Xiap
REACTOME_REGULATION_OF_KIT_SIGNALING	0.679472	0.908129	0.0176164	0.359384	0.843865	13	Lck,Sh2b2,Fyn,Ptpn6
BIOCARTA_NDKDYNAMIN_PATHWAY	0.680318	0.908129	0.0175981	0.359122	0.84325	13	Nme2,Nme1,Dnm1,Calm3
REACTOME_CLASS_I_MHC_MEDIATED_ANTIGEN_PROCESSING_PRESENTATION	0.68044	0.908129	0.012707	0.232679	0.930462	332	Lrr1,Ccnf,Skp2,Ube2c,Canx,Ncf4,Ube2s,Cdc20,Psme2b,Cdc16,Psme2,Blmh,Psmb10,Herc6,Asb16,Klhl41,Kbtbd8,Cdc26,Psmd14,Uba5,Psmb5,Ube2l6,Dzip3,Psmd7,Psmb8,Uba52,Ubac1,H2-Q10,Psma5,Cyba,Trim32,Mrc2,Skp1,Psme1,Anapc11,Ube2b,Fbxl16,Znrf2,Fbxl8,Psmb4,Fcgr1,Sec22b,B2m,Eloc,H2-T22,Sar1b,Traip,Psma8,Asb11,Ube2w,Psma7,Trim71,Wsb1,Psmb1,Psmb6,Psma3,Ube2v2,Ube2a,Cd36,H2-Q2,Psma4,Anapc10,Snap23,Psmd5,Fbxl5,Sec13,…
REACTOME_NR1H2_NR1H3_REGULATE_GENE_EXPRESSION_TO_CONTROL_BILE_ACID_HOMEOSTASIS	0.681408	0.908719	0.0219359	-0.403377	-0.816824	6	Ncor2,Ncoa1
REACTOME_INFLAMMASOMES	0.683107	0.909622	0.0174091	0.352287	0.843794	14	Mefv,Txn1,Pstpip1
REACTOME_MRNA_EDITING_C_TO_U_CONVERSION	0.683138	0.909622	0.0212676	-0.496834	-0.828657	3	Apobec3,Apobec1,A1cf
REACTOME_GAP_JUNCTION_ASSEMBLY	0.685011	0.911413	0.0237194	-0.29409	-0.849437	23	Tubal3,Tuba8,Gja4,Gjb3,Tubb2b,Gja5,Tubb4a
REACTOME_ENDOGENOUS_STEROLS	0.6884	0.914389	0.0235818	-0.301871	-0.850167	21	Cyp39a1,Ncoa2,Ncoa1,Ahr,Cyp46a1
REACTOME_RHOBTB_GTPASE_CYCLE	0.688581	0.914389	0.024425	-0.273188	-0.862931	34	Tmod3,Srrm1,Rhobtb1,Actn1,Spen,Myo6,Twf1,Rock2,Rbbp6,Msi2,Cdc37,Rock1,Rhobtb2,Cpsf7
REACTOME_DISPLACEMENT_OF_DNA_GLYCOSYLASE_BY_APEX1	0.689234	0.914389	0.0178569	0.388269	0.833703	9	Ung,Apex1,Mbd4
WP_MATRIX_METALLOPROTEINASES	0.689477	0.914389	0.0167076	0.304202	0.846305	27	Mmp9,Timp1,Mmp3,Mmp25
REACTOME_AQUAPORIN_MEDIATED_TRANSPORT	0.689895	0.914389	0.024508	-0.279348	-0.859576	31	Aqp3,Aqp2,Gng13,Rab11fip2,Gnb2,Myo5b,Aqp8,Gng4
REACTOME_FGFR1C_LIGAND_BINDING_AND_ACTIVATION	0.692102	0.916454	0.0180793	0.40932	0.82276	7	Fgf23,Fgf2
REACTOME_SYNTHESIS_OF_5_EICOSATETRAENOIC_ACIDS	0.692515	0.916454	0.0215769	-0.420223	-0.807182	5	Ltc4s
BIOCARTA_FOSB_PATHWAY	0.693874	0.916942	0.0186314	0.497117	0.848572	4	Ppp1r1b,Jund,Fosb
REACTOME_ESTROGEN_DEPENDENT_NUCLEAR_EVENTS_DOWNSTREAM_OF_ESR_MEMBRANE_SIGNALING	0.693945	0.916942	0.0177564	0.386516	0.829939	9	Akt2,Creb1,Cdkn1b,Xpo1,Mapk1
REACTOME_INTERFERON_ALPHA_BETA_SIGNALING	0.695436	0.918209	0.0169906	0.322751	0.837215	20	Abce1,Uba52,Ifnar2,Socs1,Ptpn6,Kpnb1,Uba52rt,Rps27a
WP_FATTY_ACID_BETAOXIDATION	0.696303	0.918652	0.0163772	0.294911	0.84901	32	Eci1,Decr1,Acsl5,Acadm,Acadvl,Hadh,Gk,Cpt2,Cpt1b,Gpd2,Dld,Tpi1,Lipe,Slc25a20,Lpl,Hadha
REACTOME_WNT5A_DEPENDENT_INTERNALIZATION_OF_FZD2_FZD5_AND_ROR2	0.698013	0.91989	0.0226869	-0.336495	-0.82113	12	Ror1,Ap2a1,Ap2b1
REACTOME_SODIUM_CALCIUM_EXCHANGERS	0.698831	0.91989	0.0176531	0.385217	0.827149	9	Slc8a1,Calm3,Sri
REACTOME_RNA_POLYMERASE_III_TRANSCRIPTION_INITIATION_FROM_TYPE_1_PROMOTER	0.699322	0.91989	0.016501	0.302102	0.840462	27	Gtf3a,Polr1c,Polr2h,Polr3d,Polr3k,Polr2f,Gtf3c3,Gtf3c5,Polr3c,Polr2l
REACTOME_GLUCAGON_TYPE_LIGAND_RECEPTORS	0.699372	0.91989	0.023889	-0.285361	-0.844239	26	Glp1r,Adcyap1,Gng13
REACTOME_ER_TO_GOLGI_ANTEROGRADE_TRANSPORT	0.700926	0.920533	0.0137962	0.242816	0.895118	145	Cog8,Bet1,Dynll1,Trappc2l,Ank1,Tuba1b,Cog4,Cnih1,Cd59b,Capza2,Mcfd2,Cd55,Gorasp1,Gosr1,Kdelr3,Sptbn4,Copz2,Sec22b,Cog6,Nsf,Sar1b,Dynll2,Trappc6a,Copz1,Lman1,Ctsz,Tubb2a,Sec13
BIOCARTA_TPO_PATHWAY	0.700927	0.920533	0.0235996	-0.288618	-0.839055	24	Rasa1,Plcg1,Stat3,Pik3r1,Raf1,Csnk2a2,Map2k1,Fos,Sos1,Jak2
BIOCARTA_CHREBP_PATHWAY	0.701475	0.920553	0.0220614	-0.357638	-0.809775	9	Adcy1,Prkacb,Prkar1a,Prkar2b,Mlxipl,Prkar2a,Gnas,Prkar1b,Ppp2ca
REACTOME_G_BETA_GAMMA_SIGNALLING_THROUGH_CDC42	0.702824	0.920671	0.0168483	0.329689	0.825226	17	Gng10,Gnb4,Gngt2,Arhgef6,Cdc42,Gng2,Gng5,Gng8
BIOCARTA_PDGF_PATHWAY	0.703303	0.920671	0.0239563	-0.280274	-0.852207	29	Rasa1,Plcg1,Stat3,Jak1,Mapk8,Pik3r1,Raf1,Csnk2a2,Map2k1,Pdgfa,Elk1
REACTOME_FATTY_ACYL_COA_BIOSYNTHESIS	0.704144	0.920671	0.0163307	0.298066	0.835704	28	Slc27a2,Hsd17b8,Elovl6,Hacd4,Acsl5,Acsf3,Ppt2
REACTOME_VLDLR_INTERNALISATION_AND_DEGRADATION	0.704153	0.920671	0.0168207	0.329438	0.824598	17	Nr1h3,Uba52,Pcsk9,Ap2m1,Clta,Ap2s1,Ap2a2,Uba52rt
REACTOME_MUSCLE_CONTRACTION	0.704231	0.920671	0.0299782	-0.225578	-0.912237	134	Trpc1,Itpr3,Camk2b,Tmod3,Akap9,Kcnd3,Pxn,Kcnq1,Kcnk12,Dmd,Atp1b2,Pak1,Vcl,Kcnk9,Mybpc2,Itpr2,Fxyd1,Kcne4,Tmod2,Slc8a3,Kcnk1,Kcnip4
REACTOME_TNF_SIGNALING	0.705185	0.921037	0.0258183	-0.249221	-0.876383	56	Ulk1,Tab3,Tnfrsf1a,Ripk1,Tab2,Ikbkg,Smpd2,Ube2d1,Otud1,Ubc,Clip3,Mapkapk2,Map3k7,Sppl2b,Cyld
REACTOME_RHOBTB1_GTPASE_CYCLE	0.705795	0.921037	0.0166564	0.313468	0.832745	22	Hnrnpc,Tra2b,Vim,Gps1,Stk38,Cops4,Rnf20
WP_APOPTOSIS_MODULATION_BY_HSP70	0.706443	0.921037	0.0230348	-0.31433	-0.824034	16	Tnfrsf1a,Ripk1
REACTOME_TRANSPORT_OF_INORGANIC_CATIONS_ANIONS_AND_AMINO_ACIDS_OLIGOPEPTIDES	0.706644	0.921037	0.0145243	0.253111	0.877898	92	Slc12a5,Slc26a4,Slc25a22,Slc17a6,Slc7a3,Slc15a3,Slc26a6,Slc6a19,Slc8a1,Slc25a11,Slc1a3,Slc25a26,Slc4a5,Slc6a20a,Slc9a9,Slc25a1,Slc9a5,Slc3a1,Slc34a2,Slc38a3,Calm3,Slc12a1,Sri,Slc7a9,Ahcyl2,Slc1a5,Slc7a7,Slc38a5,Slc17a7,Slc1a6
REACTOME_ACYL_CHAIN_REMODELLING_OF_PS	0.707828	0.921205	0.0231205	-0.307945	-0.829204	18	Osbpl5,Pla2g5,Mboat1,Osbpl10,Pla2g1b,Pla2g10
REACTOME_ION_TRANSPORT_BY_P_TYPE_ATPASES	0.70784	0.921205	0.0249253	-0.258239	-0.86436	45	Camk2b,Atp11c,Atp8b3,Atp1b2,Atp10d,Atp9a,Fxyd1,Atp8a1,Atp9b,Atp7a,Atp2c2,Camk2d
REACTOME_SEROTONIN_RECEPTORS	0.709161	0.921884	0.021312	-0.391578	-0.792931	6	Htr1d,Htr1b,Htr2b
REACTOME_CLASS_I_PEROXISOMAL_MEMBRANE_PROTEIN_IMPORT	0.709596	0.921884	0.0230804	-0.30772	-0.828598	18	Pex14,Pex16,Pex3,Slc25a17,Pex26,Pex13,Pex2,Acbd5,Atad1,Pxmp4,Abcd1,Abcd2,Fis1,Aldh3a2,Pex11b,Pex19,Abcd3,Pex12
REACTOME_MUSCARINIC_ACETYLCHOLINE_RECEPTORS	0.710372	0.921884	0.0207138	-0.433889	-0.787501	4	Chrm3,Chrm2,Chrm1,Chrm4
BIOCARTA_ACH_PATHWAY	0.711459	0.921884	0.0225112	-0.324535	-0.810635	13	Chrnb1,Akt1,Pik3r1,Ptk2b
REACTOME_HEMOSTASIS	0.711477	0.921884	0.0111505	0.225352	0.928384	509	Apoa1,Pf4,Chid1,Kif11,Lhfpl2,Kifc1,Lcp2,Kif2c,Kif22,Rasgrp2,Igkv15-103,Gm5150,Igha,Jchain,Igkv1-110,Jam2,Kif20a,Racgap1,Timp1,Itgam,Tuba1b,Cyrib,Igf1,Cyb5r1,Lck,Ehd2,Kifc5b,Apbb1ip,Sh2b2,Kif18a,Rap1a,Capza2,Procr,Igkv2-137,Gng10,Kif4,Vps45,Olr1,Kif15,Kif20b,Plek,Jam3,Slc16a1,Sele,Fgr,C1qbp,Serpinc1,Cenpe,Igkv8-21,Sirpb1b,Gnb4,Slc8a1,Kif18b,Fgb,H3c7,Igkv17-121,Pde1a,Akap10,Ola1,Cd244a,Gngt2,Grb14,…
REACTOME_EXTRINSIC_PATHWAY_OF_FIBRIN_CLOT_FORMATION	0.711564	0.921884	0.0211548	-0.412328	-0.792017	5	F3
REACTOME_BETA_OXIDATION_OF_LAUROYL_COA_TO_DECANOYL_COA_COA	0.71444	0.924728	0.0178271	0.440867	0.808572	5	Hadh,Hadha,Hadhb,Echs1
BIOCARTA_EPONFKB_PATHWAY	0.71483	0.924728	0.0172159	0.369527	0.815062	10	Sod2,Nfkb1,Nfkbia
REACTOME_GENERIC_TRANSCRIPTION_PATHWAY	0.715946	0.924953	0.0103772	0.223291	0.937813	757	Atad2,Rpa2,Skp2,Rmi2,Rabggtb,Ccne1,Tfdp1,Cycs,Chek2,Aurka,Chek1,Ccne2,Rfc4,Ccna2,Polr2g,Lamtor5,Cox7a1,Psme2b,Parp1,E2f4,Taf12,Rpa3,Tpx2,Psme2,Prelid3a,H2ax,Tcea1,Pcna,Banp,Psmb10,Txn1,Zfp583,Exo1,Brip1,Rfc2,Lamtor2,Rpa1,Taf15,Zfp582,Rbl1,Zfp868,Cox4i1,Ccnb1,Ndufa4,Prkaa1,Psmd14,Brca1,Rfc5,Pax5,Nr1h3,Gtf2h4,Psmb5,Aurkb,Cox6b1,Ing5,Cox5a,Psmd7,Cdk8,Psmb8,Zfp975,Nelfe,Uba52,Zfp563,Zfp473,E2f6,Cox7c…
REACTOME_NA_CL_DEPENDENT_NEUROTRANSMITTER_TRANSPORTERS	0.716076	0.924953	0.0218891	-0.346268	-0.804636	10	Slc6a6,Slc6a15,Slc6a12
BIOCARTA_AKT_PATHWAY	0.716872	0.92529	0.0228484	-0.297458	-0.827036	20	Akt1,Foxo1,Ikbkg,Pdpk1,Pik3r1
REACTOME_SULFIDE_OXIDATION_TO_SULFATE	0.717509	0.925421	0.0177638	0.439394	0.805871	5	Ethe1,Suox,Slc25a10,Sqor
REACTOME_SEMA4D_MEDIATED_INHIBITION_OF_CELL_ATTACHMENT_AND_MIGRATION	0.722325	0.929956	0.0213665	-0.360062	-0.788864	8	Arhgap35,Plxnb1,Rac1
REACTOME_CHONDROITIN_SULFATE_BIOSYNTHESIS	0.72327	0.929956	0.0163772	0.320071	0.812807	18	Cspg5,Chst3,Chsy1,Chst7
REACTOME_GABA_B_RECEPTOR_ACTIVATION	0.72345	0.929956	0.0236175	-0.266693	-0.842416	34	Gnal,Gabbr1,Gng13,Gnai2,Gnb2,Kcnj15,Gnai1,Adcy2,Kcnj4,Gng4
REACTOME_SIGNALING_BY_ROBO_RECEPTORS	0.723528	0.929956	0.0227813	-0.293763	-0.827331	21	Dag1,Myo9b,Evl,Abl1
BIOCARTA_IL22BP_PATHWAY	0.723718	0.929956	0.0215719	-0.349665	-0.791723	9	Stat3,Jak1,Jak2,Tyk2
REACTOME_ERYTHROCYTES_TAKE_UP_CARBON_DIOXIDE_AND_RELEASE_OXYGEN	0.725732	0.931507	0.0172657	0.386003	0.80164	8	Cyb5r1,Aqp1,Cyb5rl,Car2,Hbb-bt
REACTOME_METABOLISM_OF_ANGIOTENSINOGEN_TO_ANGIOTENSINS	0.726004	0.931507	0.0167281	0.35114	0.808963	12	Ace2,Ctsz,Enpep,Mme,Atp6ap2,Cma1,Cpb1
REACTOME_NEGATIVE_REGULATION_OF_MAPK_PATHWAY	0.727527	0.931685	0.0243045	-0.257893	-0.854871	43	Ppp2r1a,Brap,Dusp9,Dusp1,Dusp5,Dusp10,Ppp2r5e,Ppp2cb,Dusp4,Ubc
REACTOME_GABA_RECEPTOR_ACTIVATION	0.727696	0.931685	0.0239747	-0.259074	-0.848486	40	Gnal,Gabbr1,Gng13,Gnai2,Gnb2,Arhgef9,Kcnj15,Gnai1,Adcy2,Kcnj4,Gng4,Gabra1
REACTOME_DDX58_IFIH1_MEDIATED_INDUCTION_OF_INTERFERON_ALPHA_BETA	0.728263	0.931685	0.0157977	0.286605	0.832521	34	Irf7,Nfkb2,Hsp90aa1,Uba52,Tomm70a,Nfkb1,Ikbke,Irf3,Nfkbia
WP_SIGNAL_TRANSDUCTION_OF_S1P_RECEPTOR	0.72833	0.931685	0.0226759	-0.292857	-0.82478	21	Sphk1,Akt1,Gnai2,Smpd2,Gnai1,Mapk6
REACTOME_FATTY_ACIDS_BOUND_TO_GPR40_FFAR1_REGULATE_INSULIN_SECRETION	0.729439	0.931685	0.017191	0.384722	0.79898	8	Gna15,Plcb2,Plcb3,Ffar1,Gna11
REACTOME_ADENYLATE_CYCLASE_ACTIVATING_PATHWAY	0.729787	0.931685	0.0215921	-0.341626	-0.79385	10	Gnal
BIOCARTA_BCELLSURVIVAL_PATHWAY	0.729919	0.931685	0.0163142	0.328076	0.810031	16	Birc5,Pik3ca,Jund,Pik3cg
REACTOME_INSULIN_PROCESSING	0.730599	0.931865	0.0166361	0.349204	0.804504	12	Exoc8,Slc30a5,P4hb,Ero1b
REACTOME_ENOS_ACTIVATION	0.733662	0.933509	0.0165751	0.348096	0.801952	12	Hsp90aa1,Lypla1,Calm3,Cav1,Spr
REACTOME_CD28_DEPENDENT_VAV1_PATHWAY	0.733833	0.933509	0.0165717	0.347928	0.801565	12	Lck,Cd80,Cd86,Cdc42,Fyn
REACTOME_SIGNALING_BY_ERYTHROPOIETIN	0.734019	0.933509	0.0224242	-0.308538	-0.80885	16	Gab1,Rapgef1,Irs2,Pik3r1
REACTOME_ERYTHROPOIETIN_ACTIVATES_PHOSPHOINOSITIDE_3_KINASE_PI3K	0.73405	0.933509	0.0216682	-0.332498	-0.791118	11	Gab1,Irs2,Pik3r1,Epor,Jak2,Pik3r5
REACTOME_TRANSPORT_OF_CONNEXONS_TO_THE_PLASMA_MEMBRANE	0.735132	0.934197	0.0223486	-0.311424	-0.805221	15	Tubal3,Tuba8,Tubb2b,Tubb4a
REACTOME_DCC_MEDIATED_ATTRACTIVE_SIGNALING	0.736624	0.935404	0.0210624	-0.355087	-0.777964	8	Dock1,Src
REACTOME_PLASMA_LIPOPROTEIN_CLEARANCE	0.737727	0.936116	0.0233402	-0.264602	-0.839008	35	Apoc4,Ldlrap1,Mylip,Npc1,Apoe,Ap2a1,Apobr,Ap2b1
REACTOME_SIGNALING_BY_FGFR2	0.73913	0.937209	0.0148326	0.265928	0.843843	53	Polr2g,Fgf23,Fgf10,Fgf2,Uba52,Ncbp2,Polr2h,Hnrnpa1,Gtf2f1,Ncbp1,Polr2f,Fgf7
REACTOME_TRANSPORT_OF_BILE_SALTS_AND_ORGANIC_ACIDS_METAL_IONS_AND_AMINE_COMPOUNDS	0.740289	0.937532	0.0148386	0.265418	0.839512	52	Slc14a1,Slc13a1,Slc11a1,Slc16a7,Slc16a1,Slc22a1,Slc30a5,Slc6a19
BIOCARTA_DNAFRAGMENT_PATHWAY	0.740471	0.937532	0.0167007	0.36119	0.796673	10	Top2a,Endog,Hmgb2
REACTOME_ACTIVATION_OF_NMDA_RECEPTORS_AND_POSTSYNAPTIC_EVENTS	0.745046	0.942469	0.0230234	-0.270725	-0.823172	29	Camk2b,Rps6ka2,Dlg1
REACTOME_THROMBOXANE_SIGNALLING_THROUGH_TP_RECEPTOR	0.746237	0.942469	0.0159161	0.305736	0.802444	21	Gng10,Gnb4,Gngt2,Tbxa2r,Gna15,Gng2,Gng5,Gng8,Aamp,Gna11,Gng12
REACTOME_RAF_INDEPENDENT_MAPK1_3_ACTIVATION	0.746436	0.942469	0.0224026	-0.284506	-0.810564	22	Dusp9,Dusp1,Dusp5,Dusp10,Dusp4,Ptpn11
REACTOME_DARPP_32_EVENTS	0.746553	0.942469	0.0221564	-0.305334	-0.800449	16	Ppp2r1a,Pde4a,Ppp2cb
REACTOME_MET_ACTIVATES_PTPN11	0.74944	0.945422	0.0203565	-0.394925	-0.758589	5	Gab1,Ptpn11
REACTOME_LIPID_PARTICLE_ORGANIZATION	0.75056	0.946144	0.0203336	-0.394677	-0.758113	5	Cidea
REACTOME_DOWNSTREAM_SIGNALING_OF_ACTIVATED_FGFR1	0.753846	0.948534	0.0157691	0.303619	0.796887	21	Fgf23,Fgf10,Fgf2
REACTOME_REGULATION_OF_MITF_M_DEPENDENT_GENES_INVOLVED_IN_CELL_CYCLE_AND_PROLIFERATION	0.753971	0.948534	0.0167076	0.375982	0.780829	8	Hint1,Lef1
BIOCARTA_PGC1A_PATHWAY	0.754104	0.948534	0.0160941	0.334765	0.786058	13	Camk4,Camk2a,Calm3,Ppara
REACTOME_REPRODUCTION	0.756667	0.950585	0.0158233	0.323709	0.787823	15	Rad51,Firrm
REACTOME_TRANSCRIPTIONAL_REGULATION_BY_NPAS4	0.756835	0.950585	0.0202065	-0.391193	-0.751419	5	Arnt2,Bmal1,Maged1,Arnt,Npas4
BIOCARTA_TH1TH2_PATHWAY	0.757658	0.950915	0.0161071	0.340253	0.783881	12	Ifngr2,Cd86,Il2ra,Il12rb1
REACTOME_DOWNSTREAM_SIGNALING_OF_ACTIVATED_FGFR4	0.758751	0.950915	0.0219724	-0.291568	-0.798026	19	Klb,Plcg1,Gab1,Frs2,Ptpn11,Pik3r1
REACTOME_ERYTHROPOIETIN_ACTIVATES_RAS	0.759073	0.950915	0.020832	-0.336213	-0.761264	9	Rapgef1,Irs2,Epor,Jak2
REACTOME_EPIGENETIC_REGULATION_OF_GENE_EXPRESSION	0.759687	0.950915	0.0124685	0.234959	0.873492	156	Polr1h,Phf19,H2ax,Psip1,Polr1c,Setdb1,Zfp975,Suz12,Polr2h,Polr1g,H3c7,Polr1b,H3c8,Rbbp5,Eed,Tada2a,Polr1e,H4c9,Zfp382,Polr2f,Zfp976,H4c18,Polr1f,Kat2b,Zfp324,Zfp934,H3c13,H2ac8,Dr1,Mybbp1a,Zfp54,H2bc23,Ash2l,Hcfc2,H2ac11,Taf1c,Phf20l1,H4c14,Baz1b,Polr1a,Zfp433,Zfp970,Gm5141,H2bc6,Rbbp4,Polr2l,Gm3604,Zfp442,Atf7ip,H2bc9,Wdr5,Zfp932,H3f3a,Trim28,H2ac13,Gm15446,Taf1a,Dnmt1,H3c3,Tasp1,Tada3,Zfp708,H3…
REACTOME_G_ALPHA_S_SIGNALLING_EVENTS	0.759966	0.950915	0.0135876	0.247787	0.851928	87	Gpr84,Adora2b,Hrh2,Adcyap1r1,Ptger4,Gng10,Tshr,Adrb3,Gnb4,Pde4c,Pde1a,Gngt2,Pthlh,Htr7,Sct,Gpr176,Adrb2,Ptgir,Gng2,Vip,Gng5,Grk6,Pde8a,Calcb,Gng8
REACTOME_REGULATION_OF_PYRUVATE_METABOLISM	0.760402	0.950915	0.0151084	0.280871	0.811795	33	Pdp2,Pdhb,Uba52,Ldha,Gstz1
REACTOME_ER_QUALITY_CONTROL_COMPARTMENT_ERQC	0.761372	0.951126	0.0168932	0.417824	0.76631	5	Uba52,Uba52rt,Rps27a
REACTOME_REGULATION_OF_TP53_ACTIVITY_THROUGH_METHYLATION	0.762277	0.951126	0.0218995	-0.290904	-0.79621	19	Ep300,L3mbtl1,Ttc5,Jmy,Ubc,Ehmt1
BIOCARTA_IL2RB_PATHWAY	0.762712	0.951126	0.0151084	0.27757	0.815201	36	E2f1,Ikzf3,Il2rg,Syk,Il2ra,Hras,Nmi,Socs1,Pik3ca,Ptpn6,Il2rb,Crkl,Pik3cg,Fas
WP_MYOMETRIAL_RELAXATION_AND_CONTRACTION_PATHWAYS	0.763347	0.951126	0.0287151	-0.221268	-0.895014	136	Rgs6,Igfbp1,Cacnb3,Rgs1,Itpr3,Camk2b,Gng13,Plcg1,Ramp1,Rgs7,Ywhaz,Rgs17,Gnaq,Itpr2,Prkd1
REACTOME_ARACHIDONATE_PRODUCTION_FROM_DAG	0.763357	0.951126	0.0168552	0.416554	0.763982	5	Dagla,Abhd6,Daglb
REACTOME_MICRORNA_MIRNA_BIOGENESIS	0.76444	0.951126	0.0201569	-0.368091	-0.745371	6	Ago1,Ago4,Prkra,Ago2,Tarbp2,Ago3
REACTOME_GRB2_EVENTS_IN_ERBB2_SIGNALING	0.764775	0.951126	0.0208654	-0.32794	-0.762046	10	Hbegf,Erbb4,Nrg1,Sos1
REACTOME_REGULATION_OF_TP53_ACTIVITY_THROUGH_ASSOCIATION_WITH_CO_FACTORS	0.764976	0.951126	0.0159677	0.33754	0.777632	12	Banp,Akt2,Trp53,Trp63
REACTOME_MAPK1_ERK2_ACTIVATION	0.765619	0.951241	0.0164842	0.371818	0.772181	8	Il6,Map2k2,Mapk1
REACTOME_POST_NMDA_RECEPTOR_ACTIVATION_EVENTS	0.767866	0.953041	0.0216632	-0.302806	-0.782939	15	Rps6ka2
REACTOME_SIALIC_ACID_METABOLISM	0.770146	0.953041	0.015054	0.28273	0.7969	29	St6galnac5,Npl,St6galnac4,St6galnac6,Glb1,Nanp,St3gal2,Neu3,Ctsa,Nans
REACTOME_VESICLE_MEDIATED_TRANSPORT	0.770373	0.953041	0.00966951	0.219752	0.912084	581	Apoa1,Akp3,Cog8,Msr1,Kif11,Snx5,Apol10b,Kifc1,Kif2c,Bet1,Alpi,Dynll1,Kif22,Tbc1d10c,Trappc2l,Igkv15-103,Ank1,Igha,Jchain,Igkv1-110,Kif20a,Racgap1,Hspa8,Ap4s1,Tuba1b,Gabarapl2,Cog4,Kifc5b,Cnih1,Cd59b,Kif18a,Capza2,Galnt2,Hp,Gjc2,Igkv2-137,Mcfd2,Uba52,Kif4,Vps45,Kif15,Kif20b,Cd55,Gorasp1,Ap1g2,Cd4,Cenpe,Igkv8-21,Rab39,Rinl,Gosr1,Akt2,Kdelr3,Ankrd27,Cd3g,Mvb12a,Sh3d19,Kif18b,Arl1,Zw10,Rab7b,Tgoln1,D…
REACTOME_ENDOSOMAL_VACUOLAR_PATHWAY	0.770508	0.953041	0.0156552	0.323868	0.775724	14	H2-Q10,B2m,H2-T22,H2-Q2,H2-K1,H2-Q6,H2-T10,H2-M2,H2-T23,H2-Q4
BIOCARTA_SAM68_PATHWAY	0.771209	0.953041	0.0200226	-0.365641	-0.740409	6	Rasa1
REACTOME_SUMOYLATION_OF_IMMUNE_RESPONSE_PROTEINS	0.771876	0.953041	0.0159838	0.342818	0.773341	11	Nfkb2,Sumo1,Ikbke,Nfkbia
REACTOME_HSP90_CHAPERONE_CYCLE_FOR_STEROID_HORMONE_RECEPTORS_SHR_IN_THE_PRESENCE_OF_LIGAND	0.772433	0.953041	0.0143999	0.263663	0.819963	48	Dynll1,Hspa8,Tuba1b,Hsp90aa1,Capza2,Stip1,Fkbp4,Ptges3,Dynll2
REACTOME_FRS_MEDIATED_FGFR4_SIGNALING	0.772857	0.953041	0.0156111	0.32294	0.773501	14	Fgf23,Fgf2,Hras
REACTOME_PROGRAMMED_CELL_DEATH	0.77349	0.953041	0.012604	0.236548	0.8621	133	Cycs,Clspn,Dynll1,Ripk3,Il1b,Fnta,Apip,Tradd,Hsp90aa1,Uba52,Aven,Gsdmd,Ticam2,Fadd,Bax,Tnfsf10,Bak1,Hmgb2,Traf2,Vim,H1f1,Gas2,Prkcq,Mlkl,Cd14,Dynll2
WP_IL7_SIGNALING_PATHWAY	0.77359	0.953041	0.0233052	-0.250825	-0.831442	43	Cblb,Akt1,Foxo1,Gsk3b,Stat3,Jak1,Irs2,Muc1,Pik3r1,Ptk2b,Ccnd2,Bcl2l11,Raf1
REACTOME_GLUCAGON_SIGNALING_IN_METABOLIC_REGULATION	0.773917	0.953041	0.0199694	-0.363848	-0.736779	6	Prkacb,Gcgr,Gcg,Prkar1a,Prkar1b,Prkaca
REACTOME_REGULATION_OF_SIGNALING_BY_CBL	0.774359	0.953041	0.0153806	0.297218	0.780086	21	Uba52,Syk,Pik3cd,Hck,Pik3ca,Fyn,Uba52rt,Crkl,Rps27a,Vav1
REACTOME_PLATELET_HOMEOSTASIS	0.775353	0.953041	0.0248394	-0.234972	-0.855179	68	Itpr3,Ppp2r1a,Gng13,Trpc6,Trpc3,Prkg1,Itpr2,Gnb2,Slc8a3,Ppp2r5e,Ppp2cb
REACTOME_INACTIVATION_OF_CSF3_G_CSF_SIGNALING	0.775659	0.953041	0.0153899	0.303171	0.777531	19	Uba52,Syk,Eloc,Elob,Socs1,Hck,Uba52rt,Rps27a,Rnf7
REACTOME_NEGATIVE_FEEDBACK_REGULATION_OF_MAPK_PATHWAY	0.775722	0.953041	0.019934	-0.362827	-0.734712	6	Raf1,Map2k1,Braf,Mapk3
REACTOME_SIGNALLING_TO_ERKS	0.775898	0.953041	0.0221405	-0.272786	-0.799615	25	Ralgds,Rapgef1,Frs2,Shc2,Ngf,Mapkapk2,Mapk11,Map2k1,Mapk14
WP_AFLATOXIN_B1_METABOLISM	0.777161	0.953257	0.0169592	0.448584	0.765727	4	Gstt1,Akr7a5,Ephx1,Gstm1
REACTOME_EGFR_TRANSACTIVATION_BY_GASTRIN	0.778311	0.953257	0.0200628	-0.348978	-0.738136	7	Egfr,Hbegf
REACTOME_DOWNREGULATION_OF_ERBB2_ERBB3_SIGNALING	0.778402	0.953257	0.0211012	-0.302876	-0.756534	13	Akt1,Erbb3,Rnf41,Ubc
REACTOME_LDL_CLEARANCE	0.77904	0.953257	0.0216022	-0.291214	-0.784153	18	Ldlrap1,Npc1,Ap2a1,Ap2b1
REACTOME_CTLA4_INHIBITORY_SIGNALING	0.779378	0.953257	0.0216073	-0.279731	-0.787814	21	Ppp2r1a,Src,Akt1,Ppp2r5e,Ppp2cb,Ptpn11
WP_APOE_AND_MIR146_IN_INFLAMMATION_AND_ATHEROSCLEROSIS	0.779386	0.953257	0.016225	0.365025	0.758075	8	Nfkb2,Tlr2,Spi1
REACTOME_TNFR1_INDUCED_NF_KAPPA_B_SIGNALING_PATHWAY	0.781175	0.953637	0.0225057	-0.257886	-0.8076	33	Tab3,Tnfrsf1a,Ripk1,Tab2,Ikbkg
BIOCARTA_IGF1_PATHWAY	0.781314	0.953637	0.0216835	-0.276098	-0.786611	22	Rasa1,Mapk8,Ptpn11,Pik3r1,Raf1,Csnk2a2,Map2k1,Elk1,Igf1r,Irs1,Fos,Sos1
BIOCARTA_TALL1_PATHWAY	0.782165	0.953637	0.0156457	0.330898	0.762329	12	Tnfrsf13c,Traf2,Nfkb1,Tnfrsf13b
WP_EICOSANOID_SYNTHESIS	0.783154	0.953637	0.0214063	-0.296209	-0.776527	16	Ltc4s,Alox12,Ggt1,Ptges,Pla2g6
BIOCARTA_RAS_PATHWAY	0.783169	0.953637	0.0215316	-0.278778	-0.785127	21	Ralgds,Akt1,Pik3r1,Raf1,Rela,Map2k1,Elk1
REACTOME_METABOLISM_OF_AMINE_DERIVED_HORMONES	0.783441	0.953637	0.0201165	-0.336552	-0.737356	8	Tph1,Slc5a5,Iyd
REACTOME_REGULATION_OF_CHOLESTEROL_BIOSYNTHESIS_BY_SREBP_SREBF	0.783562	0.953637	0.0199605	-0.347084	-0.73413	7	Scap,Mbtps2,Srebf1
REACTOME_ASSEMBLY_AND_CELL_SURFACE_PRESENTATION_OF_NMDA_RECEPTORS	0.784318	0.953885	0.0187031	-0.49537	-0.748451	2	Grin1,Grin2d
REACTOME_SLC_MEDIATED_TRANSMEMBRANE_TRANSPORT	0.78626	0.955384	0.0302459	-0.211916	-0.896134	186	Apod,Slc9a3,Slc40a1,Slc25a29,Slc5a7,Slc6a6,Slc26a9,Slc44a2,Slc29a4,Slc10a6,Slc17a5,Slc27a4,Slc2a12,Slc27a6,Slc2a8,Slc35b3,Slco2a1,Slc6a15,Slc16a10,Slc6a12,Slc30a1,Slc4a4,Mfsd4b4,Slc8a3,Slc12a2,Slc2a1,Slc26a3,Slc36a4,Slc5a5,Slc7a1,Slc41a1,Slc22a15,Slc9a6,Slco3a1,Slc39a8
REACTOME_THE_CANONICAL_RETINOID_CYCLE_IN_RODS_TWILIGHT_VISION	0.787667	0.955384	0.0152423	0.313356	0.762626	15	Lrat,Dhrs9,Cyp4v3,Rbp4,Rdh5
REACTOME_SYNTHESIS_OF_VERY_LONG_CHAIN_FATTY_ACYL_COAS	0.788131	0.955384	0.0214213	-0.288425	-0.776643	18	Tecr,Elovl5,Acsl4,Acsl3,Acsbg1
WP_HYPERTROPHY_MODEL	0.788957	0.955384	0.0151874	0.308458	0.761592	16	Eif4e,Ifrd1,Ccn1,Eif4ebp1
REACTOME_METHYLATION	0.789465	0.955384	0.0153036	0.318033	0.76175	14	Ahcyl,As3mt,Nnmt,Mtr,Trmt112,Mtrr,Mat2a,Gsto1
WP_GPCRS_ODORANT	0.789937	0.955384	0.024912	-0.231414	-0.850287	72	Adgrg7,Gpr179,Gpr158,Vmn2r1,Gpr156,Gpr161,Mrgpre,Tas1r3
REACTOME_LIGAND_RECEPTOR_INTERACTIONS	0.790644	0.955384	0.01613	0.368171	0.740048	7	Hhip,Cdon,Gas1,Ihh,Dhh
WP_EICOSANOID_METABOLISM_VIA_CYCLOOXYGENASES_COX	0.790686	0.955384	0.0149011	0.28614	0.774597	24	Akr1b1,Ptgs2,Prxl2b,Tbxa2r,Acaa1a,Ptgir,Ptgr1,Ptgr2,Ptgds,Ptgs1
BIOCARTA_CCR5_PATHWAY	0.790953	0.955384	0.0151509	0.307798	0.759963	16	Cxcl12,Ccl4,Ccr5,Calm3,Prkca,Ccl2,Prkcb,Cxcr4
REACTOME_DEADENYLATION_OF_MRNA	0.791385	0.955384	0.0150329	0.289343	0.773728	23	Eif4a2,Eif4e,Eif4b,Cnot4
BIOCARTA_TRKA_PATHWAY	0.791636	0.955384	0.0210382	-0.298204	-0.756623	14	Plcg1,Akt1,Pik3r1,Ngf
REACTOME_GLYCOSAMINOGLYCAN_METABOLISM	0.793403	0.956593	0.0265133	-0.221735	-0.871379	109	Chst2,Ndst1,Chpf2,Xylt2,Slc35b3,Sdc4,Sdc1,Cd44,Gpc2,Agrn,B4galt1,B4galt6,Chpf,Fmod,Ext1,Ndst3,Hyal3,Gpc3,B3gnt2,Galns,Hs3st3b1,Glb1l2,Omd,Dsel,Gns,Hyal1
BIOCARTA_EEA1_PATHWAY	0.793814	0.956593	0.0194829	-0.374845	-0.720019	5	Egfr
BIOCARTA_KERATINOCYTE_PATHWAY	0.7944	0.956593	0.0230861	-0.2443	-0.821429	46	Tnfrsf1a,Ripk1,Ets1,Egfr,Map3k5,Map2k6,Mapk8,Bcl2,Raf1,Rela,Hoxa7,Map2k1,Mapk14
REACTOME_GRB2_SOS_PROVIDES_LINKAGE_TO_MAPK_SIGNALING_FOR_INTEGRINS	0.794853	0.956593	0.0211256	-0.293789	-0.759622	15	Vwf,Src
BIOCARTA_GLEEVEC_PATHWAY	0.796855	0.958335	0.021317	-0.269089	-0.777226	23	Akt1,Mapk8,Pik3r1,Bcr,Raf1,Map2k1,Fos,Sos1,Jak2
REACTOME_CALCITONIN_LIKE_LIGAND_RECEPTORS	0.79794	0.958564	0.0200672	-0.322229	-0.729601	9	Ramp1,Adm
REACTOME_NEGATIVE_REGULATION_OF_THE_PI3K_AKT_NETWORK	0.798156	0.958564	0.0127199	0.240203	0.836522	95	Il1rl1,Il33,Cd19,Fgf23,Fgf10,Lck,Trib3,Fgf2,Pdgfra,Il1rap,Cd80,Akt2,Cd86,Them4,Flt3l,Phlpp2,Pip4k2a,Icos,Rac2,Hgf,Fgf7,Ppp2r5d
REACTOME_TRAFFICKING_AND_PROCESSING_OF_ENDOSOMAL_TLR	0.799037	0.958667	0.0154829	0.332374	0.749779	11	Hsp90b1,Tlr9,Ctsb,Tlr7,Cnpy3,Unc93b1,Tlr8,Ctsk
BIOCARTA_STRESS_PATHWAY	0.799673	0.958667	0.0147379	0.283691	0.767969	24	Tank,Tradd,Traf2,Nfkb1,Casp2,Map2k3,Atf1
REACTOME_HS_GAG_DEGRADATION	0.800354	0.958667	0.0211939	-0.274956	-0.774366	21	Sdc4,Sdc1,Gpc2,Agrn,Gpc3,Glb1l2
REACTOME_TYPE_I_HEMIDESMOSOME_ASSEMBLY	0.801271	0.958667	0.0158233	0.354836	0.736914	8	Krt14,Megf6
REACTOME_P75NTR_RECRUITS_SIGNALLING_COMPLEXES	0.801782	0.958667	0.0208416	-0.295798	-0.750517	14	Traf6,Ubc,Irak1,Ngf
WP_ALZHEIMERS_DISEASE	0.80209	0.958667	0.0242793	-0.230803	-0.840006	68	Itpr3,Ncstn,Tnfrsf1a,Ppp3r1,Apoe,Gnaq,Gsk3b,Itpr2,Psen2,Adam10,Eif2ak3
REACTOME_PENTOSE_PHOSPHATE_PATHWAY	0.802382	0.958667	0.0150691	0.313416	0.750691	14	Rpe,Pgls,Taldo1,Rbks,Pgd,Rpia,Tkt
REACTOME_BETA_OXIDATION_OF_PRISTANOYL_COA	0.802683	0.958667	0.0157977	0.354357	0.73592	8	Amacr,Acot8
REACTOME_SURFACTANT_METABOLISM	0.80437	0.959049	0.0210189	-0.288333	-0.76488	17	P2ry2,Lmcd1,Ctsh
REACTOME_CREATINE_METABOLISM	0.804518	0.959049	0.0158776	0.361485	0.726609	7	Ckb,Gatm,Gamt
REACTOME_CAM_PDE_1_ACTIVATION	0.804668	0.959049	0.0160097	0.381104	0.731589	6	Pde1a,Calm3,Calm2,Calm1
BIOCARTA_IFNG_PATHWAY	0.805957	0.959922	0.0160648	0.393007	0.720795	5	Ifngr2,Stat1
REACTOME_KERATAN_SULFATE_DEGRADATION	0.81012	0.963572	0.0150571	0.316349	0.742814	13	Ogn,Hexa,Glb1,Hexb
REACTOME_REGULATION_OF_EXPRESSION_OF_SLITS_AND_ROBOS	0.810424	0.963572	0.0196027	-0.327631	-0.71781	8	Dag1,Ubc,Usp33
REACTOME_RAS_PROCESSING	0.810695	0.963572	0.014685	0.283255	0.757448	23	Fnta,Uba52,Lypla1,Prkcq,Calm3,Hras,Pde6d,Rce1
REACTOME_TP53_REGULATES_TRANSCRIPTION_OF_ADDITIONAL_CELL_CYCLE_GENES_WHOSE_EXACT_ROLE_IN_THE_P53_PATHWAY_REMAIN_UNCERTAIN	0.811616	0.964004	0.0209659	-0.282449	-0.760551	18	Plk2,Cnot6l,Cnot1,Cnot2
BIOCARTA_ERBB4_PATHWAY	0.812274	0.964122	0.0192383	-0.346847	-0.702353	6	Nrg4,Erbb4
WP_TRANSCRIPTIONAL_ACTIVATION_BY_NFE2L2_IN_RESPONSE_TO_PHYTOCHEMICALS	0.812951	0.964262	0.0148802	0.309182	0.740549	14	Hmox1,Maf,Cebpb,Aimp2,Prkca,Nqo1,Pik3ca,Nfe2l2
REACTOME_NCAM_SIGNALING_FOR_NEURITE_OUT_GROWTH	0.813797	0.964603	0.0219359	-0.249249	-0.800019	37	Sptan1,Sptbn1,Sptbn2,Col4a5,Col4a3,Col9a2,Ptpra,Ptk2
REACTOME_VITAMIN_C_ASCORBATE_METABOLISM	0.815546	0.964777	0.0156804	0.357248	0.718092	7	Gsto2,Slc2a3,Gsto1,Slc23a2,Cyb5a
REACTOME_REDUCTION_OF_CYTOSOLIC_CA_LEVELS	0.815861	0.964777	0.015036	0.318876	0.734635	12	Slc8a1,Calm3,Sri
BIOCARTA_CXCR4_PATHWAY	0.815915	0.964777	0.0208416	-0.277146	-0.758553	19	Bcar1,Plcg1,Gnaq,Pik3r1,Ptk2b,Raf1,Rela,Map2k1
REACTOME_THROMBIN_SIGNALLING_THROUGH_PROTEINASE_ACTIVATED_RECEPTORS_PARS	0.816645	0.964777	0.0215719	-0.255592	-0.77716	29	Gna12,Gng13,Src,Gnaq,Gnb2
BIOCARTA_TNFR1_PATHWAY	0.816736	0.964777	0.0141855	0.27279	0.764836	28	Parp1,Tradd,Fadd,Traf2,Arhgdib,Lmnb2,Casp2,Lmna,Lmnb1
REACTOME_P2Y_RECEPTORS	0.81839	0.96607	0.0155172	0.346827	0.720281	8	Lpar4,P2ry10,P2ry13,P2ry6
REACTOME_CLASS_B_2_SECRETIN_FAMILY_RECEPTORS	0.819184	0.966277	0.0221882	-0.242197	-0.796309	41	Glp1r,Adcyap1,Gng13,Ramp1,Ucn2,Gnb2,Vipr1,Adgre5,Adm,Vipr2,Gng4
REACTOME_CD28_CO_STIMULATION	0.81979	0.966277	0.0140162	0.266622	0.76757	32	Lck,Trib3,Cd80,Akt2,Cd86,Them4
REACTOME_SIGNALING_BY_MET	0.820529	0.966277	0.0239073	-0.228028	-0.829906	68	Ptpn1,Src,Ranbp9,Dock7,Col11a1,Hpn,Eps15,Gab1,Rapgef1,Stat3,Itga2,Ptpn11,Pik3r1,Ubc,Hgfac,Ptk2,Rac1,Fn1,Itga3
REACTOME_SHC1_EVENTS_IN_ERBB4_SIGNALING	0.820804	0.966277	0.0197847	-0.309118	-0.718308	10	Hbegf,Erbb4,Nrg1,Sos1
REACTOME_OPSINS	0.821926	0.966938	0.0165751	0.533783	0.778852	2	Rho,Opn3
REACTOME_SENSORY_PERCEPTION	0.823189	0.967766	0.0125476	0.239956	0.811382	78	Apoa1,Apoa4,Lrat,Fnta,Guca1a,Apoc2
REACTOME_RHO_GTPASES_ACTIVATE_RHOTEKIN_AND_RHOPHILINS	0.824518	0.968669	0.0189128	-0.358628	-0.688868	5	Rtkn,Tax1bp3,Rhpn1,Rhoa,Rhpn2
REACTOME_INTERLEUKIN_6_SIGNALING	0.825685	0.96938	0.015224	0.334645	0.71856	9	Il6,Il6st,Socs3,Cbl,Il6ra,Tyk2,Jak2,Ptpn11,Stat3
REACTOME_SEMA3A_PAK_DEPENDENT_AXON_REPULSION	0.827023	0.970291	0.0203656	-0.287845	-0.730337	14	Pak1,Pak3,Plxna2,Limk1,Rac1,Pak2,Plxna1,Fes
REACTOME_ADRENALINE_NORADRENALINE_INHIBITS_INSULIN_SECRETION	0.828387	0.97118	0.0144403	0.288581	0.740111	19	Gng10,Adcy5,Gnb4,Gngt2,Gng2,Gng5,Gng8
REACTOME_EUKARYOTIC_TRANSLATION_TERMINATION	0.828905	0.97118	0.0155797	0.368628	0.70764	6	Gspt1,Trmt112,Apeh,Gspt2
BIOCARTA_EIF4_PATHWAY	0.832093	0.972791	0.0143424	0.28218	0.740618	21	Eif4a2,Eif4e,Eif4ebp1,Prkca,Pik3ca,Pten,Prkcb
BIOCARTA_P38MAPK_PATHWAY	0.832218	0.972791	0.013799	0.263176	0.757649	32	Hmgn1,Tradd,Traf2,Creb1,Cdc42,Ddit3,Tgfb3,Stat1,Hspb1,Hras,Max,Mapkapk5
REACTOME_ACYL_CHAIN_REMODELING_OF_CL	0.83231	0.972791	0.0155985	0.379173	0.695423	5	Lclat1,Hadha,Hadhb,Pla2g4a
REACTOME_ADVANCED_GLYCOSYLATION_ENDPRODUCT_RECEPTOR_SIGNALING	0.832671	0.972791	0.0155923	0.378829	0.694792	5	Capza2,Hmgb1,S100b
REACTOME_AKT_PHOSPHORYLATES_TARGETS_IN_THE_NUCLEUS	0.833097	0.972791	0.0195598	-0.302462	-0.702843	10	Akt1,Foxo1,Rps6kb2
BIOCARTA_IFNA_PATHWAY	0.835468	0.974901	0.0153313	0.348018	0.699539	7	Ifnar2,Stat1,Ifnar1
REACTOME_PHASE_II_CONJUGATION_OF_COMPOUNDS	0.836153	0.975042	0.0123239	0.237418	0.81025	83	Gstp2,Ugt2b5,Abhd10,Ahcyl,Ugt1a1,Gstp1,Bpnt1,Gstz1,Ggct,As3mt,Mgst3,Ugt1a7c,Gstm4,Nnmt,Ugt2a3,Gsto2,Sult4a1,Ugdh,Mtr,Hpgds,Trmt112,Gstt2
WP_MAPK_CASCADE	0.838189	0.976595	0.0212037	-0.252994	-0.760757	28	Mbp,Map3k2,Map2k6,Map2,Map3k3,Raf1,Map2k1,Mapk14,Elk1,Rras,Araf,Braf
REACTOME_ACYL_CHAIN_REMODELLING_OF_PE	0.839525	0.976595	0.0204575	-0.26458	-0.745143	21	Abhd4,Pla2g3,Pla2g6,Mboat2,Pla2g5,Pnpla8,Mboat1,Pla2g1b,Pla2g10
WP_FATTY_ACID_OXIDATION	0.839744	0.976595	0.0148772	0.321029	0.708091	10	Mttp,Acadm,Acadvl,Hadh,Cpt2
REACTOME_KERATAN_SULFATE_BIOSYNTHESIS	0.840289	0.976595	0.0207373	-0.257494	-0.748574	24	Chst2,B4galt1,B4galt6,Fmod,B3gnt2,Omd
REACTOME_HATS_ACETYLATE_HISTONES	0.841222	0.976595	0.0230919	-0.230473	-0.811669	57	Brd1,Brpf1,Jade3,Kansl3,Hcfc1,Jade2,Ncoa2,Kansl1,Ncoa1
REACTOME_GLYCOGEN_METABOLISM	0.841414	0.976595	0.0204115	-0.274382	-0.738829	18	Phka2,Pygm,Phkg2,Phka1,Agl
WP_IL1_SIGNALING_PATHWAY	0.842091	0.976595	0.0214014	-0.243208	-0.78063	37	Traf6,Tab2,Plcg1,Akt1,Mapk8,Ptpn11,Irak1,Map3k7,Rela,Map2k1
REACTOME_RHOH_GTPASE_CYCLE	0.842274	0.976595	0.013697	0.260015	0.755284	34	Rhoh,Tuba1b,Lck,Dbt,Arhgdib,Tfrc,Arhgdig,Csk,Mtr,Cav1,Vamp3,Slc1a5,Lamtor1
BIOCARTA_TUBBY_PATHWAY	0.842574	0.976595	0.0181403	-0.367982	-0.667881	4	Gnaq
REACTOME_PI3K_AKT_ACTIVATION	0.843404	0.976845	0.0190026	-0.313786	-0.687476	8	Irs2,Pik3r1,Ngf
REACTOME_ACETYLCHOLINE_REGULATES_INSULIN_SECRETION	0.844158	0.976845	0.0150691	0.332437	0.690396	8	Gna15,Plcb2,Plcb3,Gna11
BIOCARTA_BTG2_PATHWAY	0.844768	0.976845	0.0147911	0.318909	0.703413	10	Chaf1a,Trp53,Prmt1
WP_EICOSANOID_LIPID_SYNTHESIS_MAP	0.845053	0.976845	0.0148891	0.325551	0.699033	9	Ptgs2,Ptgds
REACTOME_MET_RECEPTOR_ACTIVATION	0.847247	0.978583	0.0186075	-0.329872	-0.667978	6	Hpn,Hgfac
REACTOME_CYP2E1_REACTIONS	0.848603	0.978583	0.0156804	0.404552	0.690566	4	Cyp2s1,Cyp2c65,Cyp2e1
REACTOME_TOLL_LIKE_RECEPTOR_9_TLR9_CASCADE	0.84865	0.978583	0.0250989	-0.216949	-0.832899	96	Tnip2,Tab3,Rps6ka2,Ppp2r1a,Traf6,Tab2,Ikbkg,Pik3r4,Fbxw11,Ager,Nlrx1,Map2k6,Ppp2cb,Dusp4,Mapk8,Ubc,Irak1,Cul1,Nkiras1,Rps6ka3,Mapkapk2,Map3k7
REACTOME_PEPTIDE_HORMONE_METABOLISM	0.848823	0.978583	0.0131042	0.250716	0.770693	45	Ace2,Igf1,Exoc8,Sec11c,Dpp4,Slc30a5,P4hb,Ctsz,Spcs1,Ero1b,Enpep,Ffar1,Mme,Sec11a,Spcs3,Spcs2
REACTOME_METALLOPROTEASE_DUBS	0.852064	0.981665	0.0134653	0.25832	0.746618	33	Psmd14,Brca1,Uba52,Babam1,H2ac25,Kat2b,H2ac8,Abraxas2,H2ac11,Nlrp3
REACTOME_RETROGRADE_NEUROTROPHIN_SIGNALLING	0.852673	0.981711	0.0145446	0.309715	0.698666	11	Ap2m1,Ntrk1,Clta,Ap2s1,Ap2a2
REACTOME_MITF_M_REGULATED_MELANOCYTE_DEVELOPMENT	0.856303	0.985233	0.0133521	0.254634	0.753308	37	Dars1,Aimp1,Hint1,Kars1,Sytl2,Eef1e1,Aimp2,Eprs1
REACTOME_PI_3K_CASCADE_FGFR4	0.859198	0.98571	0.0142082	0.298797	0.701602	13	Fgf23,Fgf2
BIOCARTA_AKAP13_PATHWAY	0.859518	0.98571	0.0189454	-0.299236	-0.677539	9	Gna12,Lpar2
REACTOME_MAP2K_AND_MAPK_ACTIVATION	0.860174	0.98571	0.0212184	-0.237453	-0.772893	39	Vwf,Il17rd,Src,Iqgap1,Vcl
BIOCARTA_VITCB_PATHWAY	0.860757	0.98571	0.0190683	-0.292074	-0.678704	10	Col4a5,Slc2a1,Col4a3
REACTOME_STRIATED_MUSCLE_CONTRACTION	0.860806	0.98571	0.0206059	-0.250783	-0.741938	26	Tmod3,Dmd,Mybpc2,Tmod2,Neb
WP_CHOLESTEROL_METABOLISM_WITH_BLOCH_AND_KANDUTSCHRUSSELL_PATHWAYS	0.860884	0.98571	0.012821	0.245245	0.765911	49	Sqle,Ch25h,Nr1h3,Fdps,Idi1,Cyp51,Soat1,Mvd,Mvk,Msmo1,Lbr,Hmgcs1,Elovl4,Pmvk,Tm7sf2,Scd1
BIOCARTA_IL2_PATHWAY	0.861212	0.98571	0.0137769	0.269676	0.71641	22	Lck,Il2rg,Syk,Il2ra,Hras
REACTOME_REGULATION_OF_IFNA_IFNB_SIGNALING	0.861624	0.98571	0.0186831	-0.305656	-0.669666	8	Ptpn1,Ptpn11
BIOCARTA_CTBP1_PATHWAY	0.861854	0.98571	0.0186791	-0.305427	-0.669164	8	Ctbp1
REACTOME_COLLAGEN_FORMATION	0.862465	0.985756	0.0232646	-0.221403	-0.812253	71	Tll1,Col10a1,Col13a1,Col17a1,Col7a1,Mmp20,Col11a1,Ctsl,Bmp1,Col18a1,Col4a5
REACTOME_ATTACHMENT_OF_GPI_ANCHOR_TO_UPAR	0.86347	0.986252	0.0185009	-0.311223	-0.658278	7	Pigt,Plaur,Pgap1,Pigk,Pigu,Pigs,Gpaa1
REACTOME_STING_MEDIATED_INDUCTION_OF_HOST_IMMUNE_RESPONSES	0.864847	0.987171	0.0183018	-0.320831	-0.649672	6	Dtx4,Sting1,Ddx41
BIOCARTA_ERK_PATHWAY	0.865476	0.987237	0.0205873	-0.247757	-0.740561	27	Egfr,Stat3,Ngf,Raf1,Mknk2,Map2k1,Elk1,Itgb1,Igf1r,Sos1,Ngfr
REACTOME_SLC15A4_TASL_DEPENDENT_IRF5_ACTIVATION	0.868043	0.98803	0.014913	0.346964	0.666052	6	Tasl,Irf5,Slc15a4,Ikbkb
REACTOME_NEGATIVE_REGULATION_OF_FGFR3_SIGNALING	0.868464	0.98803	0.0135467	0.264451	0.715885	24	Fgf23,Fgf2,Uba52
REACTOME_NEPHRIN_FAMILY_INTERACTIONS	0.868649	0.98803	0.0187874	-0.293678	-0.664954	9	Iqgap1,Nck2,Nphs2
REACTOME_IRF3_MEDIATED_INDUCTION_OF_TYPE_I_IFN	0.869102	0.98803	0.0176825	-0.353222	-0.641093	4	Dtx4
REACTOME_SEMAPHORIN_INTERACTIONS	0.870081	0.98803	0.0220037	-0.227908	-0.783637	51	Pip5k1c,Arhgap35,Pak1,Sema6d,Gsk3b,Dpysl5,Rock2,Plxnb1,Pak3,Arhgef11,Plxna2,Rock1
REACTOME_SYNTHESIS_OF_IP3_AND_IP4_IN_THE_CYTOSOL	0.870225	0.98803	0.0204391	-0.24829	-0.734563	26	Plcg1,Inpp5j,Ocrl
REACTOME_PHENYLALANINE_METABOLISM	0.870238	0.98803	0.0181098	-0.33506	-0.643597	5	Asrgl1
WP_OXIDATION_BY_CYTOCHROME_P450	0.870748	0.98803	0.0204299	-0.247969	-0.733615	26	Cyp39a1,Cyp26a1,Cyp4x1,Cyp24a1
REACTOME_SEROTONIN_NEUROTRANSMITTER_RELEASE_CYCLE	0.8729	0.989661	0.0197411	-0.269258	-0.705875	16	Stx1a,Ppfia1,Vamp2
WP_OXYLIPINS_PATHWAYS	0.873332	0.989661	0.0198021	-0.26146	-0.715619	19	Ltc4s,Alox12,Ggt1,Ptges,Ephx2
REACTOME_RHO_GTPASES_ACTIVATE_PKNS	0.875509	0.990996	0.0199295	-0.252232	-0.718616	22	Ncoa2,Ywhaz,Pkn1,Pdpk1,Rac1,Ar
REACTOME_THE_FATTY_ACID_CYCLING_MODEL	0.875993	0.990996	0.0148594	0.352989	0.647399	5	Slc25a14,Ucp2,Ucp3
BIOCARTA_CBL_PATHWAY	0.876569	0.990996	0.0141459	0.298626	0.67365	11	Pdgfra,Prkca,Csf1r,Prkcb,Met,Sh3glb1
REACTOME_SYNTHESIS_OF_12_EICOSATETRAENOIC_ACID_DERIVATIVES	0.876805	0.990996	0.0180983	-0.315553	-0.638984	6	Alox12
REACTOME_G_PROTEIN_ACTIVATION	0.878174	0.991895	0.0136121	0.269657	0.69949	20	Gng10,Gnb4,Gngt2,Gna15,Gng2,Gng5,Gng8
BIOCARTA_MTOR_PATHWAY	0.882441	0.996062	0.0135277	0.268346	0.688216	19	Eif4a2,Eif4e,Eif4ebp1,Pik3ca,Eif3a,Pten
REACTOME_ACTIVATION_OF_G_PROTEIN_GATED_POTASSIUM_CHANNELS	0.883706	0.996357	0.0134734	0.264718	0.694785	21	Gng10,Gnb4,Gabbr2,Gngt2,Kcnj2,Gng2,Gng5,Gng8
REACTOME_RAP1_SIGNALLING	0.885	0.996357	0.0135603	0.279085	0.67922	15	Rasgrp2,Rap1a
REACTOME_NEGATIVE_REGULATORS_OF_DDX58_IFIH1_SIGNALING	0.885333	0.996357	0.0135549	0.278666	0.6782	15	Uba52,Ikbke,Irf3,Uba52rt,Rps27a,Mavs
REACTOME_INCRETIN_SYNTHESIS_SECRETION_AND_INACTIVATION	0.885379	0.996357	0.0179544	-0.311369	-0.63051	6	Gng13
BIOCARTA_ECM_PATHWAY	0.886095	0.996357	0.0195598	-0.255158	-0.709428	20	Gsn,Diaph1,Rock1,Pik3r1,Raf1,Itga1,Map2k1,Itgb1
REACTOME_INTERFERON_GAMMA_SIGNALING	0.886296	0.996357	0.0134383	0.267936	0.680413	18	Ifngr2,Camk2a,Sumo1,Socs1,Ptpn2,Ybx1,Ptpn6
REACTOME_REGULATION_OF_NF_KAPPA_B_SIGNALING	0.88674	0.996357	0.0195298	-0.263121	-0.697999	17	Traf6,Ikbkg,Nlrx1,Ubc
REACTOME_GDP_FUCOSE_BIOSYNTHESIS	0.889228	0.997928	0.014565	0.335063	0.643206	6	Gmds,Gfus,Fuom
WP_TRIACYLGLYCERIDE_SYNTHESIS	0.889295	0.997928	0.0134302	0.266215	0.690559	20	Agpat1,Agpat5,Gnpat,Agps,Gk,Plpp1,Dgat2,Gpd1,Lipe
BIOCARTA_NOS1_PATHWAY	0.89057	0.998589	0.0134383	0.272347	0.672432	16	Calm3,Prkca,Prkcb,Prkar1b,Nos1,Dlg4,Prkar2a,Calm1,Grin2d,Prkar2b
REACTOME_MET_ACTIVATES_RAP1_AND_RAC1	0.891039	0.998589	0.0187111	-0.27385	-0.651575	11	Dock7,Gab1,Rapgef1
REACTOME_SUMOYLATION_OF_TRANSCRIPTION_FACTORS	0.892875	0.999424	0.0136531	0.285496	0.67037	13	Hic1,Sumo1,Mitf
WP_ACE_INHIBITOR_PATHWAY	0.893051	0.999424	0.0178271	-0.306857	-0.621374	6	Agt,Bdkrb2,Nos3
BIOCARTA_PML_PATHWAY	0.893521	0.999424	0.0194149	-0.259931	-0.689537	17	Rara,Tnfrsf1a,Crebbp
REACTOME_MET_ACTIVATES_PI3K_AKT_SIGNALING	0.895758	0.999841	0.0177824	-0.305649	-0.618928	6	Gab1,Pik3r1
BIOCARTA_BCR_PATHWAY	0.896827	0.999841	0.0127277	0.245656	0.703494	31	Btk,Syk,Calm3,Cd79a,Hras,Nfatc4,Prkca,Cd79b,Nfatc1,Nfatc3,Prkcb
REACTOME_THYROXINE_BIOSYNTHESIS	0.898205	0.999841	0.0144201	0.329802	0.633108	6	Dio3,Dio1,Duox2
REACTOME_SYNTHESIS_OF_PC	0.898764	0.999841	0.0197107	-0.242372	-0.704609	24	Slc44a2,Pcyt1b,Lpin1,Mfsd2a,Slc44a3,Csnk2a2
WP_IL3_SIGNALING_PATHWAY	0.898942	0.999841	0.0241354	-0.209782	-0.807215	97	Gab2,Bcl2l1,Rara,Pxn,Src,Pak1,Akt1,Foxo1,Ywhaz,Vcl,Gsk3b,Gab1,Socs2,Rapgef1,Slc2a1,Mmp2,Tec,Stat3,Jak1,Mapk8,Ptpn11,Pik3r1,Bcl2,Rps6kb2
REACTOME_MET_PROMOTES_CELL_MOTILITY	0.900107	0.999841	0.0201974	-0.23476	-0.717254	30	Src,Dock7,Col11a1,Gab1,Rapgef1,Itga2,Ptk2,Rac1,Fn1,Itga3,Col2a1,Itgb1,Tns3
BIOCARTA_VOBESITY_PATHWAY	0.9006	0.999841	0.0180262	-0.288651	-0.632409	8	Hsd11b1,Pparg,Tnf,Rxra,Retn,Nr3c1,Lpl,Adipoq
REACTOME_KERATAN_SULFATE_KERATIN_METABOLISM	0.901367	0.999841	0.0202699	-0.233736	-0.719224	31	Chst2,B4galt1,B4galt6,Fmod,B3gnt2,Galns,Glb1l2,Omd,Gns
REACTOME_SYNTHESIS_OF_16_20_HYDROXYEICOSATETRAENOIC_ACIDS_HETE	0.903942	0.999841	0.0147675	0.363294	0.620139	4	Cyp2c65,Cyp2u1,Cyp1b1
BIOCARTA_ACE2_PATHWAY	0.904421	0.999841	0.0184891	-0.265744	-0.63229	11	Agt,Col4a5,Col4a3
REACTOME_PLATELET_ACTIVATION_SIGNALING_AND_AGGREGATION	0.905669	0.999841	0.0297833	-0.199109	-0.864605	236	Gp1bb,Aplp2,Vwf,Pcdh7,Itpr3,Clu,Flna,Vav2,Lgals3bp,Bcar1,Ptpn1,Dgkh,Gna12,Gng13,Trpc6,Pdgfb,Src,F8,Trpc3,Vegfc,Akt1,Tgfb2,Gnai2,Gas6,Actn1,Ywhaz,Vcl,Spp2,Gnaq,Lamp2,Pros1,Itpr2,Gnb2,Wdr1,Tgfb1,Rapgef3,Pdpk1,Itih3,Gnai1,Ptpn11,Rarres2,Pik3r1,Ecm1,F2r,Thbs1,Serpine1,Dgkd
REACTOME_SIGNAL_AMPLIFICATION	0.906473	0.999841	0.0199649	-0.231138	-0.702803	29	Gng13,Src,Gnai2,Gnaq,Gnb2,Gnai1
REACTOME_INTRAFLAGELLAR_TRANSPORT	0.907251	0.999841	0.0119835	0.232962	0.730508	50	Dynll1,Ift20,Tuba1b,Dynlt2b,Ift70a1,Cluap1,Ift25,Dynll2,Ift22,Tubb2a,Dync2li1,Ift80,Ift27
REACTOME_PHASE_4_RESTING_MEMBRANE_POTENTIAL	0.907296	0.999841	0.0191095	-0.251692	-0.650776	15	Kcnk12,Kcnk9,Kcnk1,Kcnk4,Kcnj4
REACTOME_UNBLOCKING_OF_NMDA_RECEPTORS_GLUTAMATE_BINDING_AND_ACTIVATION	0.907584	0.999841	0.01918	-0.253807	-0.673292	17	Camk2b,Dlg1
BIOCARTA_HDAC_PATHWAY	0.907587	0.999841	0.0193853	-0.241582	-0.688272	22	Cabin1,Akt1,Hdac5,Map2k6,Pik3r1,Ins2,Mapk14,Igf1r,Ppp3ca,Insr
REACTOME_GLUTATHIONE_CONJUGATION	0.908039	0.999841	0.0124634	0.239404	0.711893	38	Gstp2,Gstp1,Gstz1,Ggct,Mgst3,Gstm4,Gsto2,Hpgds,Gstt2,Gstt1
WP_P38_MAPK_SIGNALING_PATHWAY	0.908823	0.999841	0.0201524	-0.229142	-0.717586	33	Map3k9,Ripk1,Tgfb2,Rasgrf1,Map3k5,Tgfbr1,Map2k6,Mapkapk2,Map3k7,Rac1,Mapk14,Elk1
REACTOME_COPII_MEDIATED_VESICLE_TRANSPORT	0.911381	0.999841	0.0114164	0.224913	0.743847	68	Bet1,Trappc2l,Cnih1,Cd59b,Mcfd2,Gorasp1,Sec22b,Nsf,Sar1b,Trappc6a,Lman1,Ctsz,Sec13,Sec24a,Ctsc,Tfg,Sec24d,Sec23a
WP_MIRNAS_AND_TFS_IN_IPS_CELL_GENERATION	0.912487	0.999841	0.0140584	0.307013	0.617116	7	Phf5a,Prpf4,Snrpa,Ddx39b,Sf3a3
REACTOME_INTERLEUKIN_3_INTERLEUKIN_5_AND_GM_CSF_SIGNALING	0.913057	0.999841	0.0123391	0.235874	0.705376	39	Uba52,Il2rg,Syk,Il2ra,Pik3cd,Inppl1,Hck,Pik3ca,Fyn,Ptpn6,Il2rb,Uba52rt,Crkl,Csf2rb,Rps27a,Vav1,Prkaca
REACTOME_CHONDROITIN_SULFATE_DERMATAN_SULFATE_METABOLISM	0.913608	0.999841	0.0208606	-0.220958	-0.735108	44	Chpf2,Xylt2,Sdc4,Sdc1,Gpc2,Agrn,Chpf,Hyal3,Gpc3,Dsel,Hyal1
REACTOME_SIGNALING_BY_LTK	0.91454	0.999841	0.0180224	-0.268707	-0.608414	9	Pik3r1,Sos1,Pik3r2,Grb2,Tnk2,Ltk,Pik3cb,Shc1,Pik3ca
WP_GLUTATHIONE_AND_ONECARBON_METABOLISM	0.914693	0.999841	0.012494	0.239698	0.681604	30	Shmt2,Cth,Mthfr,Anpep,Mtr,Gpx1,Ahcyl2,Mtrr,Gpx4,Dnmt1,Shmt1,Chdh
BIOCARTA_ARENRF2_PATHWAY	0.914939	0.999841	0.013004	0.252704	0.648101	19	Hmox1,Atf4,Creb1,Cryz,Hmox2,Prkca,Prkcb,Nfe2l2
REACTOME_ZINC_INFLUX_INTO_CELLS_BY_THE_SLC39_GENE_FAMILY	0.917897	0.999841	0.0177453	-0.276101	-0.604913	8	Slc39a8,Slc39a6,Slc39a3,Slc39a1,Slc39a2,Slc39a4,Slc39a7,Slc39a14
REACTOME_REELIN_SIGNALLING_PATHWAY	0.918422	0.999841	0.0173157	-0.30416	-0.584243	5	Dab1,Reln,Sh3kbp1,Vldlr
REACTOME_METABOLISM_OF_NITRIC_OXIDE_NOS3_ACTIVATION_AND_REGULATION	0.91929	0.999841	0.0189128	-0.24577	-0.635464	15	Dnm2,Akt1,Cygb
BIOCARTA_FIBRINOLYSIS_PATHWAY	0.920305	0.999841	0.0135549	0.280157	0.61794	10	Fgb,Serpinb2,F13a1,Fgg,Fga
REACTOME_PEXOPHAGY	0.920825	0.999841	0.0135467	0.279329	0.616113	10	Uba52,Sqstm1,Uba52rt,Rps27a
REACTOME_REGULATION_OF_INNATE_IMMUNE_RESPONSES_TO_CYTOSOLIC_DNA	0.922491	0.999841	0.0131811	0.269467	0.632733	13	Uba52,Trim32,Irf3,Uba52rt,Rps27a,Trim21
REACTOME_TRANSPORT_OF_NUCLEOSIDES_AND_FREE_PURINE_AND_PYRIMIDINE_BASES_ACROSS_THE_PLASMA_MEMBRANE	0.922695	0.999841	0.0180337	-0.264738	-0.615181	10	Slc29a4
REACTOME_DOWNSTREAM_SIGNALING_OF_ACTIVATED_FGFR3	0.922708	0.999841	0.0128548	0.253203	0.642998	18	Fgf23,Fgf2
WP_G13_SIGNALING_PATHWAY	0.922929	0.999841	0.0123492	0.235778	0.692461	36	Cit,Pfn1,Pip4k2a,Arhgdib,Mapk10,Cdc42,Arhgdig,Map3k4,Pik3cd,Was,Pik3ca,Sra1
REACTOME_TNFR1_INDUCED_PROAPOPTOTIC_SIGNALING	0.923115	0.999841	0.0127717	0.24645	0.654707	22	Tradd,Fadd,Traf2,Ikbke,Rbck1
BIOCARTA_ERK5_PATHWAY	0.923286	0.999841	0.0187031	-0.247229	-0.627284	14	Plcg1,Akt1,Pik3r1
REACTOME_METABOLISM_OF_CARBOHYDRATES	0.923651	0.999841	0.00876007	0.209281	0.813321	241	Slc37a2,Nup35,Hk3,Glyctk,Akr1b1,Cspg5,Hpse,Nup37,Nup205,Rpe,Chst1,Aaas,Ogn,Xylb,Pck1,Fut1,Hmmr,Nup85,Aldob,Tkfc,Cryl1,St6galnac6,Pgls,Nup210,Hexa,Glb1,Chst3,Ppp1r3c,Sord,Gnpda1,Dse,B4galt4,Chsy1,Chst7,Ndc1,B3galt2,Nup62,Hkdc1,Nup160,Nup133,Gale,Gusb,Arsb,Nup50,Calm3,Pck2,Sec13,Pgam1,Gpi1,St3gal2,Phkb,Nup43
REACTOME_VASOPRESSIN_LIKE_RECEPTORS	0.923737	0.999841	0.0148832	0.439844	0.641783	2	Oxtr,Avpr1a
BIOCARTA_41BB_PATHWAY	0.923788	0.999841	0.0188398	-0.243479	-0.629542	15	Map3k5,Map4k5,Mapk8,Rela,Mapk14,Tnfsf9
REACTOME_FATTY_ACIDS	0.925114	0.999841	0.0174815	-0.280774	-0.593876	7	Cyp2d22,Cyp4f18,Cyp4f15
REACTOME_SIGNALING_BY_CSF3_G_CSF	0.92573	0.999841	0.0127665	0.245407	0.656238	23	Uba52,Syk,Eloc,Elob,Socs1,Hck,Uba52rt,Rps27a,Rnf7
REACTOME_ARACHIDONIC_ACID_METABOLISM	0.925803	0.999841	0.0120855	0.231015	0.69427	40	Ptgs2,Pon3,Cyp4f40,Ptges2,Lta4h,Ptges3,Cyp2c65,Alox15,Hpgds,Gpx1
WP_COMPLEMENT_ACTIVATION_CLASSICAL_PATHWAY	0.927026	0.999841	0.012983	0.258767	0.619797	14	Cd55,Hc,C3,C1s1,C1qa,C1qb,C1qc,C1ra,C7,C2,C4a,C6,C4b,Masp1
BIOCARTA_NKCELLS_PATHWAY	0.927507	0.999841	0.0127795	0.250998	0.637399	18	Klrd1,B2m,Syk,H2-K2,Lat,H2-K1,Pik3ca,Ptpn6
REACTOME_NF_KB_IS_ACTIVATED_AND_SIGNALS_SURVIVAL	0.928483	0.999841	0.0186194	-0.245103	-0.62189	14	Traf6,Ubc,Irak1,Ngf,Rela
REACTOME_G_BETA_GAMMA_SIGNALLING_THROUGH_PI3KGAMMA	0.928713	0.999841	0.0126838	0.244261	0.648893	22	Gng10,Gnb4,Akt2,Gngt2,Gng2,Gng5,Gng8
REACTOME_FCGAMMA_RECEPTOR_FCGR_DEPENDENT_PHAGOCYTOSIS	0.929218	0.999841	0.0233111	-0.205446	-0.780016	90	Nf2,Vav2,Myo9b,Dock1,Myo10,Wipf3,Src,Plcg1,Abl1,Pak1,Fcgr4,Elmo2,Actr2,Pld2,Abi1,Pik3r1,Pla2g6,Pld3
REACTOME_GROWTH_HORMONE_RECEPTOR_SIGNALING	0.929787	0.999841	0.0179206	-0.261016	-0.606533	10	Ptpn1,Sh2b1
REACTOME_PTK6_REGULATES_RTKS_AND_THEIR_EFFECTORS_AKT1_AND_DOK1	0.933505	0.999841	0.0177194	-0.258517	-0.585341	9	Akt1,Ubc
BIOCARTA_TSP1_PATHWAY	0.934018	0.999841	0.0173408	-0.273757	-0.579034	7	Thbs1,Casp3,Mapk14,Fos
REACTOME_EXTRA_NUCLEAR_ESTROGEN_SIGNALING	0.935075	0.999841	0.011141	0.218836	0.716078	64	Mmp9,Hsp90aa1,Gng10,Mmp3,Gnb4,Akt2,Zdhhc7,Gngt2,Creb1,Cdkn1b,Calm3,Gng2,Cav1,Hspb1,Gng5,Hras
REACTOME_NOREPINEPHRINE_NEUROTRANSMITTER_RELEASE_CYCLE	0.935667	0.999841	0.0127535	0.25408	0.618364	15	Maoa,Slc22a1,Tspoap1
REACTOME_COENZYME_A_BIOSYNTHESIS	0.935845	0.999841	0.0173121	-0.271842	-0.574982	7	Coasy,Ppcdc,Pank2,Ppcs,Pank3,Dcakd,Pank1
BIOCARTA_CFTR_PATHWAY	0.935897	0.999841	0.0133118	0.269201	0.593774	10	Adrb2,Nherf1,Prkar1b,Cftr,Prkar2a
WP_EICOSANOID_METABOLISM_VIA_CYTOCHROME_P450_MONOOXYGENASES	0.936301	0.999841	0.017305	-0.271258	-0.573749	7	Cyp2c23,Ephx2,Cyp4f18
BIOCARTA_RANBP2_PATHWAY	0.937372	0.999841	0.0130303	0.261494	0.602437	12	Ran,Sumo1,Rangap1,Uba2,Sae1
REACTOME_DEUBIQUITINATION	0.937935	0.999841	0.00854217	0.206605	0.802575	239	Skp2,Ccna2,Josd2,Clspn,Cdc20,Psme2b,Il33,Ino80e,Polb,Psme2,Vdac3,Psmb10,Senp8,Nod2,Vdac1,Psmd14,Brca1,Psmb5,Psmd7,Psmb8,Uba52,Tomm20,Psma5,Tomm70a,Babam1,Psme1,Cdk1,Taf10,Traf2,Psmb4,H2ac25,Psma8,Psma7,Nedd8,Psmb1,Usp37,Snx3,Psmb6,Psma3
REACTOME_TOLL_LIKE_RECEPTOR_CASCADES	0.93827	0.999841	0.00943059	0.209285	0.772952	147	Ripk3,Irf7,Tlr1,Nfkb2,Itgam,Tlr6,Tank,Nod2,Cd180,Uba52,Gsdmd,Ticam2,Tasl,Fadd,Tlr2,Skp1,Lrrc14,Fgb,Traf2,Hsp90b1,Dnm1,Itgb2,Cd14,Creb1,Nfkb1,Mapk10,Cd36,Tlr9,Ppp2r5d,Map2k3,Ikbke,Atf1,Vrk3,Ctsb
REACTOME_NGF_STIMULATED_TRANSCRIPTION	0.939497	0.999841	0.0137714	0.301862	0.579472	6	Creb1,Srf,Nab2
BIOCARTA_IL1R_PATHWAY	0.940003	0.999841	0.0121679	0.231845	0.653476	29	Il1b,Il6,Il1rap,Nfkb1,Map2k3,Tgfb3
REACTOME_EICOSANOIDS	0.941124	0.999841	0.0136121	0.286961	0.576809	7	Cyp4f40,Tbxas1,Ptgis,Cyp4f14,Cyp4b1,Cyp4f15,Cyp4f18
BIOCARTA_PKC_PATHWAY	0.94148	0.999841	0.0136067	0.286756	0.576397	7	Nfkb1,Prkca,Nfkbia,Prkcb
REACTOME_SMOOTH_MUSCLE_CONTRACTION	0.941495	0.999841	0.0120133	0.22842	0.660197	33	Acta2,Myl6,Tpm2,Myl7,Myl9,Calm3,Mylk,Cald1,Mylpf,Gucy1b1,Gucy1a1,Lmod1,Tpm1,Aldh2
BIOCARTA_AGPCR_PATHWAY	0.942308	0.999841	0.013213	0.264814	0.584098	10	Prkca,Prkcb,Arrb1,Prkar1b,Gnas,Prkar2a
WP_MITOCHONDRIAL_LONG_CHAIN_FATTY_ACID_BETAOXIDATION	0.942624	0.999841	0.0126143	0.246711	0.609136	16	Eci1,Acadm,Acadvl,Hadh,Cpt2,Pecr
BIOCARTA_PCAF_PATHWAY	0.943116	0.999841	0.0133038	0.270079	0.579923	9	Nfkb1,Kat2b,Irf3,Irf1,Hmgb1
REACTOME_PKA_MEDIATED_PHOSPHORYLATION_OF_CREB	0.94329	0.999841	0.012604	0.246071	0.607557	16	Adcy5,Calm3,Adcy4,Prkaca,Prkar1b,Calm2,Adcy7,Calm1,Adcy8
BIOCARTA_PRION_PATHWAY	0.943735	0.999841	0.017701	-0.251825	-0.585177	10	Dnajb6,Bcl2,Aplp1,Lamc1
REACTOME_IKK_COMPLEX_RECRUITMENT_MEDIATED_BY_RIP1	0.944771	0.999841	0.0123239	0.232522	0.629453	24	Ripk3,Uba52,Ticam2,Cd14,Ube2n,Sarm1,Ticam1,Tlr4,Uba52rt
REACTOME_CAMK_IV_MEDIATED_PHOSPHORYLATION_OF_CREB	0.945668	0.999841	0.0137548	0.302144	0.554148	5	Calm3,Calm2,Calm1
REACTOME_MET_RECEPTOR_RECYCLING	0.946119	0.999841	0.0131545	0.263231	0.580606	10	Hgf,Gga3,Crkl,Rab4a,Met,Arf6,Crk
REACTOME_ACTIVATION_OF_KAINATE_RECEPTORS_UPON_GLUTAMATE_BINDING	0.946769	0.999841	0.0193431	-0.219664	-0.660532	28	Grik4,Gng13,Dlg1,Gnb2,Ncald
REACTOME_OTHER_INTERLEUKIN_SIGNALING	0.946833	0.999841	0.0125809	0.245289	0.596968	15	Csf1,Cd4,Il16,Stx4a,Csf1r,Il34
REACTOME_REGULATION_OF_PTEN_LOCALIZATION	0.947332	0.999841	0.013136	0.26213	0.578177	10	Uba52,Pten,Uba52rt,Rps27a
BIOCARTA_CDMAC_PATHWAY	0.948333	0.999841	0.0125579	0.244285	0.594526	15	Nfkb1,Hras,Prkca,Nfkbia,Prkcb
REACTOME_ESTROGEN_BIOSYNTHESIS	0.950729	0.999841	0.0134653	0.280464	0.56375	7	Hsd17b1,Akr1b10,Hsd17b11
REACTOME_ZBP1_DAI_MEDIATED_INDUCTION_OF_TYPE_I_IFNS	0.952953	0.999841	0.0127096	0.249682	0.586276	13	Nfkb2,Nfkb1,Irf3,Nfkbia
REACTOME_SPHINGOLIPID_METABOLISM	0.953216	0.999841	0.0104003	0.211407	0.723104	85	Arsi,B3galnt1,Cyb5b,Arsj,St6galnac5,Asah2,Fut1,A4galt,St6galnac6,Hexa,Glb1,Arsb,St3gal2,Ormdl1,Neu3,Arsa,Hexb,Sumf2,Cers4,Cerk,Ctsa,Smpd3,Sptssb,Plpp1,Sptssa,B3gnt5,Sphk2,Cers6
BIOCARTA_IL6_PATHWAY	0.953408	0.999841	0.0123012	0.230881	0.613349	22	Il6,Cebpb,Srf,Hras
REACTOME_HISTIDINE_CATABOLISM	0.953971	0.999841	0.0136285	0.295171	0.541359	5	Carnmt1,Amdhd1,Carns1,Hal,Hdc
REACTOME_HYALURONAN_BIOSYNTHESIS_AND_EXPORT	0.954332	0.999841	0.0136231	0.294694	0.540484	5	Cemip,Has2,Abcc5,Has3
REACTOME_OXIDATIVE_STRESS_INDUCED_SENESCENCE	0.955886	0.999841	0.0195255	-0.208328	-0.673603	38	Kdm6b,Map3k5,Cdk6,Map2k6,Mapk8,Map4k4,Ubc,Mapkapk2
BIOCARTA_EPHA4_PATHWAY	0.956203	0.999841	0.0131042	0.257596	0.553118	9	Ephb1,Fyn,Rap1b
REACTOME_WNT5A_DEPENDENT_INTERNALIZATION_OF_FZD4	0.956446	0.999841	0.0181786	-0.228093	-0.578732	14	Fzd4,Ap2a1,Ap2b1
BIOCARTA_GH_PATHWAY	0.956647	0.999841	0.0190683	-0.215388	-0.643808	27	Plcg1,Pik3r1,Raf1,Ins2,Map2k1,Irs1,Insr,Sos1,Ghr,Jak2,Mapk3,Rps6ka1,Grb2,Hnf1a,Slc2a4,Stat5a,Stat5b,Shc1,Mapk1,Pik3cg,Prkcb,Ptpn6,Pik3ca,Prkca,Socs1,Hras,Srf
BIOCARTA_IL3_PATHWAY	0.956694	0.999841	0.0181747	-0.226759	-0.575347	14	Raf1,Map2k1,Fos,Sos1,Jak2,Mapk3,Grb2,Stat5a,Stat5b,Shc1,Csf2rb,Il3ra,Ptpn6,Hras
REACTOME_FREE_FATTY_ACIDS_REGULATE_INSULIN_SECRETION	0.957538	0.999841	0.0128679	0.248263	0.56004	11	Cd36,Gna15,Plcb2,Plcb3,Ffar1,Gna11
BIOCARTA_PRC2_PATHWAY	0.957554	0.999841	0.0129804	0.254971	0.562386	10	Eed,Rbbp4,Ring1
BIOCARTA_GCR_PATHWAY	0.958061	0.999841	0.0125042	0.239064	0.572604	14	Hsp90aa1,Nfkb1,Calm3,Adrb2,Pik3ca,Pik3cg
REACTOME_REGULATION_OF_PTEN_GENE_TRANSCRIPTION	0.958252	0.999841	0.0119736	0.222279	0.613332	26	Lamtor5,Lamtor2,Rragd,Lamtor3
BIOCARTA_NFAT_PATHWAY	0.958359	0.999841	0.0113178	0.216226	0.663155	44	Camk4,Igf1,Fgf2,Camk2a
REACTOME_SYNTHESIS_OF_EPOXY_EET_AND_DIHYDROXYEICOSATRIENOIC_ACIDS_DHET	0.958727	0.999841	0.0139184	0.312753	0.533865	4	Cyp2c65,Cyp2j6,Cyp1b1
BIOCARTA_DREAM_PATHWAY	0.959085	0.999841	0.0128444	0.247041	0.557283	11	Creb1,Crem,Prkar1b,Prkar2a,Prkar2b,Prkar1a,Jun,Mapk3,Fos,Prkacb,Kcnip3
REACTOME_ADP_SIGNALLING_THROUGH_P2Y_PURINOCEPTOR_1	0.959267	0.999841	0.0185561	-0.219543	-0.625484	22	Gng13,Src,Gnaq,Gnb2
REACTOME_TRANSPORT_OF_SMALL_MOLECULES	0.959305	0.999841	0.00592651	0.200531	0.831241	569	Apoa1,Apoa4,Slc14a1,Steap4,Slc9b2,Slc13a1,Abcb4,Atp6v0b,Slc12a5,Psme2b,Atp4a,Fxyd2,Psme2,Slc11a1,Ripk3,Pmpcb,Psmb10,Slc26a4,Slc25a22,Slc17a6,Pdzd11,Sgk3,Hmox1,Atp6v0c,Erlin1,Cyb5r1,Psmd14,Nr1h3,Psmb5,Apoc2,Flvcr1,Magt1,Mttp,Camk2a,Slc7a3,Slc16a7,Psmd7,Slc2a6,Psmb8,Gng10,Uba52,Eif2s1,Slc15a3,Slc16a1,Derl2,Aqp11,Slc22a1,Slc30a5,Psma5,Phb1,Eif2s2,Slc26a6,Slc6a19,Gnb4,Slc28a2,Smdt1,Pcsk9,Skp1,Stoml2,…
REACTOME_CD209_DC_SIGN_SIGNALING	0.959801	0.999841	0.012334	0.23061	0.577228	17	Icam2,Relb,Nfkb1,Cd209a,Hras,Fyn
BIOCARTA_MTA3_PATHWAY	0.961111	0.999841	0.0184068	-0.22094	-0.594925	18	Tuba8,Hspb2,Mta3,Mbd3
BIOCARTA_FAS_PATHWAY	0.961613	0.999841	0.0118132	0.219421	0.615201	28	Parp1,Fadd,Arhgdib,Lmnb2,Lmna,Lmnb1
REACTOME_RHO_GTPASES_ACTIVATE_WASPS_AND_WAVES	0.9619	0.999841	0.011698	0.218673	0.632027	33	Nck1,Btk,Nckap1l,Cyfip2,Cdc42,Brk1,Actr3,Cyfip1
BIOCARTA_CALCINEURIN_PATHWAY	0.96233	0.999841	0.0183057	-0.222248	-0.589573	17	Plcg1,Gnaq,Sp3
REACTOME_NEGATIVE_REGULATION_OF_MET_ACTIVITY	0.962463	0.999841	0.0121629	0.223072	0.592602	22	Uba52,Lrig1,Hgf,Sh3gl3,Ptpn2,Uba52rt,Met,Rps27a
BIOCARTA_CDC42RAC_PATHWAY	0.963358	0.999841	0.0132744	0.26487	0.532407	7	Pdgfra,Cdc42,Pik3ca,Rhoa
REACTOME_ADP_SIGNALLING_THROUGH_P2Y_PURINOCEPTOR_12	0.964085	0.999841	0.0122156	0.227466	0.577641	18	Gng10,Gnb4,Gngt2,Gng2,Gng5,Gng8
REACTOME_NEGATIVE_REGULATION_OF_FLT3	0.964518	0.999841	0.0181978	-0.219755	-0.5682	15	Socs2,Sla,Socs6,Ubc
REACTOME_SIGNALING_BY_NUCLEAR_RECEPTORS	0.964984	0.999841	0.00864664	0.201752	0.762289	180	Mmp9,Crabp2,Polr2g,Crabp1,Fabp5,Ppp5c,Nr1h3,Pdhb,Hsp90aa1,Gng10,Aldh1a2,Polr2h,Mmp3,Gnb4,Dhrs9,Akt2,Zdhhc7,H3c7,Fkbp4,Gngt2,H3c8,Ptges3,Gtf2f1,H4c9,Creb1,Cdkn1b,Polr2f,Dhrs4,Rdh13,H4c18,Calm3,Kat2b,Gng2,H3c13,Cav1,Rdh5,Hspb1,Gng5,Hras
REACTOME_LYSOSOME_VESICLE_BIOGENESIS	0.965396	0.999841	0.0116491	0.2142	0.613412	31	Hspa8,Ap4s1,Ap1g2,Clta,Ctsz
BIOCARTA_TERT_PATHWAY	0.965493	0.999841	0.0132423	0.263177	0.529003	7	Trp53,Max,Wt1,Myc
BIOCARTA_BIOPEPTIDES_PATHWAY	0.965843	0.999841	0.018925	-0.210068	-0.627904	27	Plcg1,Agt,Stat3,Mapk8,Ptk2b,Raf1,Map2k1,Mapk14,Cdk5,Sos1,Jak2
BIOCARTA_HCMV_PATHWAY	0.965846	0.999841	0.0182516	-0.219829	-0.583157	17	Akt1,Map2k6,Pik3r1,Rela,Map2k1,Mapk14
REACTOME_ACTIVATION_OF_RAC1_DOWNSTREAM_OF_NMDARS	0.968043	0.999841	0.0133387	0.273454	0.524938	6	Calm3,Calm2,Calm1,Camk1
BIOCARTA_GATA3_PATHWAY	0.968369	0.999841	0.0127044	0.238918	0.538959	11	Maf,Map2k3,Nfatc1,Prkar1b,Prkar2a
REACTOME_CGMP_EFFECTS	0.968408	0.999841	0.0130857	0.253433	0.526324	8	Pde1a,Irag1,Itpr1
REACTOME_VXPX_CARGO_TARGETING_TO_CILIUM	0.969215	0.999841	0.0121379	0.223194	0.566793	18	Exoc8,Rab8a,Asap1,Rab11fip3,Arf4,Rho,Rab3ip,Gbf1,Rab11a
REACTOME_ONCOGENE_INDUCED_SENESCENCE	0.969362	0.999841	0.0181978	-0.217173	-0.576109	17	Ets1,Cdk6,Ubc
REACTOME_MET_ACTIVATES_RAS_SIGNALING	0.969976	0.999841	0.0172978	-0.232593	-0.540486	10	Ranbp9
REACTOME_TRANSPORT_OF_NUCLEOTIDE_SUGARS	0.970265	0.999841	0.0171521	-0.23085	-0.522697	9	Slc35b3
REACTOME_REGULATION_OF_TNFR1_SIGNALING	0.971133	0.999841	0.0110792	0.209226	0.647739	47	Traf1,Tradd,Rack1,Uba52,Fadd,Traf2,Ikbke,Ube2l3,Rbck1
REACTOME_MET_INTERACTS_WITH_TNS_PROTEINS	0.972924	0.999841	0.013344	0.271992	0.498847	5	Hgf,Met,Tns4
REACTOME_INTERLEUKIN_15_SIGNALING	0.972999	0.999841	0.0174091	-0.219686	-0.522704	11	Sos2,Stat3
WP_MECP2_AND_ASSOCIATED_RETT_SYNDROME	0.973535	0.999841	0.0113442	0.206307	0.620014	40	Hnrnph1,E2f1,Apoc2,Fgf2,Prpf3,Creb1,Mef2c,Csrp1,Bcl6,Ctcf,Gamt,Cnp,Ybx1
REACTOME_P75NTR_SIGNALS_VIA_NF_KB	0.973631	0.999841	0.0181327	-0.210558	-0.558563	17	Traf6,Ubc,Irak1,Ngf,Rela
BIOCARTA_REELIN_PATHWAY	0.973675	0.999841	0.0131201	0.253018	0.508582	7	Cdk5r1,Fyn,Vldlr,Cdk5,Lrp8,Reln,Dab1
REACTOME_GPER1_SIGNALING	0.973725	0.999841	0.0185087	-0.20646	-0.60021	24	Gper1,Gng13
REACTOME_GLYCOSPHINGOLIPID_TRANSPORT	0.97417	0.999841	0.0168725	-0.231937	-0.508153	8	Cln3,Esyt2,Esyt3,Cptp,Esyt1,Plekha8,Arf1,Gltp
REACTOME_BASIGIN_INTERACTIONS	0.974194	0.999841	0.0120556	0.217083	0.569762	21	Slc16a1,Cav1,Slc7a9,Slc7a7,Slc3a2,Slc16a3,Slc7a6
REACTOME_METAL_ION_SLC_TRANSPORTERS	0.974566	0.999841	0.0181594	-0.208345	-0.570244	19	Slc40a1,Slc30a1,Slc41a1,Slc39a8
REACTOME_VITAMIN_B1_THIAMIN_METABOLISM	0.974729	0.999841	0.0133172	0.268806	0.493003	5	Slc25a19,Tpk1,Slc19a3,Slc19a2
REACTOME_PYRIMIDINE_CATABOLISM	0.975884	0.999841	0.0170676	-0.22442	-0.508139	9	Nt5e,Tymp,Upb1,Nt5m,Nt5c1a,Dpyd,Nt5c,Upp1,Nt5c3
REACTOME_INTEGRIN_CELL_SURFACE_INTERACTIONS	0.975972	0.999841	0.0215921	-0.19298	-0.714411	75	Ibsp,Vwf,Col13a1,Col7a1,Cd44,Itgb6,Col18a1,Col4a5,Itga2,Col4a3,Comp,Thbs1,Col9a2
REACTOME_HYPUSINE_SYNTHESIS_FROM_EIF5A_LYSINE	0.97705	0.999841	0.0136449	0.288452	0.492384	4	Eif5a,Dohh,Dhps
REACTOME_TIE2_SIGNALING	0.977398	0.999841	0.0180755	-0.206254	-0.547143	17	Dok2,Ptpn11,Pik3r1
REACTOME_CA_DEPENDENT_EVENTS	0.97767	0.999841	0.0116784	0.206185	0.568924	26	Adcy5,Pde1a,Calm3,Adcy4,Prkaca,Prkar1b,Mapk1,Calm2,Adcy7,Calm1,Adcy8,Prkcd
REACTOME_TRANSPORT_TO_THE_GOLGI_AND_SUBSEQUENT_MODIFICATION	0.97839	0.999841	0.00849773	0.195784	0.736615	173	Cog8,Bet1,Dynll1,Trappc2l,Ank1,Tuba1b,Cog4,Cnih1,Cd59b,Capza2,Mcfd2,Cd55,Gorasp1,Gosr1,Kdelr3,Sptbn4,Copz2,Sec22b,Cog6,B4galt4,Nsf,Sar1b,Chst10,Dynll2,Trappc6a,Mgat1,Copz1,Lman1,Ctsz,Tubb2a,Sec13
REACTOME_ESTROGEN_STIMULATED_SIGNALING_THROUGH_PRKCZ	0.978709	0.999841	0.0163872	-0.253741	-0.487396	5	Pdpk1
REACTOME_AGGREPHAGY	0.978798	0.999841	0.0114406	0.205362	0.593554	33	Dynll1,Tuba1b,Uba52,Park7,Vim,Dynll2,Tubb2a
REACTOME_CALCINEURIN_ACTIVATES_NFAT	0.97896	0.999841	0.0171627	-0.221327	-0.514306	10	Ppp3r1
REACTOME_TRAF6_MEDIATED_NF_KB_ACTIVATION	0.979701	0.999841	0.012178	0.217311	0.5205	14	Nfkb2,Nfkb1,Nfkbia
REACTOME_MET_ACTIVATES_PTK2_SIGNALING	0.979937	0.999841	0.0120034	0.211255	0.541796	19	Col11a2,Col3a1,Hgf,Col1a1,Col5a2,Col5a1,Col1a2,Megf6,Met
BIOCARTA_MCALPAIN_PATHWAY	0.981566	0.999841	0.0180945	-0.201519	-0.54263	18	Egfr,Itga1,Acta1,Itgb1,Prkacb,Egf,Tln1,Ezr,Capns1,Prkar1a,Prkar2b,Capn2,Prkar2a,Prkar1b,Capn1,Hras,Mylk,Cxcr3
REACTOME_TRANS_GOLGI_NETWORK_VESICLE_BUDDING	0.981623	0.999841	0.0104258	0.198052	0.652377	67	Snx5,Hspa8,Ap4s1,Ap1g2,Sh3d19,Tgoln1,Clint1,Necap1,Tfrc,Clta,Snap23,Bloc1s6,Ctsz
BIOCARTA_CREM_PATHWAY	0.982822	0.999841	0.0158872	-0.264982	-0.480938	4	Fhl5,Adcy1,Xpo1,Crem
REACTOME_ACTIVATION_OF_THE_AP_1_FAMILY_OF_TRANSCRIPTION_FACTORS	0.982979	0.999841	0.0171027	-0.217081	-0.50444	10	Mapk8,Mapk11,Mapk14,Fos,Mapk3
BIOCARTA_TERC_PATHWAY	0.983124	0.999841	0.0131148	0.253339	0.486324	6	Nfya,Nfyc,Rb1,Nfyb,Sp1
REACTOME_OPIOID_SIGNALLING	0.98392	0.999841	0.0208273	-0.185945	-0.673654	66	Ppp2r1a,Gnal,Gng13,Pde4a,Gnai2,Gnaq,Gnb2,Ppp2cb,Pde1c,Gnai1
REACTOME_GLYCEROPHOSPHOLIPID_BIOSYNTHESIS	0.983989	0.999841	0.00943284	0.193749	0.682737	103	Crls1,Alpi,Agpat1,Acp6,Pla2g4c,Cept1,Agpat5,Gnpat,Cpne7,Pcyt2,Awat2,Plbd1,Chpt1,Pla2g15,Pemt,Stard7,Ptdss2,Gpat3
REACTOME_ZINC_TRANSPORTERS	0.984012	0.999841	0.012471	0.221015	0.498572	11	Slc30a5,Slc39a14,Slc39a7,Slc39a4
REACTOME_ESTROGEN_DEPENDENT_GENE_EXPRESSION	0.984825	0.999841	0.0214513	-0.186823	-0.691619	75	Cited1,Ep300,Nrip1,Ncoa2,Gata3,Ncoa1,Tle3,Polr2a,H3f3b,Erbb4,H4c8,Foxa1,Cbfb,Carm1,Ccnt1,Cdk9,Kat5,H3c6,Kdm1a,Esr1,H2bc8,H4c3
REACTOME_CRMPS_IN_SEMA3A_SIGNALING	0.985507	0.999841	0.0178793	-0.196058	-0.506929	15	Gsk3b,Dpysl5,Plxna2
REACTOME_RUNX1_REGULATES_GENES_INVOLVED_IN_MEGAKARYOCYTE_DIFFERENTIATION_AND_PLATELET_FUNCTION	0.987732	0.999841	0.0205547	-0.181572	-0.646097	60	Ep300,Kmt2d,Kmt2b,Setd1b,Kmt2a,H3f3b,Setd1a,H4c8,Cbfb,H2ac24
REACTOME_ACYL_CHAIN_REMODELLING_OF_PC	0.987982	0.999841	0.0117788	0.195394	0.519076	22	Pla2g4c,Plbd1,Tmem86b,Pla2g2d,Pla2g2f,Pla2g4f,Pla2g4b
BIOCARTA_P35ALZHEIMERS_PATHWAY	0.988267	0.999841	0.016344	-0.224477	-0.454558	6	Gsk3b
WP_IL2_SIGNALING_PATHWAY	0.988372	0.999841	0.0213021	-0.183698	-0.678981	74	Gab2,Akt1,Ets1,Shb,Stat3,Jak1,Irs2,Mapk8,Ptpn11,Pik3r1,Mtor,Bcl2,Ptk2b,Cish,Mapkapk2
REACTOME_G_ALPHA_Z_SIGNALLING_EVENTS	0.988436	0.999841	0.0114068	0.193185	0.541641	28	Gng10,Adcy5,Gnb4,Gngt2,Gng2,Gng5,Gng8
REACTOME_GLUTAMATE_NEUROTRANSMITTER_RELEASE_CYCLE	0.989082	0.999841	0.0118328	0.195925	0.514229	21	Slc1a3,Gls,Tspoap1,Slc17a7,Slc1a6,Arl6ip5,Slc1a2,Ppfia3,Gls2,Syt1,Slc1a1,Rab3a
WP_ESTROGEN_SIGNALING	0.992228	0.999841	0.00997587	0.184718	0.616988	73	Polr2g,Taf12,Gtf2e1,Brca1,Gtf2h4,Polr2h,Taf13,Gtf2h3,Creb1,Ccnh,Nfkb1,Polr2f
BIOCARTA_BAD_PATHWAY	0.992408	0.999841	0.0117493	0.182968	0.489273	23	Igf1,Bax,Pik3ca,Il3ra,Csf2rb,Pik3cg,Prkar1b,Ywhah,Mapk1
BIOCARTA_GPCR_PATHWAY	0.992585	0.999841	0.0186353	-0.179158	-0.53873	28	Plcg1,Gnaq,Rps6ka3,Raf1,Map2k1,Elk1,Adcy1,Prkacb,Ppp3ca,Fos,Nfatc2,Ppp3cc,Mapk3
REACTOME_ENDOSOMAL_SORTING_COMPLEX_REQUIRED_FOR_TRANSPORT_ESCRT	0.993074	0.999841	0.0187151	-0.175328	-0.535675	30	Vps37c,Chmp4c,Vps25,Ubc,Vps37b,Tsg101,Mvb12b,Chmp2b
WP_TRYPTOPHAN_METABOLISM	0.99333	0.999841	0.0187351	-0.17825	-0.568693	36	Tph1,Inmt,Ubr5,Wars1
REACTOME_PKMTS_METHYLATE_HISTONE_LYSINES	0.993844	0.999841	0.0103127	0.183569	0.594063	60	Nfkb2,Suv39h2,Setdb1,Suz12,H3c7,H3c8,Rbbp5,Eed,H4c9,Nfkb1,Nsd2,H4c18,H3c13
BIOCARTA_VIP_PATHWAY	0.994075	0.999841	0.0182016	-0.178979	-0.520319	24	Plcg1,Gnaq,Vipr2,Rela,Prkacb,Ppp3ca,Nfatc2,Ppp3cc,Egr3,Ppp3cb,Map3k1,Egr2,Prkar1a,Chuk,Prkar2b,Myc,Calm1,Prkar2a,Prkar1b,Nfatc1,Nfkbia,Vip,Calm3,Nfkb1
WP_IL5_SIGNALING_PATHWAY	0.994258	0.999841	0.0206059	-0.175049	-0.636676	67	Dnm2,Akt1,Ywhaz,Rap1gap,Ctnnb1,Sox4,Gsk3b,Rapgef1,Stat3,Jak1,Shc2,Ptpn11,Pik3r1,Ptk2b
REACTOME_ESR_MEDIATED_SIGNALING	0.995116	0.999841	0.0240362	-0.174848	-0.710547	138	Cited1,Sphk1,Ep300,Gng13,Nrip1,Src,Akt1,Gnai2,Egfr,Ncoa2,Gata3,Ncoa1,Tle3,Tgfa,Polr2a,Hbegf,H3f3b,Gnb2,Erbb4,Mmp2,Pdpk1,Gnai1,Pik3r1,H4c8,Foxa1
REACTOME_CARGO_RECOGNITION_FOR_CLATHRIN_MEDIATED_ENDOCYTOSIS	0.995199	0.999841	0.00933852	0.179979	0.629982	98	Uba52,Cd4,Cd3g,Tgoln1,Ap2m1,Cops7a,Cops8,Cops3,Nedd8,Necap1,Dab2,Tfrc,Gps1,Clta,Cd3d,Adrb2,Itsn1,Cops4,Cops7b,Dvl2,Ap2s1,Sh3gl3,Tor1b,Vamp3
REACTOME_G_PROTEIN_MEDIATED_EVENTS	0.995399	0.999841	0.0189169	-0.17447	-0.564125	38	Gnal,Gnai2,Gnaq,Pde1c,Gnai1
BIOCARTA_CREB_PATHWAY	0.995474	0.999841	0.0178233	-0.170923	-0.475225	20	Akt1,Pik3r1,Mapk14,Adcy1,Prkacb,Sos1,Mapk3,Rps6ka1,Grb2,Prkar1a,Prkar2b,Prkar2a,Rps6ka5,Mapk1,Prkar1b,Prkcb,Pik3ca,Prkca,Hras,Creb1
REACTOME_PROLONGED_ERK_ACTIVATION_EVENTS	0.995638	0.999841	0.0119414	0.184592	0.442132	14	Rap1a,Ntrk1,Crkl,Map2k2,Mapk1,Ywhab
BIOCARTA_CDK5_PATHWAY	0.995938	0.999841	0.0120655	0.187171	0.439495	13	Cdk5r1,Hras,Map2k2,Mapk1,Klk1b4,Klk1b3,Mapk3,Ngfr,Cdk5,Map2k1,Raf1,Egr1,Ngf
WP_FAS_PATHWAY_AND_STRESS_INDUCTION_OF_HSP_REGULATION	0.995998	0.999841	0.0186951	-0.169501	-0.540781	36	Sptan1,Pak1,Mapk8,Bcl2,Mapkapk2,Map3k7,Casp7,Casp3,Prkdc
REACTOME_TRYPTOPHAN_CATABOLISM	0.996015	0.999841	0.0124075	0.192982	0.425659	10	Kmo,Ido2,Slc3a2,Haao
REACTOME_INTERLEUKIN_7_SIGNALING	0.99603	0.999841	0.0117298	0.175542	0.460733	21	Il2rg,H3c7,H3c8,H3c13,Il7r,Il7,H3c3,H3c2
BIOCARTA_RAC1_PATHWAY	0.996361	0.999841	0.0117249	0.172368	0.452402	21	Pdgfra,Cdk5r1,Mylk,Ncf2,Pik3ca,Mylpf,Ralbp1,Pik3cg,Vav1
REACTOME_NITRIC_OXIDE_STIMULATES_GUANYLATE_CYCLASE	0.996906	0.999841	0.012281	0.188313	0.424803	11	Pde1a,Irag1,Itpr1,Nos1
REACTOME_NCAM1_INTERACTIONS	0.996978	0.999841	0.0178233	-0.169605	-0.464212	19	Col4a5,Col4a3,Col9a2,St8sia2,Col2a1
REACTOME_NADE_MODULATES_DEATH_SIGNALLING	0.997307	0.999841	0.012907	0.221506	0.425217	6	Casp2,Ywhae,Bex3
REACTOME_ECM_PROTEOGLYCANS	0.998059	0.999841	0.0192425	-0.161804	-0.534383	42	Dmp1,Agrn,Itgb6,Itga2,Comp,Serpine1,Col9a2,Fn1,App,Tnr,Col2a1,Itgb1
BIOCARTA_RAB_PATHWAY	0.998109	0.999841	0.0122634	0.180437	0.407035	11	Rab8a,Rab9,Rab4a,Rab11a,Rab3a
REACTOME_BICARBONATE_TRANSPORTERS	0.998361	0.999841	0.0167349	-0.183606	-0.415727	9	Slc4a4,Slc4a7,Slc4a9
REACTOME_SIGNAL_ATTENUATION	0.998361	0.999841	0.0167349	-0.185647	-0.420347	9	Irs2,Insr,Sos1,Ins1,Mapk3
REACTOME_INTERLEUKIN_10_SIGNALING	0.998695	0.999841	0.0156552	-0.222757	-0.404301	4	Stat3
BIOCARTA_CK1_PATHWAY	0.999515	0.999841	0.017223	-0.155239	-0.378822	12	Csnk1d,Prkacb,Ppp3ca,Cdk5,Plcb1,Prkar1a,Prkar2b,Prkar2a,Prkar1b,Ppp2ca,Ppp1r1b,Cdk5r1
REACTOME_ARYL_HYDROCARBON_RECEPTOR_SIGNALLING	0.999822	0.999841	0.0127354	0.184834	0.371529	7	Ptges3,Aip,Hsp90ab1,Arnt,Ahrr
BIOCARTA_FCER1_PATHWAY	0.999841	0.999841	0.0110436	0.144855	0.430743	38	Btk,Syk,Calm3,Hras,Nfatc4,Pik3ca,Fcer1g,Nfatc1,Nfatc3,Prkcb,Pik3cg,Vav1

## Sheet: GSEA_M5_GOBP
pathway	pval	padj	log2err	ES	NES	size	leadingEdge
GOBP_CHROMOSOME_ORGANIZATION	4.50712e-28	3.47409e-24	1.37274	0.551735	2.27471	522	Spc25,Spc24,Hnrnpa2b1,Cenpn,Ska1,Hnrnpc,Gins2,Rpa2,Mad2l1,Zwilch,Nuf2,Nusap1,Rad51,Kif11,Fbxo5,Ube2c,Nsl1,Espl1,Hat1,Knstrn,Sgo1,Rmi2,Ccne1,Dscc1,Recql4,Chek2,Cdca5,Mcm5,Gen1,Cenpk,Rad54l,Birc5,Ndc80,Ccne2,Banf1,Mcm3,Ncapg,Bub1b,Gins3,Gins1,Prc1,Kifc1,Kif2c,Bub1,Mybl2,Fen1,Cdc20,Gins4,Cip2a,Cenpa,Xrcc6,Parp1,Cenpi,Mcm8,Cenpw,Cit,Ino80e,Mcm6,Tpx2,Cdc16,Kif22,Kntc1,Cenph,Cdc45,Knl1,Uhrf1,Bccip,Pif1…
GOBP_ORGANONITROGEN_COMPOUND_BIOSYNTHETIC_PROCESS	4.63984e-25	1.78819e-21	1.29512	0.421582	1.81392	1490	Apoa1,Slbp,Rps2,Mrpl35,Eef1d,Tyms,Prpsap2,Lrpprc,Uros,Gstp2,Mrpl18,Gmpr2,Mrpl42,Ndufb9,Bcat1,Mrps21,Tufm,Ndufb2,Dhfr,Mrps18b,Dck,Necab3,Yars2,Rpl15,Pdf,Asns,Aldh18a1,Mrps16,Pycr3,Mrpl19,Mtg2,Eif4a2,Mrpl47,Elavl1,Polr2g,Aass,Fastkd2,Alg8,Nme6,Umps,Parp1,Mrpl49,Ndufc1,Il33,Bank1,Mogs,Ndufb10,Dars1,Dars2,Trmt10c,Ndufa5,Shmt2,Ostc,Atp5pf,Tmem106a,Cars2,Eef1g,B3galnt1,Cps1,Mrrf,Mrpl24,Ndufab1,Ank1,Nmn…
GOBP_CHROMOSOME_SEGREGATION	9.76066e-25	2.0311e-21	1.2871	0.575682	2.32413	375	Spc25,Spc24,Cenpn,Ska1,Mad2l1,Zwilch,Nuf2,Nusap1,Kif11,Haus5,Fbxo5,Ube2c,Nsl1,Espl1,Knstrn,Sgo1,Rmi2,Ccne1,Chek2,Aurka,Cdca5,Ciao2b,Gen1,Cenpk,Birc5,Ndc80,Ccne2,Ncapg,Cdca2,Bub1b,Prc1,Kifc1,Kif2c,Bub1,Mybl2,Ciao2a,Cdc20,Cenpi,Cenpw,Cit,Tpx2,Haus3,Cdc16,Kif22,Kntc1,Cenph,Pmf1,Knl1,Uhrf1,Bccip,Smc2,Terf1,Ran,Trip13,Cdca8,Ska3,Plk1,Dlgap5,Diaph3,Gpsm2,Ttk,Brip1,Srpk1,Cenpp,Tacc3,Cdc6,Spag5,Nup37,Rac…
GOBP_RIBONUCLEOPROTEIN_COMPLEX_BIOGENESIS	1.05402e-24	2.0311e-21	1.2871	0.562023	2.2854	418	Celf5,Npm3,2810004N23Rik,Lsm6,Nob1,Exosc8,Mettl16,Srsf10,Cinp,Znhit6,Riox2,Nop56,Rrp36,Fbl,Fastkd2,Nip7,Snu13,Rpl7l1,Gemin6,Srsf1,Bud23,Ran,Nsun3,Psip1,Rpl35a,Rpp40,Exosc2,Mak16,Mrm3,Gar1,Rps21,Nsun5,Mrto4,Srpk1,Utp11,Pop5,Snrpd2,Utp25,Rps27l,Rpp30,Rps19bp1,Tsr1,Bop1,Wdr74,Grwd1,Afg2a,Mcts1,Nhp2,Mettl18,Eri2,Abce1,Rps11,Nop58,Nop10,Bysl,Lsm2,Rps6,Rrp12,Rplp0,Zfp593,Mcts2,Tfb1m,Eri1,Rps28,Rbm34,Ng…
GOBP_RIBOSOME_BIOGENESIS	1.16957e-22	1.80302e-19	1.2295	0.59321	2.35736	308	Npm3,2810004N23Rik,Lsm6,Nob1,Exosc8,Mettl16,Cinp,Znhit6,Riox2,Nop56,Rrp36,Fbl,Fastkd2,Nip7,Snu13,Rpl7l1,Bud23,Ran,Nsun3,Rpl35a,Rpp40,Exosc2,Mak16,Mrm3,Gar1,Rps21,Nsun5,Mrto4,Utp11,Pop5,Utp25,Rps27l,Rpp30,Rps19bp1,Tsr1,Bop1,Wdr74,Grwd1,Afg2a,Nhp2,Mettl18,Eri2,Abce1,Rps11,Nop58,Nop10,Bysl,Rps6,Rrp12,Rplp0,Zfp593,Tfb1m,Eri1,Rps28,Rbm34,Ngdn,Gtf3a,Nop9,Mettl5,Cul4a,Rps24,Rps15a,Rps3a1,Rps9,Ddx47,Mrps…
GOBP_MITOCHONDRIAL_GENE_EXPRESSION	9.32532e-22	1.19799e-18	1.20398	0.681711	2.54593	166	Mrpl35,Lrpprc,Mrpl18,Mrpl42,Mrps21,Tufm,Mrps18b,Yars2,Mrps16,Mrpl19,Mtg2,Mrpl47,Fastkd2,Mrpl49,Dars2,Trmt10c,Shmt2,Mrpl24,Cdk5rap1,Mrps28,Mrpl51,Nsun3,Chchd1,Rmnd1,Ptcd3,Mrpl21,Mrps33,Mrps14,Thap11,Mrpl52,Mrpl12,Coa3,Tsfm,Uqcc2,Tefm,Mrpl13,Mrpl28,Mrpl53,Gatb,Mrpl55,Prkaa1,Mrps15,Mrpl17,Gfm2,Tfb1m,Mrpl32,Aurkaip1,Taco1,Mrps7,Mrps2,Mrpl45,Trmt5,Mrpl15,Mrps12,Mrpl22,Mrpl48,Mrpl39,Ngrn,C1qbp,Tfb2m,Mr…
GOBP_TRANSLATION	3.22197e-21	3.54785e-18	1.19534	0.495913	2.06262	604	Slbp,Rps2,Mrpl35,Eef1d,Tyms,Lrpprc,Mrpl18,Mrpl42,Mrps21,Tufm,Mrps18b,Yars2,Rpl15,Pdf,Mrps16,Mrpl19,Mtg2,Eif4a2,Mrpl47,Elavl1,Polr2g,Fastkd2,Mrpl49,Bank1,Dars1,Dars2,Trmt10c,Shmt2,Cars2,Eef1g,Mrrf,Mrpl24,Cdk5rap1,Mrps28,Pstk,Mrpl51,Trnau1ap,Nsun3,Chchd1,Rmnd1,Ptcd3,Mrpl21,Rpl8,Rpl6l,Rida,Mrps33,Mrps14,Rpl35a,Ifrd2,Rps21,Aimp1,Mrpl52,Gspt1,Rps27l,Mrpl12,Serp1,Serbp1,Eef1b2,Coa3,Kbtbd8,Tsfm,Tars2,Uq…
GOBP_GENERATION_OF_NEURONS	1.70488e-20	1.64265e-17	1.16907	-0.34007	-1.6852	1454	Rgs6,Lama3,Ptprk,Lif,Smurf1,Lingo1,Ttc36,Fut9,Arc,Cdk5r2,Adgrg1,Sox21,Frmd7,Sphk1,Gdpd5,Tfap2a,Kremen1,Bmp7,Aplp2,Kif3c,Galr2,Ddit4,Prox1,Plk2,Tbc1d23,Apc,Slitrk2,Diaph2,Clip1,Dscaml1,Cd24a,Sema3f,Myo7a,Mdga1,Chd5,Dag1,Ddr1,Ulk1,Alcam,Lamb2,Camk2b,Wnt10a,Clu,Sall3,Ep300,Pip5k1c,Lama5,Lamc2,Lama2,Lamb3,Notch1,Sox11,Flna,Bag5,Ablim1,Cdkn1c,Dab2ip,Ldb1,Adcyap1,Rab35,Irx3,Sox2,Mecp2,Trip11,Nrxn1,Dnm3…
GOBP_MITOTIC_SISTER_CHROMATID_SEGREGATION	9.57224e-20	8.19809e-17	1.15122	0.653151	2.45881	176	Spc25,Spc24,Ska1,Mad2l1,Zwilch,Nuf2,Nusap1,Kif11,Fbxo5,Ube2c,Nsl1,Espl1,Knstrn,Chek2,Cdca5,Gen1,Cenpk,Birc5,Ndc80,Ncapg,Bub1b,Prc1,Kifc1,Kif2c,Bub1,Mybl2,Cdc20,Cenpi,Cit,Tpx2,Cdc16,Kif22,Kntc1,Knl1,Uhrf1,Bccip,Smc2,Ran,Trip13,Cdca8,Ska3,Plk1,Ttk,Spag5,Racgap1,Champ1,Ncaph,Smc4,Ccnb1,Aaas,Nsmce2,Kifc5b,Aurkb,Ncapg2,Haspin,Kif18a,Pcid2,Rrs1,Kif14,Ccsap,Cenpe,Anapc15,Nek2,Anapc11,Cdk1,Kif18b,Zw10,Nc…
GOBP_DNA_REPLICATION	4.96337e-19	3.82577e-16	1.12391	0.59152	2.3119	257	Pclaf,Cdc7,Gins2,Rpa2,Pold1,Rad51,Fbxo5,Rmi2,Ccne1,Pole2,Dscc1,Recql4,Mgme1,Mcm5,Gen1,Ccne2,Prim1,Mcm3,Rfc4,Ccna2,Cinp,Mcm10,Fam111a,Gins3,Gins1,Polq,Tonsl,Eme1,Fen1,Gins4,Dnaja3,Dynll1,Rrm1,Parp1,Mcm8,Ino80e,Rpa3,Mcm6,Rfwd3,Cdc45,Jade1,Polb,Pole4,Pif1,Poll,Dtl,Pcna,Terf1,Cacybp,Donson,Mcm7,Lig1,Rfc2,Polg2,Cdc6,Noc3l,Rpa1,Chaf1a,Chtf18,Tipin,Wdhd1,Pola2,Gmnn,Atad5,Grwd1,Polh,Ddx11,Brca1,Rfc5,Nuck…
GOBP_MITOCHONDRIAL_TRANSLATION	7.26365e-19	5.08984e-16	1.12391	0.702804	2.54125	129	Mrpl35,Lrpprc,Mrpl18,Mrpl42,Mrps21,Tufm,Mrps18b,Yars2,Mrps16,Mrpl19,Mtg2,Mrpl47,Fastkd2,Mrpl49,Dars2,Trmt10c,Shmt2,Mrpl24,Cdk5rap1,Mrps28,Mrpl51,Nsun3,Chchd1,Rmnd1,Ptcd3,Mrpl21,Mrps33,Mrps14,Mrpl52,Mrpl12,Coa3,Tsfm,Uqcc2,Mrpl13,Mrpl28,Mrpl53,Gatb,Mrpl55,Mrps15,Mrpl17,Gfm2,Mrpl32,Aurkaip1,Taco1,Mrps7,Mrps2,Mrpl45,Mrpl15,Mrps12,Mrpl22,Mrpl48,Mrpl39,Ngrn,C1qbp,Mrps10,Mrpl57,Mrpl38,Mrpl14,Mtrf1,Mrpl3…
GOBP_NEURON_DEVELOPMENT	9.88887e-19	6.35195e-16	1.11466	-0.351411	-1.72781	1166	Lama3,Ptprk,Lif,Smurf1,Lingo1,Ttc36,Fut9,Arc,Cdk5r2,Frmd7,Sphk1,Gdpd5,Tfap2a,Kremen1,Bmp7,Aplp2,Kif3c,Galr2,Plk2,Tbc1d23,Apc,Slitrk2,Diaph2,Clip1,Dscaml1,Cd24a,Sema3f,Myo7a,Dag1,Ddr1,Ulk1,Alcam,Lamb2,Camk2b,Clu,Sall3,Ep300,Pip5k1c,Lama5,Lamc2,Lama2,Lamb3,Notch1,Flna,Bag5,Ablim1,Cdkn1c,Dab2ip,Adcyap1,Rab35,Mecp2,Trip11,Nrxn1,Dnm3,Auts2,Kif5c,Vangl2,Top2b,Afdn,Gprc5b,Ror1,Dip2b,Kif26a,Fzd3,Grip1,To…
GOBP_DNA_METABOLIC_PROCESS	1.43924e-18	8.53361e-16	1.11466	0.439079	1.85946	899	Hnrnpa2b1,Pclaf,Hnrnpc,Cdc7,Gins2,Rpa2,Skp2,Pold1,Rad51,Fbxo5,Ankle1,Cgas,Rmi2,Ccne1,Pole2,Sem1,Dscc1,Tfdp1,Recql4,Rad51ap1,Chek2,Hspd1,Cdca5,Mgme1,Mcm5,Chek1,Gen1,Rad54l,Rnaseh2c,Ccne2,Banf1,Parpbp,Gfer,Aunip,Prim1,Mcm3,Rfc4,Ccna2,Cinp,Mcm10,Fam111a,Gins3,Fancb,Gins1,Hrob,Clspn,Polq,Tonsl,Ttf2,Eme1,Fen1,Gins4,Rad54b,Dnaja3,Dynll1,Rrm1,Xrcc6,Parp1,Mcm8,Taf12,Ino80e,Rpa3,Mcm6,Rfwd3,Pam16,Kif22,Cdc…
GOBP_NUCLEAR_CHROMOSOME_SEGREGATION	3.54923e-18	1.87756e-15	1.09593	0.576213	2.26631	276	Spc25,Spc24,Ska1,Mad2l1,Zwilch,Nuf2,Nusap1,Kif11,Fbxo5,Ube2c,Nsl1,Espl1,Knstrn,Sgo1,Rmi2,Ccne1,Chek2,Aurka,Cdca5,Gen1,Cenpk,Birc5,Ndc80,Ccne2,Ncapg,Bub1b,Prc1,Kifc1,Kif2c,Bub1,Mybl2,Cdc20,Cenpi,Cit,Tpx2,Cdc16,Kif22,Kntc1,Pmf1,Knl1,Uhrf1,Bccip,Smc2,Terf1,Ran,Trip13,Cdca8,Ska3,Plk1,Ttk,Brip1,Tacc3,Cdc6,Spag5,Racgap1,Washc5,Champ1,Dpf1,Dsn1,Ncaph,Smc4,Ccnb1,Ect2,Aaas,Nsmce2,Kifc5b,Aurkb,Ncapg2,Fam83…
GOBP_NEUROGENESIS	3.65379e-18	1.87756e-15	1.09593	-0.320093	-1.59765	1691	Rgs6,Lama3,Ptprk,Lif,Smurf1,Lingo1,Ttc36,Fut9,Arc,Cdk5r2,Adgrg1,Sox21,Nf2,Frmd7,Ntn5,Sphk1,Gdpd5,Tfap2a,Kremen1,Bmp7,Adam22,Aplp2,Kif3c,Galr2,Ddit4,Prox1,Plk2,Tbc1d23,Arsg,Apc,Slitrk2,Diaph2,Clip1,Dscaml1,Cd24a,Sema3f,Myo7a,Mdga1,Chd5,Lepr,Dag1,Ddr1,Ulk1,Alcam,Gper1,Lamb2,Camk2b,Wnt10a,Clu,Sall3,Ep300,Pip5k1c,Lama5,Lamc2,Lama2,Lamb3,Notch1,Sox11,Flna,Bag5,Ablim1,Cdkn1c,Chd7,Dab2ip,Ldb1,Ncstn,Adcy…
GOBP_ORGANELLE_FISSION	7.79772e-18	3.75655e-15	1.08644	0.509054	2.07595	441	Spc25,Spc24,Ska1,Mad2l1,Zwilch,Nuf2,Nusap1,Rad51,Kif11,Fbxo5,Ube2c,Nsl1,Espl1,Ankle1,Knstrn,Sgo1,Ccne1,Rad51ap1,Chek2,Aurka,Cdca5,Chek1,Gen1,Cenpk,Rad54l,Birc5,Ndc80,Ccne2,Banf1,Mtfr2,Ncapg,Cks2,Cdca2,Bub1b,Prc1,Kifc1,Cdc25b,Mybl1,Kif2c,Bub1,Eme1,Ube2s,Mybl2,Cdc20,Rad54b,Nme6,Ranbp1,Cenpi,Cit,Tpx2,Cdc16,Kif22,Kntc1,Knl1,Uhrf1,Bccip,Smc2,Terf1,Ran,Trip13,Cdca8,Ska3,Plk1,Ttk,Dnmt3l,Brip1,Spag5,Racg…
GOBP_MITOTIC_NUCLEAR_DIVISION	1.36743e-17	6.20008e-15	1.08644	0.578946	2.26276	257	Spc25,Spc24,Ska1,Mad2l1,Zwilch,Nuf2,Nusap1,Kif11,Fbxo5,Ube2c,Nsl1,Espl1,Knstrn,Chek2,Aurka,Cdca5,Chek1,Gen1,Cenpk,Birc5,Ndc80,Banf1,Ncapg,Cdca2,Bub1b,Prc1,Kifc1,Kif2c,Bub1,Ube2s,Mybl2,Cdc20,Nme6,Ranbp1,Cenpi,Cit,Tpx2,Cdc16,Kif22,Kntc1,Knl1,Uhrf1,Bccip,Smc2,Ran,Trip13,Cdca8,Ska3,Plk1,Ttk,Spag5,Racgap1,Il1b,Champ1,Ncaph,Mtbp,Smc4,Rcc1,Ccnb1,Igf1,Aaas,Nsmce2,Kifc5b,Aurkb,Ncapg2,Mki67,Haspin,Kif18a,P…
GOBP_DNA_TEMPLATED_DNA_REPLICATION	1.63999e-17	7.02279e-15	1.07687	0.665296	2.4335	142	Cdc7,Gins2,Pold1,Rad51,Fbxo5,Ccne1,Pole2,Dscc1,Recql4,Mgme1,Mcm5,Gen1,Ccne2,Prim1,Mcm3,Rfc4,Mcm10,Fam111a,Gins3,Gins1,Polq,Tonsl,Eme1,Gins4,Dnaja3,Dynll1,Rrm1,Parp1,Mcm6,Rfwd3,Cdc45,Pole4,Pcna,Donson,Mcm7,Lig1,Rfc2,Polg2,Cdc6,Noc3l,Chtf18,Tipin,Wdhd1,Pola2,Atad5,Brca1,Rfc5,Nucks1,Tk1,Primpol,Pola1,Mcm2,Cenps,Ticrr,Dna2,Samhd1,Mettl4,Cenpx,Endog,Pole3,Mcm4,Cdt1,Twnk,Chrac1,Smarcal1,Timeless,Traip,…
GOBP_CELL_CYCLE_PROCESS	7.32399e-17	2.88895e-14	1.05746	0.405461	1.73446	1165	Spc25,Spc24,Cenpn,Pclaf,Ska1,Cdc7,Rpa2,Mad2l1,Ccnf,Zwilch,Skp2,Nuf2,Wdr76,Nusap1,Rad51,Enkd1,Kif11,Haus5,Fbxo5,Ube2c,Nsl1,Espl1,Ankle1,Knstrn,Sgo1,Rmi2,Ccne1,Dscc1,Recql4,Rad51ap1,Chek2,Aurka,Cdca5,Ciao2b,Mcm5,Chek1,Gen1,Cenpk,Rad54l,Birc5,Ndc80,Ccne2,Banf1,Plk4,Aunip,Mcm3,Ccna2,Cdk10,Ncapg,Cks2,Ckap2,Cdca2,Bub1b,Gins3,Gins1,Prc1,Clspn,Kifc1,Cdc25b,Mybl1,Kif2c,Bub1,Eme1,Ube2s,Mybl2,Fen1,Ciao2a,Cd…
GOBP_CELLULAR_RESPIRATION	7.49597e-17	2.88895e-14	1.05746	0.601002	2.31337	216	Slc37a2,Apoc3,Cycs,Ndufb9,Lyrm7,Ndufb2,Mtfr2,Coa6,Cox7a1,Dnajc15,Ndufc1,Ndufb10,Ndufa5,Shmt2,Atp5pf,Ndufab1,Slc25a22,Chchd4,Atp5po,Ndufb1,Atpsckmt,Fh1,Suclg1,Atp5me,Ndufs1,Uqcc2,Tefm,Etfb,Ndufb5,Cox4i1,Afg1l,Ccnb1,Sdhb,Atp5mf,Ndufa13,Pdhb,Chchd5,Mtln,Atp5pb,Etfa,Atp5f1e,Cox5a,Adsl,Trap1,Mrps36,Sdhc,Ndufaf1,Cisd1,Ndufb6,Cox7c,Ndufa3,Fxn,Cyc1,Ndufs4,Ndufb3,Uqcrc2,Ndufa12,Ndufs6,Bax,Dlst,Ndufa8,Uqcr…
GOBP_CELL_MORPHOGENESIS	1.29484e-16	4.75267e-14	1.04763	-0.361479	-1.76006	971	Lama3,Lif,Smurf1,Arc,Cdk5r2,Nf2,Bmp7,Aplp2,Prox1,Apc,Slitrk2,Diaph2,Cldn4,Dscaml1,Sema3f,Myo7a,Dag1,Ddr1,Zranb1,Ulk1,Alcam,Lamb2,Camk2b,Epb41l2,Clu,Ep300,Pip5k1c,Lama5,Lamc2,Lama2,Lamb3,Notch1,Flna,Limd1,Ablim1,Sidt2,Epb41,Dab2ip,Muc3a,Mecp2,Palmd,Ccdc88c,Nrxn1,Dnm3,Auts2,Kif5c,Vangl2,Top2b,Cadm1,Afdn,Cdh6,Brwd3,Dip2b,Fzd3,Grip1,Cdh23,Dcx,Thoc5,Cdkl3,Cfap410,Myo9b,Arhgef28,Efna4,Lats1,Pxn,Adarb1,…
GOBP_CELL_PROJECTION_ORGANIZATION	2.30156e-16	8.06382e-14	1.0377	-0.319532	-1.59403	1556	Lama3,Ptprk,Lif,Smurf1,Lingo1,Ttc36,Fut9,Arc,Aif1l,Cdk5r2,Frmd7,Ttbk2,Sphk1,Gdpd5,Espn,Kremen1,Cfap69,Bmp7,Tacstd2,Aplp2,Kif3c,Galr2,Plk2,Tbc1d23,Ablim2,Apc,Slitrk2,Diaph2,Clip1,Dscaml1,Cd24a,Sema3f,Myo7a,Dag1,Ddr1,Dnajb13,Ulk1,Septin6,Alcam,Lamb2,Emp2,Camk2b,Tesk1,Clu,Ep300,Pip5k1c,Lama5,Lamc2,Lama2,Lamb3,Notch1,Flna,Bag5,Ablim1,Dab2ip,Muc3a,Adcyap1,Rab35,Cwh43,Spata6,Mecp2,Trip11,Nphp3,Dzip1l,N…
GOBP_MITOTIC_CELL_CYCLE	4.60829e-16	1.51435e-13	1.02767	0.433837	1.83088	827	Spc25,Spc24,Ska1,Cdc7,Rpa2,Mad2l1,Ccnf,Zwilch,Skp2,Nuf2,Nusap1,Rad51,Enkd1,Kif11,Fbxo5,Ube2c,Nsl1,Espl1,Knstrn,Ccne1,Chek2,Aurka,Cdca5,Chek1,Gen1,Cenpk,Birc5,Ndc80,Ccne2,Banf1,Mcm3,Ccna2,Cdk10,Ncapg,Cks2,Ckap2,Cdca2,Bub1b,Gins3,Asns,Gins1,Thap1,Prc1,Clspn,Kifc1,Cdc25b,Mybl1,Kif2c,Bub1,Eme1,Ube2s,Mybl2,Cdc20,Nme6,Cenpa,Rrm1,Ranbp1,Cenpi,Cenpw,Cit,Rpa3,Mcm6,Tpx2,Cdc16,Rfwd3,Kif22,Kntc1,Cenph,Cdc45,…
GOBP_SISTER_CHROMATID_SEGREGATION	4.71515e-16	1.51435e-13	1.02767	0.596439	2.29043	213	Spc25,Spc24,Ska1,Mad2l1,Zwilch,Nuf2,Nusap1,Kif11,Fbxo5,Ube2c,Nsl1,Espl1,Knstrn,Rmi2,Chek2,Cdca5,Gen1,Cenpk,Birc5,Ndc80,Ncapg,Bub1b,Prc1,Kifc1,Kif2c,Bub1,Mybl2,Cdc20,Cenpi,Cit,Tpx2,Cdc16,Kif22,Kntc1,Knl1,Uhrf1,Bccip,Smc2,Ran,Trip13,Cdca8,Ska3,Plk1,Ttk,Tacc3,Cdc6,Spag5,Racgap1,Champ1,Dpf1,Ncaph,Smc4,Ccnb1,Aaas,Nsmce2,Kifc5b,Aurkb,Ncapg2,Haspin,Kif18a,Pcid2,Rrs1,Top2a,Kif14,Ccsap,Cenpe,Anapc15,Nek2,…
GOBP_CENTRAL_NERVOUS_SYSTEM_DEVELOPMENT	2.42112e-15	7.46478e-13	1.00732	-0.369899	-1.78372	827	Apod,Aim2,Lif,Lingo1,Zbtb16,Ttc36,Kdm6b,Cited1,Cdk5r2,Adgrg1,Sox21,Nf2,Ttbk2,Sphk1,Gdpd5,Tfap2a,Pcdh18,Bmp7,Aplp2,Ddit4,Prox1,Tbc1d23,Gpr158,Dscaml1,Sema3f,Abcb1b,Mdga1,Marcksl1,Chd5,Dag1,Ulk1,Lamb2,Clu,Sall3,Notch1,Sox11,Flna,Chd7,Dab2ip,Ndst1,Fzd6,Ldb1,Ncstn,Gli1,Cwh43,Sox2,Mecp2,Nrxn1,Wnt4,Top2b,Afdn,Gsn,Ror1,Kif26a,Fzd3,Tox,Tenm4,Foxp2,Dcx,Scin,Sptbn1,Arhgef28,Ncoa6,Fgfr1,Sptbn2,Adarb1,Dll4,F…
GOBP_RRNA_PROCESSING	3.26054e-15	9.66625e-13	1.00732	0.584606	2.24433	212	Npm3,Lsm6,Nob1,Exosc8,Mettl16,Znhit6,Rrp36,Fbl,Snu13,Rpl7l1,Bud23,Nsun3,Rpl35a,Rpp40,Exosc2,Mak16,Mrm3,Gar1,Rps21,Nsun5,Mrto4,Utp11,Pop5,Utp25,Rpp30,Tsr1,Bop1,Wdr74,Nhp2,Mettl18,Eri2,Nop10,Bysl,Rps6,Rrp12,Tfb1m,Eri1,Rps28,Rbm34,Ngdn,Nop9,Mettl5,Rps24,Ddx47,Rrs1,Rps17,Rps6-ps4,Rrp8,Rps7,Mphosph10,Wdr46,Rpl35rt,Rcl1,Tfb2m,Pwp1,Emg1,Nat10,Rpl35,Utp20,Utp4,Rps16,Nifk,Wdr12,Exosc7,Pih1d1,Nop2,Wdr43,Pe…
GOBP_RNA_PROCESSING	4.14448e-15	1.18317e-12	0.996986	0.418443	1.76908	866	Hnrnpa2b1,Slbp,Hnrnpc,Dus2,Celf5,Npm3,Srsf7,Lsm6,Mettl1,Nob1,Exosc8,Mettl16,Srsf10,Lsm5,Znhit6,Ppil3,Rrp36,Ppil1,Ttf2,Tsnax,Fbl,Fastkd2,Snu13,Tra2a,Taf12,Rpl7l1,Trmt10c,Rbm28,Gemin6,Slirp,Srsf1,Bud23,Bcas2,Dus4l,Cdk5rap1,Rtraf,Nsun3,Srsf3,Psip1,Zranb2,Rpl35a,Tsen54,Rpp40,Exosc2,Mak16,Mrm3,Gar1,Rps21,Nsun5,Mrto4,Tsen2,Srpk1,Utp11,Pop5,Trmt10a,Snrpd2,Toe1,Utp25,Trmt13,Taf15,Hspa8,Hnrnph1,Dtwd1,Rpp3…
GOBP_OXIDATIVE_PHOSPHORYLATION	8.60624e-15	2.36917e-12	0.986546	0.66228	2.38398	124	Apoc3,Cycs,Ndufb9,Ndufb2,Coa6,Cox7a1,Dnajc15,Ndufc1,Ndufb10,Ndufa5,Shmt2,Atp5pf,Ndufab1,Atp5po,Ndufb1,Atpsckmt,Atp5me,Ndufs1,Uqcc2,Tefm,Ndufb5,Cox4i1,Afg1l,Ccnb1,Sdhb,Atp5mf,Ndufa13,Atp5pb,Atp5f1e,Cox5a,Sdhc,Ndufaf1,Ndufb6,Cox7c,Ndufa3,Fxn,Cyc1,Ndufs4,Ndufb3,Uqcrc2,Ndufa12,Ndufs6,Ndufa8,Uqcrb,Park7,Stoml2,Cdk1,Uqcrq,Ndufs2,Ndufa9,Uqcrh,Ndufc2,Cox7b,1700066M21Rik,Ndufb11,Ndufb8,Chchd2,Sdhd,Cox6a1,…
GOBP_AEROBIC_RESPIRATION	1.06437e-14	2.82902e-12	0.986546	0.623478	2.33364	169	Apoc3,Cycs,Ndufb9,Ndufb2,Mtfr2,Coa6,Cox7a1,Dnajc15,Ndufc1,Ndufb10,Ndufa5,Shmt2,Atp5pf,Ndufab1,Atp5po,Ndufb1,Atpsckmt,Fh1,Suclg1,Atp5me,Ndufs1,Uqcc2,Tefm,Ndufb5,Cox4i1,Afg1l,Ccnb1,Sdhb,Atp5mf,Ndufa13,Pdhb,Atp5pb,Atp5f1e,Cox5a,Adsl,Mrps36,Sdhc,Ndufaf1,Ndufb6,Cox7c,Ndufa3,Fxn,Cyc1,Ndufs4,Ndufb3,Uqcrc2,Ndufa12,Ndufs6,Dlst,Ndufa8,Uqcrb,Park7,Stoml2,Cdk1,Uqcrq,Ndufs2,Ndufa9,Uqcrh,Ndufc2,Cox7b,1700066M2…
GOBP_DNA_REPAIR	4.54197e-14	1.16698e-11	0.965328	0.451261	1.86784	561	Pclaf,Cdc7,Gins2,Rpa2,Skp2,Pold1,Rad51,Ankle1,Cgas,Rmi2,Pole2,Sem1,Recql4,Rad51ap1,Chek2,Cdca5,Mgme1,Mcm5,Chek1,Gen1,Rad54l,Rnaseh2c,Parpbp,Aunip,Mcm3,Rfc4,Cinp,Fam111a,Fancb,Hrob,Clspn,Polq,Tonsl,Ttf2,Eme1,Fen1,Gins4,Rad54b,Rrm1,Xrcc6,Parp1,Mcm8,Taf12,Ino80e,Rpa3,Mcm6,Rfwd3,Kif22,Cdc45,Polb,H2ax,Uhrf1,Bccip,Swi5,Cyren,Pif1,Poll,Dtl,Smc2,Pcna,Zgrf1,Trip13,Hmgn1,Mcm7,Lig1,Plk1,Exo1,Chchd4,Brip1,Rf…
GOBP_RRNA_METABOLIC_PROCESS	4.73222e-14	1.17664e-11	0.965328	0.55125	2.14587	245	Npm3,Lsm6,Nob1,Exosc8,Mettl16,Znhit6,Rrp36,Fbl,Snu13,Rpl7l1,Bud23,Nsun3,Rpl35a,Rpp40,Exosc2,Mak16,Mrm3,Gar1,Rps21,Nsun5,Mrto4,Utp11,Pop5,Utp25,Rpp30,Tsr1,Bop1,Wdr74,Nhp2,Mettl18,Eri2,Nop10,Bysl,Rps6,Rrp12,Tfb1m,Eri1,Rps28,Rbm34,Ngdn,Nop9,Mettl5,Rps24,Polr1d,Ddx47,Rrs1,Rps17,Rps6-ps4,Rrp8,Rps7,Dis3l,Mphosph10,Wdr46,Rpl35rt,Rcl1,Tfb2m,Pwp1,Emg1,Nat10,Rpl35,Polr1g,Slfn9,Utp20,Utp4,Rps16,Nifk,Wdr12,E…
GOBP_EPITHELIUM_DEVELOPMENT	8.32465e-14	2.0052e-11	0.954542	-0.332144	-1.62486	1112	Rfx6,Lif,Kdm6b,Cited1,Adamtsl4,Upk1a,Pou2f3,Sox21,Nf2,Muc2,Proc,Ttbk2,Tfap2a,Bmp7,Tacstd2,Zfp36l1,Ppl,Prox1,Slc40a1,Apc,Cldn4,Cd24a,Abcb1b,Myo7a,Dag1,Ddr1,Mgp,Lncpint,Lamb2,Fmn1,Krt76,Wnt10a,Ep300,Myo1e,Lama5,Notch1,Sox11,Ctnnd1,Flna,Spred2,Sidt2,Cdkn1c,Chd7,Fzd6,Ldb1,Gli1,Irx3,Sox2,Nphp3,Dzip1l,Ccdc88c,Spred3,Phactr4,Wnt4,Hectd1,Vangl2,Tjp2,Afdn,Vezf1,Rara,Fzd3,Tnfrsf1a,Cdh23,Brpf1,Foxp2,Akap9,B…
GOBP_TUBE_MORPHOGENESIS	1.05393e-13	2.46173e-11	0.954542	-0.350661	-1.69726	878	Ccn2,Rtl1,Lif,Cited1,Adgrg1,Mfge8,Sphk1,Tfap2a,Mtdh,Bmp7,Tacstd2,Prkx,Arid2,Zfp36l1,Prox1,Plk2,Lepr,Dag1,Ddr1,Mgp,Emp2,Fmn1,Bcas3,Amotl1,Myo1e,Lama5,Notch1,Sox11,Flna,Chd7,Dab2ip,Fzd6,Irx3,Sox2,Mecp2,Nphp3,Flt4,Nrxn1,Phactr4,Wnt4,Hectd1,Vangl2,Junb,Ecscr,Vezf1,Rara,Fzd3,Tnfrsf1a,Brpf1,Paxip1,Vav2,Fzd8,Fgfr1,Pxn,Smad3,Rasa1,Dll4,Irx2,Fat4,Bmpr2,Dvl3,Foxp4,Ret,Traf6,Pbx1,Vdr,Add1,Mrtfb,Adam12,Tgif1…
GOBP_CIRCULATORY_SYSTEM_DEVELOPMENT	1.59661e-13	3.6196e-11	0.943632	-0.330499	-1.61727	1101	Npy1r,Ccn2,Rtl1,Lif,Kdm6b,Cited1,Adgrg1,Mfge8,Sphk1,Tfap2a,Adra1b,Mtdh,Bmp7,Prkx,Arid2,Zfp36l1,Prox1,Plk2,Apc,Akap13,Lepr,Dag1,Gper1,Anks6,Emp2,Cavin4,Ep300,Bcas3,Amotl1,Myo1e,Rps6ka2,Notch1,Scn5a,Sox11,Flna,Chd7,Dab2ip,Ndst1,Traf3ip2,Adrb1,Vgll4,Gli1,Irx3,Mecp2,Trip11,Nphp3,Flt4,Pdlim7,Nrxn1,Wnt4,Hectd1,Vangl2,Junb,Ecscr,Fgfrl1,Sh3pxd2b,Rbm20,Vezf1,Rara,Tnfrsf1a,Tenm4,Brpf1,Paxip1,Vav2,Dlx3,Slc2…
GOBP_ANIMAL_ORGAN_MORPHOGENESIS	2.49076e-13	5.48537e-11	0.932595	-0.343494	-1.67083	957	Npy1r,Ccn2,Lama3,Lif,Cited1,Col10a1,Megf11,Nf2,Tfap2a,Bmp7,Tacstd2,Arid2,Prox1,Slc40a1,Apc,Dscaml1,Myo7a,Dag1,Ddr1,Lamb2,Odaph,Emp2,Fmn1,Wnt10a,Ep300,Lama5,Lamc2,Lama2,Lamb3,Notch1,Sox11,Ctnnd1,Flna,Tet2,Chd7,Ndst1,Fzd6,Gli1,Irx3,Sox2,Trip11,Nphp3,Col13a1,Fgl1,Phactr4,Wnt4,Vangl2,Foxn3,Fgfrl1,Afdn,Sh3pxd2b,Rbm20,Rara,Fzd3,Dmp1,Sp6,Cdh23,Foxp2,Ripply1,Dlx3,Mdfi,Fgfr1,Adarb1,Smad3,Dll4,Irx2,Fat4,Bm…
GOBP_MITOCHONDRIAL_RESPIRATORY_CHAIN_COMPLEX_ASSEMBLY	1.27484e-12	2.72958e-10	0.91012	0.681817	2.36283	94	Ndufaf5,Dmac1,Bcs1l,Ndufb9,Lyrm7,Ndufb2,Cox17,Ndufc1,Ndufb10,Ndufa5,Ndufab1,Chchd4,Ndufb1,Coa4,Ndufs1,Cox16,Pet100,Coa3,Uqcc4,Uqcc2,Ndufb5,Nubpl,Ndufaf2,Ndufa13,Taco1,Ndufaf1,Ndufb4c,Ndufb6,Ndufa3,Ndufs4,Ndufb3,Ndufa12,Ndufs6,Ndufaf6,Ndufa8,Ndufaf7,Tmem126a,Ndufaf4,Sdhaf4,Cox19,Ndufs2,Ndufa9,Ndufc2,Coa5,Tmem126b,Ndufb11,Ndufb8,Ndufa1,Cox14,Uqcc1,Stmp1,Immp2l,Sco1,Dmac2,Ndufa10,Tmem186,Samm50,Timm…
GOBP_DNA_RECOMBINATION	1.95307e-12	4.06871e-10	0.898671	0.508837	2.01462	296	Cdc7,Gins2,Rpa2,Skp2,Rad51,Ankle1,Cgas,Rmi2,Sem1,Recql4,Rad51ap1,Hspd1,Mcm5,Chek1,Gen1,Rad54l,Parpbp,Aunip,Mcm3,Fancb,Hrob,Polq,Tonsl,Eme1,Gins4,Rad54b,Xrcc6,Parp1,Mcm8,Rpa3,Mcm6,Rfwd3,Cdc45,Polb,H2ax,Swi5,Cyren,Pif1,Poll,Zgrf1,Trip13,Mcm7,Lig1,Plk1,Exo1,Brip1,Smchd1,Ung,Rpa1,Chtf18,Xrcc1,Atad5,Psmd14,Ccr6,Brca1,Nucks1,Nsmce2,Fancd2,Ptprc,Il27ra,Mcm2,Tnfsf13,Top2a,Cenps,Ints3,C1qbp,Tep1,Samhd1,Ap…
GOBP_NUCLEIC_ACID_CATABOLIC_PROCESS	2.14556e-12	4.35209e-10	0.898671	0.433712	1.80979	645	Slbp,Hnrnpc,Dus2,Npm3,Lrpprc,Lsm6,Mettl1,Nob1,Rnaseh2c,Exosc8,Mettl16,Lsm5,Znhit6,Rrp36,Fen1,Elavl1,Polr2g,Fbl,Fastkd2,Snu13,Rpl7l1,Trmt10c,Slirp,Slc11a1,Srsf1,Bud23,Dus4l,Nmnat1,Cdk5rap1,Rtraf,Nsun3,Rida,Rpl35a,Tsen54,Rpp40,Exosc2,Mak16,Mrm3,Gar1,Rps21,Nsun5,Mrto4,Tsen2,Utp11,Pop5,Trmt10a,Gspt1,Toe1,Utp25,Trmt13,Mov10,Taf15,Dtwd1,Rpp30,Lsm1,Trmt12,Tsr1,Qtrt2,Bop1,Wdr74,Ccnb1,Elp5,Nhp2,Mettl18,Er…
GOBP_CELL_CYCLE	2.37994e-12	4.60976e-10	0.898671	0.356264	1.53528	1606	Spc25,Spc24,Cenpn,Pclaf,Ska1,Cdc7,Rpa2,Mad2l1,Ccnf,Zwilch,Skp2,Nuf2,Wdr76,Nusap1,Rad51,Enkd1,Kif11,Haus5,Fbxo5,Ube2c,Nsl1,Espl1,Ankle1,Knstrn,Sgo1,Rmi2,Ccne1,Dscc1,Tfdp1,Recql4,Rad51ap1,Chek2,Aurka,Cdca5,Ciao2b,Mcm5,Chek1,Gen1,Cenpk,Rad54l,Birc5,Ndc80,Ccne2,Banf1,Plk4,Aunip,Mcm3,Ccna2,Cdk10,Ncapg,Cinp,Cks2,Ckap2,Cdca2,Bub1b,Gins3,Asns,Gins1,Thap1,Prc1,Clspn,Kifc1,Cdc25b,Mybl1,Kif2c,Bub1,Eme1,Ube2…
GOBP_RIBOSOMAL_SMALL_SUBUNIT_BIOGENESIS	2.39219e-12	4.60976e-10	0.898671	0.661165	2.32336	102	2810004N23Rik,Lsm6,Nob1,Nop56,Rrp36,Fbl,Snu13,Rpp40,Rps21,Utp11,Utp25,Rps27l,Rps19bp1,Tsr1,Rps11,Nop58,Bysl,Rps6,Rps28,Ngdn,Nop9,Rps24,Rps15a,Rps3a1,Rps9,Mrps7,Rrs1,Rps17,Rps6-ps4,Rps7,Mphosph10,Wdr46,Rcl1,Eral1,Rps13,Emg1,Nat10,Utp20,Utp4,Rps16,Wdr43,Rps5,Gtf2h5,Tsr3,Imp4,Rps19,Rpsa,Rps12,Utp6,Rsl1d1
GOBP_CELL_ADHESION	2.54912e-12	4.79234e-10	0.898671	-0.309305	-1.5294	1311	Ccn2,Apod,Ibsp,Lama3,Megf10,Ptprk,Dchs2,Podxl2,Lif,Zbtb16,Utrn,Fut9,Adgrg1,Megf11,Pcdhgb1,Nf2,Pcdhga9,Tmem8b,Mfge8,Pcdh18,Bmp7,Tacstd2,Prkx,Gp1bb,Pcdhga2,Pcdhga6,Pcdhgb4,Arid2,Zfp36l1,Vwf,Pcdh7,Lypd3,Il23a,Apc,Slitrk2,Cldn4,Dscaml1,Cd24a,Pkp1,Mdga1,Dag1,Ddr1,Alcam,Lamb2,Emp2,Smarcd1,Fmn1,Tesk1,Ep300,Pip5k1c,Lama5,Lamc2,Lama2,Lamb3,Notch1,Ctnnd1,Flna,Chst2,Smarcc2,Spry4,Ldb1,Sox2,Col13a1,Nrxn1,Fgl…
GOBP_RECOMBINATIONAL_REPAIR	3.34339e-12	6.13592e-10	0.898671	0.582918	2.18516	171	Cdc7,Gins2,Rpa2,Skp2,Rad51,Ankle1,Cgas,Rmi2,Sem1,Recql4,Rad51ap1,Mcm5,Chek1,Gen1,Rad54l,Parpbp,Aunip,Mcm3,Fancb,Hrob,Polq,Tonsl,Gins4,Rad54b,Xrcc6,Parp1,Mcm8,Rpa3,Mcm6,Rfwd3,Cdc45,H2ax,Swi5,Poll,Zgrf1,Mcm7,Plk1,Smchd1,Rpa1,Xrcc1,Psmd14,Brca1,Nucks1,Nsmce2
GOBP_CELL_PROJECTION_MORPHOGENESIS	3.71696e-12	6.66286e-10	0.887075	-0.365973	-1.74362	672	Lama3,Smurf1,Arc,Cdk5r2,Bmp7,Aplp2,Apc,Slitrk2,Diaph2,Dscaml1,Sema3f,Dag1,Ddr1,Ulk1,Alcam,Lamb2,Camk2b,Clu,Ep300,Pip5k1c,Lama5,Lamc2,Lama2,Lamb3,Notch1,Ablim1,Dab2ip,Muc3a,Mecp2,Nrxn1,Dnm3,Auts2,Kif5c,Vangl2,Top2b,Afdn,Dip2b,Fzd3,Grip1,Dcx,Cdkl3,Myo9b,Arhgef28,Efna4,Adarb1,Lifr,Cpne5,Rab10,Bmpr2,Dvl3,Ret,Dbn1,Chn1,Kalrn,Megf9,Ank3,Dnm2,Evl,Nsmf,Numbl,Trpc6,Mbp,Prkn,Tet1,Zswim6,Rtn4,Src,Kif5a,Iqga…
GOBP_CYTOPLASMIC_TRANSLATION	4.36378e-12	7.64455e-10	0.887075	0.605265	2.21699	143	Slbp,Rps2,Rpl15,Eif4a2,Rpl8,Rpl6l,Rpl35a,Rps21,Rpl13,Rpl29,Rplp2,Mcts1,Rpl39,Rps11,Nck1,Eif2b5,Rps6,Rplp0,Mcts2,Rps28,Rps10,Rps24,Rps15a,Rpl18,Rplp1,Rps3a1,Rps9,Rpl36,Rps18,Uba52,Ncbp2,Rps17,Rps6-ps4,Rps20,Mettl3,Rps7,Rpl24,Rpl22,Eif2s2,Rpl22l1,Rpl27a,Rps13,Rpl13a,Aars1,Rps16,Sars1,Eif2s3x,Rps5,Rps29,Rpl6,Rpl12,Rpl26,Rpl37a,Rpl9,Rpl31,Rpl21,Rps19,Rpsa,Rpl14,Rps12,Rpl38,Lin28a,Rpl27,Rps3,Rbm24,Piw…
GOBP_TUBE_DEVELOPMENT	4.74461e-12	8.127e-10	0.887075	-0.322228	-1.57513	1085	Ccn2,Rtl1,Lif,Cited1,Adgrg1,Mfge8,Ttbk2,Sphk1,Tfap2a,Mtdh,Bmp7,Tacstd2,Prkx,Arid2,Zfp36l1,Prox1,Plk2,Wwp1,Cd24a,Lepr,Dag1,Ddr1,Mgp,Emp2,Fmn1,Ep300,Bcas3,Amotl1,Myo1e,Lama5,Notch1,Sox11,Flna,Chd7,Dab2ip,Fzd6,Gli1,Irx3,Sox2,Mecp2,Nphp3,Flt4,Dzip1l,Nrxn1,Phactr4,Wnt4,Hectd1,Vangl2,Junb,Ecscr,Aqp2,Vezf1,Rara,Fzd3,Tnfrsf1a,Brpf1,Foxp2,Paxip1,Vav2,Fzd8,Fgfr1,Pxn,Smad3,Rasa1,Dll4,Irx2,Fat4,Bmpr2,Tbx18,D…
GOBP_HEART_DEVELOPMENT	6.2032e-12	1.03944e-09	0.887075	-0.377511	-1.78198	589	Npy1r,Kdm6b,Tfap2a,Adra1b,Bmp7,Arid2,Zfp36l1,Prox1,Apc,Akap13,Dag1,Gper1,Anks6,Emp2,Cavin4,Ep300,Rps6ka2,Notch1,Scn5a,Sox11,Flna,Chd7,Ndst1,Traf3ip2,Adrb1,Vgll4,Gli1,Irx3,Trip11,Nphp3,Pdlim7,Hectd1,Vangl2,Fgfrl1,Sh3pxd2b,Rbm20,Rara,Tnfrsf1a,Tenm4,Ncoa6,Fgfr1,Smad3,Dll4,Fat4,Bmpr2,Tbx18,Dvl3,Foxp4,Ap1b1,Mrtfb,Dnm2,Wnt11,Smg9,Ncor2,Hdac9,Pdgfb,Kcnq1,Setd2,Rtn4,Tab2,Chrd,Foxc1,Mospd3,Pcnt,Nek8,Ppp3r…
GOBP_ENZYME_LINKED_RECEPTOR_PROTEIN_SIGNALING_PATHWAY	7.42287e-12	1.21735e-09	0.875325	-0.342285	-1.65746	870	Ccn2,Apod,Ptprk,Lif,Smurf1,Cited1,Obp2a,Fam89b,Igfbp1,Tfap2a,Bmp7,Hivep1,Ddit4,Leprot,Apc,Diaph2,Ddr1,Ulk1,Gper1,Furin,Bmp8b,Dok7,Ep300,Myo1e,Notch1,Sox11,Spred2,Spry4,Cdkn1c,Dab2ip,Ndst1,Flt4,Spred3,Nrxn1,Ptprt,Wnt4,Gipc1,Fgfrl1,Cadm4,Myof,Cadm1,Il17rd,Slc27a4,Peg10,Ror1,Cblb,Nrg4,Garem1,Dlx3,Sptbn1,Efna4,Fgfr1,Lats1,Pxn,Smad3,Lifr,Klb,Fat4,Bmpr2,Bcar1,Nrg2,Ret,Rnf111,Adrm1,Samd10,Chn1,Ptpn1,Dnm…
GOBP_CELL_CYCLE_CHECKPOINT_SIGNALING	1.63185e-11	2.62047e-09	0.863415	0.560249	2.12233	189	Spc25,Spc24,Rpa2,Mad2l1,Zwilch,Nuf2,Wdr76,Rad51,Chek2,Aurka,Chek1,Gen1,Birc5,Ndc80,Bub1b,Clspn,Bub1,Eme1,Cdc20,Rfwd3,Kntc1,Knl1,H2ax,Dtl,Trip13,Donson,Cdca8,Plk1,Diaph3,Ttk,Cdc6,Rps27l,Mtbp,Tipin,Ccnb1,Gnb1l,Hsf1,Brca1,E2f1,Rps6,Aurkb,Fancd2,Haspin,Cul4a,Pcid2,Ints3,Rpl24,Ticrr,Cenpe,Ptprv,Dna2,Anapc15,Babam1,Cdk1,Zw10,Rad1
GOBP_CHROMOSOME_SEPARATION	1.73256e-11	2.72542e-09	0.863415	0.702157	2.36772	78	Spc25,Spc24,Mad2l1,Zwilch,Nuf2,Fbxo5,Ube2c,Espl1,Gen1,Birc5,Ndc80,Ncapg,Bub1b,Bub1,Cdc20,Cdc16,Kntc1,Knl1,Smc2,Trip13,Cdca8,Plk1,Ttk,Ncaph,Smc4,Ccnb1,Nsmce2,Aurkb,Ncapg2,Haspin,Pcid2,Top2a,Cenpe,Anapc15,Anapc11,Zw10,Ncapd2
GOBP_EMBRYONIC_ORGAN_DEVELOPMENT	1.92029e-11	2.96032e-09	0.863415	-0.405976	-1.87622	451	Rtl1,Lif,Cited1,Ttbk2,Tfap2a,Bmp7,Arid2,Zfp36l1,Prox1,Tbc1d23,Dscaml1,Myo7a,Notch1,Sox11,Cdkn1c,Chd7,Ndst1,Fzd6,Ldb1,Gli1,Sox2,Nphp3,Phactr4,Hectd1,Vangl2,Junb,Rara,Fzd3,Cdh23,Thoc5,Mdfi,Ncoa6,Fgfr1,Smad3,Tbx18,Dvl3,Pbx1,Fendrr,Mrtfb,Hipk1,Wnt11,Hipk2,Pdgfb,Myo3b,Kcnq1,Setd2,Hoxa11,Chrd,Foxc1,Epas1,Vash2,Pcnt,Pbx4,Whrn,Tead3,Dync2i1,Smad2,Cntnap2,Akt1,Pcgf2,Tgfb2,Egfr,Dnajb6,Dlg1,Nog,Tmie,Bptf,Co…
GOBP_NEGATIVE_REGULATION_OF_CHROMOSOME_ORGANIZATION	2.22212e-11	3.35845e-09	0.863415	0.658276	2.28435	95	Spc25,Spc24,Hnrnpc,Mad2l1,Zwilch,Nuf2,Fbxo5,Recql4,Gen1,Birc5,Ndc80,Bub1b,Bub1,Cdc20,Parp1,Kntc1,Knl1,Pif1,Terf1,Trip13,Cdca8,Plk1,Ttk,Xrcc1,Ccnb1,Aurkb,Pot1a,Haspin,Pcid2,Mcm2,Top2a,Naa10,Cenpe,Nat10,Anapc15,Acd,Zw10,Stn1,Tinf2
GOBP_SYNAPTIC_SIGNALING	2.97265e-11	4.40638e-09	0.851339	-0.357062	-1.70266	692	Npy1r,Rab3b,Akap12,Sv2c,Utrn,Arc,Septin5,Sphk1,Trpc1,Cacnb3,Htr1d,Grik4,Plk2,Unc13c,Adora1,Trim9,Gpr158,Cd24a,Itpr3,Cadps,Gabre,Dag1,Slc5a7,Bcl2l1,Gper1,Camk2b,Slc6a6,Lama2,Notch1,Rasd2,Adrb1,Ncstn,Adcyap1,Camkv,Mecp2,Nrxn1,Npy,Gipc1,Fbxl20,Fam107a,Cadm1,Afdn,Gnal,Mpp2,Rara,Ly6g,Grip1,Lin7a,P2ry2,Sptbn2,Adarb1,Arid1b,Dbn1,Kcnc3,Ssh1,Fbxo2,Gabbr1,Shank2,Nsmf,Prkn,Uts2,Nat8l,Rtn4,Slc6a4,Rnf216,Chrd…
GOBP_CELL_CELL_SIGNALING	3.79133e-11	5.51388e-09	0.851339	-0.314192	-1.53685	1082	Npy1r,Rab3b,Rfx6,Akap12,Sv2c,Lif,Utrn,Inha,Arc,Pim3,Glp1r,Septin5,Sphk1,Adra1b,Trpc1,Zbed6,Cacnb3,Htr1d,Grik4,Plk2,Myrip,Unc13c,Adora1,Trim9,Gpr158,Cd24a,Itpr3,Cadps,Gabre,Lepr,Dag1,Slc5a7,Bcl2l1,Gper1,Camk2b,Wnt10a,Cry2,Slc6a6,Bcas3,Lama2,Notch1,Scn5a,Sox11,Flna,Sidt2,Chd7,Porcn,Rasd2,Adrb1,Ncstn,Adcyap1,Camkv,Ildr1,Mecp2,Rab11b,Nrxn1,Npy,Wnt4,Gipc1,Fbxl20,Fam107a,Cadm1,Afdn,Gnal,Mpp2,Rara,Ly6g,…
GOBP_EMBRYONIC_MORPHOGENESIS	4.36568e-11	6.11891e-09	0.851339	-0.379179	-1.78815	572	Zbtb16,Kdm6b,Nf2,Ttbk2,Tfap2a,Bmp7,Zfp36l1,Prox1,Dscaml1,Myo7a,Dag1,Bmp8b,Lama5,Notch1,Sox11,Cdkn1c,Chd7,Ndst1,Fzd6,Ldb1,Gli1,Irx3,Sox2,Nphp3,Phactr4,Wnt4,Hectd1,Vangl2,Rara,Fzd3,Tenm4,Cdh23,Brpf1,Mdfi,Rtf1,Fgfr1,Lats1,Smad3,Dll4,Irx2,Bmpr2,Tbx18,Dvl3,Foxp4,Ret,Traf6,Pbx1,Gna12,Hipk1,Tgif1,Wnt11,Hipk2,Myo3b,Mbp,Kcnq1,Setd2,Bbs4,Hoxa11,Chrd,Foxc1,Kif16b,Htt,Vegfc,Abl1,Whrn,Dync2i1,Smad2,Macf1,Smad…
GOBP_HEAD_DEVELOPMENT	4.36611e-11	6.11891e-09	0.851339	-0.35942	-1.70532	651	Apod,Aim2,Kdm6b,Cited1,Cdk5r2,Adgrg1,Sox21,Nf2,Ttbk2,Sphk1,Gdpd5,Tfap2a,Pcdh18,Bmp7,Aplp2,Ddit4,Prox1,Tbc1d23,Gpr158,Dscaml1,Mdga1,Chd5,Ulk1,Sall3,Ep300,Notch1,Sox11,Flna,Chd7,Dab2ip,Ndst1,Fzd6,Ldb1,Gli1,Cwh43,Sox2,Mecp2,Nrxn1,Wnt4,Top2b,Afdn,Kif26a,Rara,Fzd3,Tox,Foxp2,Dcx,Ncoa6,Fgfr1,Sptbn2,Fat4,Dvl3,Shroom4,Pbx1,Mrtfb,Limk2,Numbl,Smg9,Ncor2,Syne2,Rora,Setd2,Bbs4,Zswim6,Rtn4,Src,Slc6a4,Shroom2,G…
GOBP_TISSUE_MORPHOGENESIS	4.73565e-11	6.51828e-09	0.851339	-0.365106	-1.72684	607	Lif,Kdm6b,Cited1,Nf2,Tfap2a,Bmp7,Tacstd2,Prox1,Dag1,Ddr1,Mgp,Fmn1,Wnt10a,Lama5,Notch1,Sox11,Ctnnd1,Flna,Chd7,Fzd6,Irx3,Sox2,Nphp3,Phactr4,Wnt4,Hectd1,Vangl2,Rara,Fzd3,Brpf1,Dlx3,Fgfr1,Pxn,Adarb1,Smad3,Dll4,Irx2,Fat4,Bmpr2,Tbx18,Dvl3,Ret,Traf6,Pbx1,Vdr,Tgif1,Wnt11,Notch4,Pdgfb,Ctsh,Setd2,Bbs4,Src,Fignl2,Hoxa11,Esrp1,Chrd,Foxc1,Ntn4,Fat1,Htt,Vegfc,Cd151,Abl1,Ppp3r1,Smad2,Macf1,Smad4,Ripk4,Arhgap35,…
GOBP_NUCLEOSIDE_PHOSPHATE_BIOSYNTHETIC_PROCESS	5.17093e-11	6.99255e-09	0.851339	0.52747	2.05063	241	Tyms,Prpsap2,Gmpr2,Ndufb9,Ndufb2,Dck,Nme6,Rrm1,Umps,Parp1,Ndufc1,Ndufb10,Ndufa5,Atp5pf,Ndufab1,Nmnat1,Adora2b,Atp5po,Ndufb1,Atpsckmt,Impdh2-ps,Atp5me,Ndufs1,Dtymk,Mmut,Dut,Nppc,Adk,Ndufb5,Vdac1,Mpc2,Dhodh,Sdhb,Atp5mf,Ndufa13,Pdhb,Guca1a,Atp5mc1,Atp5pb,Atic,Tk1,Mthfd1,Atp5f1e,Nudt2,Atp5mc2,Adsl,Atp5mc3,Sdhc,Ndufb6,Guk1,Ndufa3,Qprt,Adcy5,Guca1b,Ndufs4,Ndufb3,Kmo,Prpsap1,Ndufa12,Ndufs6,Aprt,Ndufa8,N…
GOBP_ANATOMICAL_STRUCTURE_FORMATION_INVOLVED_IN_MORPHOGENESIS	5.44635e-11	7.23801e-09	0.851339	-0.314972	-1.54175	1107	Ccn2,Rtl1,Lif,Kdm6b,Cdk5r2,Adgrg1,Megf11,Nf2,Mfge8,Sphk1,Tfap2a,Mtdh,Bmp7,Prkx,Prox1,Plk2,Slc40a1,Akap13,Lepr,Dag1,Ulk1,Furin,Odaph,Emp2,Fmn1,Cavin4,Ep300,Bcas3,Amotl1,Notch1,Sox11,Flna,Dab2ip,Fzd6,Ldb1,Irx3,Sox2,Mecp2,Flt4,Tmod3,Nrxn1,Phactr4,Wnt4,Hectd1,Vangl2,Junb,Ecscr,Il4ra,Rbm20,Pgm5,Dyrk1b,Vezf1,Rara,Fzd3,Dmp1,Tnfrsf1a,Tenm4,Brpf1,Foxp2,Dcx,Ripply1,Vav2,Sptbn1,Rtf1,Fzd8,Fgfr1,Lats1,Txnrd3,…
GOBP_CELL_JUNCTION_ORGANIZATION	5.69952e-11	7.44609e-09	0.851339	-0.342661	-1.64586	788	Apod,Lama3,Ptprk,Arc,Caskin1,Nf2,Cacnb3,Slitrk2,Cldn4,Gpr158,Sema3f,Mdga1,Gabre,Dag1,Lamb2,Camk2b,Fmn1,Dok7,Lama5,Flna,Dab2ip,Ldb1,Irx3,Camkv,Ildr1,Mecp2,Malat1,Nrxn1,Dnm3,Ptprt,Wnt4,Vangl2,Fam107a,Tjp2,Cadm1,Lrfn4,Afdn,Cdh6,Cldn6,Tenm4,Cldn9,Dcx,Mark1,Adgrl3,Fgfr1,Tns1,Pxn,Sptbn2,Smad3,Nrg2,Dbn1,Ssh1,F2rl1,Kalrn,Ank3,Add1,Shank2,Hipk1,Wnt11,Pcdhgc4,Numbl,Lrrn1,Pdgfb,Srgap3,Tbcd,Rtn4,Src,Ctnna1,T…
GOBP_REGULATION_OF_CHROMOSOME_SEGREGATION	6.17152e-11	7.92835e-09	0.839089	0.614949	2.20701	120	Spc25,Spc24,Mad2l1,Zwilch,Nuf2,Fbxo5,Ube2c,Rmi2,Gen1,Birc5,Ndc80,Ncapg,Cdca2,Bub1b,Kif2c,Bub1,Cdc20,Cit,Cdc16,Kntc1,Knl1,Smc2,Trip13,Cdca8,Plk1,Ttk,Tacc3,Cdc6,Dpf1,Ncaph,Chtf18,Smc4,Ccnb1,Nsmce2,Aurkb,Ncapg2,Mki67,Haspin,Pcid2,Cenpe,Anapc15,Anapc11,Cdk1,Zw10,Ncapd2,Smarcd2
GOBP_RESPONSE_TO_GROWTH_FACTOR	9.58497e-11	1.21116e-08	0.839089	-0.363419	-1.71705	605	Ccn2,Ibsp,Ptprk,Smurf1,Cited1,Fam89b,Sphk1,Bmp7,Hivep1,Zfp36l1,Ddit4,Ulk1,Furin,Bmp8b,Ep300,Notch1,Sox11,Spred2,Spry4,Cdkn1c,Dab2ip,Ndst1,Rab35,Sox2,Flt4,Spred3,Nrxn1,Wnt4,Gipc1,Ppargc1a,Fgfrl1,Cadm4,Myof,Il17rd,Peg10,Grip1,Garem1,Kcnd3,Dlx3,Micall1,Fgfr1,Ier2,Lats1,Pxn,Smad3,Rasa1,Dll4,Klb,Ehd4,Fat4,Bmpr2,Bcar1,Rnf111,Dbn1,Ptpn1,Dnm2,Ripk1,Hipk2,Pdgfb,Tet1,Src,Zfyve9,Chrd,Iqgap1,Foxc1,Plcg1,Kif1…
GOBP_REGULATION_OF_CHROMOSOME_ORGANIZATION	1.04523e-10	1.29945e-08	0.839089	0.524272	2.03407	236	Spc25,Spc24,Hnrnpa2b1,Hnrnpc,Mad2l1,Zwilch,Nuf2,Fbxo5,Ube2c,Rmi2,Recql4,Gen1,Birc5,Ndc80,Ncapg,Bub1b,Bub1,Fen1,Cdc20,Parp1,Cit,Ino80e,Cdc16,Kntc1,Knl1,Pif1,Smc2,Terf1,Trip13,Cdca8,Plk1,Ttk,Tacc3,Cdc6,Dpf1,Ncaph,Wdhd1,Smc4,Xrcc1,Ccnb1,Sgo2a,Nsmce2,Aurkb,Pot1a,Haspin,Pcid2,Terc,Setdb1,Mcm2,Top2a,Naa10,Cct6a,Tcp1,Cenpe,Nat10,Anapc15,Gnl3,Mcph1,Nek2,Anapc11,Cdk1,Acd,Lig4,Zw10,Cenpv,Ncapd2,Gch1,Cct3,S…
GOBP_MITOTIC_CELL_CYCLE_CHECKPOINT_SIGNALING	1.37716e-10	1.68334e-08	0.826657	0.582246	2.13786	146	Spc25,Spc24,Rpa2,Mad2l1,Zwilch,Nuf2,Chek2,Chek1,Gen1,Birc5,Ndc80,Bub1b,Clspn,Bub1,Eme1,Cdc20,Rfwd3,Kntc1,Knl1,Dtl,Trip13,Donson,Cdca8,Plk1,Ttk,Cdc6,Rps27l,Mtbp,Tipin,Ccnb1,Brca1,Rps6,Aurkb,Fancd2,Haspin,Pcid2,Ints3,Rpl24,Ticrr,Cenpe,Ptprv,Anapc15,Babam1,Cdk1,Zw10
GOBP_RIBOSE_PHOSPHATE_BIOSYNTHETIC_PROCESS	1.39769e-10	1.68334e-08	0.826657	0.540738	2.05436	193	Prpsap2,Gmpr2,Ndufb9,Ndufb2,Nme6,Umps,Parp1,Ndufc1,Ndufb10,Ndufa5,Atp5pf,Ndufab1,Atp5po,Ndufb1,Atpsckmt,Impdh2-ps,Atp5me,Ndufs1,Mmut,Nppc,Adk,Ndufb5,Vdac1,Mpc2,Dhodh,Sdhb,Atp5mf,Ndufa13,Pdhb,Atp5mc1,Atp5pb,Atic,Mthfd1,Atp5f1e,Nudt2,Atp5mc2,Adsl,Atp5mc3,Sdhc,Ndufb6,Guk1,Ndufa3,Adcy5,Ndufs4,Ndufb3,Prpsap1,Ndufa12,Ndufs6,Aprt,Ndufa8,Nme2,Stoml2,Ak2,Impdh2,Acsl5,Ndufs2,Ndufa9,Ndufc2,Ndufb11,Ndufb8,Nm…
GOBP_POSITIVE_REGULATION_OF_TRANSCRIPTION_BY_RNA_POLYMERASE_II	1.66708e-10	1.9769e-08	0.826657	-0.308833	-1.51306	1091	Rfx6,Lif,Kdm6b,Cited1,Tox3,Pou2f3,Glp1r,Sox21,Zmiz2,Patz1,Tfap2a,Mospd1,Bmp7,Crtc3,Hivep1,Mlxip,Arid2,Galr2,Prox1,Il23a,Per1,Slc40a1,Ablim2,Tnip2,Klf13,Med16,Gper1,Nr1i2,Cavin4,Ep300,Bcas3,Ptov1,Notch1,Sox11,Tet2,Ablim1,Chd7,Dab2ip,Ldb1,Zfp292,Adcyap1,Maml3,Med25,Gli1,Maml2,Irx3,Sox2,Mecp2,Irf2bpl,Auts2,Dot1l,Kmt2d,Junb,Ppargc1a,Med24,Med23,Bmyc,Vezf1,Rara,Tox,Tnfrsf1a,Klf9,Paxip1,Dlx3,Zscan21,Nc…
GOBP_MORPHOGENESIS_OF_AN_EPITHELIUM	2.05109e-10	2.39543e-08	0.826657	-0.376156	-1.75745	519	Lif,Cited1,Tfap2a,Bmp7,Tacstd2,Prox1,Dag1,Ddr1,Mgp,Fmn1,Wnt10a,Lama5,Notch1,Sox11,Ctnnd1,Flna,Fzd6,Irx3,Sox2,Nphp3,Phactr4,Wnt4,Hectd1,Vangl2,Rara,Fzd3,Brpf1,Dlx3,Fgfr1,Pxn,Smad3,Dll4,Irx2,Fat4,Tbx18,Dvl3,Ret,Traf6,Pbx1,Vdr,Tgif1,Wnt11,Notch4,Pdgfb,Ctsh,Setd2,Bbs4,Src,Fignl2,Hoxa11,Esrp1,Ntn4,Fat1,Htt,Vegfc,Cd151,Abl1,Ppp3r1,Smad4,Ripk4,Arhgap35,Alox12,Pak1,Tgfb2,Sdc4,Egfr,Dlg1,Agt,Nog,Jag1,Vcl,K…
GOBP_CELL_JUNCTION_ASSEMBLY	2.4133e-10	2.77637e-08	0.814036	-0.391874	-1.81006	446	Apod,Lama3,Ptprk,Caskin1,Slitrk2,Cldn4,Mdga1,Gabre,Fmn1,Ldb1,Irx3,Ildr1,Mecp2,Nrxn1,Dnm3,Wnt4,Fam107a,Cadm1,Lrfn4,Afdn,Cdh6,Cldn6,Cldn9,Dcx,Mark1,Adgrl3,Fgfr1,Tns1,Pxn,Sptbn2,Smad3,Nrg2,Shank2,Hipk1,Wnt11,Numbl,Lrrn1,Pdgfb,Srgap3,Tbcd,Rtn4,Src,Ctnna1,Thsd1,Iqgap1,Cldn2,Farp1,Col17a1,Micall2,Abl1,Ppp1r9a,Tjp1,Macf1,Cntnap2,Dock7,Pclo,Sdc4,Ugt8a,Hdac7,Mycbp2,Dlg1,Negr1,Actn1,Agt,Cdh10,Magi2,Vcl,Jup…
GOBP_DOUBLE_STRAND_BREAK_REPAIR	2.60137e-10	2.94873e-08	0.814036	0.493578	1.94705	284	Cdc7,Gins2,Rpa2,Skp2,Rad51,Ankle1,Cgas,Rmi2,Sem1,Recql4,Rad51ap1,Chek2,Cdca5,Mcm5,Chek1,Gen1,Rad54l,Parpbp,Aunip,Mcm3,Fancb,Polq,Tonsl,Eme1,Gins4,Rad54b,Xrcc6,Parp1,Mcm8,Rpa3,Mcm6,Rfwd3,Cdc45,Polb,H2ax,Swi5,Cyren,Poll,Trip13,Mcm7,Lig1,Plk1,Brip1,Fh1,Smchd1,Hpf1,Dpf1,Rpa1,Tdp1,Xrcc1,Psmd14,Hsf1,Brca1,Nucks1,Nsmce2,Pot1a,Fancd2,Pola1
GOBP_MEIOTIC_CELL_CYCLE	2.68148e-10	2.99549e-08	0.814036	0.511254	1.98102	234	Nuf2,Rad51,Fbxo5,Espl1,Ankle1,Sgo1,Ccne1,Rad51ap1,Aurka,Mcm5,Rad54l,Birc5,Ndc80,Ccne2,Mcm3,Cks2,Cdc25b,Mybl1,Eme1,Cdc20,Rad54b,Xlr3a,Mcm6,Knl1,H2ax,Xlr3b,Smc2,Terf1,Trip13,Mcm7,Plk1,Exo1,Ttk,Dnmt3l,Brip1,Washc5,Rpa1,Ncaph,Nppc,Chtf18,Smc4,Suv39h2,Hsf1,Sgo2a,Xlr4a,Fancd2,Mki67,Haspin,Kif18a,Pkmyt1,Mcm2,Ddx4,Top2a,Cenps,Mettl3,Mns1,Cenpe,Spire2,Cenpx,Nek2,Xlr,Rbm46,Ccnb2,Rad1,Ncapd2,Tubgcp3,Aspm,Ub…
GOBP_MITOCHONDRION_ORGANIZATION	2.81547e-10	3.10023e-08	0.814036	0.432076	1.7786	510	Mmp9,Ndufaf5,Dmac1,Bcs1l,Hspd1,Aurka,Mgme1,Ndufb9,Lyrm7,Rab29,Atp23,Ndufb2,Mtfr2,Afg3l1,Htra2,Timm9,Tmem70,Rab5if,Tomm7,Cox17,Dnaja3,Dynll1,Cox7a1,Rrm1,Parp1,Ndufc1,Ndufb10,Ndufa5,Chchd3,Slirp,Ndufab1,Fam162a,Chchd4,Cntnap1,Ndufb1,Polg2,Timm50,Coa4,Ndufs1,Jtb,Cox16,Pet100,Coa3,Uqcc4,Uqcc2,Ndufb5,Nod2,Vdac1,Afg1l,Cyrib,Chchd6,Gabarapl2,Igf1,Cln8,Nubpl,Ndufaf2,Prdx3,Dhodh,Ndufa13,Mrpl17,Ghitm,Primp…
GOBP_CELL_DIVISION	3.23802e-10	3.51531e-08	0.814036	0.415655	1.72401	581	Spc25,Spc24,Ska1,Cdc7,Mad2l1,Ccnf,Zwilch,Nuf2,Nusap1,Kif11,Haus5,Fbxo5,Ube2c,Nsl1,Knstrn,Sgo1,Ccne1,Chek2,Aurka,Cdca5,Birc5,Ndc80,Ccne2,Ccna2,Cinp,Cks2,Ckap2,Cdca2,Bub1b,Prc1,Cdc25b,Kif2c,Bub1,Ube2s,Cdc20,Cenpa,Cenpw,Cit,Cxcr5,Smyd5,Tpx2,Haus3,Cdc16,Kntc1,Pmf1,Knl1,Smc2,Terf1,Ran,Cdca8,Ska3,Lig1,Plk1,Diaph3,Gpsm2,Brip1,Cep55,Hells,Tacc3,Cdc6,Spag5,Nup37,Kif20a,Racgap1,Jtb,Washc5,Il1b,Efhc1,Dsn1,N…
GOBP_SPINDLE_CHECKPOINT_SIGNALING	3.40618e-10	3.64651e-08	0.814036	0.742208	2.34223	52	Spc25,Spc24,Mad2l1,Zwilch,Nuf2,Aurka,Gen1,Birc5,Ndc80,Bub1b,Bub1,Cdc20,Kntc1,Knl1,Trip13,Cdca8,Plk1,Diaph3,Ttk,Mtbp,Ccnb1,Hsf1,Aurkb,Haspin,Pcid2
GOBP_POSITIVE_REGULATION_OF_RNA_METABOLIC_PROCESS	3.53671e-10	3.73438e-08	0.814036	-0.28544	-1.42241	1531	Cirbp,Rfx6,Lif,Zbtb16,Kdm6b,Cited1,Tox3,Pou2f3,Glp1r,Sox21,Trim24,Zmiz2,Patz1,Tfap2a,Mospd1,Bmp7,Crtc3,Nanos3,Hivep1,Mlxip,Arid2,Galr2,Zfp36l1,Prox1,Il23a,Per1,Slc40a1,Ablim2,Tnip2,Klf13,Ep400,Nfrkb,Med16,Gper1,Pan2,Nr1i2,Cavin4,Ep300,Bcas3,Ptov1,Notch1,Sox11,Smarcc2,Tet2,Supt7l,Ablim1,Cdkn1c,Chd7,Dab2ip,Ldb1,Zfp292,Tut4,Adcyap1,Maml3,Med25,Gli1,Maml2,Irx3,Sox2,Mecp2,Irf2bpl,Zswim8,Wnt4,Auts2,Dot…
GOBP_HEART_MORPHOGENESIS	4.79129e-10	4.99071e-08	0.801216	-0.458224	-2.01444	259	Npy1r,Tfap2a,Bmp7,Arid2,Prox1,Dag1,Emp2,Notch1,Sox11,Flna,Chd7,Nphp3,Vangl2,Fgfrl1,Rbm20,Smad3,Dll4,Fat4,Bmpr2,Dvl3,Mrtfb,Wnt11,Ncor2,Rtn4,Foxc1,Smad2,Smad4,Tgfb2,Nog,Jag1,Cpe,Col11a1,Mib1,Shh,Ctnnb1,Asxl1,Cert1,Rnf207,Msx1,Gata3,Ift57,Smarca4,Smad7,Hand2os1,Ccdc40,Pbrm1,Yap1,Sox4,Tgfbr1,Cited2,Sema3c,Tgfb1,Ly6e,Zmiz1,Lrp6,Pdcd4,Ahr,Tbx2,Ext1,Dicer1,Sufu,Grhl2,Hey1,Foxf1,Ptch1,Ryr1,Mtor,Thbs1,Pkd…
GOBP_METAPHASE_CHROMOSOME_ALIGNMENT	4.98578e-10	5.12405e-08	0.801216	0.634305	2.19675	93	Spc25,Spc24,Ska1,Nuf2,Nsl1,Knstrn,Sgo1,Cdca5,Birc5,Ndc80,Kifc1,Kif2c,Kif22,Pmf1,Knl1,Cdca8,Ska3,Spag5,Racgap1,Champ1,Dsn1,Ccnb1,Ect2,Kifc5b,Aurkb,Fam83d,Kif18a,Rrs1,Kif14,Cenpe,Cenpq,Nek2,Zw10,Mis12,Cdt1,Incenp,Nudc,Mlh1,Ska2,Spice1,Cenpf
GOBP_NADH_DEHYDROGENASE_COMPLEX_ASSEMBLY	5.07475e-10	5.14686e-08	0.801216	0.722865	2.30455	56	Ndufaf5,Dmac1,Bcs1l,Ndufb9,Ndufb2,Ndufc1,Ndufb10,Ndufa5,Ndufab1,Ndufb1,Ndufs1,Ndufb5,Nubpl,Ndufaf2,Ndufa13,Ndufaf1,Ndufb4c,Ndufb6,Ndufa3,Ndufs4,Ndufb3,Ndufa12,Ndufs6,Ndufaf6,Ndufa8,Ndufaf7,Tmem126a,Ndufaf4,Ndufs2,Ndufa9,Ndufc2,Tmem126b,Ndufb11,Ndufb8
GOBP_CHROMOSOME_LOCALIZATION	5.3065e-10	5.31201e-08	0.801216	0.618261	2.18448	106	Spc25,Spc24,Ska1,Nuf2,Nsl1,Knstrn,Sgo1,Cdca5,Birc5,Ndc80,Kifc1,Kif2c,Kif22,Pmf1,Knl1,Terf1,Cdca8,Ska3,Spag5,Racgap1,Champ1,Dsn1,Ccnb1,Ect2,Kifc5b,Aurkb,Fam83d,Kif18a,Rrs1,Kif14,Cenpe,Cenpq,Nek2,Zw10,Ube2b,Mis12,Cdt1,Nde1,Incenp,Nudc,Mlh1,Ska2,Spice1
GOBP_EPITHELIAL_CELL_DIFFERENTIATION	5.68654e-10	5.61947e-08	0.801216	-0.358634	-1.69268	597	Rfx6,Lif,Kdm6b,Cited1,Adamtsl4,Upk1a,Pou2f3,Nf2,Muc2,Proc,Tfap2a,Bmp7,Zfp36l1,Ppl,Prox1,Apc,Cd24a,Abcb1b,Myo7a,Lamb2,Krt76,Myo1e,Notch1,Sox11,Ctnnd1,Flna,Spred2,Sidt2,Cdkn1c,Gli1,Sox2,Ccdc88c,Spred3,Wnt4,Tjp2,Afdn,Vezf1,Rara,Tnfrsf1a,Cdh23,Akap9,Bfsp1,Dlx3,Fgfr1,Exph5,Klf15,Psapl1,Lats1,Stfa1,Smad3,Fat4,Bmpr2,Foxp4,Adrm1,Vdr,F2rl1,Add1,Wnt11,Ncor2,Notch4,Pdgfb,Myo3b,Nrbp1,Kcnq1,Cers3,Cdsn,Src,Jmj…
GOBP_CELL_MORPHOGENESIS_INVOLVED_IN_NEURON_DIFFERENTIATION	6.23031e-10	6.07889e-08	0.801216	-0.355695	-1.67913	593	Lama3,Smurf1,Arc,Cdk5r2,Bmp7,Aplp2,Apc,Slitrk2,Diaph2,Dscaml1,Sema3f,Myo7a,Dag1,Ulk1,Alcam,Lamb2,Camk2b,Ep300,Pip5k1c,Lama5,Lamc2,Lama2,Lamb3,Notch1,Ablim1,Dnm3,Auts2,Kif5c,Vangl2,Top2b,Afdn,Dip2b,Fzd3,Grip1,Cdh23,Dcx,Cdkl3,Arhgef28,Efna4,Adarb1,Rab10,Bmpr2,Ret,Dbn1,Chn1,Kalrn,Megf9,Ank3,Dnm2,Evl,Nsmf,Numbl,Trpc6,Myo3b,Mbp,Tet1,Tbcd,Rtn4,Kif5a,Ntn4,Farp1,Abl1,Ppp1r9a,Whrn,Rere,Macf1,Smad4,Zdhhc15…
GOBP_DNA_DAMAGE_RESPONSE	1.20868e-09	1.16456e-07	0.788187	0.381882	1.61187	836	Pclaf,Cdc7,Gins2,Rpa2,Skp2,Wdr76,Pold1,Rad51,Fbxo5,Ankle1,Cgas,Rmi2,Pole2,Sem1,Recql4,Rad51ap1,Chek2,Cdca5,Mgme1,Mcm5,Chek1,Gen1,Rad54l,Rnaseh2c,Parpbp,Aunip,Mcm3,Rfc4,Cinp,Mcm10,Fam111a,Fancb,Hrob,Clspn,Htra2,Polq,Tonsl,Ttf2,Eme1,Fen1,Gins4,Cip2a,Rad54b,Rrm1,Xrcc6,Parp1,Mcm8,Taf12,Ino80e,Cdkn3,Rpa3,Mcm6,Rfwd3,Kif22,Cdc45,Polb,H2ax,Uhrf1,Bccip,Swi5,Cyren,Pif1,Poll,Dtl,Smc2,Pcna,Zgrf1,Trip13,Hmgn1…
GOBP_REGULATION_OF_MITOTIC_NUCLEAR_DIVISION	1.26572e-09	1.20447e-07	0.788187	0.607335	2.15739	112	Spc25,Spc24,Mad2l1,Zwilch,Nuf2,Nusap1,Fbxo5,Ube2c,Chek1,Gen1,Birc5,Ndc80,Cdca2,Bub1b,Bub1,Cdc20,Nme6,Cdc16,Kntc1,Knl1,Trip13,Cdca8,Plk1,Ttk,Il1b,Mtbp,Rcc1,Ccnb1,Igf1,Nsmce2,Aurkb,Mki67,Haspin,Pcid2,Pebp1,Cenpe,Anapc15,Bora,Anapc11,Zw10
GOBP_ENERGY_DERIVATION_BY_OXIDATION_OF_ORGANIC_COMPOUNDS	1.28634e-09	1.20916e-07	0.788187	0.468715	1.86469	312	Slc37a2,Apoc3,Mt3,Cycs,Ndufb9,Lyrm7,Ndufb2,Mtfr2,Coa6,Cox7a1,Dnajc15,Ndufc1,Ndufb10,Ndufa5,Shmt2,Atp5pf,Ndufab1,Slc25a22,Chchd4,Atp5po,Ndufb1,Atpsckmt,Fh1,Suclg1,Atp5me,Ndufs1,Uqcc2,Tefm,Etfb,Ndufb5,Cox4i1,Afg1l,Ccnb1,Igf1,Sdhb,Atp5mf,Ndufa13,Pdhb,Chchd5,Mtln,Atp5pb,Etfa,Atp5f1e,Cox5a,Adsl,Trap1,Mrps36,Sdhc,Ndufaf1,Cisd1,Ndufb6,Cox7c,Ndufa3,Fxn,Cyc1,Ndufs4,Ndufb3,Uqcrc2,Ndufa12,Ndufs6,Bax,Dlst,Ld…
GOBP_NEGATIVE_REGULATION_OF_CELL_CYCLE_PROCESS	1.39887e-09	1.2991e-07	0.788187	0.481511	1.90352	290	Spc25,Spc24,Rpa2,Mad2l1,Ccnf,Zwilch,Nuf2,Wdr76,Rad51,Fbxo5,Recql4,Chek2,Aurka,Chek1,Gen1,Birc5,Ndc80,Bub1b,Clspn,Kifc1,Bub1,Eme1,Cdc20,Nme6,Rfwd3,Kntc1,Jade1,Knl1,H2ax,Dtl,Trip13,Donson,Cdca8,Plk1,Diaph3,Ttk,Cdc6,Rps27l,Rbl1,Mtbp,Chtf18,Tipin,Ccnb1,Gnb1l,Atf5,Hsf1,Brca1,E2f1,Rps6,Aurkb,Fancd2,Haspin,Cul4a,Pcid2,Gjc2,Pkmyt1,Aven,Ints3,Rpl24,Naa10,Ticrr,Cenpe,Ptprv,Dna2,Anapc15,Crlf3,Babam1,Zc3h12d…
GOBP_ATTACHMENT_OF_SPINDLE_MICROTUBULES_TO_KINETOCHORE	1.43765e-09	1.31922e-07	0.788187	0.734592	2.28646	49	Spc25,Spc24,Ska1,Nuf2,Nsl1,Knstrn,Sgo1,Birc5,Ndc80,Kif2c,Pmf1,Knl1,Cdca8,Ska3,Spag5,Racgap1,Champ1,Dsn1,Ccnb1,Ect2,Aurkb
GOBP_NUCLEOSIDE_TRIPHOSPHATE_BIOSYNTHETIC_PROCESS	1.51598e-09	1.37473e-07	0.788187	0.610686	2.16176	108	Ndufb9,Ndufb2,Nme6,Parp1,Ndufc1,Ndufb10,Ndufa5,Atp5pf,Ndufab1,Atp5po,Ndufb1,Atpsckmt,Impdh2-ps,Atp5me,Ndufs1,Dtymk,Adk,Ndufb5,Sdhb,Atp5mf,Ndufa13,Atp5mc1,Atp5pb,Atp5f1e,Nudt2,Atp5mc2,Atp5mc3,Sdhc,Ndufb6,Ndufa3,Ndufs4,Ndufb3,Ndufa12,Ndufs6,Ndufa8,Nme2,Stoml2,Impdh2,Ndufs2,Ndufa9,Ndufc2,Ndufb11,Ndufb8,Nme1,Sdhd,Nme4,Ndufa1,Ndufv2,Atp5pd,Nme3,Tbpl1,Atp5f1c,Ndufa10,Eno1b,Ak1,Ndufa7,Ppara,Cox11,Ndufa1…
GOBP_TRNA_METABOLIC_PROCESS	1.74961e-09	1.56814e-07	0.788187	0.535402	2.02443	185	Dus2,Lsm6,Mettl1,Exosc8,Yars2,Dars1,Dars2,Trmt10c,Cars2,Dus4l,Cdk5rap1,Rtraf,Nsun3,Tsen54,Rpp40,Exosc2,Tsen2,Pop5,Trmt10a,Trmt13,Dtwd1,Rpp30,Tars2,Trmt12,Qtrt2,Elp5,Gatb,Trmt61a,Elp6,Trmt1l,Sepsecs,Yars1,Farsb,Trmt5,Ctu2,Pus1,Pusl1,Pop1,Adat1,Tsen15,Mars2,Aarsd1,Nat10,Slfn9,Lcmt2,Aars1,Exosc7,Sars1,Lage3,Rars2,Rpp38,Tars1,Exosc9,Osgep,Kars1,Gtpbp3,Dtwd2,Exosc3,Tprkb,Trp53rka,Polr3d,Trmt2a,Mto1,Th…
GOBP_MEIOTIC_CELL_CYCLE_PROCESS	1.93717e-09	1.71628e-07	0.774939	0.534192	2.01869	183	Nuf2,Rad51,Fbxo5,Espl1,Ankle1,Sgo1,Ccne1,Rad51ap1,Aurka,Mcm5,Rad54l,Birc5,Ndc80,Ccne2,Mcm3,Cks2,Cdc25b,Mybl1,Eme1,Cdc20,Rad54b,Mcm6,Knl1,Smc2,Terf1,Trip13,Mcm7,Plk1,Ttk,Dnmt3l,Brip1,Washc5,Ncaph,Nppc,Chtf18,Smc4,Suv39h2,Hsf1,Sgo2a,Fancd2,Haspin,Kif18a,Pkmyt1,Mcm2,Ddx4,Top2a,Cenps,Cenpe,Spire2,Cenpx,Rbm46,Ccnb2,Rad1,Ncapd2,Aspm,Ube2b,Gja1,Fanca,Grb14,Mcm4,Sycp2,Rad51d,Cntd1,Incenp,Mlh1,Syce2,Psmc3…
GOBP_REGULATION_OF_MITOTIC_SISTER_CHROMATID_SEGREGATION	2.65745e-09	2.32769e-07	0.774939	0.709719	2.25672	55	Spc25,Spc24,Mad2l1,Zwilch,Nuf2,Fbxo5,Gen1,Birc5,Ndc80,Bub1b,Bub1,Cdc20,Kntc1,Knl1,Trip13,Cdca8,Plk1,Ttk,Ccnb1,Aurkb,Haspin,Pcid2,Cenpe,Anapc15,Cdk1,Zw10
GOBP_ELECTRON_TRANSPORT_CHAIN	2.84519e-09	2.46412e-07	0.774939	0.620726	2.14972	93	Slc37a2,Cycs,Ndufb9,Coa6,Cox7a1,Dnajc15,Ndufa5,Slc25a22,Thap11,Ndufs1,Etfb,Cox4i1,Afg1l,Ccnb1,Sdhb,Etfa,Cox5a,Sdhc,Ndufaf1,Ndufb6,Cox7c,Cyc1,Ndufs4,Ndufb3,Uqcrc2,Ndufa12,Ndufs6,Ndufa8,Uqcrb,Park7,Cdk1,Uqcrq,Ndufs2,Uqcrh,Ndufc2,Cox7b,Slc1a3,Ndufb8,Chchd2,Sdhd,Cox6a1,Enox2,Mtch2,Ndufv2,Immp2l,Sod2,Uqcrfs1,Bid,Ndufa10,Ndufa7,Cox5b,Sdhaf2,Cox7a2,Cox7a2l,Uqcr11,Mybbp1a
GOBP_PROTON_MOTIVE_FORCE_DRIVEN_ATP_SYNTHESIS	3.09224e-09	2.62602e-07	0.774939	0.704827	2.28302	60	Ndufb9,Ndufb2,Ndufc1,Ndufb10,Ndufa5,Atp5pf,Ndufab1,Atp5po,Ndufb1,Atpsckmt,Atp5me,Ndufs1,Ndufb5,Sdhb,Atp5mf,Ndufa13,Atp5mc1,Atp5pb,Atp5f1e,Atp5mc2,Atp5mc3,Sdhc,Ndufb6,Ndufa3,Ndufs4,Ndufb3,Ndufa12,Ndufs6,Ndufa8,Stoml2,Ndufs2,Ndufa9,Ndufc2,Ndufb11,Ndufb8,Sdhd,Ndufa1,Ndufv2,Atp5pd,Atp5f1c,Ndufa10
GOBP_PROTEIN_CONTAINING_COMPLEX_ASSEMBLY	3.10025e-09	2.62602e-07	0.774939	0.347168	1.49179	1392	Apoa1,Dnajc9,Pf4,Cenpn,Ppid,Apoa4,Atad2,Ndufaf5,Mkks,Celf5,Rad51,Dmac1,Steap4,Fbxo5,Ube2c,Hat1,Mefv,Sem1,Bcs1l,Cenpk,Ndufb9,Lyrm7,Atp23,Ndufb2,Isg15,Prnd,Srsf10,Gchfr,Coa6,Ms4a1,Znhit6,Hax1,Polq,Pfdn6,Tmem70,Ube2s,Elavl1,Rab5if,Cox17,Cox7a1,Fastkd2,Dnajc15,Cenpa,Washc3,Rrm1,Ndufc1,Cenpi,Cenpw,Snu13,Taf12,Ndufb10,Tpx2,Ndufa5,Shmt2,Kntc1,Cenph,Cdc45,Trappc2l,Gemin6,Srsf1,Ndufab1,Lcp1,Kcna2,Terf1,As…
GOBP_NEGATIVE_REGULATION_OF_MITOTIC_CELL_CYCLE_PHASE_TRANSITION	4.62773e-09	3.87723e-07	0.761461	0.530702	1.99784	176	Spc25,Spc24,Rpa2,Mad2l1,Zwilch,Nuf2,Fbxo5,Chek1,Gen1,Birc5,Ndc80,Bub1b,Clspn,Bub1,Cdc20,Rfwd3,Kntc1,Jade1,Knl1,Dtl,Trip13,Donson,Cdca8,Plk1,Ttk,Cdc6,Rps27l,Rbl1,Ccnb1,Brca1,Aurkb,Haspin,Pcid2,Gjc2,Pkmyt1,Aven,Ints3,Ticrr,Cenpe,Ptprv,Anapc15,Crlf3,Babam1,Zc3h12d,Cdk1,Zw10
GOBP_REGULATION_OF_TRANS_SYNAPTIC_SIGNALING	5.06943e-09	4.20163e-07	0.761461	-0.364246	-1.69853	504	Npy1r,Akap12,Sv2c,Arc,Sphk1,Cacnb3,Htr1d,Grik4,Plk2,Unc13c,Adora1,Gpr158,Itpr3,Dag1,Bcl2l1,Gper1,Camk2b,Slc6a6,Lama2,Notch1,Adrb1,Ncstn,Adcyap1,Camkv,Mecp2,Nrxn1,Npy,Gipc1,Fbxl20,Fam107a,Afdn,Gnal,Mpp2,Rara,Grip1,P2ry2,Dbn1,Kcnc3,Ssh1,Fbxo2,Gabbr1,Shank2,Nsmf,Prkn,Uts2,Rtn4,Slc6a4,Chrd,Plcg1,Erc2,Htt,Serpine2,Abl1,Ppp1r9a,Ppp3r1,Shisa6,Cntnap2,Pak1,Pde4a,Pclo,Stx1a,Gnai2,Apoe,Egfr,Git1,Cnr1,Rasgr…
GOBP_DNA_BIOSYNTHETIC_PROCESS	8.66892e-09	7.10852e-07	0.74774	0.527085	1.9795	174	Pclaf,Hnrnpc,Pold1,Pole2,Dscc1,Tfdp1,Chek1,Gfer,Rfc4,Ccna2,Hrob,Polq,Rrm1,Pam16,Jade1,Polb,Pif1,Poll,Dtl,Pcna,Terf1,Lig1,Gar1,Rfc2,Polg2,Rpa1,Nppc,Chtf18,Htr2a,Polh,Nhp2,Rfc5,Nop10,Aurkb,Pot1a,Fgf2,Tk1,Primpol,Pola1,Ing5,Hsp90aa1,Terc,Phb1,C3ar1,Cct6a,Grem1,Tcp1,Nat10,Tep1,Parp10,Nek2,Acd,Lig4,Gch1,Cct3,Stn1,Gja1,Tinf2,Tert,Cct8
GOBP_NEGATIVE_REGULATION_OF_RNA_BIOSYNTHETIC_PROCESS	9.27649e-09	7.52665e-07	0.74774	-0.296424	-1.45057	1081	Ptprk,Pou6f1,Wfs1,Zbtb16,Cited1,Sox21,Trim24,Cxxc5,Patz1,Tfap2a,Mospd1,Mtdh,Bmp7,Spindoc,Dkk3,Zbtb39,Hivep1,Zbed6,Prox1,Per1,Wwp1,Gclc,Chd5,Mxd4,Baz2a,Mafk,Nr1i2,Cry2,Ep300,Notch1,Sox11,Flna,Limd1,Smarcc2,Cdkn1c,Dab2ip,Tdg,Phc2,Ldb1,Morc2a,Pcbp3,Med25,Vgll4,Irx3,Sox2,Mecp2,Irf2bpl,Wnt4,Foxn3,Zbtb42,Bhlhe41,Bmyc,Rara,Foxp2,Ripply1,Mdfi,Rtf1,Fgfr1,Ctbp1,Smad3,Dll4,Irx2,Tbx18,Foxp4,Flywch1,L3mbtl3,L…
GOBP_MITOTIC_SISTER_CHROMATID_SEPARATION	9.39473e-09	7.54319e-07	0.74774	0.6945	2.24957	60	Spc25,Spc24,Mad2l1,Zwilch,Nuf2,Fbxo5,Ube2c,Gen1,Birc5,Ndc80,Bub1b,Bub1,Cdc20,Cdc16,Kntc1,Knl1,Trip13,Cdca8,Plk1,Ttk,Ccnb1,Nsmce2,Aurkb,Haspin,Pcid2,Cenpe,Anapc15,Anapc11,Zw10
GOBP_CELL_CYCLE_PHASE_TRANSITION	1.49483e-08	1.18785e-06	0.733762	0.409631	1.68771	513	Spc25,Spc24,Cdc7,Rpa2,Mad2l1,Ccnf,Zwilch,Skp2,Nuf2,Wdr76,Rad51,Fbxo5,Ube2c,Ccne1,Chek2,Aurka,Cdca5,Chek1,Gen1,Birc5,Ndc80,Ccne2,Ccna2,Cdk10,Cks2,Bub1b,Clspn,Cdc25b,Bub1,Eme1,Ube2s,Cdc20,Rrm1,Cit,Cdc16,Rfwd3,Kntc1,Jade1,Psme2,Knl1,H2ax,Dtl,Trip13,Donson,Cdca8,Plk1,Diaph3,Ttk,Tacc3,Cdc6,Aif1,Rps27l,Dpf1,Rbl1,Mtbp,Tipin,Ddr2,Fgf10,Rcc1,Ccnb1,Atad5,Gnb1l,Iqgap3,Tcf19,Atf5,Hsf1,Brca1,Nsmce2,E2f1,Eif4e…
GOBP_MEIOSIS_I_CELL_CYCLE_PROCESS	1.67243e-08	1.31541e-06	0.733762	0.606308	2.12307	100	Rad51,Fbxo5,Espl1,Ankle1,Ccne1,Rad51ap1,Aurka,Rad54l,Birc5,Ndc80,Ccne2,Cks2,Cdc25b,Mybl1,Eme1,Cdc20,Rad54b,Knl1,Terf1,Trip13,Plk1,Dnmt3l,Brip1,Chtf18,Fancd2,Haspin,Pkmyt1,Ddx4,Top2a,Cenps,Cenpe,Cenpx,Ccnb2,Ube2b,Rad51d,Cntd1,Mlh1,Syce2,Psmc3ip,Psma8,Piwil2,Cdc25c,Ndc1,Mnd1
GOBP_REGULATION_OF_CELLULAR_COMPONENT_BIOGENESIS	2.23108e-08	1.72312e-06	0.733762	-0.300754	-1.46754	999	Ccn2,Apod,Svil,Caskin1,Nf2,Frmd7,Ttbk2,Sphk1,Espn,Tirap,Bmp7,Tacstd2,Mtmr3,Plk2,Bmf,Apc,Slitrk2,Atg2a,Clip1,Trim9,Cd24a,Mdga1,Vps11,Dag1,Ulk1,Ssh3,Fmn1,Tesk1,Wipi1,Clu,Ep300,Notch1,Flna,Bag5,Trabd2b,Dab2ip,Plekhg2,Ldb1,Morc2a,Med25,Irx3,Mecp2,Tmod3,Nrxn1,Dnm3,Wnt4,Auts2,Dync1h1,Fam107a,Lrfn4,Afdn,Sptan1,Sh3pxd2b,Gsn,Dcx,Akap9,Scin,Mark1,Adgrl3,Cgnl1,Sptbn1,Fgfr1,Tbc1d14,Lats1,Pxn,Sptbn2,Smad3,Ras…
GOBP_SPINDLE_ORGANIZATION	2.2355e-08	1.72312e-06	0.733762	0.510594	1.93214	186	Spc25,Nuf2,Kif11,Haus5,Fbxo5,Espl1,Knstrn,Chek2,Aurka,Birc5,Ndc80,Aunip,Prc1,Kifc1,Mybl2,Cdc20,Ranbp1,Tpx2,Haus3,Cenph,Uhrf1,Bccip,Cdca8,Plk1,Dlgap5,Gpsm2,Tacc3,Spag5,Racgap1,Washc5,Efhc1,Rcc1,Ccnb1,Stmn1,Aaas,Kifc5b,Sass6,Aurkb,Kif4,Ccsap,Cenpe,Bora,Nek2,Ccnb2,Tubgcp3,Aspm,Haus1,Fsd1,Incenp,Nudc,Mlh1,Rps3,Spice1,Haus6,Rangrf,Haus7,Cenpj,Nup62,Kif23,Poldip2
GOBP_CELL_FATE_COMMITMENT	2.43627e-08	1.85929e-06	0.733762	-0.442243	-1.9212	232	Kdm6b,Prox1,Il23a,Apc,Wnt10a,Ep300,Notch1,Sox2,Wnt4,Sh3pxd2b,Rara,Tox,Tenm4,Rtf1,Fgfr1,Lats1,Dll4,Rab10,Tbx18,Wnt11,Glis1,Hoxa11,Esrp1,Prdm4,Chrd,Epas1,Tead3,Smad2,Smad4,Dock7,Tgfb2,Brd4,Ptch2,Shh,Ctnnb1,Runx1,Nkx6-3,Gata3,Smarca4,Mta2,Mnx1,Ctsl,Tcf3,Gap43,Notch3,Hnf1b,Foxn1,Psen2,Tgfbr1,Smad5,Chd4,Runx2,Tgfb1,Wnt7b,Erbb4,Stat3,Onecut2,Tbx2,Ext1,Mta3,Mbd3,Sufu,Tbx15,Gatad2a,Ptch1,Tead4,Mtor,Bcl2,…
GOBP_MITOTIC_CELL_CYCLE_PHASE_TRANSITION	2.47623e-08	1.87125e-06	0.733762	0.427483	1.73861	419	Spc25,Spc24,Cdc7,Rpa2,Mad2l1,Ccnf,Zwilch,Skp2,Nuf2,Fbxo5,Ube2c,Ccne1,Chek2,Cdca5,Chek1,Gen1,Birc5,Ndc80,Ccne2,Ccna2,Cks2,Bub1b,Clspn,Cdc25b,Bub1,Ube2s,Cdc20,Rrm1,Cit,Cdc16,Rfwd3,Kntc1,Jade1,Psme2,Knl1,Dtl,Trip13,Donson,Cdca8,Plk1,Ttk,Tacc3,Cdc6,Aif1,Rps27l,Dpf1,Rbl1,Mtbp,Ddr2,Fgf10,Rcc1,Ccnb1,Atad5,Iqgap3,Tcf19,Brca1,Nsmce2,E2f1,Eif4e,Rps6,Sass6,Aurkb,Adam17,Cks1b,Camk2a,Haspin,Cul4a,Pcid2,Gjc2,P…
GOBP_VASCULATURE_DEVELOPMENT	2.50376e-08	1.87368e-06	0.733762	-0.320533	-1.53303	749	Ccn2,Rtl1,Lif,Cited1,Adgrg1,Mfge8,Sphk1,Mtdh,Bmp7,Prkx,Arid2,Zfp36l1,Prox1,Plk2,Lepr,Gper1,Emp2,Bcas3,Amotl1,Myo1e,Notch1,Flna,Chd7,Dab2ip,Ndst1,Mecp2,Flt4,Nrxn1,Wnt4,Hectd1,Vangl2,Junb,Ecscr,Vezf1,Tnfrsf1a,Brpf1,Paxip1,Vav2,Dlx3,Ncoa6,Fzd8,Fgfr1,Ankrd17,Pxn,Rasa1,Dll4,Bmpr2,Add1,Mrtfb,Dnm2,Adam12,Wnt11,Hipk2,Notch4,Hdac9,Pdgfb,Pik3c2a,Rora,Uts2,Ctsh,Asb4,Setd2,Rtn4,F3,Chrd,Foxc1,Plcg1,Vegfc,Ptpr…
GOBP_REGULATION_OF_CELL_PROJECTION_ORGANIZATION	2.98123e-08	2.20955e-06	0.719513	-0.322181	-1.53993	724	Lif,Smurf1,Fut9,Arc,Frmd7,Ttbk2,Sphk1,Espn,Kremen1,Bmp7,Tacstd2,Kif3c,Apc,Diaph2,Clip1,Cd24a,Sema3f,Ddr1,Ulk1,Camk2b,Tesk1,Ep300,Flna,Bag5,Dab2ip,Adcyap1,Nrxn1,Dnm3,Auts2,Afdn,Gprc5b,Ror1,Dip2b,Kif26a,Grip1,Tox,Dcx,Mark1,Cdkl3,Fgfr1,P2ry2,Bmpr2,Dvl3,Ret,Cdc42ep4,Dbn1,Myo10,Chn1,F2rl1,Kalrn,Tenm1,Dnm2,Limk2,Evl,Nsmf,Numbl,Trpc6,Syne2,Myo3b,Mbp,Bbs4,Rtn4,Src,Fignl2,Gak,Iqgap1,Trim67,Htt,Serpine2,In…
GOBP_EMBRYONIC_ORGAN_MORPHOGENESIS	3.05014e-08	2.23909e-06	0.719513	-0.418588	-1.85235	276	Tfap2a,Bmp7,Prox1,Dscaml1,Myo7a,Notch1,Sox11,Chd7,Ndst1,Fzd6,Gli1,Sox2,Nphp3,Phactr4,Vangl2,Fzd3,Cdh23,Mdfi,Fgfr1,Smad3,Tbx18,Dvl3,Hipk1,Wnt11,Hipk2,Myo3b,Kcnq1,Setd2,Hoxa11,Whrn,Dync2i1,Smad2,Pcgf2,Tgfb2,Dlg1,Nog,Tmie,Col11a1,Mib1,Shh,Kdm2b,Ctnnb1,Rnf207,Hpn,Msx1,Gata3,Myo6,Ift57,Mmp14,Smarca4,Ephb2,Hoxa9,Ccdc40,Yap1,Hnf1b,Tgfbr1,Cited2,Med12,Runx2,Foxf2,Lrp6,Mthfd1l,Tbx2,Arid1a,Ptk7,Sufu,Grhl2,…
GOBP_VESICLE_MEDIATED_TRANSPORT_IN_SYNAPSE	3.23865e-08	2.35505e-06	0.719513	-0.418387	-1.85365	281	Npy1r,Rab3b,Sv2c,Arc,Septin5,Htr1d,Unc13c,Trim9,Cd24a,Cadps,Bcl2l1,Pip5k1c,Nrxn1,Dnm3,Npy,Fbxl20,Slc17a5,Grip1,Cblb,P2ry2,Sptbn2,Ctbp1,Kcnc3,Dnm2,Dnajc5,Prkn,Rnf216,Aak1,Erc2,Gsg1l,Ppp3r1,Doc2b,Bltp1,Pclo,Stx1a,Git1,Magi2,Ap3b2,Rims2,Ctnnb1,Cacna1a,Prrt2,Pls3,Stx1b,Myo6,Sv2a,Eps15,Nlgn2,Git2,Ap2a1,Stx11,Stx19,Diaph1,Atp8a1,Hap1,Vamp2,Ap2b1,Dtnbp1,Atp6ap1,Rab11fip5,Rims4,Ap3d1,Plaa,Myo5b,Rock1,Cas…
GOBP_NEPHRON_DEVELOPMENT	3.54134e-08	2.55109e-06	0.719513	-0.508392	-2.0863	145	Dchs2,Lif,Cited1,Tfap2a,Bmp7,Tacstd2,Cd24a,Lamb2,Fmn1,Myo1e,Lama5,Notch1,Ctnnd1,Irx3,Wnt4,Vangl2,Klf15,Irx2,Fat4,Ret,Pbx1,Pdgfb,Hoxa11,Foxc1,Smad4,Dlg1,Agt,Nog,Jag1,Klhl3,Shh,Ctnnb1,Asxl1,Cd44,Gata3,Yap1,Cd2ap,Notch3,Hnf1b,Cited2,Tgfb1,Wnt7b,Erbb4,Ahr,Greb1l,Ext1,Sulf2,Gpc3,Hey1,Ptch1,Hs3st3b1,Col4a3,Bcl2
GOBP_REGULATION_OF_SISTER_CHROMATID_SEGREGATION	3.74189e-08	2.6706e-06	0.719513	0.600983	2.10156	99	Spc25,Spc24,Mad2l1,Zwilch,Nuf2,Fbxo5,Ube2c,Rmi2,Gen1,Birc5,Ndc80,Bub1b,Bub1,Cdc20,Cit,Cdc16,Kntc1,Knl1,Trip13,Cdca8,Plk1,Ttk,Tacc3,Cdc6,Dpf1,Ccnb1,Nsmce2,Aurkb,Haspin,Pcid2,Cenpe,Anapc15,Anapc11,Cdk1,Zw10,Smarcd2
GOBP_NEGATIVE_REGULATION_OF_CELL_COMMUNICATION	4.15966e-08	2.94153e-06	0.719513	-0.274893	-1.36095	1362	Npy1r,Apod,Rgs6,Rgs12,Aim2,Lif,Smurf1,Lingo1,Wfs1,Inha,Arc,Pim3,Dlk1,Nf2,Fam89b,Gdpd5,Tfap2a,Kremen1,Adra1b,Bmp7,Dkk3,Crtc3,Nanos3,Rgs1,Ddit4,Plk2,Erbin,Adora1,Per1,Leprot,Bmf,Apc,Tnip2,Gclc,Vps11,Dag1,Bcl2l1,Gper1,Camk2b,Entrep1,Cry2,Clu,Sall3,Notch1,Ctnnd1,Limd1,Spred2,Bag5,Trabd2b,Spry4,Dab2ip,Fzd6,Rnf125,Pttg1ip,Vgll4,Ppp2r1a,Gli1,Sox2,Nphp3,Ccdc88c,Abca7,Spred3,Ptprt,Phactr4,Wnt4,Bicd1,Pik3i…
GOBP_ORGANOPHOSPHATE_BIOSYNTHETIC_PROCESS	4.45254e-08	3.09589e-06	0.719513	0.40706	1.67315	498	Apoa1,Tyms,Prpsap2,Crls1,Gmpr2,Ndufb9,Ndufb2,Dck,Nme6,Rrm1,Umps,Parp1,Ndufc1,Ndufb10,Ndufa5,Atp5pf,Cps1,Ndufab1,Nmnat1,Agpat1,Adora2b,Impa1,Atp5po,Ndufb1,Pigz,Atpsckmt,Impdh2-ps,Atp5me,Ndufs1,Dtymk,Mmut,Dut,Nppc,Adk,Htr2a,Ndufb5,Fabp5,Vdac1,Dhrs7b,Mpc2,Pla2g4c,Dhodh,Ptafr,Sdhb,Atp5mf,Ndufa13,Cept1,Pdhb,Xylb,Guca1a,Atp5mc1,Atp5pb,Atic,Tk1,Pck1,Mthfd1,Ckb,Atp5f1e,Nudt2,Atp5mc2,Adcyap1r1,Adsl,Atp5mc…
GOBP_RESPONSE_TO_ENDOGENOUS_STIMULUS	4.45828e-08	3.09589e-06	0.719513	-0.279913	-1.3865	1349	Ccn2,Scnn1a,Ibsp,Ptprk,Smurf1,Cited1,Obp2a,Trim24,Fam89b,Igfbp1,Sphk1,Adra1b,Bmp7,Hivep1,Gnrhr,Zfp36l1,Ddit4,Serpina3m,Per1,Ugt1a6b,Leprot,Apc,Sult1a1,Gclc,Cd24a,Itpr3,Akap13,Vps11,Lepr,Ulk1,Bcl2l1,Gper1,Furin,Bmp8b,Cry2,Ep300,Bcas3,Notch1,Sox11,Flna,Spred2,Spry4,Cdkn1c,Dab2ip,Ndst1,Ncstn,Rab35,Sox2,Mecp2,Adh1,Flt4,Spred3,Nrxn1,Wnt4,Gipc1,Kmt2d,Rerg,Ppargc1a,Fgfrl1,Fam107a,Cadm4,Myof,Il17rd,Gnal,…
GOBP_EPITHELIAL_TUBE_MORPHOGENESIS	5.11948e-08	3.5233e-06	0.719513	-0.388889	-1.75743	359	Cited1,Tfap2a,Bmp7,Tacstd2,Dag1,Ddr1,Mgp,Fmn1,Lama5,Notch1,Fzd6,Irx3,Sox2,Nphp3,Phactr4,Wnt4,Hectd1,Vangl2,Rara,Fzd3,Brpf1,Pxn,Smad3,Dll4,Irx2,Fat4,Dvl3,Ret,Traf6,Pbx1,Vdr,Tgif1,Notch4,Ctsh,Setd2,Bbs4,Src,Hoxa11,Esrp1,Abl1,Ppp3r1,Smad4,Arhgap35,Alox12,Pak1,Tgfb2,Sdc4,Dlg1,Agt,Nog,Klhl3,Mib1,Shh,Kdm2b,Ctnnb1,Tctn1,Rnf207,Hdac5,Cd44,Gata3,Luzp1,Ift57,Mmp14,Ccdc40,Ski,Yap1,Ctsl,Lrp5,Etv4,Ccm2,Hnf1b,…
GOBP_BLOOD_VESSEL_MORPHOGENESIS	6.06255e-08	4.13541e-06	0.704976	-0.330765	-1.56634	619	Ccn2,Rtl1,Lif,Cited1,Adgrg1,Mfge8,Sphk1,Mtdh,Prkx,Arid2,Zfp36l1,Prox1,Plk2,Lepr,Emp2,Bcas3,Amotl1,Myo1e,Notch1,Flna,Chd7,Dab2ip,Mecp2,Flt4,Nrxn1,Wnt4,Vangl2,Junb,Ecscr,Vezf1,Tnfrsf1a,Brpf1,Paxip1,Vav2,Fzd8,Fgfr1,Pxn,Rasa1,Dll4,Bmpr2,Add1,Mrtfb,Adam12,Wnt11,Hipk2,Notch4,Hdac9,Pdgfb,Pik3c2a,Rora,Uts2,Ctsh,Asb4,Setd2,Rtn4,F3,Chrd,Foxc1,Plcg1,Vegfc,Ptprb,Epas1,Vash2,Abl1,Ppp3r1,Tjp1,Fgfbp1,Ramp1,Prl2…
GOBP_TRANSLATION_AT_SYNAPSE	6.76154e-08	4.57175e-06	0.704976	0.721382	2.21115	45	Rpl15,Rpl8,Rpl35a,Rpl13,Rpl29,Rplp2,Rps11,Rps28,Rps10,Rps24,Rps15a,Rpl36,Uba52,Rpl24,Rpl22,Rpl27a,Rpl10,Rpl35,Rpl13a,Rps16,Rps5,Rpl6,Rpl12,Rpl26,Rpl37a,Rpl9,Rpl14,Rps12,Rpl38,Rpl27,Rpl17,Rpl7a,Rpl36a,Rpl7,Rps27,Rpl28,Rpl10a,Rps26,Rpl32,Rpl4,Rps14,Rpl23
GOBP_POSITIVE_REGULATION_OF_CELL_PROJECTION_ORGANIZATION	8.92556e-08	5.98246e-06	0.704976	-0.358505	-1.65397	433	Lif,Smurf1,Fut9,Frmd7,Ttbk2,Sphk1,Espn,Bmp7,Kif3c,Apc,Clip1,Cd24a,Ddr1,Camk2b,Ep300,Flna,Dab2ip,Adcyap1,Nrxn1,Dnm3,Auts2,Afdn,Gprc5b,Ror1,Grip1,Tox,Dcx,Cdkl3,Fgfr1,P2ry2,Bmpr2,Dvl3,Ret,Cdc42ep4,Dbn1,F2rl1,Kalrn,Tenm1,Dnm2,Numbl,Myo3b,Bbs4,Src,Iqgap1,Trim67,Htt,Serpine2,Abl1,Ppp1r9a,Stk24,Dmd,Fnbp1l,Macf1,Zdhhc15,Arhgap32,Arhgap35,Atp1b2,Prl2c2,Pak1,Golga2,Shoc2,Apoe,Tapt1,Cnr1,Fbxo38,Negr1,Agt,Ma…
GOBP_ATP_SYNTHESIS_COUPLED_ELECTRON_TRANSPORT	9.35152e-08	6.21392e-06	0.704976	0.656758	2.14675	64	Cycs,Ndufb9,Coa6,Cox7a1,Dnajc15,Ndufs1,Cox4i1,Afg1l,Ccnb1,Sdhb,Cox5a,Sdhc,Ndufaf1,Ndufb6,Cox7c,Cyc1,Uqcrc2,Ndufa12,Ndufs6,Ndufa8,Uqcrb,Park7,Cdk1,Uqcrq,Ndufs2,Uqcrh,Ndufc2,Cox7b,Ndufb8,Chchd2,Sdhd,Cox6a1,Mtch2,Ndufv2,Uqcrfs1,Bid,Ndufa10,Ndufa7,Cox5b,Sdhaf2,Cox7a2,Cox7a2l,Uqcr11
GOBP_NUCLEOBASE_CONTAINING_SMALL_MOLECULE_METABOLIC_PROCESS	9.45745e-08	6.2306e-06	0.704976	0.393829	1.63265	578	Slc27a3,Slc37a2,Tyms,Prpsap2,Gmpr2,Ndufb9,Ndufb2,Dck,Hk3,Pycr3,Nudt5,Alpi,Nme6,Rrm1,Umps,Parp1,Ndufc1,Ndufb10,Ndufa5,Atp5pf,Cps1,Ndufab1,Nmnat1,Ran,Adora2b,Atp5po,Dnph1,Ndufb1,Atpsckmt,Impdh2-ps,Suclg1,Atp5me,Ndufs1,Ahcyl,Dtymk,Mmut,Dut,Hspa8,Nppc,Adk,Htr2a,Ndufb5,Vdac1,Rpe,Igf1,Prkaa1,Mpc2,Hint1,Dhodh,Sdhb,Atp5mf,Ndufa13,Pdhb,Mcee,Guca1a,Atp5mc1,Atp5pb,Atic,Tk1,Mthfd1,Atp5f1e,Pklr,Nudt15,Nudt2,D…
GOBP_ACTIN_FILAMENT_BASED_PROCESS	1.00399e-07	6.51647e-06	0.704976	-0.316879	-1.51609	747	Ccn2,Coro6,Gas2l1,Aif1l,Svil,Nf2,Frmd7,Espn,Tacstd2,Prox1,Myrip,Adora1,Diaph2,Fzd10,Myo7a,Akap13,Marcksl1,Emp2,Ssh3,Fmn1,Cavin4,Tesk1,Epb41l2,Ep300,Bcas3,Amotl1,Myo1e,Scn5a,Flna,Epb41,Plekhg2,Cdc42bpa,Adrb1,Smtn,Pdlim7,Ccdc88c,Tmod3,Phactr4,Wnt4,Auts2,Vangl2,Fam107a,Aqp2,Sptan1,Sh3pxd2b,Gsn,Pgm5,Epb41l4a,Cdc42bpg,Akap9,Scin,Cgnl1,Sptbn1,Myo9b,Lats1,Pxn,Sptbn2,Smad3,Rasa1,Bcar1,Cdc42ep4,Samd14,Shr…
GOBP_REGULATION_OF_SYSTEM_PROCESS	1.00605e-07	6.51647e-06	0.704976	-0.341073	-1.5984	538	Npy1r,Ccn2,Lif,Inha,Glp1r,Sphk1,Adra1b,Dock4,Cacnb3,Plk2,Adora1,Dag1,Gper1,Emp2,Cry2,Ep300,Notch1,Scn5a,Flna,Epb41,Adrb1,Smtn,Irx3,Mecp2,Nrxn1,Afdn,Gsn,Tnfrsf1a,Tenm4,Akap9,Kcnd3,Wnk3,Fgfr1,Smad3,Bmpr2,Tbx18,Lmcd1,Dbn1,Vdr,Ssh1,F2rl1,Pdgfb,Kcnq1,Prkn,Uts2,Src,Cacna1h,Trpc3,Epas1,Abl1,Dmd,Shisa6,Ctdp1,Smad4,Hip1r,Cntnap2,Prkg1,Inpp5k,Pak1,Akt1,Pclo,Stx1a,Tgfb2,Gnai2,Apoe,Thra,Gas6,Egfr,Foxo1,Npr3,…
GOBP_MICROTUBULE_CYTOSKELETON_ORGANIZATION_INVOLVED_IN_MITOSIS	1.02891e-07	6.60904e-06	0.704976	0.533455	1.97629	156	Spc25,Mad2l1,Nuf2,Nusap1,Enkd1,Kif11,Chek2,Aurka,Birc5,Ndc80,Prc1,Kifc1,Mybl2,Cdc20,Cenpa,Tpx2,Cenph,Uhrf1,Bccip,Cdca8,Plk1,Dlgap5,Gpsm2,Tacc3,Racgap1,Efhc1,Fgf10,Rcc1,Sapcd2,Ccnb1,Stmn1,Aaas,Kifc5b,Sass6,Aurkb,Kif4,Ccsap,Cenpe,Mcph1,Bora,Nek2,Cdk1,Zw10
GOBP_CELL_MOTILITY	1.11679e-07	7.1142e-06	0.704976	-0.266199	-1.32826	1597	Ccn2,Apod,Lama3,Megf10,Ptprk,Gab2,Akap12,Coro6,Podxl2,Fut9,Arc,Catsperd,Cdk5r2,Adgrg1,Muc2,Fam89b,Ttbk2,Patz1,Sphk1,Tfap2a,Tirap,Cfap69,Bmp7,Tacstd2,Dock4,Arid2,Ddit4,Prox1,Plk2,Lypd3,Il23a,Adora1,Apc,Cldn4,Retnlg,Cd24a,Sema3f,Mdga1,Dag1,Ddr1,Zranb1,Dnajb13,Ulk1,Gper1,Furin,Lamb2,Emp2,Camk2b,Tesk1,Bcas3,Amotl1,Lama5,Lamc2,Lama2,Lamb3,Notch1,Rin3,Flna,Limd1,Chst2,Dab2ip,Cdc42bpa,Ldb1,Gli1,Mecp2,Fl…
GOBP_NEGATIVE_REGULATION_OF_NUCLEAR_DIVISION	1.13827e-07	7.19164e-06	0.704976	0.651368	2.11837	62	Spc25,Spc24,Mad2l1,Zwilch,Nuf2,Fbxo5,Chek1,Gen1,Birc5,Ndc80,Bub1b,Bub1,Cdc20,Nme6,Kntc1,Knl1,Trip13,Cdca8,Plk1,Ttk,Mtbp,Ccnb1,Aurkb,Haspin,Pcid2
GOBP_REGULATION_OF_NEURON_PROJECTION_DEVELOPMENT	1.22037e-07	7.64766e-06	0.690132	-0.337046	-1.57692	527	Lif,Smurf1,Fut9,Arc,Frmd7,Sphk1,Kremen1,Bmp7,Kif3c,Diaph2,Clip1,Cd24a,Sema3f,Ddr1,Ulk1,Camk2b,Ep300,Flna,Bag5,Dab2ip,Adcyap1,Nrxn1,Dnm3,Afdn,Gprc5b,Ror1,Dip2b,Kif26a,Grip1,Tox,Dcx,Mark1,Cdkl3,Fgfr1,P2ry2,Bmpr2,Ret,Dbn1,Chn1,Kalrn,Nsmf,Numbl,Trpc6,Mbp,Rtn4,Fignl2,Gak,Iqgap1,Trim67,Serpine2,Inpp5j,Ptpn9,Cyth2,Abl1,Efhc2,Ppp1r9a,Stk24,Mylip,Dmd,Macf1,Zdhhc15,Arhgap32,Arhgap35,Atp1b2,Pak1,Golga2,Akt1…
GOBP_ATP_BIOSYNTHETIC_PROCESS	1.2518e-07	7.78133e-06	0.690132	0.602587	2.0635	86	Ndufb9,Ndufb2,Parp1,Ndufc1,Ndufb10,Ndufa5,Atp5pf,Ndufab1,Atp5po,Ndufb1,Atpsckmt,Atp5me,Ndufs1,Ndufb5,Sdhb,Atp5mf,Ndufa13,Atp5mc1,Atp5pb,Atp5f1e,Nudt2,Atp5mc2,Atp5mc3,Sdhc,Ndufb6,Ndufa3,Ndufs4,Ndufb3,Ndufa12,Ndufs6,Ndufa8,Stoml2,Ndufs2,Ndufa9,Ndufc2,Ndufb11,Ndufb8,Sdhd,Ndufa1,Ndufv2,Atp5pd,Atp5f1c,Ndufa10,Eno1b,Ndufa7,Ppara,Cox11,Ndufa11,Ndufv3,Ndufs8,Atp5f1d,Dmac2l,Ak3,Sdha,Eno1,Atp5f1a,Atp5mg,Sp…
GOBP_REGULATION_OF_CELL_CYCLE_PROCESS	1.39728e-07	8.61617e-06	0.690132	0.373737	1.56466	688	Spc25,Spc24,Cdc7,Rpa2,Mad2l1,Ccnf,Zwilch,Nuf2,Wdr76,Nusap1,Rad51,Kif11,Fbxo5,Ube2c,Knstrn,Rmi2,Ccne1,Recql4,Rad51ap1,Chek2,Aurka,Cdca5,Chek1,Gen1,Birc5,Ndc80,Ccne2,Plk4,Cdk10,Ncapg,Cdca2,Bub1b,Prc1,Clspn,Kifc1,Cdc25b,Kif2c,Bub1,Eme1,Fen1,Cdc20,Nme6,Rrm1,Ranbp1,Cit,Cxcr5,Tpx2,Cdc16,Rfwd3,Kntc1,Jade1,Psme2,Knl1,H2ax,Dtl,Smc2,Trip13,Donson,Cdca8,Plk1,Diaph3,Gpsm2,Ttk,Tacc3,Cdc6,Spag5,Kif20a,Racgap1,…
GOBP_GENERATION_OF_PRECURSOR_METABOLITES_AND_ENERGY	1.43873e-07	8.80139e-06	0.690132	0.418729	1.70497	427	Slc37a2,Apoc3,Mt3,Cycs,Ndufb9,Lyrm7,Ndufb2,Mtfr2,Coa6,Hk3,Cox17,Aass,Cox7a1,Dnajc15,Ndufc1,Ndufb10,Ndufa5,Shmt2,Atp5pf,Oxct1,Ndufab1,Slc25a22,Chchd4,Atp5po,Ndufb1,Atpsckmt,Thap11,Fh1,Suclg1,Atp5me,Ndufs1,Uqcc2,Tefm,Etfb,Htr2a,Ndufb5,Cox4i1,Afg1l,Rpe,Ccnb1,Igf1,Ndufa4,Prkaa1,Sdhb,Atp5mf,Ndufa13,Pdhb,Chchd5,Mtln,Atp5pb,Etfa,Atp5f1e,Pklr,Cox5a,Slc2a6,Adsl,Trap1,Mrps36,Taco1,Sdhc,Ndufaf1,Cisd1,Ndufb6…
GOBP_EPITHELIAL_CELL_DEVELOPMENT	1.65935e-07	1.00711e-05	0.690132	-0.43858	-1.88826	214	Adamtsl4,Muc2,Proc,Tfap2a,Prox1,Abcb1b,Lamb2,Myo1e,Notch1,Flna,Sidt2,Ccdc88c,Tjp2,Afdn,Vezf1,Rara,Tnfrsf1a,Akap9,Bfsp1,Exph5,Adrm1,F2rl1,Add1,Notch4,Pdgfb,Cdsn,Src,Jmjd1c,Gak,Fat1,Epas1,Dmd,Tjp1,Tfcp2l1,Sipa1l3,Arhgef26,Atrx,Agt,Jag1,Vcl,Asxl1,Arid4b,Arid4a,Smarca4,Cdk6,Yap1,Ccm2,B4galt1,Col18a1,Rock2,Tgfb1,Rapgef1,Map7,Rapgef3,St14,Onecut2,Dicer1,Pof1b,Pdpk1,Grhl2,Msn,Rock1,Frs2
GOBP_EMBRYO_DEVELOPMENT	1.6897e-07	1.01752e-05	0.690132	-0.283399	-1.39304	1155	Lama3,Rtl1,Lif,Zbtb16,Kdm6b,Cited1,Dlk1,Nf2,Ttbk2,Tfap2a,Bmp7,Aplp2,Zbed6,Arid2,Zfp36l1,Prox1,Tbc1d23,H13,Dscaml1,Sema3f,Nfrkb,Myo7a,Tdrd5,Dag1,Slc5a7,Bcl2l1,Anks6,Furin,Emp2,Bmp8b,Ep300,Myo1e,Lama5,Lama2,Notch1,Sox11,Cdkn1c,Chd7,Tdg,Ndst1,Fzd6,Ldb1,Gli1,Irx3,Sox2,Mecp2,Nphp3,Dzip1l,Phactr4,Wnt4,Hectd1,Vangl2,Kmt2d,Junb,Rara,Fzd3,Tenm4,Cdh23,Brpf1,Foxp2,Ripply1,Thoc5,Dlx3,Mdfi,Ncoa6,Rtf1,Fgfr1,La…
GOBP_NEGATIVE_REGULATION_OF_MITOTIC_CELL_CYCLE	1.73265e-07	1.03529e-05	0.690132	0.476834	1.845	229	Spc25,Spc24,Rpa2,Mad2l1,Zwilch,Nuf2,Fbxo5,Chek2,Chek1,Gen1,Birc5,Ndc80,Bub1b,Clspn,Bub1,Eme1,Cdc20,Nme6,Rfwd3,Kntc1,Jade1,Knl1,Dtl,Trip13,Donson,Cdca8,Plk1,Ttk,Cdc6,Rps27l,Rbl1,Mtbp,Tipin,Ccnb1,Brca1,Rps6,Aurkb,Fancd2,Haspin,Pcid2,Gjc2,Pkmyt1,Aven,Ints3,Rpl24,Ticrr,Cenpe,Ptprv,Anapc15,Crlf3,Babam1,Zc3h12d,Cdk1,Zw10,Angel2,Rbm46
GOBP_VASCULOGENESIS	1.77615e-07	1.05312e-05	0.690132	-0.567999	-2.16791	91	Cited1,Zfp36l1,Emp2,Myo1e,Notch1,Junb,Brpf1,Paxip1,Fgfr1,Asb4,Setd2,Rtn4,Amot,Hdac7,Shh,Fzd4,Ctnnb1,Smarca4,Pbrm1,Yap1,Ccm2,Cited2,Tgfb1,Wnt7b,Zmiz1,Hhex,Hey1,Foxf1,Adm,Ackr3,Ntrk2,Itgb8,Smo,Ptk2,Tbx20
GOBP_GROWTH	1.99652e-07	1.17475e-05	0.690132	-0.298449	-1.45135	942	Npy1r,Apod,Cirbp,Smurf1,Wfs1,Dlk1,Nf2,Sphk1,Adra1b,Arid2,Zfp36l1,Prox1,Apc,Sema3f,Akap13,Lepr,Ddr1,Ulk1,Bcl2l1,Lncpint,Lamb2,Fmn1,Ep300,Notch1,Ei24,Cdkn1c,Chd7,Dab2ip,Adrb1,Vgll4,Gli1,Mecp2,Flt4,Auts2,Vangl2,Kmt2d,Rerg,Fam107a,Cadm1,Afdn,Sh3pxd2b,Dip2b,Kif26a,Rara,Tenm4,Foxp2,Dcx,G6pc1,Cdkl3,Sertad2,Rtf1,Fgfr1,Psapl1,Lats1,Sptbn2,Adarb1,Smad3,Cpne5,Bmpr2,Rai1,Dbn1,Ip6k2,Fendrr,Add1,Dnm2,Foxk1,Wnt…
GOBP_NEGATIVE_REGULATION_OF_DEVELOPMENTAL_PROCESS	2.06658e-07	1.20676e-05	0.690132	-0.298957	-1.44888	892	Lif,Lingo1,Zbtb16,Cited1,Dlk1,Sox21,Nf2,Kremen1,Bmp7,Tacstd2,Zbed6,Zfp36l1,Prox1,Plk2,Apc,Diaph2,Klf13,Cd24a,Sema3f,Mdga1,Ulk1,Bcl2l1,Gper1,Smarcd1,Notch1,Sox11,Limd1,Spred2,Hmgb3,Dab2ip,Ldb1,Adrb1,Adcyap1,Vgll4,Irx3,Sox2,Mecp2,Nphp3,Spred3,Dnm3,Wnt4,Ecscr,Ppargc1a,Bhlhe41,Il4ra,Tjp2,Il17rd,Cxcl14,Bmyc,Dip2b,Rara,Mark1,Thoc5,Cdkl3,Fgfr1,Ankrd17,Usf3,Smad3,Bmpr2,Rai1,Foxp4,Eif4enif1,Pbx1,Vdr,Ncor2…
GOBP_REGULATION_OF_CELL_DIFFERENTIATION	2.32005e-07	1.34458e-05	0.690132	-0.269006	-1.33609	1495	Ccn2,Rgs6,Megf10,Lif,Smurf1,Lingo1,Zbtb16,Cited1,Trim58,Dlk1,Glp1r,Sox21,Nf2,Proc,Gdpd5,Tfap2a,Bmp7,Tacstd2,Zbed6,Arid2,Fam210b,Zfp36l1,Prox1,Il23a,Apc,Klf13,Cd24a,Sema3f,Chd5,Dag1,Ulk1,Gper1,Lamb2,Emp2,Camk2b,Smarcd1,Clu,Slc6a6,Ep300,Lama2,Notch1,Sox11,Brd1,Limd1,Smarcc2,Spred2,Hmgb3,Tph1,Cdkn1c,Chd7,Dab2ip,Ldb1,Adrb1,Adcyap1,Gli1,Irx3,Sox2,Mecp2,Nphp3,Pdlim7,Spred3,Ctla2a,Wnt4,Junb,Bhlhe41,Il4r…
GOBP_WNT_SIGNALING_PATHWAY	2.39609e-07	1.37829e-05	0.674963	-0.359041	-1.65223	415	Kremen1,Dkk3,Apc,Fzd10,Lrrk1,Zranb1,Wnt10a,Amotl1,Notch1,Ctnnd1,Limd1,Trabd2b,Dab2ip,Porcn,Fzd6,Ldb1,Vgll4,Gli1,Sox2,Nphp3,Ccdc88c,Wnt4,Vangl2,Gprc5b,Ror1,Fzd3,Mark1,Dlx3,Mdfi,Rtf1,Fzd8,Klf15,Lats1,Smad3,Tbx18,Dvl3,Lmbr1l,Csnk1e,Wnt11,Usp34,Prkn,Bbs4,Src,Spin1,Siah1a,Zbtb33,Abl1,Macf1,Shisa6,Smad4,Calcoco1,Apoe,Thra,Sdc1,Egfr,Foxo1,Ubr5,Frmd8,Tpbgl,Mark2,Bcl9l,Nog,Hbp1,Cpe,Jup,Chd8,Shh,Fzd4,Ctnnb…
GOBP_REGULATION_OF_CELL_CYCLE_PHASE_TRANSITION	2.42699e-07	1.38572e-05	0.674963	0.413999	1.68434	420	Spc25,Spc24,Cdc7,Rpa2,Mad2l1,Zwilch,Nuf2,Wdr76,Rad51,Fbxo5,Ube2c,Ccne1,Chek2,Aurka,Cdca5,Chek1,Gen1,Birc5,Ndc80,Ccne2,Cdk10,Bub1b,Clspn,Cdc25b,Bub1,Eme1,Cdc20,Rrm1,Cdc16,Rfwd3,Kntc1,Jade1,Psme2,Knl1,H2ax,Dtl,Trip13,Donson,Cdca8,Plk1,Diaph3,Ttk,Cdc6,Aif1,Rps27l,Dpf1,Rbl1,Mtbp,Tipin,Ddr2,Fgf10,Ccnb1,Atad5,Gnb1l,Atf5,Hsf1,Brca1,Nsmce2,E2f1,Rps6,Sass6,Aurkb,Fam83d,Fancd2,Adam17,Haspin,Cul4a,Pcid2,Gjc…
GOBP_AXON_DEVELOPMENT	2.88328e-07	1.63414e-05	0.674963	-0.342489	-1.59402	490	Lama3,Smurf1,Cdk5r2,Kremen1,Bmp7,Aplp2,Apc,Slitrk2,Diaph2,Dscaml1,Sema3f,Dag1,Ddr1,Ulk1,Alcam,Lamb2,Ep300,Pip5k1c,Lama5,Lamc2,Lama2,Lamb3,Notch1,Flna,Ablim1,Auts2,Kif5c,Vangl2,Top2b,Dip2b,Fzd3,Dcx,Cdkl3,Arhgef28,Efna4,Adarb1,Rab10,Bmpr2,Ret,Dbn1,Chn1,Kalrn,Megf9,Ank3,Dnm2,Evl,Numbl,Mbp,Rtn4,Fignl2,Kif5a,Ntn4,Vash2,Abl1,Stk24,Nrep,Macf1,Smad4,Cntnap2,Arhgap32,Arhgap35,Prkg1,Dock7,Pak1,Golga2,Tgfb2…
GOBP_SYNAPTIC_VESICLE_CYCLE	3.09038e-07	1.73873e-05	0.674963	-0.422485	-1.83281	229	Npy1r,Rab3b,Sv2c,Septin5,Htr1d,Unc13c,Trim9,Cd24a,Cadps,Bcl2l1,Pip5k1c,Nrxn1,Dnm3,Npy,Fbxl20,Slc17a5,P2ry2,Sptbn2,Ctbp1,Kcnc3,Dnm2,Dnajc5,Prkn,Erc2,Ppp3r1,Doc2b,Bltp1,Pclo,Stx1a,Git1,Magi2,Ap3b2,Rims2,Ctnnb1,Cacna1a,Prrt2,Pls3,Stx1b,Sv2a,Nlgn2,Git2,Ap2a1,Stx11,Stx19,Diaph1,Atp8a1,Vamp2,Ap2b1,Dtnbp1,Atp6ap1,Rims4,Ap3d1,Plaa,Myo5b,Rock1,Cask,Syt2,Htr1b
GOBP_DNA_DUPLEX_UNWINDING	3.34145e-07	1.86388e-05	0.674963	0.704749	2.13736	43	Gins2,Rad51,Recql4,Mcm5,Mcm3,Gins3,Gins1,Gins4,Mcm8,Mcm6,Cdc45,Pif1,Mcm7,Ddx11,Pot1a,Mcm2,Top2a
GOBP_NUCLEOSIDE_TRIPHOSPHATE_METABOLIC_PROCESS	3.36117e-07	1.86388e-05	0.674963	0.457362	1.78657	255	Ndufb9,Ndufb2,Hk3,Nudt5,Nme6,Parp1,Ndufc1,Ndufb10,Ndufa5,Atp5pf,Ndufab1,Nmnat1,Ran,Atp5po,Ndufb1,Atpsckmt,Impdh2-ps,Atp5me,Ndufs1,Dtymk,Dut,Hspa8,Adk,Htr2a,Ndufb5,Igf1,Prkaa1,Sdhb,Atp5mf,Ndufa13,Atp5mc1,Atp5pb,Atp5f1e,Pklr,Nudt15,Nudt2,Dctpp1,Atp5mc2,Slc2a6,Atp5mc3,Sdhc,Ndufb6,Guk1,Enpp3,Aldob,Mpi,Ndufa3,Ndufs4,Entpd7,Ndufb3,Ndufa12,Gimap7,Ndufs6,Atp5if1,Ndufa8,Samhd1,Nme2,Tkfc,Stoml2,Ak2,Impdh2,…
GOBP_NEGATIVE_REGULATION_OF_CELL_CYCLE	3.59721e-07	1.98052e-05	0.674963	0.422863	1.70435	363	Spc25,Spc24,Rpa2,Mad2l1,Ccnf,Zwilch,Nuf2,Wdr76,Rad51,Fbxo5,Recql4,Chek2,Aurka,Chek1,Gen1,Birc5,Ndc80,Bub1b,Clspn,Kifc1,Bub1,Eme1,Cdc20,Nme6,Rfwd3,Kntc1,Jade1,Knl1,H2ax,Dtl,Cdk5rap1,Trip13,Donson,Cdca8,Plk1,Diaph3,Ttk,Cdc6,Rps27l,Rbl1,Nppc,Ptgs2,Mtbp,Chtf18,Tipin,Gmnn,Ccnb1,Gnb1l,Atf5,Hsf1,Brca1,E2f1,Rps6,Aurkb,Bmp2,Fancd2,Haspin,Cul4a,Pcid2,Gjc2,Pkmyt1,Aven,Ints3,Cdkn2c,Rrp8,Rpl24,Naa10,Ticrr,Cen…
GOBP_IMMUNOGLOBULIN_PRODUCTION	3.63143e-07	1.98518e-05	0.674963	0.49589	1.86234	174	Ighm,Cgas,Il13ra2,Hspd1,Lax1,Polq,Il33,Polb,Igkv3-7,Igkv15-103,Cyren,Exo1,Ighd,Igkv1-110,Ung,Siglecg,Nod2,Atad5,Ccr6,Iglv1,Il6,Igkv6-17,Ptprc,Il27ra,Igkv2-137,Btk,Tnfsf13,Igkv8-24,Igkv4-55,Phb1,Igkv17-127,Igkv8-21,Cd37,Igkv4-59,Igkv13-85,Samhd1,Mzb1,Cd86,Lig4,Shld1,Gapt,Igkv17-121,Igkv3-5,Traf2,Tnfsf4,Exosc3,Igkv4-68,Igkv8-16,Mlh1,Igkv5-48,Foxp3,Tfrc,Exosc6,Nsd2,Igkv5-43,Igkv6-23,Tlr9,Bcl6,Gpi1,R…
GOBP_RENAL_SYSTEM_DEVELOPMENT	4.23899e-07	2.301e-05	0.674963	-0.381166	-1.7093	319	Dchs2,Lif,Wfs1,Zbtb16,Cited1,Tfap2a,Bmp7,Tacstd2,Apc,Cd24a,Anks6,Lamb2,Fmn1,Myo1e,Lama5,Notch1,Ctnnd1,Tet2,Cdkn1c,Traf3ip2,Irx3,Nphp3,Wnt4,Vangl2,Aqp2,Rara,Fgfr1,Klf15,Smad3,Irx2,Fat4,Tbx18,Ret,Pbx1,Ap1b1,Wnt11,Pdgfb,Hoxa11,Foxc1,Pcnt,Gsta3,Smad2,Smad4,Tgfb2,Dlg1,Agt,Nog,Jag1,Klhl3,Shh,Ctnnb1,Asxl1,Tshz3,Hdac5,Cd44,Adamts6,Gata3,Amer1,Qrich1,Smad7,Yap1,Sox4,Cd2ap,Notch3,Hnf1b,Cc2d2a,Tgfbr1,Cited2…
GOBP_REGULATION_OF_MITOTIC_CELL_CYCLE	4.40708e-07	2.37551e-05	0.674963	0.398741	1.63563	481	Spc25,Spc24,Cdc7,Rpa2,Mad2l1,Zwilch,Nuf2,Nusap1,Fbxo5,Ube2c,Ccne1,Chek2,Cdca5,Chek1,Gen1,Birc5,Ndc80,Ccne2,Cdk10,Cks2,Cdca2,Bub1b,Asns,Thap1,Clspn,Cdc25b,Bub1,Eme1,Cdc20,Nme6,Rrm1,Rpa3,Cdc16,Rfwd3,Kntc1,Afap1l2,Jade1,Psme2,Knl1,Dtl,Trip13,Donson,Cdca8,Plk1,Dlgap5,Ttk,Cdc6,Il1b,Aif1,Rps27l,Dpf1,Rbl1,Mtbp,Tipin,Cdc26,Ddr2,Fgf10,Rcc1,Ccnb1,Atad5,Igf1,Hsf1,Brca1,Nsmce2,E2f1,Eif4e,Rps6,Sass6,Aurkb,Fan…
GOBP_TRNA_PROCESSING	4.44322e-07	2.37836e-05	0.674963	0.540951	1.94724	124	Dus2,Lsm6,Mettl1,Trmt10c,Dus4l,Cdk5rap1,Rtraf,Nsun3,Tsen54,Rpp40,Tsen2,Pop5,Trmt10a,Trmt13,Dtwd1,Rpp30,Trmt12,Qtrt2,Elp5,Trmt61a,Elp6,Trmt1l,Sepsecs,Trmt5,Ctu2,Pus1,Pusl1,Pop1,Adat1,Tsen15,Nat10,Lcmt2,Aars1,Sars1,Lage3,Rpp38,Osgep,Gtpbp3,Dtwd2,Tprkb,Trmt2a,Mto1,Thg1l,Mettl6,Ssb,Mocs3,Trmt2b,Elp1,Qng1,Rpusd4,Trnt1,Osgepl1,Trmt112,Trmt11,Gon7,Thada,Elac2,Pop4,Pus7,Mtfmt,Wdr4,Thumpd1,Trmt10b,Trub2,M…
GOBP_NEUROTRANSMITTER_TRANSPORT	4.59605e-07	2.43898e-05	0.674963	-0.437917	-1.86744	194	Npy1r,Rab3b,Sv2c,Septin5,Sphk1,Htr1d,Unc13c,Trim9,Gpr158,Cadps,Bcl2l1,Slc6a6,Slc29a4,Nrxn1,Npy,Fbxl20,Slc17a5,Lin7a,P2ry2,Sptbn2,Kcnc3,Prkn,Nat8l,Slc6a4,Erc2,Ppp1r9a,Doc2b,Pak1,Pclo,Stx1a,Git1,Slc6a15,Rims2,Slc6a8,Cacna1a,Gpm6b,Prrt2,Stx1b,Slc6a12,Sv2a,Slc30a1,Git2,Stx11,Stx19
GOBP_MITOTIC_SPINDLE_ORGANIZATION	4.61977e-07	2.43898e-05	0.674963	0.539711	1.94277	124	Spc25,Nuf2,Kif11,Chek2,Aurka,Birc5,Ndc80,Prc1,Kifc1,Mybl2,Cdc20,Tpx2,Cenph,Uhrf1,Bccip,Cdca8,Plk1,Dlgap5,Gpsm2,Tacc3,Racgap1,Efhc1,Rcc1,Ccnb1,Stmn1,Aaas,Kifc5b,Sass6,Aurkb,Kif4,Ccsap,Cenpe,Bora,Nek2,Fsd1,Incenp,Nudc,Spice1,Rangrf,Cenpj,Nup62,Kif23,Poldip2
GOBP_CARDIAC_CHAMBER_DEVELOPMENT	4.89325e-07	2.55507e-05	0.659444	-0.454135	-1.90458	174	Bmp7,Prox1,Notch1,Scn5a,Sox11,Chd7,Ndst1,Trip11,Nphp3,Hectd1,Vangl2,Fgfrl1,Dll4,Bmpr2,Dvl3,Dnm2,Wnt11,Foxc1,Smad4,Tgfb2,Nog,Jag1,Cpe,Col11a1,Ctnnb1,Nprl3,Adamts6,Gata3,Luzp1,Smarca4,Smad7,Hand2os1,Sox4,Tgfbr1,Cited2,Sema3c,Tgfb1,Ly6e,Ap2b1,Lrp6,Ahr,Tbx2,Greb1l,Arid1a,Ptk7,Sufu,Grhl2,Frs2,Hey1,Foxf1,Gja5,Smarcd3,Smad6,Wnt2,Prdm1,Stra6,Smo,Sall1,Tbx20,Adgrg6,Kif7,Id2,Parva,Wnt5a,Hes1,Adamts1,Fkbp1a
GOBP_AEROBIC_ELECTRON_TRANSPORT_CHAIN	4.90594e-07	2.55507e-05	0.659444	0.673628	2.11749	51	Cycs,Ndufb9,Cox7a1,Dnajc15,Ndufs1,Cox4i1,Afg1l,Sdhb,Cox5a,Sdhc,Ndufaf1,Ndufb6,Cox7c,Cyc1,Uqcrc2,Ndufs6,Ndufa8,Uqcrb,Park7,Uqcrq,Ndufs2,Uqcrh,Ndufc2,Cox7b,Ndufb8,Sdhd,Cox6a1,Ndufv2,Uqcrfs1,Ndufa10,Ndufa7,Cox5b,Sdhaf2,Cox7a2,Cox7a2l,Uqcr11
GOBP_NEPHRON_EPITHELIUM_DEVELOPMENT	5.07023e-07	2.62291e-05	0.659444	-0.534221	-2.08872	104	Lif,Cited1,Tacstd2,Cd24a,Lamb2,Fmn1,Myo1e,Lama5,Notch1,Irx3,Wnt4,Klf15,Irx2,Fat4,Pbx1,Pdgfb,Hoxa11,Foxc1,Smad4,Dlg1,Agt,Nog,Jag1,Klhl3,Shh,Ctnnb1,Asxl1,Cd44,Gata3,Yap1,Cd2ap,Hnf1b,Cited2,Tgfb1,Wnt7b,Greb1l,Ext1,Gpc3,Hey1,Ptch1,Hs3st3b1,Bcl2,Ilk,Basp1,Smo,Sall1,Npnt,Sox9
GOBP_REGULATION_OF_NUCLEAR_DIVISION	5.20351e-07	2.67391e-05	0.659444	0.530874	1.93144	135	Spc25,Spc24,Mad2l1,Zwilch,Nuf2,Nusap1,Fbxo5,Ube2c,Rad51ap1,Chek1,Gen1,Birc5,Ndc80,Cdca2,Bub1b,Bub1,Cdc20,Nme6,Cdc16,Kntc1,Knl1,Trip13,Cdca8,Plk1,Ttk,Il1b,Mtbp,Rcc1,Ccnb1,Igf1,Nsmce2,Aurkb,Mki67,Haspin,Pcid2,Pebp1,Cenpe,Anapc15,Bora,Anapc11,Zw10,Rad1,Ube2b
GOBP_REGULATION_OF_MITOTIC_CELL_CYCLE_PHASE_TRANSITION	5.39523e-07	2.75407e-05	0.659444	0.430051	1.71801	329	Spc25,Spc24,Cdc7,Rpa2,Mad2l1,Zwilch,Nuf2,Fbxo5,Ube2c,Ccne1,Cdca5,Chek1,Gen1,Birc5,Ndc80,Ccne2,Bub1b,Clspn,Cdc25b,Bub1,Cdc20,Rrm1,Cdc16,Rfwd3,Kntc1,Jade1,Psme2,Knl1,Dtl,Trip13,Donson,Cdca8,Plk1,Ttk,Cdc6,Aif1,Rps27l,Dpf1,Rbl1,Mtbp,Ddr2,Fgf10,Ccnb1,Atad5,Brca1,Nsmce2,E2f1,Sass6,Aurkb,Adam17,Haspin,Cul4a,Pcid2,Gjc2,Pkmyt1,Aven,Ints3,Cdkn2c,Kif14,Ticrr,Cenpe,Ptprv,Apex1,Anapc15,Crlf3,Babam1,Zc3h12d,Ps…
GOBP_EXPORT_FROM_CELL	5.6647e-07	2.85458e-05	0.659444	-0.291117	-1.41169	899	Npy1r,Ccn2,Rab3b,Rfx6,Gab2,Sv2c,Lif,Inha,Cdk5r2,Pim3,Glp1r,Septin5,Prss12,Sphk1,Trpc1,Zbed6,Htr1d,Myrip,Unc13c,Adora1,Slc40a1,Rhbdd3,Trim9,Gpr158,Abcb1b,Cadps,Vps11,Lepr,Bcl2l1,Gper1,Furin,Cry2,Ep300,Pip5k1c,Notch1,Sox11,Tph1,Sidt2,Chd7,Porcn,Adcyap1,Ildr1,Mecp2,Rab11b,Slc29a4,Nrxn1,Npy,Gipc1,Fbxl20,Il4ra,Lin7a,Tnfrsf1a,Kcnd3,Ncoa6,Fgfr1,Exph5,Scamp1,P2ry2,Sptbn2,Rab10,Kcnc3,Vdr,F2rl1,Ap1b1,Kalrn…
GOBP_PURINE_CONTAINING_COMPOUND_METABOLIC_PROCESS	5.70018e-07	2.85458e-05	0.659444	0.39418	1.62034	497	Slc27a3,Slc37a2,Prpsap2,Gmpr2,Ndufb9,Ndufb2,Dck,Hk3,Nudt5,Alpi,Nme6,Parp1,Ndufc1,Ndufb10,Ndufa5,Atp5pf,Ndufab1,Nmnat1,Ran,Adora2b,Atp5po,Dnph1,Ndufb1,Atpsckmt,Impdh2-ps,Suclg1,Atp5me,Ndufs1,Ahcyl,Mmut,Hspa8,Nppc,Adk,Htr2a,Ndufb5,Vdac1,Rpe,Igf1,Prkaa1,Mpc2,Hint1,Sdhb,Atp5mf,Ndufa13,Pdhb,Mcee,Guca1a,Atp5mc1,Atp5pb,Atic,Mthfd1,Atp5f1e,Pklr,Nudt15,Nudt2,Atp5mc2,Slc2a6,Adsl,Abcg3,Atp5mc3,Sdhc,Ndufb6,F…
GOBP_CELL_SURFACE_RECEPTOR_PROTEIN_SERINE_THREONINE_KINASE_SIGNALING_PATHWAY	5.70323e-07	2.85458e-05	0.659444	-0.367305	-1.64949	331	Ptprk,Smurf1,Cited1,Fam89b,Bmp7,Hivep1,Furin,Bmp8b,Ep300,Notch1,Sox11,Spred2,Cdkn1c,Spred3,Gipc1,Il17rd,Peg10,Dlx3,Sptbn1,Lats1,Pxn,Smad3,Bmpr2,Rnf111,Dnm2,Tgif1,Hipk2,Tet1,Src,Zfyve9,Chrd,Abl1,Nrep,Appl2,Smad2,Smad4,Ltbp3,Tgfb2,Rbpms,Nbl1,Cidea,Bcl9l,Nog,Magi2,Arid4b,Fbn2,D130043K22Rik,Arid4a,Msx1,Smad7,Ski,Adamtsl2,Crebbp,Sap130,Tnrc6c,Ppm1a,Itgb6,Fstl1,Tgfbr1,Cited2,Smad5,Igsf1,Runx2,Tgfb1,Zmi…
GOBP_SMALL_MOLECULE_METABOLIC_PROCESS	5.86863e-07	2.91841e-05	0.659444	0.319186	1.37447	1539	Apoa1,Slc27a3,Cyp3a11,Apoa4,Fabp1,Slc37a2,Crabp2,Apoc3,Tyms,Prpsap2,Uros,Gstp2,Gmpr2,Slc27a2,Fabp2,Lrat,Ndufb9,Bcat1,Ndufb2,Dhfr,Mthfd2,Dck,Vnn3,Gcsh,Asns,Aldh18a1,Hk3,Decr2,Pycr3,Nudt5,Alpi,Aass,Nme6,Rrm1,Umps,Parp1,Ndufc1,Ndufb10,Glyctk,Ndufa5,Shmt2,Atp5pf,Ugt2b5,Gpt,Cps1,Dhdh,Fahd1,Blmh,Retsat,Oxct1,Ndufab1,Akr1b1,Nmnat1,Ces2e,Sqle,Ran,Adora2b,Adh6a,Impa1,Atp5po,Dnph1,Ndufb1,Car15,Fgf23,Cth,At…
GOBP_SPINDLE_ASSEMBLY	6.4581e-07	3.19096e-05	0.659444	0.541111	1.9424	121	Kif11,Haus5,Fbxo5,Chek2,Aurka,Birc5,Ndc80,Prc1,Kifc1,Mybl2,Cdc20,Tpx2,Haus3,Uhrf1,Bccip,Cdca8,Plk1,Gpsm2,Spag5,Racgap1,Washc5,Rcc1,Aaas,Kifc5b,Sass6,Aurkb,Ccsap,Cenpe,Nek2,Ccnb2,Tubgcp3,Aspm,Haus1,Incenp,Mlh1,Rps3,Spice1,Haus6,Rangrf,Haus7,Cenpj,Kif23,Poldip2
GOBP_MATURATION_OF_SSU_RRNA	6.60537e-07	3.2349e-05	0.659444	0.677869	2.09944	48	Lsm6,Nob1,Rrp36,Snu13,Rpp40,Rps21,Utp25,Tsr1,Bysl,Rps28,Ngdn,Nop9,Rrs1,Wdr46,Rcl1,Nat10,Utp4,Rps16,Wdr43,Gtf2h5,Tsr3,Rps19,Utp6,Rsl1d1,Nol10
GOBP_DEVELOPMENTAL_GROWTH	6.63096e-07	3.2349e-05	0.659444	-0.311566	-1.48971	713	Npy1r,Apod,Smurf1,Dlk1,Adra1b,Arid2,Zfp36l1,Prox1,Apc,Sema3f,Akap13,Lepr,Ddr1,Ulk1,Lncpint,Lamb2,Fmn1,Ep300,Notch1,Cdkn1c,Chd7,Adrb1,Vgll4,Gli1,Mecp2,Auts2,Vangl2,Kmt2d,Cadm1,Afdn,Sh3pxd2b,Dip2b,Rara,Tenm4,Dcx,G6pc1,Cdkl3,Rtf1,Fgfr1,Psapl1,Lats1,Sptbn2,Adarb1,Smad3,Cpne5,Bmpr2,Rai1,Dbn1,Fendrr,Add1,Dnm2,Wnt11,Arih2,Prkn,Bbs4,Rtn4,Src,Slc6a4,Hoxa11,Mbd5,Siah1a,Iqgap1,Foxc1,Pcnt,Jade2,Abl1,Dmd,Smad…
GOBP_CELL_SUBSTRATE_JUNCTION_ORGANIZATION	7.31934e-07	3.54827e-05	0.659444	-0.531828	-2.07625	102	Apod,Lama3,Ptprk,Fmn1,Ldb1,Wnt4,Fam107a,Tns1,Pxn,Smad3,Src,Thsd1,Iqgap1,Col17a1,Abl1,Macf1,Sdc4,Actn1,Vcl,Gpm6b,Cttn,Mmp14,Ajuba,Itga2,Pdpk1,Rock1,Peak1,Map4k4,Ptpn11,Pik3r1,Bcl2,Ptk2b,Ptpra,Clasp1,Dmtn,Dst,Ptk2,Bcr,Dapk3,Rac1,Sorbs1,Pip5k1a,Fn1
GOBP_DNA_UNWINDING_INVOLVED_IN_DNA_REPLICATION	7.90517e-07	3.80832e-05	0.659444	0.836912	2.15442	20	Gins2,Rad51,Recql4,Mcm5,Mcm3,Gins3,Gins1,Gins4,Mcm6,Cdc45,Mcm7,Mcm2,Mcm4,Twnk,Ssbp1
GOBP_RIBOSE_PHOSPHATE_METABOLIC_PROCESS	8.33936e-07	3.99253e-05	0.659444	0.40996	1.66503	410	Slc27a3,Prpsap2,Gmpr2,Ndufb9,Ndufb2,Hk3,Nudt5,Alpi,Nme6,Umps,Parp1,Ndufc1,Ndufb10,Ndufa5,Atp5pf,Ndufab1,Nmnat1,Ran,Atp5po,Ndufb1,Atpsckmt,Impdh2-ps,Suclg1,Atp5me,Ndufs1,Mmut,Hspa8,Nppc,Adk,Htr2a,Ndufb5,Vdac1,Rpe,Igf1,Prkaa1,Mpc2,Hint1,Dhodh,Sdhb,Atp5mf,Ndufa13,Pdhb,Mcee,Atp5mc1,Atp5pb,Atic,Mthfd1,Atp5f1e,Pklr,Nudt2,Atp5mc2,Slc2a6,Adsl,Atp5mc3,Sdhc,Ndufb6,Guk1,Enpp3,Aldob,Mpi,Ndufa3,Adcy5,Ndufs4,E…
GOBP_KIDNEY_MORPHOGENESIS	8.63358e-07	4.10788e-05	0.659444	-0.540953	-2.07132	92	Lif,Cited1,Bmp7,Tacstd2,Fmn1,Lama5,Irx3,Nphp3,Wnt4,Vangl2,Irx2,Fat4,Pbx1,Hoxa11,Smad4,Dlg1,Agt,Nog,Klhl3,Shh,Ctnnb1,Asxl1,Tshz3,Cd44,Gata3,Sox4,Hnf1b,Cited2,Tgfb1,Wnt7b,Erbb4,Ahr,Greb1l,Gpc3,Hey1,Ptch1,Hs3st3b1,Bcl2,Fras1,Ilk,Smo,Gcnt3,Sall1,Npnt,Sox9
GOBP_FOCAL_ADHESION_ASSEMBLY	8.72902e-07	4.12781e-05	0.659444	-0.557386	-2.09373	84	Apod,Ptprk,Fmn1,Ldb1,Wnt4,Fam107a,Pxn,Smad3,Src,Thsd1,Iqgap1,Abl1,Macf1,Sdc4,Actn1,Vcl,Gpm6b,Cttn,Mmp14,Ajuba,Itga2,Pdpk1,Rock1,Peak1,Map4k4,Ptpn11,Bcl2,Ptk2b,Ptpra,Clasp1,Dmtn,Ptk2,Bcr,Dapk3,Rac1,Sorbs1,Pip5k1a,Vegfa,Epb41l5,Myh9
GOBP_MORPHOGENESIS_OF_A_BRANCHING_STRUCTURE	9.74448e-07	4.57991e-05	0.643552	-0.41593	-1.79958	225	Cited1,Bmp7,Tacstd2,Prox1,Dag1,Ddr1,Mgp,Lama5,Notch1,Sox2,Mecp2,Col13a1,Wnt4,Vangl2,Fgfr1,Pxn,Dll4,Fat4,Pbx1,Vdr,Notch4,Pdgfb,Ctsh,Setd2,Rtn4,Src,Hoxa11,Esrp1,Ntn4,Abl1,Ppp3r1,Rere,Smad4,Pak1,Dlg1,Agt,Nog,Cpe,Shh,Ctnnb1,Btbd7,Cd44,Mmp14,Yap1,Ctsl,Lrp5,Etv4,Hnf1b,Cited2,Sema3c,Tgfb1,Slc12a2,Lrp6,St14,Ahr,Tbx2,Greb1l,Ext1,Dicer1,Hhex,Gpc3,Grhl2,Frs2,Kdm5b,Foxf1,Ptch1,Csmd1,Hs3st3b1,Adm,Bcl2,Foxa1,S…
GOBP_CENTRAL_NERVOUS_SYSTEM_NEURON_DIFFERENTIATION	1.00452e-06	4.69264e-05	0.643552	-0.460242	-1.91038	157	Lingo1,Ttc36,Gdpd5,Tfap2a,Prox1,Chd5,Ulk1,Ldb1,Sox2,Nrxn1,Tox,Foxp2,Dcx,Arhgef28,Fgfr1,Adarb1,Dll4,Rora,Zswim6,Brinp1,Arhgap35,Scyl3,Mycbp2,Gba2,Shh,Tctn1,Ighmbp2,Cacna1a,Ephb2,Gnaq,Mnx1,Nin,B4galt6,Brinp3,Zmiz1,Cntn2,Dicer1,Sufu,Ptch1,Spg11,Dync2h1,Phox2a,Atp7a,Kndc1,Ntrk2,Scn1b,Atg7,Disc1,Smo,Ptk2,Lhx6,Tbx20,Szt2,Scyl2,Rac1
GOBP_BEHAVIOR	1.03959e-06	4.82719e-05	0.643552	-0.310098	-1.47394	661	Npy1r,Qrfp,Aim2,Ttc36,Arc,Glp1r,Septin5,Kcnab1,Espn,Adra1b,Cfap69,Adam22,Aplp2,Htr1d,Plk2,Adora1,Itpr3,Lepr,Ep300,Mchr1,Chd7,Rasd2,Adrb1,Ncstn,Adcyap1,Cwh43,Mecp2,Adh1,Oxr1,Abca7,Nrxn1,Npy,Auts2,Fbxl20,Gprc5b,Cdh23,Foxp2,Adgrl3,P2ry2,Sptbn2,Adarb1,Hcrtr1,Dbn1,Kalrn,Shank2,Csnk1e,Cntfr,Hipk2,Kcnq1,Prkn,Uts2,Bbs4,Slc6a4,Mbd5,Chrd,Htt,Serpine2,Brinp1,Abl1,Dmd,Cntnap2,Atp1b2,Chrnb1,Pak1,Akt1,Npc1,Dmr…
GOBP_PATTERN_SPECIFICATION_PROCESS	1.056e-06	4.87405e-05	0.643552	-0.353102	-1.61391	391	Tll1,Zbtb16,Cited1,Arc,Adgrg1,Tfap2a,Bmp7,Apc,Sema3f,Tdrd5,Anks6,Ep300,Lama5,Notch1,Ldb1,Gli1,Irx3,Nphp3,Dzip1l,Vangl2,Bhlhe41,Ripply1,Mdfi,Fgfr1,Smad3,Dll4,Irx2,Bmpr2,Tbx18,Rnf111,Pbx1,Ap1b1,Cyp26a1,Hipk1,Tgif1,Wnt11,Hipk2,Gpr161,Hoxa11,Chrd,Foxc1,Htt,Nek8,Smad2,Smad4,Pcgf2,Nbl1,Nog,Bptf,Mib1,Shh,Kdm2b,Ctnnb1,Tctn1,Rnf207,Meis3,Enkur,Msx1,Kmt2a,Ift57,Hoxa9,Ccdc40,Ski,Mnx1,Bmp1,Lrp5,Bhlhe40,Dop1b…
GOBP_RIBOSOMAL_LARGE_SUBUNIT_BIOGENESIS	1.10148e-06	5.05369e-05	0.643552	0.627858	2.06122	66	Cinp,Znhit6,Fastkd2,Nip7,Rpl7l1,Rpl35a,Mak16,Mrto4,Bop1,Wdr74,Afg2a,Rplp0,Rbm34,Gtf3a,Rrs1,Rpl24,Nop16,Rpl35rt,Rpl10,Rpl35,Nifk,Wdr12,Nop2,Heatr3,Rpl6,Afg2b,Rpl26,Rrp15,Rpl14,Malsu1,Mrm2,Urb1,Rpl7a,Ddx18,Nol9,Rpl7,Ftsj3,Brix1,Tma16,Nle1,Rpf2,Ebna1bp2,Ppan
GOBP_TELOMERE_MAINTENANCE_VIA_TELOMERE_LENGTHENING	1.18283e-06	5.39483e-05	0.643552	0.603722	2.02767	76	Hnrnpa2b1,Hnrnpc,Rad51,Parp1,Pif1,Terf1,Gar1,Rpa1,Nhp2,Nop10,Aurkb,Pot1a,Hsp90aa1,Terc,Cct6a,Tcp1,Nat10,Tep1,Nek2,Acd,Gch1,Cct3,Stn1,Tinf2,Tert,Cct8,Ptges3,Prkcq,Cct5,Zbtb48
GOBP_NEURON_PROJECTION_GUIDANCE	1.20156e-06	5.43299e-05	0.643552	-0.41379	-1.77485	207	Lama3,Cdk5r2,Bmp7,Diaph2,Dscaml1,Sema3f,Dag1,Ulk1,Alcam,Lamb2,Lama5,Lamc2,Lama2,Lamb3,Notch1,Ablim1,Kif5c,Vangl2,Fzd3,Efna4,Bmpr2,Chn1,Kalrn,Megf9,Ank3,Evl,Kif5a,Ntn4,Smad4,Arhgap35,Tgfb2,Sema6d,Mycbp2,Sema3g,Nog,Shh,Gata3,Agrn,Ephb2,Lrtm2,Mnx1,Crppa,Ece1,Dpysl5,Etv4,Gap43,Notch3,Robo3,Ephb6,Sema3d,Diaph1,Sema3c,Wnt7b,Lmtk2,Cntn2,Ext1,Sema6c
GOBP_KIDNEY_EPITHELIUM_DEVELOPMENT	1.2053e-06	5.43299e-05	0.643552	-0.486586	-1.98212	138	Lif,Cited1,Bmp7,Tacstd2,Cd24a,Lamb2,Fmn1,Myo1e,Lama5,Notch1,Irx3,Wnt4,Rara,Fgfr1,Klf15,Smad3,Irx2,Fat4,Ret,Pbx1,Pdgfb,Hoxa11,Foxc1,Gsta3,Smad2,Smad4,Dlg1,Agt,Nog,Jag1,Klhl3,Shh,Ctnnb1,Asxl1,Tshz3,Cd44,Gata3,Smad7,Yap1,Cd2ap,Hnf1b,Cited2,Smad5,Tgfb1,Wnt7b,Greb1l,Ext1,Gpc3,Hey1,Ptch1,Hs3st3b1,Bcl2
GOBP_CARDIAC_VENTRICLE_DEVELOPMENT	1.26664e-06	5.67139e-05	0.643552	-0.486986	-1.96976	131	Prox1,Notch1,Scn5a,Sox11,Chd7,Trip11,Hectd1,Vangl2,Fgfrl1,Dll4,Bmpr2,Dnm2,Wnt11,Foxc1,Smad4,Tgfb2,Nog,Jag1,Cpe,Col11a1,Ctnnb1,Nprl3,Gata3,Luzp1,Smarca4,Smad7,Hand2os1,Sox4,Tgfbr1,Cited2,Sema3c,Tgfb1,Ly6e,Ap2b1,Lrp6,Ahr,Greb1l,Ptk7,Sufu,Grhl2,Frs2,Hey1,Foxf1,Gja5,Smarcd3,Smad6,Prdm1,Stra6,Sall1,Tbx20,Id2,Wnt5a,Hes1,Fkbp1a,Ryr2,Nrg1,Fzd1,Naglu,Fgfr2
GOBP_OUTFLOW_TRACT_MORPHOGENESIS	1.2729e-06	5.67139e-05	0.643552	-0.552109	-2.06899	82	Npy1r,Tfap2a,Bmp7,Notch1,Sox11,Vangl2,Bmpr2,Dvl3,Wnt11,Foxc1,Smad4,Tgfb2,Nog,Jag1,Ctnnb1,Smarca4,Cited2,Sema3c,Lrp6,Tbx2,Dicer1,Hey1,Ryr1,Thbs1,Gja5,Smad6,Eln,Ilk,Tbx20,Six1,Parva,Wnt5a,Hes1,Vegfa,Sec24b,Sox17,Folr1,Fzd1,Edn1,Fgfr2
GOBP_TELOMERE_ORGANIZATION	1.29162e-06	5.72171e-05	0.643552	0.515186	1.89608	148	Hnrnpa2b1,Hnrnpc,Rpa2,Rad51,Hat1,Ccne1,Recql4,Ccne2,Xrcc6,Parp1,Ino80e,Pif1,Pcna,Terf1,Gar1,Rpa1,Xrcc1,Nhp2,Nop10,Nsmce2,Aurkb,Pot1a,Hsp90aa1,Terc,Cct6a,Tcp1,Nat10,Dna2,Tep1,Apex1,Gnl3,Nek2,Acd,Gch1,Shld1,Cct3,Stn1,Tinf2,Tert,Cct8,Rad51d,Ptges3,Prkcq,Cct5,Zbtb48,Ruvbl2,Sp100
GOBP_MEIOTIC_CHROMOSOME_SEGREGATION	1.38307e-06	6.09182e-05	0.643552	0.61656	2.0456	70	Nuf2,Fbxo5,Espl1,Sgo1,Ccne1,Aurka,Ndc80,Ccne2,Knl1,Smc2,Terf1,Trip13,Plk1,Ttk,Brip1,Washc5,Ncaph,Smc4,Fancd2,Haspin,Top2a,Cenpe,Ccnb2,Aspm,Ube2b,Mlh1,Syce2,Psmc3ip,Ndc1,Mnd1
GOBP_REGULATION_OF_CELL_CYCLE_CHECKPOINT	1.39391e-06	6.10468e-05	0.643552	0.669896	2.07475	48	Rpa2,Mad2l1,Wdr76,Rad51,Chek2,Aurka,Gen1,Birc5,Ndc80,Rfwd3,Knl1,Cdca8,Ccnb1,Hsf1,Brca1,Aurkb,Cul4a,Pcid2
GOBP_MORPHOGENESIS_OF_EMBRYONIC_EPITHELIUM	1.45534e-06	6.3377e-05	0.643552	-0.448237	-1.87548	171	Tfap2a,Bmp7,Lama5,Sox11,Fzd6,Irx3,Phactr4,Wnt4,Hectd1,Vangl2,Rara,Fzd3,Brpf1,Irx2,Tbx18,Dvl3,Ret,Traf6,Tgif1,Setd2,Bbs4,Htt,Vegfc,Abl1,Arhgap35,Tgfb2,Sdc4,Nog,Mib1,Shh,Kdm2b,Ctnnb1,Tctn1,Gata3,Luzp1,Ift57,Ski,Hnf1b,Stk3,Cc2d2a,Cited2,Med12,Rock2,Tgfb1,Wnt7b,Deaf1,Lrp6,St14,Mthfd1l,Arid1a,Ptk7,Hhex,Sufu,Grhl2,Gatad2a,Ptch1,Adm,Kdm6a,Wnt2,Enah,Map3k7,Sall1,Sox9,Rgma,Ipmk,Six1,Ar,Sema4c,Wnt5a,Grsf1,…
GOBP_RNA_MODIFICATION	1.72671e-06	7.47724e-05	0.643552	0.513834	1.87587	140	Hnrnpc,Dus2,Mettl1,Mettl16,Fbl,Trmt10c,Bud23,Dus4l,Cdk5rap1,Nsun3,Gar1,Nsun5,Trmt10a,Trmt13,Dtwd1,Trmt12,Qtrt2,Elp5,Nhp2,Trmt61a,Nop10,Elp6,Trmt1l,Tfb1m,Rbm15,Sepsecs,Mettl5,Trmt5,Ctu2,Pus1,Mettl3,Pusl1,Tfb2m,Emg1,Nat10,Lcmt2,Aars1,Sars1,Mettl4,Nop2,Osgep,Tsr3,Gtpbp3,Dtwd2,Tprkb,Larp7-ps,Mrm2,Mto1,Thg1l,Mettl6,Mocs3,Elp1,Qng1,Rpusd4,Hnrnpab,Ftsj3,Naf1,Osgepl1,Dkc1,Trmt112,Gon7,Thada,Pus7,Mtfmt,Wd…
GOBP_SENSORY_ORGAN_DEVELOPMENT	1.82167e-06	7.84438e-05	0.643552	-0.326941	-1.52825	520	Lif,Megf11,Nf2,Tfap2a,Bmp7,Prox1,Arsg,Apc,Myo7a,Ddr1,Lamb2,Wnt10a,Notch1,Sox11,Spred2,Cdkn1c,Chd7,Fzd6,Sox2,Trip11,Spred3,Phactr4,Vangl2,Sh3pxd2b,Ror1,Cxcl14,Rara,Fzd3,Lin7a,Cdh23,Foxp2,Dcx,Bfsp1,Fgfr1,Smad3,Dll4,Adamts18,Fat4,Bmpr2,Tbx18,Dvl3,Pbx1,Hipk1,Limk2,Tgif1,Hipk2,Smg9,Pdgfb,Myo3b,Zfp513,Kcnq1,Bbs4,Lrp10,Shroom2,Esrp1,Foxc1,Fat1,Pcnt,Pbx4,Whrn,Ifi204,Kmt2c,Arhgap35,Pou2f1,Tgfb2,Sdc4,Hcn1,…
GOBP_DNA_REPLICATION_INITIATION	1.93951e-06	8.30539e-05	0.627257	0.748274	2.1141	30	Ccne1,Mcm5,Ccne2,Prim1,Mcm3,Mcm10,Gins3,Mcm6,Cdc45,Mcm7,Cdc6,Noc3l,Pola2,Pola1,Mcm2,Ticrr,Mcm4,Cdt1,Prim2
GOBP_REGULATION_OF_DNA_METABOLIC_PROCESS	2.03926e-06	8.68431e-05	0.627257	0.38998	1.59892	478	Hnrnpa2b1,Hnrnpc,Cdc7,Rpa2,Skp2,Rad51,Fbxo5,Ankle1,Cgas,Rmi2,Dscc1,Tfdp1,Rad51ap1,Chek1,Parpbp,Gfer,Aunip,Rfc4,Ccna2,Fancb,Polq,Dynll1,Parp1,Taf12,Ino80e,Jade1,Cyren,Pif1,Nmnat1,Pcna,Terf1,Cacybp,Plk1,Rfc2,Polg2,Fh1,Smchd1,Cebpg,Dpf1,Nppc,Chtf18,Tipin,Htr2a,Gmnn,Fgf10,Xrcc1,Atad5,Hsf1,Brca1,Rfc5,Nucks1,Il6,Aurkb,Pot1a,Fgf2,Pfn1,Ing5,Hsp90aa1,Cul4a,Supt3,Ptprc,Terc,Il27ra,Gzma,Tnfsf13,Esco2,C1qbp,…
GOBP_POSITIVE_REGULATION_OF_NEURON_PROJECTION_DEVELOPMENT	2.14913e-06	9.10192e-05	0.627257	-0.413106	-1.78424	221	Lif,Fut9,Sphk1,Bmp7,Kif3c,Clip1,Cd24a,Ddr1,Camk2b,Ep300,Flna,Dab2ip,Adcyap1,Nrxn1,Afdn,Gprc5b,Ror1,Tox,Fgfr1,P2ry2,Ret,Dbn1,Kalrn,Iqgap1,Trim67,Serpine2,Abl1,Ppp1r9a,Stk24,Dmd,Zdhhc15,Arhgap35,Atp1b2,Shoc2,Apoe,Cnr1,Fbxo38,Negr1,Agt,Mark2,Magi2,Gpc2,Ephb2,Sf3a2,Slc30a1,Prkd1,Twf1,Ap2a1,Robo3,Fez1,Stmn2,Cx3cl1,Hap1,Serpini1,Actr2,Cux2,Pla2g3,Rapgef1,Fig4,Pak3,Lrp6,Stau2,Plk5,Ptk7,Tmem106b,Cask,Tub…
GOBP_EPIDERMIS_DEVELOPMENT	2.33787e-06	9.84714e-05	0.627257	-0.368965	-1.65222	314	Pou2f3,Sox21,Tfap2a,Zfp36l1,Ppl,Apc,Cldn4,Myo7a,Lncpint,Krt76,Wnt10a,Lama5,Notch1,Fzd6,Ldb1,Gli1,Vangl2,Fzd3,Cdh23,Dlx3,Fgfr1,Exph5,Lats1,Stfa1,Vdr,Nom1,Ncor2,Myo3b,Kcnq1,Cers3,Cdsn,Esrp1,Gak,Foxc1,Whrn,Smad4,Alox12,Akt1,Tgfb2,Mysm1,Egfr,Ptch2,Jag1,Shh,Grhl1,Ctnnb1,Runx1,Cstdc5,Myo6,Foxq1,Smarca4,Yap1,Ctsl,Etv4,Gab1,Foxn1,Psen2,Krt17,Rock2,Prss8,St14,Txnip,Klf4,Ext1,Dicer1,Grhl2,Cux1,Zfp750,Rest,…
GOBP_CARDIAC_SEPTUM_DEVELOPMENT	2.35299e-06	9.85696e-05	0.627257	-0.504875	-1.99901	113	Bmp7,Prox1,Notch1,Sox11,Chd7,Ndst1,Trip11,Nphp3,Hectd1,Vangl2,Fgfrl1,Bmpr2,Dvl3,Dnm2,Wnt11,Smad4,Tgfb2,Nog,Jag1,Nprl3,Adamts6,Gata3,Luzp1,Smarca4,Smad7,Sox4,Tgfbr1,Cited2,Sema3c,Ap2b1,Lrp6,Tbx2,Ptk7,Sufu,Frs2,Hey1,Gja5,Smad6,Prdm1,Stra6,Smo,Sall1,Tbx20,Kif7,Id2,Parva,Wnt5a,Hes1
GOBP_GRANULOCYTE_CHEMOTAXIS	2.72312e-06	0.000113458	0.627257	0.529868	1.89172	116	Ccr3,Pf4,Cxcl3,Ccl7,Ccl12,Tnfaip6,Ccl24,Ccl4,Ccl25,Il1b,Itgam,Csf1,Edn2,Nod2,C5ar1,Cxcl9,Csf3r,Thbs4,Jam3,Dpp4,Cxcl5,C1qbp,C3ar1,Ccl9,Cxcl10,Il17rc,Ccl22,Slit2,Mpp1,Ccl19,Cxcl15,Ccl11,Syk,Ccr7,Itgb2,Cklf,Sell,Ccl8,Cxcr2,Trem1,Rac2,Nckap1l,Itga9,Lgals3,Ccl5,Bst1
GOBP_SKIN_DEVELOPMENT	2.78056e-06	0.000115116	0.627257	-0.377725	-1.67085	278	Pou2f3,Sox21,Tfap2a,Zfp36l1,Ppl,Apc,Cldn4,Lncpint,Krt76,Wnt10a,Lama5,Notch1,Traf3ip2,Fzd6,Ldb1,Vangl2,Slc27a4,Fzd3,Dlx3,Exph5,Lats1,Stfa1,Vdr,Nom1,Ncor2,Cers3,Cdsn,Gak,Foxc1,Smad4,Alox12,Akt1,Tgfb2,Mysm1,Egfr,Ptch2,Jup,Shh,Grhl1,Ctnnb1,Runx1,Cstdc5,Foxq1,Smarca4,Yap1,Ctsl,Etv4,Itgb6,Foxn1,Psen2,Krt17,Rock2,Prss8,Itga2,St14,Txnip,Klf4,Ext1,Dicer1,Ash1l,Sufu,Grhl2,Zfp750,Rock1,Cysrt1,Ryr1,Gal,Comp,…
GOBP_TRANSFORMING_GROWTH_FACTOR_BETA_RECEPTOR_SIGNALING_PATHWAY	2.79276e-06	0.000115116	0.627257	-0.422136	-1.80315	200	Ptprk,Smurf1,Cited1,Fam89b,Furin,Bmp8b,Ep300,Spred2,Cdkn1c,Spred3,Gipc1,Il17rd,Peg10,Lats1,Pxn,Smad3,Rnf111,Dnm2,Hipk2,Tet1,Src,Zfyve9,Nrep,Appl2,Smad2,Smad4,Ltbp3,Tgfb2,Cidea,Bcl9l,Arid4b,Fbn2,Arid4a,Smad7,Ski,Adamtsl2,Crebbp,Sap130,Tnrc6c,Ppm1a,Itgb6,Tgfbr1,Cited2,Smad5,Tgfb1,Zmiz1,Stat3,Usp9x,Onecut2,Ryr1,Thbs1,Pmepa1,Gcnt2,Htra3,Wfikkn2,Smad6,Itgb8,Glg1,Map3k7,Ptk2,Zyx,Npnt,Ltbp4,Sirt1,Lemd3,…
GOBP_MITOTIC_METAPHASE_CHROMOSOME_ALIGNMENT	2.93623e-06	0.000120385	0.627257	0.632493	2.03355	58	Ska1,Nuf2,Cdca5,Birc5,Ndc80,Kifc1,Kif2c,Kif22,Cdca8,Ska3,Champ1,Ccnb1,Kifc5b,Aurkb,Kif18a,Rrs1,Kif14,Cenpe,Zw10,Mis12,Cdt1,Incenp,Nudc,Ska2
GOBP_CELL_MATRIX_ADHESION	2.95312e-06	0.000120437	0.627257	-0.406662	-1.75855	224	Ccn2,Apod,Ptprk,Utrn,Tmem8b,Lypd3,Dag1,Ddr1,Emp2,Fmn1,Ldb1,Col13a1,Fgl1,Wnt4,Fam107a,Pxn,Smad3,Rasa1,Itgbl1,Msln,Acer2,Src,Thsd1,Iqgap1,Abl1,Dmd,Macf1,Vwa2,Sdc4,Actn1,Agt,Jag1,Vcl,Jup,Ctnnb1,Gpm6b,Cttn,Mmp14,Cdk6,Gsk3b,Ajuba,Itgb6,Plau,Itga2,Onecut2,Cntn2,Dicer1,Pdpk1,Rock1,Cask,Peak1,Map4k4,Ptpn11,Pik3r1,Bcl2,Thbs1,Serpine1,Ptk2b,Ptpra,Clasp1,Dmtn,Nid2,Disc1,Itgb8,Ilk,Ptk2,Zyx,Npnt,Bcr,Dapk3,Eph…
GOBP_MESENCHYME_DEVELOPMENT	2.9954e-06	0.000121519	0.627257	-0.373886	-1.66034	289	Tfap2a,Bmp7,Zfp36l1,Sema3f,Dag1,Emp2,Wnt10a,Lama5,Notch1,Flna,Spred2,Dab2ip,Spred3,Phactr4,Wnt4,Vangl2,Il17rd,Sp6,Mark1,Fgfr1,Usf3,Smad3,Bmpr2,Ret,Cyp26a1,Fendrr,Wnt11,Arb2a,Notch4,Rtn4,Trim62,Chrd,Foxc1,Htt,Ppp3r1,Smad2,Smad4,Tgfb2,Sema6d,Agt,Sema3g,Bcl9l,Nog,Jag1,Shh,Ctnnb1,Hpn,Msx1,Gata3,Amer1,Smad7,Yap1,Sox4,Gsk3b,Erbb3,Sema3d,Tgfbr1,Cited2,Sema3c,Zfp64,Rock2,Tgfb1,Mad2l2,Wnt7b,Ager,Erbb4,Lrp…
GOBP_EMBRYO_DEVELOPMENT_ENDING_IN_BIRTH_OR_EGG_HATCHING	3.15556e-06	0.000127069	0.627257	-0.291221	-1.39774	773	Rtl1,Lif,Cited1,Dlk1,Ttbk2,Tfap2a,Bmp7,Zbed6,Zfp36l1,H13,Dscaml1,Slc5a7,Bcl2l1,Anks6,Furin,Emp2,Ep300,Myo1e,Notch1,Sox11,Cdkn1c,Chd7,Ndst1,Fzd6,Sox2,Dzip1l,Phactr4,Hectd1,Vangl2,Kmt2d,Junb,Rara,Fzd3,Brpf1,Ripply1,Thoc5,Mdfi,Ncoa6,Rtf1,Fgfr1,Lats1,Txnrd3,Smad3,Bmpr2,Tbx18,Dvl3,Dbn1,Traf6,Pbx1,Fendrr,Add1,Mrtfb,Gna12,Tgif1,Smg9,Ncor2,Gpr161,Pdgfb,Nrbp1,Tet1,Setd2,Bbs4,Rtn4,Hcfc1,Hoxa11,Chrd,Foxc1,P…
GOBP_OSSIFICATION	3.16519e-06	0.000127069	0.627257	-0.347372	-1.58318	386	Ccn2,Ibsp,Smurf1,Zbtb16,Cited1,Col10a1,Dlk1,Tfap2a,Kremen1,Bmp7,Apc,Mgp,Lncpint,Bmp8b,Notch1,Sox11,Limd1,Tph1,Gli1,Sox2,Pdlim7,Col13a1,Wnt4,Junb,Sh3pxd2b,Dmp1,Tent5a,Fgfr1,P2ry2,Smad3,Fat4,Bmpr2,Traf6,Pbx1,Vdr,Gabbr1,Wnt11,Glis1,Sbno2,Setd2,Chrd,Foxc1,Vegfc,Ifi204,Smad4,Akt1,Ltbp3,Thra,Tapt1,Git1,Hdac7,Nog,Jag1,Shh,Atraid,Ctnnb1,Runx1,Fbn2,Hdac5,Gpm6b,Fzd9,Hira,Mmp14,Smad7,Ski,Cdk6,Yap1,Bmp1,Lrp5…
GOBP_PROTEIN_RNA_COMPLEX_ORGANIZATION	3.18202e-06	0.000127083	0.627257	0.48274	1.80963	171	Celf5,Srsf10,Znhit6,Fastkd2,Snu13,Gemin6,Srsf1,Psip1,Mrto4,Srpk1,Snrpd2,Rps27l,Bop1,Mcts1,Lsm2,Rps6,Rplp0,Mcts2,Rps28,Hsp90aa1,Snrpc,Mrps7,Rrs1,Prmt7,Wdr77,Rps6-ps4,Snrpe,Snrpd1,Rpl24,Gemin5,Eif2s2,Eral1,Nol3,Rpl10,Rpl13a,Gemin4,Pih1d1,Nop2,Eif2s3x,Prpf3,Snrpg,Rps5,Lsm4,Rpl6,Snrpb,Snrpf,Ptges3,Prpf31,Rps19,Rpsa,Rpl38,Usp39,Clns1a,Mrm2,Ruvbl2,Ncbp1,Isy1,Gemin2,Puf60,Eif3d,Rps27,Rps25,Ddx20
GOBP_REGULATION_OF_CYTOSOLIC_CALCIUM_ION_CONCENTRATION	3.21024e-06	0.000127549	0.627257	-0.596138	-2.11151	60	Npy1r,Trpc1,Adora1,Marcksl1,Npy,Cdh23,P2ry2,Hcrtr1,Trpc6,Trpc3,Erc2,Cnr1,Cacna1a,Chga,Fzd9,Cngb1
GOBP_ENDOTHELIUM_DEVELOPMENT	3.30944e-06	0.000130816	0.627257	-0.48466	-1.96357	132	Kdm6b,Proc,Prox1,Slc40a1,Abcb1b,Notch1,Tjp2,Afdn,Vezf1,Tnfrsf1a,Dll4,Bmpr2,F2rl1,Add1,Notch4,Pdgfb,Dmd,Tjp1,Smad4,Alox12,Foxj2,Arhgef26,Agt,Jag1,Vcl,Fzd4,Ctnnb1,Pbrm1,Cd2ap,Ccm2,Fstl1,Tgfbr1,Col18a1,Rock2,Rapgef1,Rapgef3,Dicer1,Msn,Rock1,Hey1
GOBP_NEGATIVE_REGULATION_OF_TRANSCRIPTION_BY_RNA_POLYMERASE_II	3.45189e-06	0.000135751	0.627257	-0.292728	-1.41146	823	Pou6f1,Wfs1,Zbtb16,Sox21,Cxxc5,Patz1,Tfap2a,Mospd1,Mtdh,Zbtb39,Hivep1,Zbed6,Prox1,Per1,Chd5,Mxd4,Mafk,Nr1i2,Cry2,Ep300,Notch1,Sox11,Smarcc2,Cdkn1c,Dab2ip,Tdg,Ldb1,Pcbp3,Med25,Irx3,Sox2,Mecp2,Irf2bpl,Zbtb42,Bhlhe41,Bmyc,Rara,Foxp2,Ripply1,Mdfi,Rtf1,Fgfr1,Ctbp1,Smad3,Dll4,Irx2,Tbx18,Foxp4,Flywch1,Lmcd1,Traf6,Vdr,Zfp653,Hipk1,Tgif1,Hipk2,Ncor2,Zbtb1,Notch4,Hdac9,Glis1,Zbtb49,Prkn,Nrip1,Tet1,Hcfc1,Fo…
GOBP_CANONICAL_WNT_SIGNALING_PATHWAY	3.52366e-06	0.00013787	0.627257	-0.374034	-1.65687	283	Kremen1,Dkk3,Apc,Fzd10,Lrrk1,Wnt10a,Notch1,Ctnnd1,Limd1,Dab2ip,Fzd6,Gli1,Sox2,Nphp3,Ccdc88c,Wnt4,Gprc5b,Fzd3,Fzd8,Lats1,Smad3,Tbx18,Dvl3,Lmbr1l,Csnk1e,Wnt11,Usp34,Prkn,Src,Siah1a,Shisa6,Smad4,Apoe,Thra,Sdc1,Egfr,Foxo1,Ubr5,Frmd8,Tpbgl,Bcl9l,Nog,Jup,Chd8,Shh,Fzd4,Ctnnb1,Fzd9,Gata3,Amer1,Ptpru,Amfr,Bcl9,Gnaq,Yap1,Tle3,Sox4,Lrp5,Gsk3b,Ppm1a,Znrf3,Stk3,Tle1,Csnk1g2,Tgfb1,Mad2l2,Wnt7b,Csnk1d,Rapgef1,L…
GOBP_DNA_CONFORMATION_CHANGE	3.6118e-06	0.000140605	0.627257	0.630835	2.02822	58	Hnrnpa2b1,Gins2,Rad51,Recql4,Mcm5,Mcm3,Gins3,Gins1,Gins4,Mcm8,Mcm6,Cdc45,Pif1,Mcm7,Ddx11,Pot1a,Mcm2,Top2a,Top1mt
GOBP_ENDOTHELIAL_CELL_DIFFERENTIATION	3.84166e-06	0.000148801	0.610527	-0.502566	-1.98507	110	Kdm6b,Proc,Prox1,Abcb1b,Notch1,Tjp2,Afdn,Vezf1,Tnfrsf1a,Bmpr2,F2rl1,Add1,Notch4,Dmd,Tjp1,Smad4,Foxj2,Arhgef26,Agt,Jag1,Vcl,Fzd4,Ctnnb1,Pbrm1,Ccm2,Fstl1,Tgfbr1,Col18a1,Rock2,Rapgef1,Rapgef3,Dicer1,Msn,Rock1,Hey1,Marveld2,Stc1
GOBP_MESONEPHROS_DEVELOPMENT	4.04656e-06	0.000155955	0.610527	-0.504959	-1.95727	98	Zbtb16,Cited1,Bmp7,Tacstd2,Fmn1,Lama5,Wnt4,Rara,Fgfr1,Smad3,Fat4,Ret,Pbx1,Hoxa11,Foxc1,Gsta3,Smad2,Smad4,Dlg1,Agt,Nog,Shh,Ctnnb1,Tshz3,Cd44,Gata3,Smad7,Hnf1b,Cited2,Smad5,Tgfb1,Greb1l,Gpc3,Hey1,Ptch1,Hs3st3b1,Bcl2,Smad6,Ilk,Smo,Sall1,Npnt,Sox9,Six1,Hes1,Osr2,Vegfa,Spry1,Bdnf
GOBP_RIBOSOME_ASSEMBLY	4.07151e-06	0.000156135	0.610527	0.62503	2.01507	59	Fastkd2,Nip7,Mrto4,Rps27l,Bop1,Rps6,Rplp0,Rps28,Mrps7,Rrs1,Mrps2,Rps6-ps4,Rpl24,Ngrn,C1qbp,Eral1,Rpl10,Nop2,Rps5,Rpl6,Noa1,Rps19,Rpsa,Rpl38,Mrm2,Rps27,Rps25,Eif2a,Brix1,Fau,Nle1,Mterf3,Rpf2,Ppan,Rps14,Pwp2,Rpl5,Dhx29,Ddx28,Rps15,Eif6,Mterf4
GOBP_REGULATION_OF_CELL_CYCLE	4.19912e-06	0.000160232	0.610527	0.338603	1.43912	984	Spc25,Spc24,Pclaf,Cdc7,Rpa2,Mad2l1,Ccnf,Zwilch,Skp2,Nuf2,Wdr76,Nusap1,Rad51,Kif11,Fbxo5,Ube2c,Knstrn,Rmi2,Ccne1,Tfdp1,Recql4,Rad51ap1,Chek2,Aurka,Cdca5,Chek1,Gen1,Birc5,Ndc80,Ccne2,Plk4,Ccna2,Cdk10,Ncapg,Cks2,Cdca2,Bub1b,Asns,Thap1,Prc1,Clspn,Kifc1,Cdc25b,Kif2c,Bub1,Eme1,Fen1,Cdc20,Nme6,Rrm1,Ranbp1,E2f4,Cit,Cxcr5,Ino80e,Cdkn3,Rpa3,Tpx2,Cdc16,Rfwd3,Uhrf2,Kntc1,Afap1l2,Jade1,Psme2,Knl1,H2ax,Bccip,D…
GOBP_ARTERY_MORPHOGENESIS	4.33924e-06	0.000164763	0.610527	-0.550236	-2.04732	78	Arid2,Prox1,Notch1,Chd7,Dll4,Bmpr2,Wnt11,Notch4,Rtn4,Chrd,Foxc1,Tgfb2,Apoe,Nog,Jag1,Ctnnb1,Nprl3,Smarca4,Smad7,Sox4,Notch3,Tgfbr1,Cited2,Zmiz1,Tbx2,Hey1,Foxf1,Comp,Gja5,Ephb4,Prdm1,Stra6,Nf1,Six1,Hes1,Vegfa,Adgrf5,Sec24b,Folr1,Naglu,Edn1
GOBP_TUBE_FORMATION	4.5334e-06	0.000171292	0.610527	-0.438941	-1.83192	163	Tfap2a,Bmp7,Notch1,Dab2ip,Fzd6,Irx3,Phactr4,Wnt4,Hectd1,Vangl2,Rara,Fzd3,Brpf1,Irx2,Dvl3,Ret,Traf6,Tgif1,Setd2,Bbs4,Abl1,Arhgap35,Tgfb2,Sdc4,Ywhaz,Nog,Mib1,Shh,Kdm2b,Ctnnb1,Tctn1,Gata3,Luzp1,Ift57,Ski,Hnf1b,Stk3,Cc2d2a,Cited2,Med12,Rock2,Tgfb1,Deaf1,Lrp6,St14,Mthfd1l,Arid1a,Ptk7,Sufu,Grhl2,Gatad2a,Ptch1,Adm,Kdm6a,Enah,Map3k7,Sall1,Sox9,Bcl2l11,Rgma,Ipmk,Six1,Sema4c,Wnt5a,Casp3,Tcap,Nckap1,Vegfa,S…
GOBP_DNA_TEMPLATED_DNA_REPLICATION_MAINTENANCE_OF_FIDELITY	4.97564e-06	0.000187084	0.610527	0.644027	2.03239	52	Pold1,Rad51,Gen1,Fam111a,Polq,Tonsl,Eme1,Dynll1,Parp1,Rfwd3,Pcna,Donson,Tipin,Brca1,Nucks1,Primpol,Cenps,Dna2,Samhd1,Cenpx,Smarcal1,Timeless,Traip,Zranb3,Mre11a,Rbbp8,Exd2
GOBP_SYNAPTIC_VESICLE_EXOCYTOSIS	5.03364e-06	0.000188346	0.610527	-0.494335	-1.93712	105	Npy1r,Sv2c,Septin5,Htr1d,Unc13c,Trim9,Cadps,Bcl2l1,Npy,Fbxl20,P2ry2,Sptbn2,Erc2,Doc2b,Pclo,Stx1a,Git1,Rims2,Cacna1a,Prrt2,Stx1b,Sv2a,Git2,Stx11,Stx19,Vamp2,Dtnbp1,Rims4,Cask,Syt2,Htr1b
GOBP_CELL_SURFACE_RECEPTOR_PROTEIN_TYROSINE_KINASE_SIGNALING_PATHWAY	5.10287e-06	0.000190014	0.610527	-0.317616	-1.49714	570	Ccn2,Apod,Obp2a,Igfbp1,Tfap2a,Ddit4,Leprot,Apc,Diaph2,Ddr1,Ulk1,Gper1,Myo1e,Notch1,Spry4,Dab2ip,Ndst1,Flt4,Nrxn1,Ptprt,Wnt4,Fgfrl1,Cadm4,Myof,Cadm1,Slc27a4,Ror1,Cblb,Nrg4,Garem1,Efna4,Fgfr1,Pxn,Klb,Fat4,Bcar1,Nrg2,Ret,Adrm1,Samd10,Chn1,Ptpn1,Pdgfb,Slc2a8,Sh3tc2,Rtn4,Src,Mbd5,F3,Tspan9,Chrd,Iqgap1,Foxc1,Plcg1,Kif16b,Vegfc,Abl1,Zfand5,Rhbdf1,Fgfbp1,Hip1r,Vwa2,Inpp5k,Pak1,Akt1,Gnai2,Samd12,Egfr,Git1…
GOBP_RESPONSE_TO_TRANSFORMING_GROWTH_FACTOR_BETA	5.64982e-06	0.000209369	0.610527	-0.393557	-1.71499	241	Ptprk,Smurf1,Cited1,Fam89b,Zfp36l1,Furin,Bmp8b,Ep300,Spred2,Cdkn1c,Spred3,Gipc1,Ppargc1a,Il17rd,Peg10,Lats1,Pxn,Smad3,Rnf111,Dbn1,Dnm2,Hipk2,Tet1,Src,Zfyve9,Nrep,Appl2,Smad2,Smad4,Ltbp3,Tgfb2,Cidea,Bcl9l,Arid4b,Runx1,Fbn2,Arid4a,Kmt2a,Smad7,Ski,Adamtsl2,Crebbp,Sap130,Cd2ap,Tnrc6c,Ppm1a,Itgb6,Wwox,Tgfbr1,Cited2,Smad5,Rock2,Tgfb1,Zmiz1,Stat3,Usp9x,Onecut2,Rock1,Ryr1,Zfp36l2,Thbs1,Pmepa1,Serpine1,Gc…
GOBP_REGULATION_OF_POSTSYNAPTIC_MEMBRANE_POTENTIAL	6.14043e-06	0.000225539	0.610527	-0.491717	-1.92685	105	Cacnb3,Plk2,Adora1,Gabre,Adrb1,Adcyap1,Mecp2,Nrxn1,Afdn,Mpp2,Dbn1,Ssh1,Prkn,Ppp1r9a,Cntnap2,Pclo,Stx1a,Hcn1,Rgs7,Rims2,Dpp6,Stx1b,Ghrl,Chrna4,Gsk3b,Neto2,Nlgn2,Cx3cl1,Tmem108,Slc8a3,Cux2,Igsf11,Mtmr2
GOBP_MESENCHYMAL_CELL_DIFFERENTIATION	6.14469e-06	0.000225539	0.610527	-0.390011	-1.69793	240	Tfap2a,Bmp7,Sema3f,Dag1,Emp2,Wnt10a,Lama5,Notch1,Flna,Spred2,Dab2ip,Spred3,Phactr4,Wnt4,Vangl2,Il17rd,Sp6,Mark1,Fgfr1,Usf3,Smad3,Ret,Cyp26a1,Wnt11,Arb2a,Notch4,Rtn4,Trim62,Chrd,Foxc1,Ppp3r1,Smad2,Smad4,Tgfb2,Sema6d,Agt,Sema3g,Bcl9l,Nog,Jag1,Shh,Ctnnb1,Hpn,Msx1,Gata3,Amer1,Smad7,Gsk3b,Sema3d,Tgfbr1,Cited2,Sema3c,Zfp64,Rock2,Tgfb1,Mad2l2,Ager,Erbb4,Lrp6,Pdcd4,Ext1,Dicer1,Sema6c,Zfp750,Rock1,Hey1,Ra…
GOBP_NEGATIVE_REGULATION_OF_CELL_DIFFERENTIATION	6.30263e-06	0.00023024	0.610527	-0.302551	-1.43628	637	Lingo1,Zbtb16,Cited1,Dlk1,Sox21,Nf2,Bmp7,Zbed6,Zfp36l1,Prox1,Klf13,Cd24a,Sema3f,Ulk1,Gper1,Smarcd1,Notch1,Sox11,Limd1,Spred2,Hmgb3,Dab2ip,Ldb1,Adcyap1,Irx3,Sox2,Mecp2,Nphp3,Spred3,Wnt4,Bhlhe41,Il4ra,Tjp2,Il17rd,Cxcl14,Bmyc,Dip2b,Rara,Mark1,Thoc5,Cdkl3,Fgfr1,Ankrd17,Usf3,Smad3,Bmpr2,Foxp4,Eif4enif1,Pbx1,Ncor2,Trpc6,Notch4,Pdgfb,Glis1,Rora,Mbp,Rtn4,Ctnna1,Trim62,Slc6a4,Chrd,Ccl17,Vegfc,Brinp1,Dmd,A…
GOBP_SENSORY_SYSTEM_DEVELOPMENT	6.59847e-06	0.00023991	0.610527	-0.349707	-1.58247	351	Lif,Megf11,Nf2,Tfap2a,Bmp7,Prox1,Arsg,Apc,Ulk1,Lamb2,Notch1,Sox11,Spred2,Cdkn1c,Chd7,Sox2,Spred3,Phactr4,Sh3pxd2b,Rara,Foxp2,Dcx,Bfsp1,Smad3,Dll4,Adamts18,Bmpr2,Pbx1,Hipk1,Limk2,Tgif1,Hipk2,Smg9,Pdgfb,Zfp513,Bbs4,Shroom2,Foxc1,Fat1,Pcnt,Pbx4,Kmt2c,Arhgap35,Pou2f1,Tgfb2,Hcn1,Egfr,Sipa1l3,Dlg1,Jag1,Shh,Rom1,Kdm2b,Fzd4,Ctnnb1,Tspan12,Meis3,Gata3,Smarca4,Ephb2,Ski,Sox4,Lrp5,Cc2d2a,Scaper,Tgfbr1,Cited…
GOBP_CELL_CYCLE_DNA_REPLICATION	6.67269e-06	0.00024016	0.610527	0.689214	2.05676	39	Cdc7,Rad51,Fbxo5,Mcm5,Mcm3,Gins3,Gins1,Mcm6,Cdc45,Pcna,Donson,Mcm7,Lig1,Atad5,Tk1,Pola1,Mcm2,Dna2,Mcm4,Cdt1
GOBP_NEURAL_TUBE_FORMATION	6.69294e-06	0.00024016	0.610527	-0.46209	-1.85331	123	Tfap2a,Bmp7,Fzd6,Phactr4,Hectd1,Vangl2,Rara,Fzd3,Brpf1,Dvl3,Traf6,Tgif1,Setd2,Bbs4,Abl1,Arhgap35,Tgfb2,Sdc4,Nog,Mib1,Shh,Kdm2b,Tctn1,Luzp1,Ift57,Ski,Stk3,Cc2d2a,Cited2,Med12,Rock2,Tgfb1,Deaf1,Lrp6,St14,Mthfd1l,Arid1a,Ptk7,Sufu,Grhl2,Gatad2a,Ptch1,Adm,Kdm6a,Enah,Map3k7,Sall1,Rgma,Ipmk,Sema4c,Wnt5a,Casp3,Nckap1,Sec24b,Plxnb2,Abl2,Folr1,Fzd1
[truncated: 7,494 more rows]
