# Supplementary material for: Targeting the NPY/NPY1R signaling axis in mutant p53–dependent pancreatic cancer impairs metastasis
Source: Sci Adv. 2025 Mar 12;11(11):eadq4416. doi: 10.1126/sciadv.adq4416 (PMC11900870; doi:10.1126/sciadv.adq4416)
Supplement: Supplementary file 2 — Tables S1 and S2 [file sciadv.adq4416_tables_s1_and_s2.zip › adq4416_table_s2.xlsx]

## Sheet: Diff_abundant_proteins
Group	ProteinGroups	AVG Log2 Ratio	Absolute AVG Log2 Ratio	Pvalue	Qvalue	# of Ratios	UniProtIds	Genes	ProteinDescriptions	ProteinNames	# Unique Total Peptides	% Change	Ratio	Condition Numerator	Condition Denominator
Q9D8V0	Q9D8V0	-0.464848	0.464848	4.67867e-10	1.35767e-07	40	Q9D8V0	Hm13	Minor histocompatibility antigen H13	HM13_MOUSE	7	-27.5452	0.724548	HOM	WT
P60824	P60824	-0.893167	0.893167	1.08712e-09	2.59872e-07	40	P60824	Cirbp	Cold-inducible RNA-binding protein	CIRBP_MOUSE	8	-46.1569	0.538431	HOM	WT
Q61699;Q61699-2	Q61699;Q61699-2	0.504056	0.504056	1.4392e-09	3.11673e-07	40	Q61699;Q61699-2	Hsph1	Heat shock protein 105 kDa;Isoform HSP105-beta of Heat shock protein 105 kDa	HS105_MOUSE	32	41.8195	1.41819	HOM	WT
Q9ERR7	Q9ERR7	0.334539	0.334539	2.52127e-09	4.88554e-07	40	Q9ERR7	Selenof	Selenoprotein F	SEP15_MOUSE	4	26.0974	1.26097	HOM	WT
Q64511	Q64511	-0.367128	0.367128	6.96489e-09	1.14934e-06	40	Q64511	Top2b	DNA topoisomerase 2-beta	TOP2B_MOUSE	80	-22.4676	0.775324	HOM	WT
Q8BNU0	Q8BNU0	0.651048	0.651048	3.32065e-08	3.91408e-06	40	Q8BNU0	Armc6	Armadillo repeat-containing protein 6	ARMC6_MOUSE	10	57.0309	1.57031	HOM	WT
P62869	P62869	0.398784	0.398784	3.42658e-08	3.98386e-06	40	P62869	Elob	Elongin-B	ELOB_MOUSE	10	31.8397	1.3184	HOM	WT
P62259	P62259	0.328376	0.328376	7.20782e-08	6.7129e-06	40	P62259	Ywhae	14-3-3 protein epsilon	1433E_MOUSE	23	25.5599	1.2556	HOM	WT
Q9CYZ2	Q9CYZ2	0.392656	0.392656	1.04275e-07	8.81393e-06	40	Q9CYZ2	Tpd52l2	Tumor protein D54	TPD54_MOUSE	15	31.2808	1.31281	HOM	WT
Q9CXW3	Q9CXW3	0.387115	0.387115	1.83768e-07	1.32406e-05	40	Q9CXW3	Cacybp	Calcyclin-binding protein	CYBP_MOUSE	15	30.7775	1.30778	HOM	WT
P21956	P21956	-0.54922	0.54922	1.95011e-07	1.3972e-05	40	P21956	Mfge8	Lactadherin	MFGM_MOUSE	18	-31.6611	0.683389	HOM	WT
Q8CIM8	Q8CIM8	-0.3262	0.3262	2.61964e-07	1.74039e-05	40	Q8CIM8	Ints4	Integrator complex subunit 4	INT4_MOUSE	26	-20.2365	0.797635	HOM	WT
Q9R269	Q9R269	-0.792899	0.792899	5.10831e-07	2.83428e-05	40	Q9R269	Ppl	Periplakin	PEPL_MOUSE	126	-42.2817	0.577183	HOM	WT
Q03958	Q03958	0.391525	0.391525	6.30595e-07	3.3052e-05	40	Q03958	Pfdn6	Prefoldin subunit 6	PFD6_MOUSE	6	31.1779	1.31178	HOM	WT
Q3TC93	Q3TC93	0.370951	0.370951	1.54514e-06	6.68725e-05	40	Q3TC93	Hs1bp3	HCLS1-binding protein 3	H1BP3_MOUSE	15	29.3205	1.29321	HOM	WT
Q91Z98	Q91Z98	-1.3682	1.3682	1.61771e-06	6.94256e-05	40	Q91Z98	Chil4	Chitinase-like protein 4	CHIL4_MOUSE	24	-61.2625	0.387375	HOM	WT
Q8JZY2	Q8JZY2	0.329816	0.329816	1.67424e-06	7.10177e-05	40	Q8JZY2	Commd10	COMM domain-containing protein 10	COMDA_MOUSE	9	25.6853	1.25685	HOM	WT
P56213	P56213	0.405501	0.405501	2.03344e-06	8.20368e-05	40	P56213	Gfer	FAD-linked sulfhydryl oxidase ALR	ALR_MOUSE	4	32.4549	1.32455	HOM	WT
P61022	P61022	0.514215	0.514215	2.28828e-06	8.8632e-05	40	P61022	Chp1	Calcineurin B homologous protein 1	CHP1_MOUSE	10	42.8217	1.42822	HOM	WT
Q8R574	Q8R574	0.335594	0.335594	2.65654e-06	9.80504e-05	40	Q8R574	Prpsap2	Phosphoribosyl pyrophosphate synthase-associated protein 2	KPRB_MOUSE	11	26.1897	1.2619	HOM	WT
Q9QX15	Q9QX15	-0.387141	0.387141	2.6976e-06	9.91368e-05	40	Q9QX15	Clca3a1	Calcium-activated chloride channel regulator 3A-1	CA3A1_MOUSE	23	-23.5357	0.764643	HOM	WT
O70251	O70251	0.390136	0.390136	2.7623e-06	0.000101079	40	O70251	Eef1b	Elongation factor 1-beta	EF1B_MOUSE	14	31.0517	1.31052	HOM	WT
P56812	P56812	0.37	0.37	3.13405e-06	0.000110634	40	P56812	Pdcd5	Programmed cell death protein 5	PDCD5_MOUSE	7	29.2353	1.29235	HOM	WT
Q8C159	Q8C159	0.345998	0.345998	3.48968e-06	0.000119012	40	Q8C159	Ttc22	Tetratricopeptide repeat protein 22	TTC22_MOUSE	1	27.103	1.27103	HOM	WT
Q64433	Q64433	0.521085	0.521085	3.63449e-06	0.00012232	40	Q64433	Hspe1	10 kDa heat shock protein, mitochondrial	CH10_MOUSE	8	43.5034	1.43503	HOM	WT
Q8BU04	Q8BU04	0.325773	0.325773	3.97875e-06	0.000129312	40	Q8BU04	Ubr7	Putative E3 ubiquitin-protein ligase UBR7	UBR7_MOUSE	5	25.3336	1.25334	HOM	WT
Q3TYX3	Q3TYX3	0.34617	0.34617	4.46692e-06	0.000139335	40	Q3TYX3	Smyd5	Histone-lysine N-trimethyltransferase SMYD5	SMYD5_MOUSE	3	27.1181	1.27118	HOM	WT
P29268	P29268	-0.900556	0.900556	4.49346e-06	0.000139993	40	P29268	Ccn2	CCN family member 2	CCN2_MOUSE	3	-46.432	0.53568	HOM	WT
P63254	P63254	0.480506	0.480506	6.88766e-06	0.000193596	40	P63254	Crip1	Cysteine-rich protein 1	CRIP1_MOUSE	5	39.5232	1.39523	HOM	WT
P10922	P10922	-0.356034	0.356034	7.67051e-06	0.000210964	40	P10922	H1-0	Histone H1.0	H10_MOUSE	9	-21.8691	0.781309	HOM	WT
O35887	O35887	0.429279	0.429279	7.87331e-06	0.000214695	40	O35887	Calu	Calumenin	CALU_MOUSE	25	34.656	1.34656	HOM	WT
P52840	P52840	-1.04138	1.04138	8.48309e-06	0.000228641	40	P52840	Sult1a1	Sulfotransferase 1A1	ST1A1_MOUSE	13	-51.4137	0.485863	HOM	WT
Q05186	Q05186	0.485278	0.485278	9.12903e-06	0.000240229	40	Q05186	Rcn1	Reticulocalbin-1	RCN1_MOUSE	20	39.9855	1.39986	HOM	WT
Q6PGH2	Q6PGH2	0.545482	0.545482	1.12162e-05	0.000280438	40	Q6PGH2	Jpt2	Jupiter microtubule associated homolog 2	JUPI2_MOUSE	8	45.9507	1.45951	HOM	WT
Q9CQ71	Q9CQ71	0.498023	0.498023	1.19981e-05	0.00029651	40	Q9CQ71	Rpa3	Replication protein A 14 kDa subunit	RFA3_MOUSE	5	41.2277	1.41228	HOM	WT
P56212	P56212	0.364256	0.364256	1.25195e-05	0.000304395	40	P56212	Arpp19	cAMP-regulated phosphoprotein 19	ARP19_MOUSE	6	28.7217	1.28722	HOM	WT
Q9D1K2	Q9D1K2	0.382787	0.382787	1.28716e-05	0.000309434	40	Q9D1K2	Atp6v1f	V-type proton ATPase subunit F	VATF_MOUSE	4	30.3858	1.30386	HOM	WT
P50172	P50172	-0.758908	0.758908	1.44822e-05	0.00033184	40	P50172	Hsd11b1	11-beta-hydroxysteroid dehydrogenase 1	DHI1_MOUSE	12	-40.9056	0.590944	HOM	WT
Q9D826	Q9D826	-1.55784	1.55784	1.50834e-05	0.000342937	10	Q9D826	Pipox	Peroxisomal sarcosine oxidase	SOX_MOUSE	5	-66.0341	0.339659	HOM	WT
O35685	O35685	0.359623	0.359623	2.02285e-05	0.00042543	40	O35685	Nudc	Nuclear migration protein nudC	NUDC_MOUSE	23	28.3091	1.28309	HOM	WT
P60521	P60521	0.503586	0.503586	2.04257e-05	0.000427844	40	P60521	Gabarapl2	Gamma-aminobutyric acid receptor-associated protein-like 2	GBRL2_MOUSE	5	41.7733	1.41773	HOM	WT
Q810U5;Q810U5-3	Q810U5;Q810U5-3	0.619381	0.619381	2.04836e-05	0.000428048	40	Q810U5;Q810U5-3	Ccdc50	Coiled-coil domain-containing protein 50;Isoform 3 of Coiled-coil domain-containing protein 50	CCD50_MOUSE	9	53.6216	1.53622	HOM	WT
Q9DCD6	Q9DCD6	0.348169	0.348169	2.17571e-05	0.000444846	40	Q9DCD6	Gabarap	Gamma-aminobutyric acid receptor-associated protein	GBRAP_MOUSE	3	27.2944	1.27294	HOM	WT
O88271	O88271	0.468664	0.468664	2.50288e-05	0.000487533	40	O88271	Cfdp1	Craniofacial development protein 1	CFDP1_MOUSE	11	38.3827	1.38383	HOM	WT
Q8VC65	Q8VC65	-0.345279	0.345279	2.5114e-05	0.000488121	40	Q8VC65	Nrm	Nurim	NRM_MOUSE	2	-21.2844	0.787156	HOM	WT
Q6P8I4	Q6P8I4	0.344742	0.344742	2.79985e-05	0.000529302	40	Q6P8I4	Pcnp	PEST proteolytic signal-containing nuclear protein	PCNP_MOUSE	8	26.9924	1.26992	HOM	WT
Q8BH97	Q8BH97	0.527832	0.527832	3.55415e-05	0.000624369	40	Q8BH97	Rcn3	Reticulocalbin-3	RCN3_MOUSE	14	44.1761	1.44176	HOM	WT
Q80WJ7	Q80WJ7	-0.331916	0.331916	3.58188e-05	0.000627945	40	Q80WJ7	Mtdh	Protein LYRIC	LYRIC_MOUSE	28	-20.5519	0.794481	HOM	WT
Q8CJ53;Q8CJ53-2	Q8CJ53;Q8CJ53-2	0.3697	0.3697	3.92452e-05	0.000669776	40	Q8CJ53;Q8CJ53-2	Trip10	Cdc42-interacting protein 4;Isoform 2 of Cdc42-interacting protein 4	CIP4_MOUSE	25	29.2084	1.29208	HOM	WT
Q9QY76	Q9QY76	0.34934	0.34934	4.02444e-05	0.000677217	40	Q9QY76	Vapb	Vesicle-associated membrane protein-associated protein B	VAPB_MOUSE	12	27.3978	1.27398	HOM	WT
P34022	P34022	0.366741	0.366741	4.43366e-05	0.000724591	40	P34022	Ranbp1	Ran-specific GTPase-activating protein	RANG_MOUSE	7	28.9437	1.28944	HOM	WT
P70349	P70349	0.336088	0.336088	4.46051e-05	0.000726259	40	P70349	Hint1	Adenosine 5'-monophosphoramidase HINT1	HINT1_MOUSE	9	26.2329	1.26233	HOM	WT
P37913	P37913	0.378355	0.378355	4.46836e-05	0.000726584	40	P37913	Lig1	DNA ligase 1	DNLI1_MOUSE	25	29.9859	1.29986	HOM	WT
P61971	P61971	0.3788	0.3788	5.04608e-05	0.000791832	40	P61971	Nutf2	Nuclear transport factor 2	NTF2_MOUSE	4	30.026	1.30026	HOM	WT
Q6PDH0	Q6PDH0	0.424852	0.424852	5.04042e-05	0.000791832	40	Q6PDH0	Phldb1	Pleckstrin homology-like domain family B member 1	PHLB1_MOUSE	36	34.2435	1.34243	HOM	WT
Q9CQ86	Q9CQ86	0.511732	0.511732	5.197e-05	0.000809062	40	Q9CQ86	Mien1	Migration and invasion enhancer 1	MIEN1_MOUSE	3	42.5761	1.42576	HOM	WT
P60840;P60840-2	P60840;P60840-2	0.496633	0.496633	5.22808e-05	0.000812911	40	P60840;P60840-2	Ensa	Alpha-endosulfine;Isoform 2 of Alpha-endosulfine	ENSA_MOUSE	5	41.0917	1.41092	HOM	WT
P70296	P70296	0.465584	0.465584	5.26593e-05	0.000817306	40	P70296	Pebp1	Phosphatidylethanolamine-binding protein 1	PEBP1_MOUSE	12	38.0876	1.38088	HOM	WT
P62897	P62897	0.415377	0.415377	5.98198e-05	0.000903763	40	P62897	Cycs	Cytochrome c, somatic	CYC_MOUSE	12	33.3647	1.33365	HOM	WT
Q78RX3	Q78RX3	0.495794	0.495794	6.02059e-05	0.000907452	38	Q78RX3	Smim12	Small integral membrane protein 12	SIM12_MOUSE	3	41.0097	1.4101	HOM	WT
Q8K2I4	Q8K2I4	-0.372176	0.372176	6.18234e-05	0.000926917	40	Q8K2I4	Manba	Beta-mannosidase	MANBA_MOUSE	13	-22.7384	0.772616	HOM	WT
Q6ZWM4	Q6ZWM4	0.359945	0.359945	6.27925e-05	0.000937051	40	Q6ZWM4	Lsm8	U6 snRNA-associated Sm-like protein LSm8	LSM8_MOUSE	7	28.3377	1.28338	HOM	WT
Q9D8Y0	Q9D8Y0	0.42969	0.42969	6.7054e-05	0.000977826	40	Q9D8Y0	Efhd2	EF-hand domain-containing protein D2	EFHD2_MOUSE	14	34.6944	1.34694	HOM	WT
O35744	O35744	-1.08474	1.08474	6.99959e-05	0.00101233	40	O35744	Chil3	Chitinase-like protein 3	CHIL3_MOUSE	16	-52.8524	0.471476	HOM	WT
Q9D0T2	Q9D0T2	0.358528	0.358528	7.22415e-05	0.00103344	40	Q9D0T2	Dusp12	Dual specificity protein phosphatase 12	DUS12_MOUSE	5	28.2117	1.28212	HOM	WT
Q62393-2;Q62393-3	Q62393-2;Q62393-3	0.505893	0.505893	7.36617e-05	0.00104574	40	Q62393-2;Q62393-3	Tpd52	Isoform 2 of Tumor protein D52;Isoform 3 of Tumor protein D52	TPD52_MOUSE	10	42.0002	1.42	HOM	WT
G5E8V9	G5E8V9	0.387617	0.387617	7.80415e-05	0.00108604	40	G5E8V9	Arfip1	Arfaptin-1	ARFP1_MOUSE	18	30.8231	1.30823	HOM	WT
Q8K0F1	Q8K0F1	-0.865504	0.865504	7.95234e-05	0.001101	40	Q8K0F1	Tbc1d23	TBC1 domain family member 23	TBC23_MOUSE	8	-45.1145	0.548855	HOM	WT
Q9CQ91	Q9CQ91	0.506528	0.506528	8.13311e-05	0.00111955	40	Q9CQ91	Ndufa3	NADH dehydrogenase [ubiquinone] 1 alpha subcomplex subunit 3	NDUA3_MOUSE	4	42.0627	1.42063	HOM	WT
Q9EP52	Q9EP52	0.749958	0.749958	8.39767e-05	0.00114436	40	Q9EP52	Twsg1	Twisted gastrulation protein homolog 1	TWSG1_MOUSE	1	68.1744	1.68174	HOM	WT
Q497H0;Q497H0-2	Q497H0;Q497H0-2	0.741575	0.741575	8.48527e-05	0.001152	40	Q497H0;Q497H0-2	Zfand3	AN1-type zinc finger protein 3;Isoform 2 of AN1-type zinc finger protein 3	ZFAN3_MOUSE	1	67.2	1.672	HOM	WT
Q9R0C0;Q9R0C0-2	Q9R0C0;Q9R0C0-2	0.34826	0.34826	8.57879e-05	0.00115671	40	Q9R0C0;Q9R0C0-2	Bloc1s6	Biogenesis of lysosome-related organelles complex 1 subunit 6;Isoform 2 of Biogenesis of lysosome-related organelles complex 1 subunit 6	BL1S6_MOUSE	1	27.3024	1.27302	HOM	WT
Q5SSW2	Q5SSW2	-0.331539	0.331539	8.99354e-05	0.00119376	40	Q5SSW2	Psme4	Proteasome activator complex subunit 4	PSME4_MOUSE	20	-20.5311	0.794689	HOM	WT
Q9WV54	Q9WV54	-0.353657	0.353657	9.21621e-05	0.001217	40	Q9WV54	Asah1	Acid ceramidase	ASAH1_MOUSE	17	-21.7402	0.782598	HOM	WT
Q9Z2F7	Q9Z2F7	0.743753	0.743753	9.27334e-05	0.00122139	40	Q9Z2F7	Bnip3l	BCL2/adenovirus E1B 19 kDa protein-interacting protein 3-like	BNI3L_MOUSE	1	67.4527	1.67453	HOM	WT
Q9WV68	Q9WV68	0.524382	0.524382	9.75234e-05	0.00126238	40	Q9WV68	Decr2	Peroxisomal 2,4-dienoyl-CoA reductase [(3E)-enoyl-CoA-producing]	DECR2_MOUSE	6	43.8317	1.43832	HOM	WT
Q9D110	Q9D110	-0.430668	0.430668	9.76611e-05	0.00126352	40	Q9D110	Mthfs	5-formyltetrahydrofolate cyclo-ligase	MTHFS_MOUSE	7	-25.8082	0.741918	HOM	WT
Q5S248	Q5S248	-2.82057	2.82057	0.000119433	0.00147151	10	Q5S248	Tmprss11e	Transmembrane protease serine 11E	TM11E_MOUSE	3	-85.8446	0.141554	HOM	WT
P16045	P16045	0.640174	0.640174	0.000128129	0.00155102	40	P16045	Lgals1	Galectin-1	LEG1_MOUSE	9	55.8517	1.55852	HOM	WT
Q8VCP8	Q8VCP8	0.412408	0.412408	0.000130767	0.00157442	40	Q8VCP8	Ak6	Adenylate kinase isoenzyme 6	KAD6_MOUSE	3	33.0905	1.3309	HOM	WT
Q9CPQ3	Q9CPQ3	0.432613	0.432613	0.000130802	0.00157442	40	Q9CPQ3	Tomm22	Mitochondrial import receptor subunit TOM22 homolog	TOM22_MOUSE	5	34.9675	1.34968	HOM	WT
Q9CR16	Q9CR16	0.412898	0.412898	0.00013733	0.00162697	40	Q9CR16	Ppid	Peptidyl-prolyl cis-trans isomerase D	PPID_MOUSE	25	33.1357	1.33136	HOM	WT
E1U8D0	E1U8D0	0.362798	0.362798	0.000138131	0.00163494	40	E1U8D0	Mtcl2	Microtubule cross-linking factor 2	MTCL2_MOUSE	15	28.5918	1.28592	HOM	WT
Q99MQ3	Q99MQ3	-0.507319	0.507319	0.000148738	0.00171937	40	Q99MQ3	Pink1	Serine/threonine-protein kinase PINK1, mitochondrial	PINK1_MOUSE	1	-29.6472	0.703528	HOM	WT
Q9DAI2	Q9DAI2	0.441265	0.441265	0.000149392	0.00172435	38	Q9DAI2	Ift22	Intraflagellar transport protein 22 homolog	IFT22_MOUSE	5	35.7794	1.35779	HOM	WT
E9Q6C8-2	E9Q6C8-2	0.381799	0.381799	0.000159793	0.00179656	34	E9Q6C8-2	Xkr6	Isoform 2 of XK-related protein 6	XKR6_MOUSE	1	30.2966	1.30297	HOM	WT
Q9D967	Q9D967	0.45128	0.45128	0.000166246	0.00184317	40	Q9D967	Mdp1	Magnesium-dependent phosphatase 1	MGDP1_MOUSE	5	36.7253	1.36725	HOM	WT
P06837	P06837	1.3264	1.3264	0.000168558	0.00185996	22	P06837	Gap43	Neuromodulin	NEUM_MOUSE	12	150.777	2.50777	HOM	WT
Q9ERB0	Q9ERB0	0.329363	0.329363	0.000180306	0.00194511	40	Q9ERB0	Snap29	Synaptosomal-associated protein 29	SNP29_MOUSE	13	25.6458	1.25646	HOM	WT
Q8R4Y4;Q8R4Y4-2	Q8R4Y4;Q8R4Y4-2	0.370385	0.370385	0.000199201	0.00208051	40	Q8R4Y4;Q8R4Y4-2	Stab1	Stabilin-1;Isoform 2 of Stabilin-1	STAB1_MOUSE	32	29.2698	1.2927	HOM	WT
P84102	P84102	0.3878	0.3878	0.000201447	0.00209882	40	P84102	Serf2	Small EDRK-rich factor 2	SERF2_MOUSE	4	30.8397	1.3084	HOM	WT
P0DN89	P0DN89	0.881841	0.881841	0.000202347	0.00210563	39	P0DN89	Tmem254	Transmembrane protein 254	TM254_MOUSE	2	84.2725	1.84272	HOM	WT
O70458;O70458-2	O70458;O70458-2	0.324962	0.324962	0.000203317	0.0021091	39	O70458;O70458-2	Osmr	Oncostatin-M-specific receptor subunit beta;Isoform 2 of Oncostatin-M-specific receptor subunit beta	OSMR_MOUSE	6	25.2632	1.25263	HOM	WT
O89086	O89086	-0.39057	0.39057	0.000220637	0.00222446	40	O89086	Rbm3	RNA-binding protein 3	RBM3_MOUSE	9	-23.7172	0.762828	HOM	WT
P56391	P56391	0.526895	0.526895	0.00022581	0.00226377	40	P56391	Cox6b1	Cytochrome c oxidase subunit 6B1	CX6B1_MOUSE	9	44.0825	1.44082	HOM	WT
Q7TSS2;Q7TSS2-2	Q7TSS2;Q7TSS2-2	0.446309	0.446309	0.000230725	0.00230167	39	Q7TSS2;Q7TSS2-2	Ube2q1	Ubiquitin-conjugating enzyme E2 Q1;Isoform 2 of Ubiquitin-conjugating enzyme E2 Q1	UB2Q1_MOUSE	2	36.255	1.36255	HOM	WT
Q62313	Q62313	0.435338	0.435338	0.000231461	0.00230631	40	Q62313	Tgoln1	Trans-Golgi network integral membrane protein 1	TGON1_MOUSE	4	35.2228	1.35223	HOM	WT
Q8BLH7	Q8BLH7	0.348021	0.348021	0.000236088	0.00233591	40	Q8BLH7	Hirip3	HIRA-interacting protein 3	HIRP3_MOUSE	6	27.2814	1.27281	HOM	WT
Q9QUN3	Q9QUN3	0.396483	0.396483	0.000238001	0.0023477	24	Q9QUN3	Blnk	B-cell linker protein	BLNK_MOUSE	4	31.6295	1.3163	HOM	WT
Q8WTY4	Q8WTY4	0.512396	0.512396	0.000253051	0.00245669	40	Q8WTY4	Ciapin1	Anamorsin	CPIN1_MOUSE	11	42.6417	1.42642	HOM	WT
Q64152-2	Q64152-2	1.01908	1.01908	0.000252695	0.00245669	40	Q64152-2	Btf3	Isoform 2 of Transcription factor BTF3	BTF3_MOUSE	2	102.663	2.02663	HOM	WT
Q9R1K9	Q9R1K9	0.367043	0.367043	0.000269929	0.00257622	40	Q9R1K9	Cetn2	Centrin-2	CETN2_MOUSE	6	28.9707	1.28971	HOM	WT
P62311	P62311	0.420608	0.420608	0.000274384	0.00260652	40	P62311	Lsm3	U6 snRNA-associated Sm-like protein LSm3	LSM3_MOUSE	3	33.8492	1.33849	HOM	WT
Q6P9P6	Q6P9P6	0.467759	0.467759	0.000293472	0.00272268	40	Q6P9P6	Kif11	Kinesin-like protein KIF11	KIF11_MOUSE	14	38.296	1.38296	HOM	WT
O54788	O54788	1.10678	1.10678	0.000295751	0.00273886	21	O54788	Dffb	DNA fragmentation factor subunit beta	DFFB_MOUSE	6	115.364	2.15364	HOM	WT
Q91WK5	Q91WK5	0.373726	0.373726	0.000297291	0.00274814	32	Q91WK5	Gcsh	Glycine cleavage system H protein, mitochondrial	GCSH_MOUSE	2	29.5695	1.29569	HOM	WT
Q61147	Q61147	-0.628067	0.628067	0.000302742	0.0027852	40	Q61147	Cp	Ceruloplasmin	CERU_MOUSE	58	-35.2957	0.647043	HOM	WT
Q6P9Q4	Q6P9Q4	0.438965	0.438965	0.000321248	0.0029076	40	Q6P9Q4	Fhod1	FH1/FH2 domain-containing protein 1	FHOD1_MOUSE	34	35.5632	1.35563	HOM	WT
Q78T54	Q78T54	0.418167	0.418167	0.000338891	0.00302236	40	Q78T54	Vma21	Vacuolar ATPase assembly integral membrane protein Vma21	VMA21_MOUSE	2	33.6229	1.33623	HOM	WT
Q8BWD8	Q8BWD8	-0.417485	0.417485	0.000364735	0.00319121	38	Q8BWD8	Cdk19	Cyclin-dependent kinase 19	CDK19_MOUSE	3	-25.1271	0.748729	HOM	WT
Q9CQ00	Q9CQ00	0.424718	0.424718	0.000372989	0.0032373	40	Q9CQ00	Dmac1	Distal membrane-arm assembly complex protein 1	DMAC1_MOUSE	1	34.231	1.34231	HOM	WT
P07309	P07309	0.720445	0.720445	0.000379296	0.0032757	40	P07309	Ttr	Transthyretin	TTHY_MOUSE	7	64.769	1.64769	HOM	WT
Q8K3J1	Q8K3J1	0.382203	0.382203	0.000389713	0.00334279	40	Q8K3J1	Ndufs8	NADH dehydrogenase [ubiquinone] iron-sulfur protein 8, mitochondrial	NDUS8_MOUSE	7	30.333	1.30333	HOM	WT
Q9CQS3	Q9CQS3	-0.392618	0.392618	0.000405004	0.00342793	21	Q9CQS3	Fibin	Fin bud initiation factor homolog	FIBIN_MOUSE	2	-23.8254	0.761746	HOM	WT
P31786	P31786	0.651116	0.651116	0.000409777	0.00345681	40	P31786	Dbi	Acyl-CoA-binding protein	ACBP_MOUSE	3	57.0382	1.57038	HOM	WT
Q99LZ3	Q99LZ3	0.51517	0.51517	0.000417281	0.00350171	40	Q99LZ3	Gins4	DNA replication complex GINS protein SLD5	SLD5_MOUSE	4	42.9162	1.42916	HOM	WT
P20152	P20152	0.474192	0.474192	0.000426007	0.00354972	40	P20152	Vim	Vimentin	VIME_MOUSE	58	38.914	1.38914	HOM	WT
Q8VEH5	Q8VEH5	-0.333323	0.333323	0.000427523	0.00355484	40	Q8VEH5	Epm2aip1	EPM2A-interacting protein 1	EPMIP_MOUSE	16	-20.6294	0.793706	HOM	WT
Q9D1C8	Q9D1C8	0.326732	0.326732	0.000455916	0.00372298	40	Q9D1C8	Vps28	Vacuolar protein sorting-associated protein 28 homolog	VPS28_MOUSE	9	25.4169	1.25417	HOM	WT
A3KFX0	A3KFX0	0.68313	0.68313	0.00048839	0.00389662	34	A3KFX0	Nt5c1a	Cytosolic 5'-nucleotidase 1A	5NT1A_MOUSE	8	60.5619	1.60562	HOM	WT
Q9R1T4;Q9R1T4-2;Q9R1T4-3	Q9R1T4;Q9R1T4-2;Q9R1T4-3	-0.398275	0.398275	0.000504557	0.00397743	40	Q9R1T4;Q9R1T4-2;Q9R1T4-3	Septin6	Septin-6;Isoform I of Septin-6;Isoform V of Septin-6	SEPT6_MOUSE	3	-24.1235	0.758765	HOM	WT
Q9QZL0	Q9QZL0	0.430839	0.430839	0.000509405	0.00400787	40	Q9QZL0	Ripk3	Receptor-interacting serine/threonine-protein kinase 3	RIPK3_MOUSE	13	34.8018	1.34802	HOM	WT
Q91YL7;Q91YL7-2	Q91YL7;Q91YL7-2	-1.18526	1.18526	0.000516198	0.00403894	36	Q91YL7;Q91YL7-2	Cwh43	PGAP2-interacting protein;Isoform 2 of PGAP2-interacting protein	PG2IP_MOUSE	14	-56.0254	0.439746	HOM	WT
P63013;P63013-2	P63013;P63013-2	0.667721	0.667721	0.000523534	0.0040748	37	P63013;P63013-2	Prrx1	Paired mesoderm homeobox protein 1;Isoform 2 of Paired mesoderm homeobox protein 1	PRRX1_MOUSE	7	58.8562	1.58856	HOM	WT
Q8BIK4;Q8BIK4-2	Q8BIK4;Q8BIK4-2	-0.55955	0.55955	0.000524634	0.00407751	40	Q8BIK4;Q8BIK4-2	Dock9	Dedicator of cytokinesis protein 9;Isoform 2 of Dedicator of cytokinesis protein 9	DOCK9_MOUSE	41	-32.1486	0.678514	HOM	WT
Q9ERG0	Q9ERG0	0.441888	0.441888	0.000525565	0.00407883	40	Q9ERG0	Lima1	LIM domain and actin-binding protein 1	LIMA1_MOUSE	40	35.8381	1.35838	HOM	WT
Q9CQX2	Q9CQX2	0.742787	0.742787	0.000536252	0.00413514	40	Q9CQX2	Cyb5b	Cytochrome b5 type B	CYB5B_MOUSE	7	67.3405	1.67341	HOM	WT
Q8VI93	Q8VI93	-0.474209	0.474209	0.000536819	0.00413827	32	Q8VI93	Oas3	2'-5'-oligoadenylate synthase 3	OAS3_MOUSE	13	-28.0139	0.719861	HOM	WT
Q9Z262	Q9Z262	-0.952787	0.952787	0.000539348	0.00415038	28	Q9Z262	Cldn6	Claudin-6	CLD6_MOUSE	1	-48.3366	0.516634	HOM	WT
Q7TPE5	Q7TPE5	0.334583	0.334583	0.000545675	0.00418634	40	Q7TPE5	Slc7a6os	Probable RNA polymerase II nuclear localization protein SLC7A6OS	S7A6O_MOUSE	6	26.1013	1.26101	HOM	WT
Q9CRA9;Q9CRA9-2	Q9CRA9;Q9CRA9-2	0.787108	0.787108	0.000586906	0.00440102	18	Q9CRA9;Q9CRA9-2	Fgfr1op2	FGFR1 oncogene partner 2 homolog;Isoform 2 of FGFR1 oncogene partner 2 homolog	FGOP2_MOUSE	2	72.5612	1.72561	HOM	WT
P10639	P10639	0.542612	0.542612	0.000592054	0.00442924	40	P10639	Txn	Thioredoxin	THIO_MOUSE	7	45.6607	1.45661	HOM	WT
P09242	P09242	-0.585474	0.585474	0.00060782	0.00449378	34	P09242	Alpl	Alkaline phosphatase, tissue-nonspecific isozyme	PPBT_MOUSE	15	-33.357	0.66643	HOM	WT
Q9D3D9	Q9D3D9	0.492775	0.492775	0.000694346	0.00490607	40	Q9D3D9	Atp5f1d	ATP synthase subunit delta, mitochondrial	ATPD_MOUSE	2	40.7149	1.40715	HOM	WT
P07214	P07214	0.405724	0.405724	0.000702658	0.00494704	40	P07214	Sparc	SPARC	SPRC_MOUSE	8	32.4753	1.32475	HOM	WT
Q9CQA6	Q9CQA6	0.450668	0.450668	0.000709791	0.00498385	37	Q9CQA6	Chchd1	Small ribosomal subunit protein mS37	CHCH1_MOUSE	1	36.6673	1.36667	HOM	WT
Q9ET26	Q9ET26	0.345976	0.345976	0.000735631	0.00508403	40	Q9ET26	Rnf114	E3 ubiquitin-protein ligase RNF114	RN114_MOUSE	6	27.101	1.27101	HOM	WT
Q6Y685;Q6Y685-2	Q6Y685;Q6Y685-2	0.363698	0.363698	0.000736989	0.00508929	40	Q6Y685;Q6Y685-2	Tacc1	Transforming acidic coiled-coil-containing protein 1;Isoform 2 of Transforming acidic coiled-coil-containing protein 1	TACC1_MOUSE	7	28.672	1.28672	HOM	WT
Q69Z99	Q69Z99	-0.328744	0.328744	0.000744481	0.00512028	40	Q69Z99	Znf512	Zinc finger protein 512	ZN512_MOUSE	20	-20.3771	0.796229	HOM	WT
Q8VC85	Q8VC85	0.469529	0.469529	0.000788648	0.00532525	40	Q8VC85	Lsm1	U6 snRNA-associated Sm-like protein LSm1	LSM1_MOUSE	2	38.4658	1.38466	HOM	WT
Q07797	Q07797	-0.408125	0.408125	0.000797611	0.00536562	40	Q07797	Lgals3bp	Galectin-3-binding protein	LG3BP_MOUSE	15	-24.6398	0.753602	HOM	WT
Q9JJ11;Q9JJ11-2	Q9JJ11;Q9JJ11-2	0.534158	0.534158	0.000832872	0.00551831	34	Q9JJ11;Q9JJ11-2	Tacc3	Transforming acidic coiled-coil-containing protein 3;Isoform 2 of Transforming acidic coiled-coil-containing protein 3	TACC3_MOUSE	2	44.8097	1.4481	HOM	WT
Q3UDF0-2	Q3UDF0-2	-0.55941	0.55941	0.000852268	0.0056025	38	Q3UDF0-2	Slc2a6	Isoform 2 of Solute carrier family 2, facilitated glucose transporter member 6	GTR6_MOUSE	4	-32.142	0.67858	HOM	WT
O89020;O89020-3	O89020;O89020-3	0.653949	0.653949	0.000853477	0.00560692	40	O89020;O89020-3	Afm	Afamin;Isoform 3 of Afamin	AFAM_MOUSE	11	57.3469	1.57347	HOM	WT
Q8K3G9	Q8K3G9	-0.374065	0.374065	0.000881004	0.00572955	40	Q8K3G9	Appl2	DCC-interacting protein 13-beta	DP13B_MOUSE	30	-22.8394	0.771606	HOM	WT
P46718	P46718	0.393188	0.393188	0.000886186	0.00575301	40	P46718	Pdcd2	Programmed cell death protein 2	PDCD2_MOUSE	4	31.3293	1.31329	HOM	WT
P62627	P62627	0.378013	0.378013	0.000886413	0.00575303	40	P62627	Dynlrb1	Dynein light chain roadblock-type 1	DLRB1_MOUSE	5	29.9551	1.29955	HOM	WT
E9PVX6	E9PVX6	0.35708	0.35708	0.0009208	0.0058969	40	E9PVX6	Mki67	Proliferation marker protein Ki-67	KI67_MOUSE	78	28.0831	1.28083	HOM	WT
Q9WV98	Q9WV98	0.659561	0.659561	0.000949426	0.0060277	19	Q9WV98	Timm9	Mitochondrial import inner membrane translocase subunit Tim9	TIM9_MOUSE	2	57.9601	1.5796	HOM	WT
Q9CPU0	Q9CPU0	0.352236	0.352236	0.000955747	0.00604957	40	Q9CPU0	Glo1	Lactoylglutathione lyase	LGUL_MOUSE	11	27.6538	1.27654	HOM	WT
Q9JM51	Q9JM51	-0.659088	0.659088	0.000971815	0.00611792	40	Q9JM51	Ptges	Prostaglandin E synthase	PTGES_MOUSE	4	-36.6721	0.633279	HOM	WT
Q9D7J4	Q9D7J4	0.400458	0.400458	0.000978786	0.00615423	40	Q9D7J4	Cox20	Cytochrome c oxidase assembly protein COX20, mitochondrial	COX20_MOUSE	4	31.9927	1.31993	HOM	WT
P49935	P49935	-0.322647	0.322647	0.00103522	0.00638473	40	P49935	Ctsh	Pro-cathepsin H	CATH_MOUSE	11	-20.0399	0.799601	HOM	WT
P28843	P28843	0.751346	0.751346	0.00106552	0.00651072	40	P28843	Dpp4	Dipeptidyl peptidase 4	DPP4_MOUSE	18	68.3362	1.68336	HOM	WT
Q8CIF4	Q8CIF4	0.365474	0.365474	0.00106947	0.00652704	40	Q8CIF4	Btd	Biotinidase	BTD_MOUSE	4	28.8304	1.2883	HOM	WT
O88843	O88843	0.542635	0.542635	0.0011204	0.00675728	31	O88843	Cradd	Death domain-containing protein CRADD	CRADD_MOUSE	1	45.663	1.45663	HOM	WT
P08228	P08228	0.920245	0.920245	0.00113689	0.00683578	40	P08228	Sod1	Superoxide dismutase [Cu-Zn]	SODC_MOUSE	6	89.2437	1.89244	HOM	WT
Q06890	Q06890	-0.604175	0.604175	0.00115157	0.00688683	40	Q06890	Clu	Clusterin	CLUS_MOUSE	24	-34.2152	0.657848	HOM	WT
O70400	O70400	0.361654	0.361654	0.00115431	0.00689354	40	O70400	Pdlim1	PDZ and LIM domain protein 1	PDLI1_MOUSE	22	28.4898	1.2849	HOM	WT
Q9Z320	Q9Z320	0.549038	0.549038	0.00116759	0.00695656	11	Q9Z320	Krt27	Keratin, type I cytoskeletal 27	K1C27_MOUSE	9	46.311	1.46311	HOM	WT
Q9DCL2	Q9DCL2	0.39921	0.39921	0.00119506	0.00707903	40	Q9DCL2	Ciao2a	Cytosolic iron-sulfur assembly component 2A	CIA2A_MOUSE	3	31.8786	1.31879	HOM	WT
Q9JMC3	Q9JMC3	0.327727	0.327727	0.0012043	0.0071058	37	Q9JMC3	Dnaja4	DnaJ homolog subfamily A member 4	DNJA4_MOUSE	7	25.5034	1.25503	HOM	WT
Q02819	Q02819	0.384729	0.384729	0.00120735	0.00712039	40	Q02819	Nucb1	Nucleobindin-1	NUCB1_MOUSE	17	30.5615	1.30561	HOM	WT
P54227	P54227	0.50994	0.50994	0.00121109	0.00713267	40	P54227	Stmn1	Stathmin	STMN1_MOUSE	14	42.3991	1.42399	HOM	WT
P20065-2	P20065-2	0.447254	0.447254	0.00124392	0.00723769	40	P20065-2	Tmsb4x	Isoform Short of Thymosin beta-4	TYB4_MOUSE	8	36.3443	1.36344	HOM	WT
O35609	O35609	0.342871	0.342871	0.00126538	0.00731763	40	O35609	Scamp3	Secretory carrier-associated membrane protein 3	SCAM3_MOUSE	8	26.8278	1.26828	HOM	WT
Q9ER10	Q9ER10	-2.03931	2.03931	0.00129695	0.00745634	27	Q9ER10	Prss22	Brain-specific serine protease 4	BSSP4_MOUSE	4	-75.6719	0.243281	HOM	WT
Q3TVI8	Q3TVI8	0.358711	0.358711	0.00132936	0.00759828	40	Q3TVI8	Pbxip1	Pre-B-cell leukemia transcription factor-interacting protein 1	PBIP1_MOUSE	18	28.2279	1.28228	HOM	WT
Q91W40	Q91W40	-0.418314	0.418314	0.00133715	0.00762917	40	Q91W40	Klc3	Kinesin light chain 3	KLC3_MOUSE	15	-25.1701	0.748299	HOM	WT
Q8K2H4	Q8K2H4	-0.520598	0.520598	0.00140649	0.00788758	31	Q8K2H4	Acap1	Arf-GAP with coiled-coil, ANK repeat and PH domain-containing protein 1	ACAP1_MOUSE	10	-30.2917	0.697083	HOM	WT
P35505	P35505	-0.413661	0.413661	0.00140899	0.00789694	40	P35505	Fah	Fumarylacetoacetase	FAAA_MOUSE	14	-24.9284	0.750716	HOM	WT
Q8VC03	Q8VC03	-0.331534	0.331534	0.00154649	0.00837989	40	Q8VC03	Eml3	Echinoderm microtubule-associated protein-like 3	EMAL3_MOUSE	20	-20.5309	0.794691	HOM	WT
Q61024	Q61024	0.443577	0.443577	0.00157295	0.00847151	40	Q61024	Asns	Asparagine synthetase [glutamine-hydrolyzing]	ASNS_MOUSE	22	35.9972	1.35997	HOM	WT
O89106	O89106	-1.24268	1.24268	0.0015853	0.0085082	31	O89106	Fhit	Bis(5'-adenosyl)-triphosphatase	FHIT_MOUSE	4	-57.7413	0.422587	HOM	WT
O70138	O70138	-0.516205	0.516205	0.00165273	0.00875772	38	O70138	Mmp8	Neutrophil collagenase	MMP8_MOUSE	6	-30.0791	0.699209	HOM	WT
A2AJL3	A2AJL3	-0.565436	0.565436	0.00167439	0.00882499	33	A2AJL3	Fggy	FGGY carbohydrate kinase domain-containing protein	FGGY_MOUSE	6	-32.4249	0.675751	HOM	WT
Q9WUD1	Q9WUD1	0.32605	0.32605	0.00179157	0.00921027	40	Q9WUD1	Stub1	E3 ubiquitin-protein ligase CHIP	CHIP_MOUSE	16	25.3577	1.25358	HOM	WT
Q8K4G5;Q8K4G5-2	Q8K4G5;Q8K4G5-2	-0.340044	0.340044	0.00186551	0.00945998	40	Q8K4G5;Q8K4G5-2	Ablim1	Actin-binding LIM protein 1;Isoform 2 of Actin-binding LIM protein 1	ABLM1_MOUSE	22	-20.9983	0.790017	HOM	WT
Q80SY3	Q80SY3	-1.31421	1.31421	0.0018802	0.00949678	7	Q80SY3	Atp6v0d2	V-type proton ATPase subunit d 2	VA0D2_MOUSE	4	-59.7853	0.402147	HOM	WT
Q64337;Q64337-2	Q64337;Q64337-2	0.439781	0.439781	0.00192595	0.00963466	40	Q64337;Q64337-2	Sqstm1	Sequestosome-1;Isoform 2 of Sequestosome-1	SQSTM_MOUSE	6	35.6398	1.3564	HOM	WT
Q9D7E3	Q9D7E3	-0.542571	0.542571	0.00194994	0.00972992	40	Q9D7E3	Ovca2	Esterase OVCA2	OVCA2_MOUSE	4	-31.3454	0.686546	HOM	WT
Q8VBT6	Q8VBT6	-0.400145	0.400145	0.001952	0.00973098	40	Q8VBT6	Apobr	Apolipoprotein B receptor	APOBR_MOUSE	33	-24.2218	0.757782	HOM	WT
Q9JJ00	Q9JJ00	-0.539616	0.539616	0.00196053	0.00975994	40	Q9JJ00	Plscr1	Phospholipid scramblase 1	PLS1_MOUSE	7	-31.2046	0.687954	HOM	WT
P61514	P61514	0.615401	0.615401	0.00203595	0.0100432	40	P61514	Rpl37a	Large ribosomal subunit protein eL43	RL37A_MOUSE	4	53.1984	1.53198	HOM	WT
Q9CZG9	Q9CZG9	0.428183	0.428183	0.00206813	0.010151	40	Q9CZG9	Pdzd11	PDZ domain-containing protein 11	PDZ11_MOUSE	6	34.5538	1.34554	HOM	WT
P00688	P00688	-1.89126	1.89126	0.00208439	0.0101979	40	P00688	Amy2a5	Pancreatic alpha-amylase 2a5	AM2A5_MOUSE	32	-73.0429	0.269571	HOM	WT
Q99MB1	Q99MB1	0.341396	0.341396	0.00211386	0.0102869	27	Q99MB1	Tlr3	Toll-like receptor 3	TLR3_MOUSE	6	26.6982	1.26698	HOM	WT
Q9CWM4	Q9CWM4	0.575642	0.575642	0.00213721	0.0103629	39	Q9CWM4	Pfdn1	Prefoldin subunit 1	PFD1_MOUSE	3	49.034	1.49034	HOM	WT
P62965	P62965	1.27158	1.27158	0.00214739	0.0103816	32	P62965	Crabp1	Cellular retinoic acid-binding protein 1	RABP1_MOUSE	13	141.426	2.41426	HOM	WT
Q6P6L0;Q6P6L0-3	Q6P6L0;Q6P6L0-3	0.380838	0.380838	0.00216289	0.0104225	40	Q6P6L0;Q6P6L0-3	Filip1l	Filamin A-interacting protein 1-like;Isoform 3 of Filamin A-interacting protein 1-like	FIL1L_MOUSE	32	30.2098	1.3021	HOM	WT
Q9JK92	Q9JK92	0.426745	0.426745	0.00219865	0.0105212	40	Q9JK92	Hspb8	Heat shock protein beta-8	HSPB8_MOUSE	5	34.4197	1.3442	HOM	WT
P55099	P55099	0.45524	0.45524	0.00220043	0.0105241	40	P55099	Tac3	Tachykinin-3	TKNK_MOUSE	1	37.1011	1.37101	HOM	WT
P27661	P27661	-0.491027	0.491027	0.00221138	0.0105527	40	P27661	H2ax	Histone H2AX	H2AX_MOUSE	3	-28.8482	0.711518	HOM	WT
D3Z4I3;Q62176	D3Z4I3;Q62176	0.533804	0.533804	0.00221714	0.0105686	25	D3Z4I3;Q62176	Rbm24;Rbm38	RNA-binding protein 24;RNA-binding protein 38	RBM24_MOUSE;RBM38_MOUSE	1	44.7741	1.44774	HOM	WT
Q9CPU2	Q9CPU2	0.441469	0.441469	0.00223565	0.0106388	37	Q9CPU2	Ndufb2	NADH dehydrogenase [ubiquinone] 1 beta subcomplex subunit 2, mitochondrial	NDUB2_MOUSE	1	35.7986	1.35799	HOM	WT
Q8K3K8	Q8K3K8	0.348066	0.348066	0.00226339	0.010713	40	Q8K3K8	Optn	Optineurin	OPTN_MOUSE	19	27.2853	1.27285	HOM	WT
Q8BIV3	Q8BIV3	-0.354379	0.354379	0.00231309	0.0108703	24	Q8BIV3	Ranbp6	Ran-binding protein 6	RNBP6_MOUSE	2	-21.7794	0.782206	HOM	WT
Q61462	Q61462	-0.447176	0.447176	0.00233345	0.0109353	40	Q61462	Cyba	Cytochrome b-245 light chain	CY24A_MOUSE	6	-26.6523	0.733477	HOM	WT
Q60963	Q60963	-0.660972	0.660972	0.00236012	0.0110219	40	Q60963	Pla2g7	Platelet-activating factor acetylhydrolase	PAFA_MOUSE	14	-36.7548	0.632452	HOM	WT
P48722	P48722	0.436116	0.436116	0.00237503	0.0110754	40	P48722	Hspa4l	Heat shock 70 kDa protein 4L	HS74L_MOUSE	41	35.2957	1.35296	HOM	WT
Q80T21	Q80T21	-0.720272	0.720272	0.00240504	0.0111683	34	Q80T21	Adamtsl4	ADAMTS-like protein 4	ATL4_MOUSE	5	-39.3017	0.606983	HOM	WT
P06330	P06330	0.54534	0.54534	0.00242522	0.0112296	40	P06330	NaN	Ig heavy chain V region AC38 205.12	HVM51_MOUSE	5	45.9365	1.45936	HOM	WT
P01819;P01820	P01819;P01820	0.646787	0.646787	0.00245002	0.0112974	34	P01819;P01820	NaN	Ig heavy chain V region MOPC 141;Ig heavy chain V region PJ14	HVM43_MOUSE;HVM44_MOUSE	1	56.5677	1.56568	HOM	WT
P01660	P01660	1.69138	1.69138	0.00245356	0.0113035	35	P01660	NaN	Ig kappa chain V-III region PC 3741/TEPC 111	KV3A8_MOUSE	1	222.967	3.22967	HOM	WT
Q9D0M5	Q9D0M5	0.449395	0.449395	0.00248687	0.0114117	40	Q9D0M5	Dynll2	Dynein light chain 2, cytoplasmic	DYL2_MOUSE	1	36.5468	1.36547	HOM	WT
O35083	O35083	0.340436	0.340436	0.00251346	0.011509	40	O35083	Agpat1	1-acyl-sn-glycerol-3-phosphate acyltransferase alpha	PLCA_MOUSE	5	26.6139	1.26614	HOM	WT
Q9QYF9	Q9QYF9	0.342636	0.342636	0.00253527	0.011584	40	Q9QYF9	Ndrg3	Protein NDRG3	NDRG3_MOUSE	10	26.8071	1.26807	HOM	WT
Q9Z0H8-2	Q9Z0H8-2	0.328883	0.328883	0.00254926	0.0116334	40	Q9Z0H8-2	Clip2	Isoform 2 of CAP-Gly domain-containing linker protein 2	CLIP2_MOUSE	37	25.6041	1.25604	HOM	WT
Q9CWB7	Q9CWB7	0.359238	0.359238	0.00255692	0.0116642	37	Q9CWB7	NaN	Glutaredoxin-like protein C5orf63 homolog	YD286_MOUSE	1	28.2748	1.28275	HOM	WT
P01753;P01754;P06328	P01753;P01754;P06328	0.612588	0.612588	0.00266722	0.011973	40	P01753;P01754;P06328	;Ighv1-62-3;Ighv1-72	Ig heavy chain V region 186-1;Ig heavy chain V region 1-62-3;Ig heavy chain V region 1-72	HVM09_MOUSE;HVM10_MOUSE;HVM49_MOUSE	2	52.9	1.529	HOM	WT
P12388	P12388	-0.810638	0.810638	0.00270186	0.0120735	39	P12388	Serpinb2	Plasminogen activator inhibitor 2, macrophage	PAI2_MOUSE	15	-42.987	0.57013	HOM	WT
Q9QUJ7;Q9QUJ7-2	Q9QUJ7;Q9QUJ7-2	-0.380504	0.380504	0.00275824	0.0122335	40	Q9QUJ7;Q9QUJ7-2	Acsl4	Long-chain-fatty-acid--CoA ligase 4;Isoform Short of Long-chain-fatty-acid--CoA ligase 4	ACSL4_MOUSE	21	-23.1831	0.768169	HOM	WT
Q8CIZ8	Q8CIZ8	-0.404961	0.404961	0.0027589	0.0122343	40	Q8CIZ8	Vwf	von Willebrand factor	VWF_MOUSE	22	-24.4743	0.755257	HOM	WT
Q9CX53	Q9CX53	0.476622	0.476622	0.00276031	0.0122384	26	Q9CX53	Gemin6	Gem-associated protein 6	GEMI6_MOUSE	2	39.1482	1.39148	HOM	WT
Q9D8I3	Q9D8I3	2.10249	2.10249	0.00281161	0.0123928	28	Q9D8I3	Glod5	Glyoxalase domain-containing protein 5	GLOD5_MOUSE	11	329.449	4.29449	HOM	WT
P00687	P00687	-0.966029	0.966029	0.002917	0.0127171	39	P00687	Amy1	Alpha-amylase 1	AMY1_MOUSE	7	-48.8087	0.511913	HOM	WT
Q8BIW1	Q8BIW1	0.362776	0.362776	0.00294396	0.0128005	40	Q8BIW1	Prune1	Exopolyphosphatase PRUNE1	PRUN1_MOUSE	17	28.5898	1.2859	HOM	WT
P30355	P30355	-0.400582	0.400582	0.00296887	0.0128817	40	P30355	Alox5ap	Arachidonate 5-lipoxygenase-activating protein	AL5AP_MOUSE	3	-24.2447	0.757553	HOM	WT
Q9R257	Q9R257	-0.469519	0.469519	0.00308137	0.0132085	40	Q9R257	Hebp1	Heme-binding protein 1	HEBP1_MOUSE	12	-27.7795	0.722205	HOM	WT
Q61093	Q61093	-0.405015	0.405015	0.00308464	0.0132112	40	Q61093	Cybb	Cytochrome b-245 heavy chain	CY24B_MOUSE	16	-24.4772	0.755228	HOM	WT
Q9EPT5	Q9EPT5	-0.592512	0.592512	0.00309412	0.0132366	40	Q9EPT5	Slco2a1	Solute carrier organic anion transporter family member 2A1	SO2A1_MOUSE	5	-33.6813	0.663187	HOM	WT
Q9CR98	Q9CR98	0.352029	0.352029	0.00312215	0.0133275	40	Q9CR98	Fam136a	Protein FAM136A	F136A_MOUSE	4	27.6354	1.27635	HOM	WT
Q80W21	Q80W21	-0.473878	0.473878	0.00340879	0.0141478	29	Q80W21	Gstm7	Glutathione S-transferase Mu 7	GSTM7_MOUSE	10	-27.9973	0.720027	HOM	WT
O55137	O55137	0.487519	0.487519	0.00344588	0.0142594	40	O55137	Acot1	Acyl-coenzyme A thioesterase 1	ACOT1_MOUSE	16	40.2032	1.40203	HOM	WT
Q91X79	Q91X79	-1.73829	1.73829	0.00346595	0.0143062	26	Q91X79	Cela1	Chymotrypsin-like elastase family member 1	CELA1_MOUSE	10	-70.0276	0.299724	HOM	WT
Q8BJ37	Q8BJ37	0.412774	0.412774	0.00347807	0.0143279	40	Q8BJ37	Tdp1	Tyrosyl-DNA phosphodiesterase 1	TYDP1_MOUSE	9	33.1243	1.33124	HOM	WT
P43024	P43024	0.386745	0.386745	0.00351265	0.0144216	40	P43024	Cox6a1	Cytochrome c oxidase subunit 6A1, mitochondrial	CX6A1_MOUSE	2	30.744	1.30744	HOM	WT
P97450	P97450	0.394764	0.394764	0.00351228	0.0144216	40	P97450	Atp5pf	ATP synthase-coupling factor 6, mitochondrial	ATP5J_MOUSE	4	31.4727	1.31473	HOM	WT
O35409	O35409	-0.527662	0.527662	0.0035572	0.0145521	29	O35409	Folh1	Glutamate carboxypeptidase 2	FOLH1_MOUSE	13	-30.6322	0.693678	HOM	WT
Q61789	Q61789	-1.61734	1.61734	0.00362453	0.0147273	40	Q61789	Lama3	Laminin subunit alpha-3	LAMA3_MOUSE	62	-67.4063	0.325937	HOM	WT
P15066	P15066	0.350502	0.350502	0.00366942	0.0148576	40	P15066	Jund	Transcription factor JunD	JUND_MOUSE	6	27.5004	1.275	HOM	WT
Q9QXF8	Q9QXF8	-1.23608	1.23608	0.00368172	0.0148749	28	Q9QXF8	Gnmt	Glycine N-methyltransferase	GNMT_MOUSE	5	-57.5475	0.424525	HOM	WT
Q9WTP6;Q9WTP6-2	Q9WTP6;Q9WTP6-2	0.407614	0.407614	0.00378172	0.0151279	40	Q9WTP6;Q9WTP6-2	Ak2	Adenylate kinase 2, mitochondrial;Isoform 2 of Adenylate kinase 2, mitochondrial	KAD2_MOUSE	16	32.649	1.32649	HOM	WT
Q9WVJ3	Q9WVJ3	-0.363576	0.363576	0.00384735	0.0153092	40	Q9WVJ3	Cpq	Carboxypeptidase Q	CBPQ_MOUSE	13	-22.2764	0.777236	HOM	WT
Q6GU68	Q6GU68	0.410497	0.410497	0.00388507	0.0154083	40	Q6GU68	Islr	Immunoglobulin superfamily containing leucine-rich repeat protein	ISLR_MOUSE	7	32.9144	1.32914	HOM	WT
Q9CRD4	Q9CRD4	0.660191	0.660191	0.00400322	0.0157288	22	Q9CRD4	Dbndd2	Dysbindin domain-containing protein 2	DBND2_MOUSE	1	58.0292	1.58029	HOM	WT
Q9WVF8	Q9WVF8	1.00716	1.00716	0.0040047	0.0157305	27	Q9WVF8	Tusc2	Tumor suppressor candidate 2	TUSC2_MOUSE	3	100.995	2.00995	HOM	WT
A0A0B4J1G0	A0A0B4J1G0	-0.484266	0.484266	0.00405192	0.0158519	40	A0A0B4J1G0	Fcgr4	Low affinity immunoglobulin gamma Fc region receptor III-A	FCG3A_MOUSE	7	-28.5139	0.714861	HOM	WT
Q91W90	Q91W90	0.401633	0.401633	0.00405468	0.0158603	40	Q91W90	Txndc5	Thioredoxin domain-containing protein 5	TXND5_MOUSE	18	32.1003	1.321	HOM	WT
O88968	O88968	-0.338717	0.338717	0.00422451	0.0162811	40	O88968	Tcn2	Transcobalamin-2	TCO2_MOUSE	7	-20.9256	0.790744	HOM	WT
Q62470;Q62470-2	Q62470;Q62470-2	-0.409171	0.409171	0.00427445	0.016406	40	Q62470;Q62470-2	Itga3	Integrin alpha-3;Isoform 2 of Integrin alpha-3	ITA3_MOUSE	25	-24.6944	0.753056	HOM	WT
Q7TSZ8	Q7TSZ8	-0.368954	0.368954	0.00434664	0.0165765	40	Q7TSZ8	Nacc1	Nucleus accumbens-associated protein 1	NACC1_MOUSE	7	-22.5656	0.774344	HOM	WT
Q9JHJ3	Q9JHJ3	0.3667	0.3667	0.00448186	0.0169272	40	Q9JHJ3	Glmp	Glycosylated lysosomal membrane protein	GLMP_MOUSE	1	28.94	1.2894	HOM	WT
Q66JQ7	Q66JQ7	0.483057	0.483057	0.00448568	0.016935	34	Q66JQ7	Knl1	Kinetochore scaffold 1	KNL1_MOUSE	1	39.7702	1.3977	HOM	WT
Q09PK2	Q09PK2	-0.573957	0.573957	0.00457646	0.0171679	40	Q09PK2	Asprv1	Retroviral-like aspartic protease 1	APRV1_MOUSE	10	-32.8228	0.671772	HOM	WT
Q80VJ3	Q80VJ3	0.357174	0.357174	0.00459553	0.017207	40	Q80VJ3	Dnph1	5-hydroxymethyl-dUMP N-hydrolase	DNPH1_MOUSE	8	28.0915	1.28091	HOM	WT
O35943	O35943	0.474844	0.474844	0.0046113	0.0172464	37	O35943	Fxn	Frataxin, mitochondrial	FRDA_MOUSE	5	38.9768	1.38977	HOM	WT
P07724	P07724	0.424964	0.424964	0.00472682	0.0175094	40	P07724	Alb	Albumin	ALBU_MOUSE	45	34.2539	1.34254	HOM	WT
Q99JF8	Q99JF8	0.441443	0.441443	0.00488093	0.0178514	40	Q99JF8	Psip1	PC4 and SFRS1-interacting protein	PSIP1_MOUSE	24	35.7962	1.35796	HOM	WT
Q8CAA7	Q8CAA7	-0.361743	0.361743	0.00491794	0.0179368	40	Q8CAA7	Pgm2l1	Glucose 1,6-bisphosphate synthase	PGM2L_MOUSE	24	-22.1776	0.778224	HOM	WT
Q10738	Q10738	-1.22993	1.22993	0.00492396	0.0179537	39	Q10738	Mmp7	Matrilysin	MMP7_MOUSE	10	-57.3661	0.426339	HOM	WT
O35143	O35143	0.324902	0.324902	0.00495424	0.0180397	40	O35143	Atp5if1	ATPase inhibitor, mitochondrial	ATIF1_MOUSE	7	25.258	1.25258	HOM	WT
Q9DCD5;Q9DCD5-2	Q9DCD5;Q9DCD5-2	0.444896	0.444896	0.00496539	0.0180713	40	Q9DCD5;Q9DCD5-2	Tjap1	Tight junction-associated protein 1;Isoform 2 of Tight junction-associated protein 1	TJAP1_MOUSE	8	36.1216	1.36122	HOM	WT
P82198	P82198	-0.452479	0.452479	0.00497945	0.0180838	40	P82198	Tgfbi	Transforming growth factor-beta-induced protein ig-h3	BGH3_MOUSE	28	-26.9214	0.730786	HOM	WT
Q9EQK5	Q9EQK5	0.501374	0.501374	0.00505808	0.018272	40	Q9EQK5	Mvp	Major vault protein	MVP_MOUSE	49	41.5562	1.41556	HOM	WT
P97352	P97352	0.342882	0.342882	0.00527709	0.0187677	40	P97352	S100a13	Protein S100-A13	S10AD_MOUSE	6	26.8288	1.26829	HOM	WT
Q8R0Y6	Q8R0Y6	-0.391285	0.391285	0.00533779	0.018933	40	Q8R0Y6	Aldh1l1	Cytosolic 10-formyltetrahydrofolate dehydrogenase	AL1L1_MOUSE	39	-23.755	0.76245	HOM	WT
P97493	P97493	0.459471	0.459471	0.00535529	0.0189667	40	P97493	Txn2	Thioredoxin, mitochondrial	THIOM_MOUSE	5	37.5038	1.37504	HOM	WT
P39053;P39053-4;P39053-5;P39053-6	P39053;P39053-4;P39053-5;P39053-6	0.364952	0.364952	0.00543597	0.0191517	40	P39053;P39053-4;P39053-5;P39053-6	Dnm1	Dynamin-1;Isoform 4 of Dynamin-1;Isoform 5 of Dynamin-1;Isoform 6 of Dynamin-1	DYN1_MOUSE	29	28.7839	1.28784	HOM	WT
P01867;P01867-2	P01867;P01867-2	0.87877	0.87877	0.0056147	0.0195498	40	P01867;P01867-2	Ighg2b	Immunoglobulin heavy constant gamma 2B;Isoform 2 of Immunoglobulin heavy constant gamma 2B	IGG2B_MOUSE	8	83.8807	1.83881	HOM	WT
P06869	P06869	-0.507125	0.507125	0.00563567	0.0196129	38	P06869	Plau	Urokinase-type plasminogen activator	UROK_MOUSE	7	-29.6377	0.703623	HOM	WT
Q61805	Q61805	-0.560151	0.560151	0.00565198	0.0196502	40	Q61805	Lbp	Lipopolysaccharide-binding protein	LBP_MOUSE	9	-32.1769	0.678231	HOM	WT
Q9CXX9	Q9CXX9	0.575607	0.575607	0.00567544	0.0196889	28	Q9CXX9	Cuedc2	CUE domain-containing protein 2	CUED2_MOUSE	2	49.0304	1.4903	HOM	WT
Q9D8X1	Q9D8X1	-0.363979	0.363979	0.0058112	0.0199998	40	Q9D8X1	Cutc	Copper homeostasis protein cutC homolog	CUTC_MOUSE	7	-22.2981	0.777019	HOM	WT
Q9Z188;Q9Z188-2;Q9Z188-3	Q9Z188;Q9Z188-2;Q9Z188-3	-0.695365	0.695365	0.00600298	0.0204344	26	Q9Z188;Q9Z188-2;Q9Z188-3	Dyrk1b	Dual specificity tyrosine-phosphorylation-regulated kinase 1B;Isoform 2 of Dual specificity tyrosine-phosphorylation-regulated kinase 1B;Isoform 3 of Dual specificity tyrosine-phosphorylation-regulated kinase 1B	DYR1B_MOUSE	2	-38.2447	0.617553	HOM	WT
Q8C5L7	Q8C5L7	0.361635	0.361635	0.00601145	0.0204524	40	Q8C5L7	Rbm34	RNA-binding protein 34	RBM34_MOUSE	16	28.4881	1.28488	HOM	WT
P56371	P56371	0.591718	0.591718	0.00609994	0.02066	40	P56371	Rab4a	Ras-related protein Rab-4A	RAB4A_MOUSE	5	50.704	1.50704	HOM	WT
Q8CJ26	Q8CJ26	0.610831	0.610831	0.00610586	0.0206691	40	Q8CJ26	Nradd	Death domain-containing membrane protein NRADD	NRADD_MOUSE	4	52.7138	1.52714	HOM	WT
Q64302	Q64302	0.532419	0.532419	0.00619784	0.020881	36	Q64302	Tm4sf1	Transmembrane 4 L6 family member 1	T4S1_MOUSE	1	44.6352	1.44635	HOM	WT
Q9CYA0	Q9CYA0	0.521569	0.521569	0.00628658	0.0210969	40	Q9CYA0	Creld2	Protein disulfide isomerase Creld2	CREL2_MOUSE	5	43.5515	1.43552	HOM	WT
Q8BH01;Q8BH01-2;Q8BH01-3	Q8BH01;Q8BH01-2;Q8BH01-3	0.37833	0.37833	0.0062973	0.0211242	40	Q8BH01;Q8BH01-2;Q8BH01-3	Tmco3	Transmembrane and coiled-coil domain-containing protein 3;Isoform 2 of Transmembrane and coiled-coil domain-containing protein 3;Isoform 3 of Transmembrane and coiled-coil domain-containing protein 3	TMCO3_MOUSE	5	29.9836	1.29984	HOM	WT
P16294	P16294	-0.510297	0.510297	0.0063019	0.0211368	40	P16294	F9	Coagulation factor IX	FA9_MOUSE	7	-29.7922	0.702078	HOM	WT
Q9D2V8	Q9D2V8	-0.386924	0.386924	0.00631978	0.0211663	40	Q9D2V8	Mfsd10	Major facilitator superfamily domain-containing protein 10	MFS10_MOUSE	7	-23.5242	0.764758	HOM	WT
Q8K1Z0	Q8K1Z0	0.492988	0.492988	0.00639468	0.021339	40	Q8K1Z0	Coq9	Ubiquinone biosynthesis protein COQ9, mitochondrial	COQ9_MOUSE	7	40.7357	1.40736	HOM	WT
Q6ZWU9	Q6ZWU9	0.419767	0.419767	0.00646877	0.0214824	40	Q6ZWU9	Rps27	Small ribosomal subunit protein eS27	RS27_MOUSE	3	33.7712	1.33771	HOM	WT
Q922S8	Q922S8	0.492265	0.492265	0.00647043	0.0214824	40	Q922S8	Kif2c	Kinesin-like protein KIF2C	KIF2C_MOUSE	10	40.6651	1.40665	HOM	WT
O70475	O70475	0.562587	0.562587	0.00647759	0.0214972	40	O70475	Ugdh	UDP-glucose 6-dehydrogenase	UGDH_MOUSE	31	47.6915	1.47691	HOM	WT
Q9DCT8	Q9DCT8	0.524606	0.524606	0.00652925	0.0216076	40	Q9DCT8	Crip2	Cysteine-rich protein 2	CRIP2_MOUSE	7	43.8541	1.43854	HOM	WT
Q9CQL7	Q9CQL7	0.569458	0.569458	0.00663116	0.0218262	38	Q9CQL7	Mrfap1	MORF4 family-associated protein 1	MOFA1_MOUSE	4	48.3966	1.48397	HOM	WT
P40237	P40237	-0.33619	0.33619	0.00675506	0.0220778	40	P40237	Cd82	CD82 antigen	CD82_MOUSE	2	-20.7869	0.792131	HOM	WT
P23927	P23927	-0.435891	0.435891	0.00680409	0.0221983	40	P23927	Cryab	Alpha-crystallin B chain	CRYAB_MOUSE	10	-26.0763	0.739237	HOM	WT
Q3UTY6	Q3UTY6	-0.538378	0.538378	0.0069908	0.0225971	37	Q3UTY6	Thsd4	Thrombospondin type-1 domain-containing protein 4	THSD4_MOUSE	6	-31.1456	0.688544	HOM	WT
Q07456	Q07456	-0.401985	0.401985	0.00712219	0.022851	40	Q07456	Ambp	Protein AMBP	AMBP_MOUSE	6	-24.3184	0.756816	HOM	WT
Q8C156	Q8C156	0.364307	0.364307	0.00713038	0.0228691	40	Q8C156	Ncaph	Condensin complex subunit 2	CND2_MOUSE	12	28.7263	1.28726	HOM	WT
Q8C0E3;Q8C0E3-2	Q8C0E3;Q8C0E3-2	0.3888	0.3888	0.00727697	0.0231505	40	Q8C0E3;Q8C0E3-2	Trim47	E3 ubiquitin-protein ligase TRIM47;Isoform 2 of E3 ubiquitin-protein ligase TRIM47	TRI47_MOUSE	16	30.9304	1.3093	HOM	WT
Q64133	Q64133	0.727837	0.727837	0.00739436	0.0233584	40	Q64133	Maoa	Amine oxidase [flavin-containing] A	AOFA_MOUSE	20	65.6154	1.65615	HOM	WT
Q61425	Q61425	0.343758	0.343758	0.00742735	0.0234337	40	Q61425	Hadh	Hydroxyacyl-coenzyme A dehydrogenase, mitochondrial	HCDH_MOUSE	17	26.9058	1.26906	HOM	WT
O88552	O88552	-0.392187	0.392187	0.00752203	0.0236711	39	O88552	Cldn2	Claudin-2	CLD2_MOUSE	2	-23.8026	0.761974	HOM	WT
Q9D6M3	Q9D6M3	0.34641	0.34641	0.00768981	0.0240247	40	Q9D6M3	Slc25a22	Mitochondrial glutamate carrier 1	GHC1_MOUSE	5	27.1393	1.27139	HOM	WT
Q99LD8	Q99LD8	0.484144	0.484144	0.00773756	0.0241267	40	Q99LD8	Ddah2	Putative hydrolase DDAH2	DDAH2_MOUSE	11	39.8755	1.39876	HOM	WT
O88908	O88908	0.447475	0.447475	0.00774522	0.0241447	30	O88908	Soat2	Sterol O-acyltransferase 2	SOAT2_MOUSE	4	36.3651	1.36365	HOM	WT
Q8BGI5;Q8BGI5-2	Q8BGI5;Q8BGI5-2	0.376837	0.376837	0.00776936	0.0241928	40	Q8BGI5;Q8BGI5-2	Pex26	Peroxisome assembly protein 26;Isoform 2 of Peroxisome assembly protein 26	PEX26_MOUSE	5	29.8492	1.29849	HOM	WT
Q8CIE0	Q8CIE0	0.956586	0.956586	0.00782055	0.0242846	13	Q8CIE0	Serpina11	Serpin A11	SPA11_MOUSE	1	94.0712	1.94071	HOM	WT
Q91V27	Q91V27	-0.989251	0.989251	0.00784889	0.0243403	40	Q91V27	Mlph	Melanophilin	MELPH_MOUSE	10	-49.6261	0.503739	HOM	WT
P58137	P58137	0.424424	0.424424	0.00788341	0.0244326	40	P58137	Acot8	Acyl-coenzyme A thioesterase 8	ACOT8_MOUSE	7	34.2036	1.34204	HOM	WT
Q8R015	Q8R015	0.384163	0.384163	0.0080237	0.0247355	40	Q8R015	Bloc1s5	Biogenesis of lysosome-related organelles complex 1 subunit 5	BL1S5_MOUSE	1	30.5102	1.3051	HOM	WT
Q06335;Q06335-2	Q06335;Q06335-2	-0.569981	0.569981	0.00808409	0.0248587	39	Q06335;Q06335-2	Aplp2	Amyloid beta precursor like protein 2;Isoform 2 of Amyloid beta precursor like protein 2	APLP2_MOUSE	11	-32.6374	0.673626	HOM	WT
Q91X58	Q91X58	0.368249	0.368249	0.00814224	0.0249655	30	Q91X58	Zfand2b	AN1-type zinc finger protein 2B	ZFN2B_MOUSE	3	29.0785	1.29079	HOM	WT
Q9R008	Q9R008	0.576768	0.576768	0.00814653	0.0249727	40	Q9R008	Mvk	Mevalonate kinase	KIME_MOUSE	8	49.1504	1.4915	HOM	WT
O70333	O70333	0.424237	0.424237	0.00816951	0.0250178	37	O70333	Cript	Cysteine-rich PDZ-binding protein	CRIPT_MOUSE	1	34.1863	1.34186	HOM	WT
P24288	P24288	1.15465	1.15465	0.00821615	0.0251319	40	P24288	Bcat1	Branched-chain-amino-acid aminotransferase, cytosolic	BCAT1_MOUSE	10	122.631	2.22631	HOM	WT
O88200	O88200	-0.332835	0.332835	0.00851783	0.025765	38	O88200	Clec11a	C-type lectin domain family 11 member A	CLC11_MOUSE	7	-20.6025	0.793975	HOM	WT
Q9QXS1-13	Q9QXS1-13	0.356868	0.356868	0.00887652	0.0264959	40	Q9QXS1-13	Plec	Isoform PLEC-1F of Plectin	PLEC_MOUSE	1	28.0642	1.28064	HOM	WT
O88396	O88396	-0.335867	0.335867	0.00889748	0.0265244	40	O88396	Grpel2	GrpE protein homolog 2, mitochondrial	GRPE2_MOUSE	5	-20.7692	0.792308	HOM	WT
Q9CXI3	Q9CXI3	-0.365185	0.365185	0.00900419	0.0267242	37	Q9CXI3	Moxd1	DBH-like monooxygenase protein 1	MOXD1_MOUSE	6	-22.3631	0.776369	HOM	WT
Q8VDF3	Q8VDF3	0.405441	0.405441	0.00924008	0.027219	40	Q8VDF3	Dapk2	Death-associated protein kinase 2	DAPK2_MOUSE	5	32.4494	1.32449	HOM	WT
Q922U2	Q922U2	-0.614642	0.614642	0.0093679	0.027462	40	Q922U2	Krt5	Keratin, type II cytoskeletal 5	K2C5_MOUSE	24	-34.6908	0.653092	HOM	WT
P48771	P48771	0.451754	0.451754	0.00950727	0.0277575	40	P48771	Cox7a2	Cytochrome c oxidase subunit 7A2, mitochondrial	CX7A2_MOUSE	2	36.7703	1.3677	HOM	WT
Q8VEE0	Q8VEE0	0.357022	0.357022	0.00959293	0.0279057	40	Q8VEE0	Rpe	Ribulose-phosphate 3-epimerase	RPE_MOUSE	2	28.0779	1.28078	HOM	WT
Q9D6J5	Q9D6J5	0.390942	0.390942	0.00967225	0.0280653	40	Q9D6J5	Ndufb8	NADH dehydrogenase [ubiquinone] 1 beta subcomplex subunit 8, mitochondrial	NDUB8_MOUSE	5	31.1249	1.31125	HOM	WT
P50637	P50637	0.538105	0.538105	0.00972629	0.0281452	39	P50637	Tspo	Translocator protein	TSPO_MOUSE	2	45.2064	1.45206	HOM	WT
E9PW74	E9PW74	0.662418	0.662418	0.00988372	0.0284415	36	E9PW74	Gimd1	GTPase IMAP family member GIMD1	GIMD1_MOUSE	8	58.2733	1.58273	HOM	WT
Q9D855	Q9D855	0.383857	0.383857	0.00991444	0.0284934	40	Q9D855	Uqcrb	Cytochrome b-c1 complex subunit 7	QCR7_MOUSE	10	30.4825	1.30483	HOM	WT
Q8BYN3	Q8BYN3	0.403732	0.403732	0.00991255	0.0284934	40	Q8BYN3	Itpk1	Inositol-tetrakisphosphate 1-kinase	ITPK1_MOUSE	8	32.2925	1.32293	HOM	WT
P52760	P52760	0.581966	0.581966	0.0100495	0.0287244	40	P52760	Rida	2-iminobutanoate/2-iminopropanoate deaminase	RIDA_MOUSE	9	49.6887	1.49689	HOM	WT
Q61087	Q61087	-1.38449	1.38449	0.0100797	0.0287906	40	Q61087	Lamb3	Laminin subunit beta-3	LAMB3_MOUSE	40	-61.6976	0.383024	HOM	WT
Q9R0A5	Q9R0A5	0.698215	0.698215	0.0102408	0.0290947	28	Q9R0A5	Nek3	Serine/threonine-protein kinase Nek3	NEK3_MOUSE	4	62.2496	1.6225	HOM	WT
Q00896	Q00896	0.356954	0.356954	0.0103293	0.0292195	40	Q00896	Serpina1c	Alpha-1-antitrypsin 1-3	A1AT3_MOUSE	9	28.0719	1.28072	HOM	WT
P19258	P19258	-0.439585	0.439585	0.0103639	0.0292836	38	P19258	Mpv17	Protein Mpv17	MPV17_MOUSE	4	-26.2653	0.737347	HOM	WT
Q9DBZ9	Q9DBZ9	0.420052	0.420052	0.0104211	0.0293914	36	Q9DBZ9	Syde1	Rho GTPase-activating protein SYDE1	SYDE1_MOUSE	2	33.7976	1.33798	HOM	WT
Q8K248	Q8K248	0.467102	0.467102	0.0104862	0.0295262	33	Q8K248	Hpdl	4-hydroxyphenylpyruvate dioxygenase-like protein	HPDL_MOUSE	9	38.233	1.38233	HOM	WT
Q6P5D4	Q6P5D4	0.463236	0.463236	0.010637	0.029803	32	Q6P5D4	Cep135	Centrosomal protein of 135 kDa	CP135_MOUSE	4	37.8631	1.37863	HOM	WT
O35126	O35126	0.334728	0.334728	0.0107924	0.0300739	40	O35126	Atn1	Atrophin-1	ATN1_MOUSE	4	26.1139	1.26114	HOM	WT
Q8R0P4	Q8R0P4	0.530319	0.530319	0.0108452	0.0301915	40	Q8R0P4	Aamdc	Mth938 domain-containing protein	AAMDC_MOUSE	8	44.4249	1.44425	HOM	WT
Q9R100	Q9R100	2.07698	2.07698	0.0110231	0.0305353	40	Q9R100	Cdh17	Cadherin-17	CAD17_MOUSE	33	321.923	4.21923	HOM	WT
Q9R0P9	Q9R0P9	0.706407	0.706407	0.0110906	0.0306779	40	Q9R0P9	Uchl1	Ubiquitin carboxyl-terminal hydrolase isozyme L1	UCHL1_MOUSE	9	63.1736	1.63174	HOM	WT
Q8C3X2	Q8C3X2	0.55154	0.55154	0.0111032	0.0307059	40	Q8C3X2	Ccdc90b	Coiled-coil domain-containing protein 90B, mitochondrial	CC90B_MOUSE	10	46.565	1.46565	HOM	WT
P03987;P03987-2	P03987;P03987-2	-0.438822	0.438822	0.0112863	0.0310308	40	P03987;P03987-2	NaN	Ig gamma-3 chain C region;Isoform 2 of Ig gamma-3 chain C region	IGHG3_MOUSE	10	-26.2263	0.737737	HOM	WT
P56392	P56392	1.48963	1.48963	0.011391	0.0312298	31	P56392	Cox7a1	Cytochrome c oxidase subunit 7A1, mitochondrial	CX7A1_MOUSE	1	180.817	2.80817	HOM	WT
P47880	P47880	0.586196	0.586196	0.0114355	0.03132	27	P47880	Igfbp6	Insulin-like growth factor-binding protein 6	IBP6_MOUSE	1	50.1284	1.50128	HOM	WT
Q8C5H8-2;Q8C5H8-3;Q8C5H8-4	Q8C5H8-2;Q8C5H8-3;Q8C5H8-4	0.477327	0.477327	0.0114729	0.0313719	40	Q8C5H8-2;Q8C5H8-3;Q8C5H8-4	Nadk2	Isoform 2 of NAD kinase 2, mitochondrial;Isoform 3 of NAD kinase 2, mitochondrial;Isoform 4 of NAD kinase 2, mitochondrial	NAKD2_MOUSE	12	39.2162	1.39216	HOM	WT
Q3UNX5;Q3UNX5-2	Q3UNX5;Q3UNX5-2	-0.709248	0.709248	0.0114765	0.031374	37	Q3UNX5;Q3UNX5-2	Acsm3	Acyl-coenzyme A synthetase ACSM3, mitochondrial;Isoform 2 of Acyl-coenzyme A synthetase ACSM3, mitochondrial	ACSM3_MOUSE	18	-38.8361	0.611639	HOM	WT
O70421	O70421	0.353153	0.353153	0.0114874	0.031376	38	O70421	Fzd1	Frizzled-1	FZD1_MOUSE	5	27.735	1.27735	HOM	WT
Q08879	Q08879	0.498467	0.498467	0.0115929	0.0315483	40	Q08879	Fbln1	Fibulin-1	FBLN1_MOUSE	14	41.2712	1.41271	HOM	WT
Q6R0H7-4	Q6R0H7-4	0.387561	0.387561	0.0116458	0.0316452	17	Q6R0H7-4	Gnas	Isoform XLas-4 of Guanine nucleotide-binding protein G(s) subunit alpha isoforms XLas	GNAS1_MOUSE	1	30.818	1.30818	HOM	WT
Q99JR5	Q99JR5	-0.542922	0.542922	0.0116784	0.0316933	40	Q99JR5	Tinagl1	Tubulointerstitial nephritis antigen-like	TINAL_MOUSE	7	-31.3621	0.686379	HOM	WT
Q9CY94	Q9CY94	0.394774	0.394774	0.0117413	0.0317932	38	Q9CY94	Gins3	DNA replication complex GINS protein PSF3	PSF3_MOUSE	1	31.4737	1.31474	HOM	WT
Q61092	Q61092	-1.16056	1.16056	0.0118348	0.0319687	40	Q61092	Lamc2	Laminin subunit gamma-2	LAMC2_MOUSE	33	-55.266	0.44734	HOM	WT
P23188	P23188	-0.378985	0.378985	0.0119006	0.0320841	33	P23188	Furin	Furin	FURIN_MOUSE	3	-23.1022	0.768978	HOM	WT
Q6XUX1;Q6XUX1-2;Q6XUX1-3	Q6XUX1;Q6XUX1-2;Q6XUX1-3	0.329052	0.329052	0.0122656	0.0327449	40	Q6XUX1;Q6XUX1-2;Q6XUX1-3	Dstyk	Dual serine/threonine and tyrosine protein kinase;Isoform 2 of Dual serine/threonine and tyrosine protein kinase;Isoform 3 of Dual serine/threonine and tyrosine protein kinase	DUSTY_MOUSE	4	25.6188	1.25619	HOM	WT
Q61391	Q61391	1.06069	1.06069	0.0124172	0.0329877	38	Q61391	Mme	Neprilysin	NEP_MOUSE	23	108.593	2.08593	HOM	WT
Q61469;Q61469-2	Q61469;Q61469-2	0.330758	0.330758	0.0124597	0.0330556	39	Q61469;Q61469-2	Plpp1	Phospholipid phosphatase 1;Isoform 2 of Phospholipid phosphatase 1	PLPP1_MOUSE	1	25.7674	1.25767	HOM	WT
P50428	P50428	0.392909	0.392909	0.0125253	0.033182	40	P50428	Arsa	Arylsulfatase A	ARSA_MOUSE	7	31.3038	1.31304	HOM	WT
Q9EST1	Q9EST1	-0.452816	0.452816	0.0126505	0.0333995	40	Q9EST1	Gsdma	Gasdermin-A	GSDMA_MOUSE	2	-26.9385	0.730615	HOM	WT
P70444	P70444	0.471828	0.471828	0.0126933	0.0334714	40	P70444	Bid	BH3-interacting domain death agonist	BID_MOUSE	5	38.6866	1.38687	HOM	WT
Q8K0S0	Q8K0S0	0.448863	0.448863	0.012721	0.033505	24	Q8K0S0	Phyhip	Phytanoyl-CoA hydroxylase-interacting protein	PHYIP_MOUSE	1	36.4964	1.36496	HOM	WT
A2A863-3	A2A863-3	0.565675	0.565675	0.0127482	0.0335432	36	A2A863-3	Itgb4	Isoform 3 of Integrin beta-4	ITB4_MOUSE	3	48.008	1.48008	HOM	WT
Q8CFA2	Q8CFA2	-0.527063	0.527063	0.0129212	0.0338153	33	Q8CFA2	Amt	Aminomethyltransferase, mitochondrial	GCST_MOUSE	10	-30.6034	0.693966	HOM	WT
P62500;P62500-3	P62500;P62500-3	0.474439	0.474439	0.0130721	0.034066	39	P62500;P62500-3	Tsc22d1	TSC22 domain family protein 1;Isoform 3 of TSC22 domain family protein 1	T22D1_MOUSE	5	38.9378	1.38938	HOM	WT
P01662;P01663	P01662;P01663	0.727969	0.727969	0.0130939	0.0341054	34	P01662;P01663	NaN	Ig kappa chain V-III region ABPC 22/PC 9245;Ig kappa chain V-III region PC 4050	KV3AA_MOUSE;KV3AB_MOUSE	3	65.6306	1.65631	HOM	WT
P05208	P05208	-1.58725	1.58725	0.0131623	0.0342314	29	P05208	Cela2a	Chymotrypsin-like elastase family member 2A	CEL2A_MOUSE	9	-66.7194	0.332806	HOM	WT
Q8C6I2;Q8C6I2-3	Q8C6I2;Q8C6I2-3	0.577852	0.577852	0.0134527	0.034752	26	Q8C6I2;Q8C6I2-3	Sdhaf2	Succinate dehydrogenase assembly factor 2, mitochondrial;Isoform 3 of Succinate dehydrogenase assembly factor 2, mitochondrial	SDHF2_MOUSE	1	49.2626	1.49263	HOM	WT
Q9D8I1	Q9D8I1	1.96254	1.96254	0.0135194	0.0348693	16	Q9D8I1	Mzb1	Marginal zone B- and B1-cell-specific protein	MZB1_MOUSE	4	289.749	3.89749	HOM	WT
Q3US41;Q3US41-2;Q3US41-3;Q3US41-5	Q3US41;Q3US41-2;Q3US41-3;Q3US41-5	-0.608074	0.608074	0.0135392	0.0348957	40	Q3US41;Q3US41-2;Q3US41-3;Q3US41-5	Esrp1	Epithelial splicing regulatory protein 1;Isoform 2 of Epithelial splicing regulatory protein 1;Isoform 3 of Epithelial splicing regulatory protein 1;Isoform 5 of Epithelial splicing regulatory protein 1	ESRP1_MOUSE	12	-34.3928	0.656072	HOM	WT
Q3U0V2	Q3U0V2	0.339514	0.339514	0.0136273	0.0350556	40	Q3U0V2	Tradd	Tumor necrosis factor receptor type 1-associated DEATH domain protein	TRADD_MOUSE	9	26.533	1.26533	HOM	WT
P97823;P97823-2	P97823;P97823-2	0.384869	0.384869	0.0136714	0.0351169	40	P97823;P97823-2	Lypla1	Acyl-protein thioesterase 1;Isoform 2 of Acyl-protein thioesterase 1	LYPA1_MOUSE	6	30.5742	1.30574	HOM	WT
Q62148	Q62148	0.472344	0.472344	0.0136825	0.0351286	40	Q62148	Aldh1a2	Retinal dehydrogenase 2	AL1A2_MOUSE	23	38.7362	1.38736	HOM	WT
P52503	P52503	0.414659	0.414659	0.0140016	0.0356529	38	P52503	Ndufs6	NADH dehydrogenase [ubiquinone] iron-sulfur protein 6, mitochondrial	NDUS6_MOUSE	3	33.2983	1.33298	HOM	WT
P97772;P97772-2	P97772;P97772-2	-0.453096	0.453096	0.0141345	0.0358507	39	P97772;P97772-2	Grm1	Metabotropic glutamate receptor 1;Isoform 2 of Metabotropic glutamate receptor 1	GRM1_MOUSE	1	-26.9526	0.730474	HOM	WT
O35387	O35387	0.365718	0.365718	0.0141794	0.0359136	40	O35387	Hax1	HCLS1-associated protein X-1	HAX1_MOUSE	9	28.8523	1.28852	HOM	WT
P51910	P51910	-0.686623	0.686623	0.0142757	0.0360707	34	P51910	Apod	Apolipoprotein D	APOD_MOUSE	1	-37.8693	0.621307	HOM	WT
P01843	P01843	0.494187	0.494187	0.0144113	0.0362523	40	P01843	NaN	Ig lambda-1 chain C region	LAC1_MOUSE	3	40.8527	1.40853	HOM	WT
O89114	O89114	0.526404	0.526404	0.0145981	0.0365486	24	O89114	Dnajb5	DnaJ homolog subfamily B member 5	DNJB5_MOUSE	6	44.0334	1.44033	HOM	WT
Q9CQT7	Q9CQT7	0.396282	0.396282	0.0146044	0.0365581	38	Q9CQT7	Desi1	Desumoylating isopeptidase 1	DESI1_MOUSE	2	31.6112	1.31611	HOM	WT
O70370	O70370	-0.393221	0.393221	0.0148608	0.0369727	40	O70370	Ctss	Cathepsin S	CATS_MOUSE	8	-23.8572	0.761428	HOM	WT
Q8BYU6	Q8BYU6	0.325611	0.325611	0.0148697	0.0369761	40	Q8BYU6	Tor1aip2	Torsin-1A-interacting protein 2	TOIP2_MOUSE	18	25.3195	1.2532	HOM	WT
Q9D819	Q9D819	0.342058	0.342058	0.0149821	0.0371442	40	Q9D819	Ppa1	Inorganic pyrophosphatase	IPYR_MOUSE	22	26.7564	1.26756	HOM	WT
Q8BND5;Q8BND5-2	Q8BND5;Q8BND5-2	-0.371952	0.371952	0.0151298	0.0373699	40	Q8BND5;Q8BND5-2	Qsox1	Sulfhydryl oxidase 1;Isoform 2 of Sulfhydryl oxidase 1	QSOX1_MOUSE	25	-22.7264	0.772736	HOM	WT
Q9WUZ7	Q9WUZ7	1.29899	1.29899	0.0153664	0.037749	15	Q9WUZ7	Sh3bgr	SH3 domain-binding glutamic acid-rich protein	SH3BG_MOUSE	2	146.057	2.46057	HOM	WT
Q8K209	Q8K209	-0.707383	0.707383	0.0153922	0.0377761	34	Q8K209	Adgrg1	Adhesion G-protein coupled receptor G1	AGRG1_MOUSE	2	-38.757	0.61243	HOM	WT
Q8VHG2;Q8VHG2-2	Q8VHG2;Q8VHG2-2	1.3503	1.3503	0.0154211	0.0378288	14	Q8VHG2;Q8VHG2-2	Amot	Angiomotin;Isoform 2 of Angiomotin	AMOT_MOUSE	6	154.965	2.54965	HOM	WT
E9Q4P1	E9Q4P1	0.342962	0.342962	0.015557	0.038005	40	E9Q4P1	Wdfy1	WD repeat and FYVE domain-containing protein 1	WDFY1_MOUSE	7	26.8358	1.26836	HOM	WT
P56581;P56581-2	P56581;P56581-2	-0.580316	0.580316	0.0157332	0.038278	37	P56581;P56581-2	Tdg	G/T mismatch-specific thymine DNA glycosylase;Isoform 2 of G/T mismatch-specific thymine DNA glycosylase	TDG_MOUSE	4	-33.1183	0.668817	HOM	WT
Q08376	Q08376	-0.601802	0.601802	0.015813	0.0384362	36	Q08376	Zbtb14	Zinc finger and BTB domain-containing protein 14	ZBT14_MOUSE	2	-34.107	0.65893	HOM	WT
Q8C8T8	Q8C8T8	0.323226	0.323226	0.0158566	0.0384927	40	Q8C8T8	Tsr2	Pre-rRNA-processing protein TSR2 homolog	TSR2_MOUSE	5	25.1125	1.25113	HOM	WT
P01671	P01671	1.58266	1.58266	0.0160537	0.0387744	22	P01671	NaN	Ig kappa chain V-III region PC 7175	KV3AJ_MOUSE	1	199.521	2.99521	HOM	WT
Q6I6G8	Q6I6G8	0.323524	0.323524	0.0161398	0.0389125	40	Q6I6G8	Hecw2	E3 ubiquitin-protein ligase HECW2	HECW2_MOUSE	5	25.1384	1.25138	HOM	WT
Q8BGB8	Q8BGB8	0.579232	0.579232	0.0162889	0.0391355	36	Q8BGB8	Coq4	Ubiquinone biosynthesis protein COQ4 homolog, mitochondrial	COQ4_MOUSE	3	49.4054	1.49405	HOM	WT
Q91VX2	Q91VX2	0.355053	0.355053	0.0166429	0.0397086	40	Q91VX2	Ubap2	Ubiquitin-associated protein 2	UBAP2_MOUSE	16	27.9032	1.27903	HOM	WT
Q0VBM2	Q0VBM2	0.391197	0.391197	0.0168955	0.0401183	22	Q0VBM2	Fam83b	Protein FAM83B	FA83B_MOUSE	9	31.1481	1.31148	HOM	WT
P25085-2	P25085-2	-0.396862	0.396862	0.0170915	0.040421	40	P25085-2	Il1rn	Isoform 2 of Interleukin-1 receptor antagonist protein	IL1RA_MOUSE	7	-24.0492	0.759508	HOM	WT
P18528	P18528	0.533855	0.533855	0.0172442	0.0406781	40	P18528	NaN	Ig heavy chain V region 6.96	HVM57_MOUSE	2	44.7793	1.44779	HOM	WT
P0DOV2	P0DOV2	-0.378237	0.378237	0.01784	0.0416153	40	P0DOV2	Ifi204	Interferon-activable protein 204	IFI4_MOUSE	29	-23.0623	0.769377	HOM	WT
P19973-2	P19973-2	0.624227	0.624227	0.0180131	0.0418663	31	P19973-2	Lsp1	Isoform 2 of Lymphocyte-specific protein 1	LSP1_MOUSE	2	54.1385	1.54139	HOM	WT
Q8CEZ4	Q8CEZ4	-0.786198	0.786198	0.018107	0.0420398	40	Q8CEZ4	Mab21l4	Protein mab-21-like 4	MB214_MOUSE	12	-42.013	0.57987	HOM	WT
Q03401	Q03401	0.356338	0.356338	0.018178	0.0421388	12	Q03401	Crisp1	Cysteine-rich secretory protein 1	CRIS1_MOUSE	4	28.0172	1.28017	HOM	WT
Q569E4	Q569E4	0.331017	0.331017	0.0185232	0.0426344	28	Q569E4	Ment	Protein MENT	MENT_MOUSE	6	25.79	1.2579	HOM	WT
Q8BQ47	Q8BQ47	0.371847	0.371847	0.0185524	0.0426739	40	Q8BQ47	Cnpy4	Protein canopy homolog 4	CNPY4_MOUSE	7	29.4008	1.29401	HOM	WT
Q3UKC1	Q3UKC1	0.326389	0.326389	0.0185606	0.0426813	40	Q3UKC1	Tax1bp1	Tax1-binding protein 1 homolog	TAXB1_MOUSE	18	25.3871	1.25387	HOM	WT
P01868;P01869	P01868;P01869	0.399391	0.399391	0.0185812	0.0427069	40	P01868;P01869	Ighg1	Ig gamma-1 chain C region secreted form;Ig gamma-1 chain C region, membrane-bound form	IGHG1_MOUSE;IGH1M_MOUSE	10	31.8951	1.31895	HOM	WT
Q9DCM2	Q9DCM2	0.882181	0.882181	0.0188788	0.0432226	40	Q9DCM2	Gstk1	Glutathione S-transferase kappa 1	GSTK1_MOUSE	16	84.3159	1.84316	HOM	WT
Q64695	Q64695	0.463268	0.463268	0.0190425	0.0434844	38	Q64695	Procr	Endothelial protein C receptor	EPCR_MOUSE	1	37.8662	1.37866	HOM	WT
P97479;P97479-2	P97479;P97479-2	-0.355797	0.355797	0.0190725	0.0435375	40	P97479;P97479-2	Myo7a	Unconventional myosin-VIIa;Isoform 2 of Unconventional myosin-VIIa	MYO7A_MOUSE	51	-21.8562	0.781438	HOM	WT
Q9DC29	Q9DC29	-0.410846	0.410846	0.0192101	0.0437032	5	Q9DC29	Abcb6	ATP-binding cassette sub-family B member 6	ABCB6_MOUSE	1	-24.7818	0.752182	HOM	WT
Q9D2L9	Q9D2L9	0.329449	0.329449	0.0194698	0.0441312	27	Q9D2L9	Fam111a	Serine protease FAM111A	F111A_MOUSE	1	25.6533	1.25653	HOM	WT
O08688	O08688	-0.555898	0.555898	0.0195539	0.0442416	40	O08688	Capn5	Calpain-5	CAN5_MOUSE	25	-31.9766	0.680234	HOM	WT
Q9D2R6	Q9D2R6	0.680334	0.680334	0.0196665	0.0444254	40	Q9D2R6	Coa3	Cytochrome c oxidase assembly factor 3 homolog, mitochondrial	COA3_MOUSE	4	60.251	1.60251	HOM	WT
Q6P8U6	Q6P8U6	-0.828782	0.828782	0.019865	0.0447356	31	Q6P8U6	Pnlip	Pancreatic triacylglycerol lipase	LIPP_MOUSE	14	-43.6996	0.563004	HOM	WT
Q8K557	Q8K557	-0.496985	0.496985	0.019869	0.044736	22	Q8K557	Onecut3	One cut domain family member 3	ONEC3_MOUSE	2	-29.1414	0.708586	HOM	WT
Q3URQ7;Q3URQ7-2	Q3URQ7;Q3URQ7-2	0.549458	0.549458	0.0200302	0.044977	16	Q3URQ7;Q3URQ7-2	Mthfsd	Methenyltetrahydrofolate synthase domain-containing protein;Isoform 2 of Methenyltetrahydrofolate synthase domain-containing protein	MTHSD_MOUSE	2	46.3535	1.46354	HOM	WT
P56389	P56389	0.863855	0.863855	0.0203696	0.0454359	40	P56389	Cda	Cytidine deaminase	CDD_MOUSE	7	81.9895	1.8199	HOM	WT
Q9DB60	Q9DB60	0.501108	0.501108	0.0203961	0.0454672	40	Q9DB60	Prxl2b	Prostamide/prostaglandin F synthase	PXL2B_MOUSE	7	41.53	1.4153	HOM	WT
P15119	P15119	-1.14753	1.14753	0.0205361	0.0456838	38	P15119	Mcpt2	Mast cell protease 2	MCPT2_MOUSE	10	-54.8602	0.451398	HOM	WT
Q99K85	Q99K85	0.332586	0.332586	0.0210099	0.0463149	40	Q99K85	Psat1	Phosphoserine aminotransferase	SERC_MOUSE	20	25.9269	1.25927	HOM	WT
Q9D8T7	Q9D8T7	0.386402	0.386402	0.0211798	0.0465731	40	Q9D8T7	Slirp	SRA stem-loop-interacting RNA-binding protein, mitochondrial	SLIRP_MOUSE	6	30.7129	1.30713	HOM	WT
P08226	P08226	-0.394477	0.394477	0.021502	0.0470348	40	P08226	Apoe	Apolipoprotein E	APOE_MOUSE	21	-23.9235	0.760765	HOM	WT
O88667	O88667	0.379605	0.379605	0.0215465	0.0471039	32	O88667	Rrad	GTP-binding protein RAD	RAD_MOUSE	3	30.0985	1.30099	HOM	WT
Q8BHX1	Q8BHX1	0.713422	0.713422	0.0215649	0.047129	36	Q8BHX1	Haus1	HAUS augmin-like complex subunit 1	HAUS1_MOUSE	6	63.9688	1.63969	HOM	WT
Q9JJV2;Q9JJV2-3	Q9JJV2;Q9JJV2-3	0.711065	0.711065	0.0216752	0.0472642	40	Q9JJV2;Q9JJV2-3	Pfn2	Profilin-2;Isoform 3 of Profilin-2	PROF2_MOUSE	4	63.7012	1.63701	HOM	WT
Q8R3W5	Q8R3W5	0.928692	0.928692	0.0218131	0.0474395	12	Q8R3W5	Tsen15	tRNA-splicing endonuclease subunit Sen15	SEN15_MOUSE	2	90.3549	1.90355	HOM	WT
P01642	P01642	0.459323	0.459323	0.02187	0.0475309	40	P01642	Igkv5-48	Immunoglobulin kappa variable 5-48 (Fragment)	KV5A9_MOUSE	2	37.4896	1.3749	HOM	WT
P28654	P28654	-0.513812	0.513812	0.0220032	0.0477353	40	P28654	Dcn	Decorin	PGS2_MOUSE	16	-29.9631	0.700369	HOM	WT
Q8BUN5	Q8BUN5	-0.389789	0.389789	0.022099	0.04787	40	Q8BUN5	Smad3	Mothers against decapentaplegic homolog 3	SMAD3_MOUSE	6	-23.6759	0.763241	HOM	WT
Q8K2U2	Q8K2U2	0.603355	0.603355	0.0222443	0.0480909	33	Q8K2U2	Alkbh6	Alpha-ketoglutarate-dependent dioxygenase alkB homolog 6	ALKB6_MOUSE	2	51.9245	1.51925	HOM	WT
Q8C850	Q8C850	-0.470514	0.470514	0.0223562	0.0482474	38	Q8C850	Scara3	Scavenger receptor class A member 3	SCAR3_MOUSE	13	-27.8292	0.721708	HOM	WT
Q99P72-5	Q99P72-5	-0.441135	0.441135	0.0223685	0.0482575	40	Q99P72-5	Rtn4	Isoform B of Reticulon-4	RTN4_MOUSE	1	-26.3445	0.736555	HOM	WT
Q80UN1	Q80UN1	1.06048	1.06048	0.0225785	0.0485468	27	Q80UN1	Kctd9	BTB/POZ domain-containing protein KCTD9	KCTD9_MOUSE	2	108.563	2.08563	HOM	WT
Q8C4U3	Q8C4U3	0.458057	0.458057	0.0226652	0.0486556	40	Q8C4U3	Sfrp1	Secreted frizzled-related protein 1	SFRP1_MOUSE	3	37.3691	1.37369	HOM	WT
Q8CFV9	Q8CFV9	0.43461	0.43461	0.022801	0.0488405	40	Q8CFV9	Rfk	Riboflavin kinase	RIFK_MOUSE	9	35.1545	1.35155	HOM	WT
Q9QYR9	Q9QYR9	0.374716	0.374716	0.0228723	0.0489278	40	Q9QYR9	Acot2	Acyl-coenzyme A thioesterase 2, mitochondrial	ACOT2_MOUSE	9	29.6584	1.29658	HOM	WT
Q9D708	Q9D708	-0.500489	0.500489	0.0229264	0.0489983	40	Q9D708	S100a16	Protein S100-A16	S10AG_MOUSE	5	-29.3133	0.706867	HOM	WT
P22935	P22935	0.791009	0.791009	0.0230952	0.0492603	29	P22935	Crabp2	Cellular retinoic acid-binding protein 2	RABP2_MOUSE	6	73.0284	1.73028	HOM	WT
Q99PQ1	Q99PQ1	0.35581	0.35581	0.0231125	0.0492848	23	Q99PQ1	Trim12a	Tripartite motif-containing protein 12A	TR12A_MOUSE	2	27.9704	1.2797	HOM	WT
Q922E4	Q922E4	0.375845	0.375845	0.0231952	0.0494034	40	Q922E4	Pcyt2	Ethanolamine-phosphate cytidylyltransferase	PCY2_MOUSE	13	29.7599	1.2976	HOM	WT
P51432	P51432	0.418682	0.418682	0.0232786	0.049507	40	P51432	Plcb3	1-phosphatidylinositol 4,5-bisphosphate phosphodiesterase beta-3	PLCB3_MOUSE	40	33.6705	1.33671	HOM	WT
P28862	P28862	0.558727	0.558727	0.0234928	0.0497919	36	P28862	Mmp3	Stromelysin-1	MMP3_MOUSE	16	47.2969	1.47297	HOM	WT
Q9D8T2	Q9D8T2	0.422901	0.422901	0.0234994	0.0497943	40	Q9D8T2	Gsdmd	Gasdermin-D	GSDMD_MOUSE	16	34.0621	1.34062	HOM	WT

## Sheet: GSEA_MH_Hallmarks
pathway	pval	padj	log2err	ES	NES	size	leadingEdge
HALLMARK_COAGULATION	8.32026e-06	0.000416013	0.593325	-0.452551	-1.85682	110	Ctsh,Clu,Mmp8,Gsn,Serpinb2,Vwf,Cpq,Mmp7,Plau,F9,Furin,Capn5,Thbs1,Prep,F10,Bmp1,Masp2,F3,A2m,F11,Cpb2,C2,Arf4,Ctsl,Anxa1,Timp1,C1s1,F13b,Proz,Fgg,Hrg,Mbl2,Cfh,Timp3,Cfi,Cfb,Rgn,Ctse,Serpine1,Plg,Serping1,Fyn,Lgmn,Fga,Apoc1,Serpinc1,Itga2,Wdr1,Pros1,Htra1,Mmp14,F2,Ctsb,C8a
HALLMARK_OXIDATIVE_PHOSPHORYLATION	3.34306e-05	0.000835764	0.557332	0.468654	1.66769	173	Atp6v1f,Ndufa3,Atp6v1g1,Tomm22,Bax,Cox6b1,Ndufs8,Ndufv2,Atp5f1d,Timm9,Rhot2,Ndufb2,Atp5pf,Cox6a1,Fxn,Mtx2,Immt,Oxa1l,Ndufa7,Ndufb3,Ndufb5,Cox7a2,Ndufb8,Uqcrb,Timm13,Ech1,Sdhc,Ndufs6,Atp5pd,Htra2,Ndufa5,Ndufa4,Ndufc2,Acaa1a,Cyb5a,Oat,Eci1,Cyb5r3,Cox4i1,Atp1b1,Lrpprc,Atp5me,Fdx1,Ndufa8,Suclg1,Mgst3,Etfb,Ndufb6,Pdk4,Cyc1,Por,Ndufa6,Mdh2,Prdx3,Ndufs4,Acadm,Mrps15,Cox5a,Vdac1,Mrps30,Mfn2,Cox5b,Ndufs7,…
HALLMARK_COMPLEMENT	0.00188227	0.0313711	0.45506	-0.362818	-1.52055	129	Cp,Dock9,Ctsh,Clu,Mmp8,Plscr1,Pla2g7,Serpinb2,Cpq,Src,Ctss,Psen1,Prep,Actn2,F10,Gnai3,Gnai2,Itgam,F3,Ltf,C2,Ctsl,F5,Timp1,Ppp4c,C1s1,Mmp12,Casp3,Cfh,Pdp1,Mmp13,Cfb,Jak2,Serpine1,Kynu,Plg,Ctsd,Serping1,Apoa4,Fyn,Lyn,Lgmn,Apoc1
HALLMARK_UNFOLDED_PROTEIN_RESPONSE	0.0113015	0.141269	0.149308	0.445513	1.46997	89	Nfya,Lsm1,Pdia6,Dnaja4,Arfgap1,Asns,Gosr2,Bag3,Shc1,Dctn1,Tars1,Hsp90b1,Dcp1a,Hspa5,Aldh18a1,Dcp2,Psat1,Calr,Sec31a,Fkbp14,Cebpb,Mthfd2,Cnot4,Edc4,Eif4g1,Kif5b
HALLMARK_MTORC1_SIGNALING	0.014676	0.14676	0.125953	0.393585	1.38929	162	Cacybp,Tcea1,Hspe1,Canx,Eif2s2,Cyb5b,Stip1,Asns,Eprs1,Sqstm1,Dhfr,Pdap1,Immt,Rrm2,Bcat1,Hsp90b1,Hspa5,Ppa1,Map2k3,Fads1,Psat1,Psph,Calr,Nfyc,Gga2,Prdx1,Rpa1,Hspd1,Mthfd2,Ufm1,Hmgcs1,Atp2a2,Fdxr,Hspa4,Serpinh1,Ak4,Tpi1,Fads2,P4ha1,Ifrd1,Abcf2,Got1,Psmg1,Qdpr,Tes,Cth,Sord,Hmgcr,Stard4,Sqle,Hspa9,Mcm4,Uso1,Slc7a11,Psmc4,Ldha,Ldlr,Idi1,Tbk1,Aurka,Aldoa,Nherf1,Acly,Phgdh,Eef1e1,Fkbp2,Idh1
HALLMARK_PEROXISOME	0.0224911	0.162695	0.10552	0.434584	1.42411	84	Ywhah,Ttr,Pex5,Sod1,Crabp1,Pex11b,Cat,Alb,Mvp,Fis1,Acot8,Pex6,Tspo,Ech1,Fdps,Fads1,Gstk1,Crabp2,Acaa1a,Acox1,Prdx1
HALLMARK_APICAL_JUNCTION	0.0227774	0.162695	0.260821	-0.31563	-1.32426	130	Gnai1,Cldn6,Epb41l2,Vwf,Lama3,Nf1,Itga3,Tgfbi,Cdk8,Lamb3,Src,Lamc2,Dlg1,B4galt1,Actn2,Cd276,Cd209b,Gnai2,Sympk,Bmp1,Ikbkg,Ldlrap1,Pals1
HALLMARK_PROTEIN_SECRETION	0.0378641	0.189657	0.0804589	0.41516	1.3725	91	Cope,Tpd52,Arfip1,Vamp3,Sod1,Scamp3,Gosr2,Stx12,Sec22b,Mapk1,Stam,Dnm1l,Gbf1,Gnas,Arfgap3,Napg,Sec31a,Ap3s1,Tsg101,Atp1a1,Kif1b,Napa,Arfgef2,Cog2
HALLMARK_TGF_BETA_SIGNALING	0.0391061	0.189657	0.140389	-0.44364	-1.47333	35	Hdac1,Sptbn1,Furin,Cdk9,Smad3,Thbs1,Trim33,Serpine1,Apc,Tgfb1,Ctnnb1,Tjp1,Junb,Slc20a1
HALLMARK_MYC_TARGETS_V1	0.0423532	0.189657	0.072342	0.362338	1.29478	181	Ywhae,Cstf2,Hsp90ab1,Hspe1,Ranbp1,Rad23b,Eif3j1,Canx,Eif2s2,Nap1l1,Srpk1,Glo1,Pcna,Kars1,Eprs1,Ran,Ywhaq,Serbp1,Rps5,Rpl22,G3bp1,Hnrnpa2b1,Mrps18b,Gspt1,Clns1a,Tufm,Hnrnpa1,Cdc20,Eif4h,Acp1,Ssbp1,Ap3s1,Hspd1,Srm,Rrm1,Pwp1,Abce1,Aimp2,Prdx4,Vbp1
HALLMARK_E2F_TARGETS	0.0435031	0.189657	0.0725394	0.377805	1.31501	141	Ubr7,Rpa3,Ranbp1,Lig1,Lsm8,Nap1l1,Rpa2,Gins4,Smc4,Ube2t,Tacc3,Mki67,Stmn1,Pcna,Ran,Ak2,Psip1,Kif2c,Rrm2,Gins3,Gspt1,Cdkn1b,Racgap1,Cdc20,Ncapd2,Nasp,Atad2,Rpa1
HALLMARK_FATTY_ACID_METABOLISM	0.0455177	0.189657	0.0713773	0.383158	1.31859	129	Hsph1,Erp29,Ywhah,Lgals1,Prdx6,Hsp90aa1,Mix23,Mif,Ugdh,Maoa,Hadh,Ostc,Acot8,Ech1,Sdhc,Gapdhs,Acot2,Acaa1a,Acox1,Fabp2,Hmgcs1,Adsl,Mcee,Serinc1,Eci1,Aldh9a1,Alad,Suclg1,Fabp1,Rap1gds1,Gabarapl1,Mdh2,Acsl5,Acadm,Pcbd1,Eno2,Aldh3a2,Ehhadh
HALLMARK_PANCREAS_BETA_CELLS	0.0512518	0.197122	0.0760357	0.597748	1.463	17	Srp14,Dpp4,Stxbp1,Elp4,Pklr,Foxo1,Chga,Pdx1,Pcsk1
HALLMARK_UV_RESPONSE_UP	0.0603081	0.215386	0.06233	0.387267	1.3059	108	Atp6v1f,Fkbp4,Cyb5b,Stip1,Hspa2,Asns,Sqstm1,Pdap1,Dnaja1,Spr,Eif2s3x,Maoa,Tars1,Bid,Ppp1r2,Hspa13,Hmox1,Rrad,Acaa1a,Gch1,Nup58,Mgat1,Wiz
HALLMARK_REACTIVE_OXYGEN_SPECIES_PATHWAY	0.0733208	0.244403	0.0599455	0.464057	1.35874	42	Sod1,Pdlim1,Prdx6,Oxsr1,Cat,Selenos,Atox1,Lsp1,Prdx1,Nqo1,Prdx4,Ftl1,Txnrd2,Ndufa6,Gclm,Lamtor5
HALLMARK_SPERMATOGENESIS	0.0975704	0.304908	0.0505023	0.423706	1.29932	54	Pebp1,Agfg1,Hspa2,Stam2,Hspa4l,Sirt1,Kif2c,Ncaph,Gapdhs,Clpb,Zc3h14,Mast2,Ldhc,Psmg1,Dnajb8
HALLMARK_MITOTIC_SPINDLE	0.106098	0.312054	0.0449082	0.347048	1.22007	156	Ywhae,Uxt,Capzb,Kif11,Wasf2,Pxn,Cdc42,Wasl,Smc4,Atg4b,Rhot2,Dynll2,Clip2,Ckap5,Notch2,Mapre1,Abi1,Stau1,Bin1,Kif2c,Hook3,Flnb,Rab3gap1
HALLMARK_EPITHELIAL_MESENCHYMAL_TRANSITION	0.152544	0.420819	0.0367791	0.340363	1.18314	140	Calu,Lgals1,Vim,Prrx1,Sparc,Wnt5a,Tpm4,Itgb5,Notch2,Wipf1,Capg,Fbln1,Plod3,Colgalt1,Slit3,Sdc4,Pfn2,Sfrp1,Mmp3,Fstl1,Gpx7,Ptx3,Fbln2,Dab2,Tnfaip3,Jun,Serpinh1,Pdgfrb,Lrp1,Dpysl3,Lrrc15,Spp1,Cdh11,Col11a1,Col3a1,Eno2,Dst,Mest,Postn,Cdh2,Sgcb
HALLMARK_APICAL_SURFACE	0.159911	0.420819	0.0625898	-0.443595	-1.2566	18	B4galt1,Atp6v0a4,Sulf2,Lyn,App,Flot2,Shroom2,Crocc
HALLMARK_ADIPOGENESIS	0.180438	0.451096	0.0330012	0.326724	1.15612	165	Phldb1,Adcy6,Sod1,Hspb8,Cox6a1,Ak2,Cat,Immt,Coq9,Hadh,Atl2,Ech1,Sdhc,Gphn,Ndufa5,Gpat4,Acox1,Sncg,Itsn1,Bcl2l13,Coq3,Dhrs7b,Map4k3,Scarb1,Cmbl,Suclg1,Reep5,Mgst3,Etfb,Riok3,Cyc1,Por,Dgat1,Ubqln1,Mdh2,Prdx3,Acadm,Qdpr,Pparg,Cavin1,Mtarc2,Rmdn3,Ndufs3,Sdhb,Slc25a10,Rreb1,Plin2,Rab34,Aldoa,Decr1,Mylk,Sspn,Cmpk1,Uqcrq,Ephx2,Acly,Ndufb7,Abca1,Lpcat3,Uqcrc1,Idh1,Cavin2,Ndufab1,Esyt1,Cpt2,Retsat,Scp2,Mt…
HALLMARK_APOPTOSIS	0.209242	0.498195	0.0311574	0.34184	1.15272	108	Bnip3l,Bax,Sod1,Sqstm1,Rhot2,Dnaja1,Dnm1l,Tspo,Igfbp6,Bid,Cdkn1b,Hmox1,Cd14,Gch1,Timp2,Dpyd,Xiap,Txnip,Jun,Fdxr,Pdgfrb,Hmgb2,Ppp2r5b,Casp1,Eno2,Cth,Dffa,Igf2r,Gna15,Cdk2,Madd,Cav1,Diablo,Mgmt,Tgfbr3,Erbb3,Casp7,Crebbp
HALLMARK_TNFA_SIGNALING_VIA_NFKB	0.248318	0.564359	0.0285908	0.34491	1.13175	85	Trip10,Eif1,Nfkb1,Sqstm1,Nfkb2,Ifih1,Tsc22d1,Map2k3,Sdc4,Relb,Marcks,Ptx3,Plpp3,Gch1,Gfpt2,Nfat5,Cebpb,Ifit2,Tnfaip3,Jun,Tnip1,Cebpd,Birc2,Panx1,Irs2,Efna1
HALLMARK_MYOGENESIS	0.322642	0.701395	0.0235699	0.319402	1.07924	110	Gabarapl2,Tpm3,Ryr1,Sparc,Hspb8,Itgb5,Bin1,Gaa,Myo1c,Dapk2,Cox7a1,Itgb4,Dennd2b,Sh3bgr,Fdps,Lsp1,Cdh13,Pgam2,Pfkm,Nqo1,Mef2d,Agrn,Flii,Syngr2,Cnn3,Ifrd1,Ncam1
HALLMARK_INFLAMMATORY_RESPONSE	0.352773	0.706916	0.022961	0.332404	1.06702	73	Nfkb1,Stab1,Osmr,Eif2ak2,Tlr3,Abi1,Sell,Selenos,Cd14,Gch1,Kif1b,Lcp2,Atp2a2,Sri
HALLMARK_MYC_TARGETS_V2	0.357999	0.706916	0.0236115	0.357342	1.07411	48	Hspe1,Farsa,Hspd1,Srm,Aimp2,Ppan,Sord,Mcm4,Nop16,Bysl,Mphosph10,Ipo4,Grwd1,Nop2,Tcof1,Ddx18
HALLMARK_DNA_REPAIR	0.397314	0.706916	0.0202291	0.306063	1.03887	115	Rpa3,Lig1,Edf1,Cetn2,Rpa2,Adcy6,Vps28,Polr2d,Nelfe,Pcna,Aprt,Gtf2b,Eloa,Ercc4,Cda,Dctn4,Tsg101
HALLMARK_HEME_METABOLISM	0.399718	0.706916	0.0201209	0.305223	1.03855	118	Tcea1,Bnip3l,Psmd9,Asns,Optn,Nudt4,Glrx5,Cat,Rad23a,Pgls,Lpin2,Htra2,Map2k3,Usp15,Ezh1,Mboat2,Alad,Htatip2,Tnrc6b,Mgst3,Abcg2,Ppp2r5b,Riok3,Nr3c1,Cir1,Minpp1,Gclm,Lrp10,Ncoa4,Cast,Acp5,Blvrb
HALLMARK_G2M_CHECKPOINT	0.407896	0.706916	0.0194319	0.298287	1.03473	137	Hspa8,Rad23b,Kif11,Rpa2,Uck2,Smc4,Tacc3,Mki67,Stmn1,Smc2,Notch2,Knl1,Kif2c,G3bp1,Nsd2,Chaf1a,Gspt1,Cdkn1b,Racgap1,Cdc20,Marcks,Nasp
HALLMARK_ANDROGEN_RESPONSE	0.410011	0.706916	0.0207468	0.326016	1.03617	68	Vapa,Tpd52,Dbi,Rab4a,Ube2j1,Plpp1,Tsc22d1,Inpp4b,Fads1,Ube2i,Hmgcs1,Ndrg1
HALLMARK_ALLOGRAFT_REJECTION	0.443857	0.739762	0.0188438	0.304085	1.01447	98	Tpd52,Eif3j1,Stab1,Tlr3,Dars1,Abi1,Capg,Aars1,Bcat1,Eif5a,Map3k7,Ube2n,Lcp2,Abce1,Igsf6
HALLMARK_ESTROGEN_RESPONSE_EARLY	0.548561	0.757194	0.0454735	-0.239251	-0.967378	100	Ptges,Ablim1,Aldh3b1,Myof,Thsd4,Mlph,Elovl5,Nxt1,B4galt1,Farp1
HALLMARK_GLYCOLYSIS	0.562167	0.757194	0.0145446	0.273789	0.961505	154	Arpp19,Fkbp4,Sod1,Stmn1,Mif,Rpe,Pgls,Hspa5,Paxip1,Pgam1,Sdhc,Hax1,Gapdhs,Nasp,Chpf,Pgam2,Cyb5a,Ndufv3,Agrn,Rbck1,Aldh9a1,Cog2,Nanp,Ak4,Tpi1,P4ha1,Bpnt1,Ldhc,Elf3,Mdh2,Got1,Kif2a,Irs2,Fbp2,Eno2,Cth,Cldn3,Aldob,Fam162a,Slc25a10,Pfkp,Psmc4,Slc35a3
HALLMARK_UV_RESPONSE_DN	0.569077	0.757194	0.0151084	0.283351	0.949706	102	Dyrk1a,Nfkb1,Synj2,Notch2,Inpp4b,Cdkn1b,Ltbp1,Map1b,Plpp3,Irs1,Dab2,Slc22a18,Ptprm,Sri,Pdgfrb,Mrps31,Nr3c1,Ddah1,Fzd2,Prkca,Col11a1,Col3a1,Pparg,Nrp1,Fhl2,Cav1,Mgmt,Cdk13,Ldlr,Tgfbr3
HALLMARK_P53_PATHWAY	0.574761	0.757194	0.0147852	0.28057	0.952335	115	Hint1,Bax,Rhbdf2,Pcna,Hspa4l,Tm4sf1,Rpl36,Itgb4,Tsc22d1,Procr,Hmox1,Rrad,Cdh13,Zfp36l1,Phlda3,S100a4,Rps12,Txnip,Ndrg1,Jun,Fdxr,Casp1,Eps8l2,Rchy1,Cd81,Ak1,Slc35d1,Fam162a,Bak1,Ada,Slc7a11,Slc3a2
HALLMARK_INTERFERON_ALPHA_RESPONSE	0.581185	0.757194	0.0155672	0.295856	0.94031	68	Psme2,Eif2ak2,Lap3,Mov10,Rnf31,Nub1,Sell,Ifih1,Mx2,Procr,Ifit2,Txnip,Ifit3,Casp1,Trim14,Dhx58,Ogfr,Adar,Epsti1,Oas1a,Stat2,Cmpk2,Trim21,Oasl1,Ncoa7,Elf1,Ifi35
HALLMARK_PI3K_AKT_MTOR_SIGNALING	0.581941	0.757194	0.0152087	0.288298	0.939938	81	Akt1s1,Sqstm1,Mapk9,Mapk1,Ecsit,Hsp90b1,Map2k3,Ywhab,Cdkn1b,Calr,Map3k7,Mapk10,Ube2n,Myd88,Grb2,Traf2,Prkaa2,Them4,Cdk2,Plcb1,Pin1,Tbk1,Cfl1,Stat2,Eif4e,Arhgdia,Ppp1ca,Grk2
HALLMARK_IL6_JAK_STAT3_SIGNALING	0.586472	0.757194	0.0164641	0.32142	0.928339	39	Osmr,Stam2,Hax1,Hmox1,Cd14,Jun,Myd88,Grb2
HALLMARK_BILE_ACID_METABOLISM	0.591781	0.757194	0.0150752	0.289529	0.935591	76	Ttr,Sod1,Optn,Cat,Amacr,Soat2,Pex26,Pex6,Nudt12,Fads1,Gstk1,Pex16,Pfkm,Slc22a18,Aldh9a1,Fdxr,Fads2,Acsl5,Gclm,Abcd3
HALLMARK_KRAS_SIGNALING_UP	0.599116	0.757194	0.0445674	-0.232851	-0.949828	106	Hsd11b1,Gprc5b,Plau,Angptl4,Apod,Ace,Ctss,Mtmr10,Kif5c,Tspan7,F13a1,Itgb2,Snap25,Ammecr1,Cfh,Cfb,Vwa5a,Rbm4,Jup,Galnt3
HALLMARK_NOTCH_SIGNALING	0.605755	0.757194	0.0173659	0.375321	0.903624	16	Wnt5a,Notch2,Fzd1,Prkca,Rbx1
HALLMARK_IL2_STAT5_SIGNALING	0.670532	0.817722	0.0127665	0.268666	0.899215	101	Twsg1,Uck2,Amacr,Capg,Sell,Eef1akmt1,Myo1c,Snx9,Plec,Plpp1,Lclat1,Galm,Ndrg1,Lrig1,Syngr2,P4ha1,Glipr2,Gabarapl1,Spp1,Ckap4,Cd81,Irf6,Nrp1,Swap70,Igf2r
HALLMARK_HYPOXIA	0.732786	0.872364	0.0109821	0.254061	0.875226	130	Tpd52,Bnip3l,Map3k1,Mif,Gaa,Hspa5,Gapdhs,Cdkn1b,Rbpj,Sdc4,Hmox1,Pgam2,S100a4,Nedd4l,Pklr,Tnfaip3,Ndrg1,Jun,Scarb1,Ak4,Pck1,Tpi1,P4ha1,Ldhc,B4galnt2,Nr3c1,Stbd1,Plac8,Prkca,Irs2,Efna1,Eno2,Cavin1,Tes,Akap12,Nagk,Aldob,Fam162a,Cav1,Pfkp,Ldha,Grhpr,Plin2,Kdm3a,Aldoa
HALLMARK_XENOBIOTIC_METABOLISM	0.860534	0.969872	0.0081601	0.231612	0.812164	152	Arpp19,Kars1,Cat,Gart,Sar1b,Ugdh,Maoa,Ddah2,Bcat1,Ech1,Fbln1,Lpin2,Mthfd1,Cda,Hmox1,Pgrmc1,Acox1,Acp1,Spint2,Gch1,Nqo1,Gss,Cyb5a,Rbp4,Arg2,Atp2a2,Aldh9a1,Hnf4a,Fabp1,Tkfc,Gabarapl1,Papss2,Ddc,Pdk4,Por,Dhrs1,Entpd5,Slc35d1,Hsd17b2,Itih4,Slc12a4,Blvrb,Cyp2s1
HALLMARK_WNT_BETA_CATENIN_SIGNALING	0.869863	0.969872	0.0231722	-0.252948	-0.708731	17	Gnai1,Kat2a,Hdac2,Cul1,Ctnnb1
HALLMARK_ESTROGEN_RESPONSE_LATE	0.872884	0.969872	0.00860884	0.233508	0.789007	110	Fkbp4,Hspb8,Hspa4l,Ugdh,Flnb,Itpk1,Slc16a1,Impa2,Rabep1,Cdc20,Mocs2,Arl3,Scarb1,Etfb,Papss2,Tjp3,Nab2,Aldh3a2,Fabp5,Sord,Frk,Mest,Blvrb,Dnajc1,Ckb,Cav1,Ppif,Tpd52l1,Th,Abhd2,Mettl3,Nherf1
HALLMARK_CHOLESTEROL_HOMEOSTASIS	0.908601	0.971543	0.00927125	0.234165	0.722705	56	Pmvk,Mvk,Ech1,Fdps,Atxn2,Pcyt2,Ethe1,Hmgcs1,Gpx8,Fads2,Cpeb2,Gldc,Pparg,Fabp5,Hmgcr,Mal2,Stard4,Sqle,Ldlr,Idi1
HALLMARK_KRAS_SIGNALING_DN	0.94788	0.971543	0.027604	-0.20114	-0.731128	54	Fggy,Serpinb2,Krt5,Tgm1,Cpa2,Cyp39a1,Tgfb2
HALLMARK_ANGIOGENESIS	0.952261	0.971543	0.00989392	0.231094	0.624288	27	Fstl1,S100a4,Spp1,Col3a1,Thbd,Nrp1,Postn,Prg2,Vegfa
HALLMARK_INTERFERON_GAMMA_RESPONSE	0.971312	0.971543	0.00646396	0.204679	0.701187	124	Nfkb1,Psme2,Eif2ak2,Lap3,Rnf31,Mvp,Ifih1,Mx2,Gch1,Mthfd2,Ifit2,Rbck1,Tmt1b,Txnip,Tnfaip3,Lcp2,Sri,Myd88,Ifit3,Casp1,Trim14,Dhx58,Ogfr,Znfx1
HALLMARK_HEDGEHOG_SIGNALING	0.971543	0.971543	0.00991212	0.225128	0.5818	22	Amot,Nrp2,Crmp1,Tle1,Nrp1,L1cam,Nrcam,Scg2,Vegfa,Dpysl2,Cdk6,Ldb1

## Sheet: GSEA_M2_CP
pathway	pval	padj	log2err	ES	NES	size	leadingEdge
REACTOME_PROCESSING_OF_CAPPED_INTRON_CONTAINING_PRE_MRNA	9.68921e-15	1.64038e-11	0.986546	-0.500563	-2.2515	234	Srsf5,Snrnp200,Ddx39a,Thoc2,Prpf8,Sf3b3,Prpf19,Prpf38a,Hnrnph2,Dhx9,Ptbp1,Nup107,Ddx46,Snrpb,Eif4a3,Eftud2,Thoc3,Ranbp2,Cpsf6,Cpsf1,Polr2g,Thoc6,Dhx15,U2af2,Cdc40,Snrpd1,Ddx5,Snrpd3,U2af1,Hnrnpa3,Prpf6,Nup85,Ppwd1,Ctnnbl1,Hnrnpd,Mtrex,Nudt21,Nup160,Ncbp1,Polr2b,Smu1,Nup188,Thoc1,Snrpe,Nup155,Cstf1,Rbm22,Nup133,Cwc22,Prpf40a,Nkap,Ddx39b,Nxt1,U2surp,Nup37,Sf3a1,Tcerg1,Sympk,Luc7l3,Snrpg,Aqr,Polr2a,…
REACTOME_TRANSPORT_OF_MATURE_TRANSCRIPT_TO_CYTOPLASM	4.61859e-11	3.90964e-08	0.851339	-0.671494	-2.54368	68	Srsf5,Ddx39a,Thoc2,Nup107,Eif4a3,Thoc3,Ranbp2,Cpsf1,Thoc6,U2af2,Cdc40,U2af1,Nup85,Nup160,Ncbp1,Nup188,Thoc1,Nup155,Nup133,Ddx39b,Nxt1,Nup37,Sympk
REACTOME_MRNA_SPLICING	1.28968e-09	7.27809e-07	0.788187	-0.476879	-2.09245	172	Srsf5,Snrnp200,Prpf8,Sf3b3,Prpf19,Prpf38a,Hnrnph2,Dhx9,Ptbp1,Ddx46,Snrpb,Eif4a3,Eftud2,Polr2g,Dhx15,U2af2,Cdc40,Snrpd1,Ddx5,Snrpd3,U2af1,Hnrnpa3,Prpf6,Ppwd1,Ctnnbl1,Hnrnpd,Mtrex,Ncbp1,Polr2b,Smu1,Snrpe,Rbm22,Cwc22,Prpf40a,Nkap,Ddx39b,U2surp,Sf3a1,Tcerg1,Luc7l3,Snrpg,Aqr,Polr2a,Polr2e,Hnrnpl,Sf3b1,Plrg1,Snrnp40
REACTOME_RNA_POLYMERASE_II_TRANSCRIPTION_TERMINATION	3.15867e-09	1.33691e-06	0.774939	-0.679264	-2.46102	54	Srsf5,Ddx39a,Thoc2,Snrpb,Eif4a3,Thoc3,Cpsf6,Cpsf1,Thoc6,U2af2,Cdc40,Snrpd3,U2af1,Nudt21,Ncbp1,Thoc1,Snrpe,Cstf1,Ddx39b,Sympk,Snrpg
REACTOME_TRANSLATION	8.57575e-09	2.90375e-06	0.74774	0.516323	1.86193	208	Rpsa,Eif3j1,Eif2b4,Eif4b,Eif2s2,Srp14,Rpl29,Chchd1,Eef1d,Rpl30,Rpl37a,Rps21,Eif2s3x,Rps5,Rps28,Eif3k,Rpl22,Rps27,Trmt112,Rpl31,Oxa1l,Rplp1,Rplp2,Rps11,Rps15,Rpl36,Srp9,Mrrf,Fau,Rps19,Gadd45gip1,Mrps18b,Ppa1,Rpl8,Eif1ax,Gspt1,Eif2b2,Rpl5,Mrpl43,Eif3f,Mrpl53,Eif4h,Mrps21,Rpl28,Rps18,Rpl4,Rpl12,Rps12,Mrpl13,Rpl23,Rpl27a,Eif4g1,Rpl38,Mrps33,Rpl23a,Mrps31,Mrpl41,Rpl24,Rpl10,Rpl26,Gfm2,Eef1g,Mrpl49,Rpl…
REACTOME_HSP90_CHAPERONE_CYCLE_FOR_STEROID_HORMONE_RECEPTORS_SHR_IN_THE_PRESENCE_OF_LIGAND	2.82653e-08	7.97551e-06	0.733762	0.727505	2.13753	43	Hsp90ab1,Hspa8,Fkbp4,Dctn2,Dctn3,Capzb,Stip1,Hspa2,Dnaja4,Dynll1,Hsp90aa1,Dynll2,Dnaja1,Dync1i2,Dctn6,Dctn1,Dync1li2,Actr1a
REACTOME_VESICLE_MEDIATED_TRANSPORT	4.63084e-08	9.98759e-06	0.719513	0.43576	1.64494	442	Ywhae,Cope,Chmp7,Hspa8,Gabarapl2,Gabarap,Trip10,Copz1,Vps4a,Tpd52,Agfg1,Bloc1s6,Cops8,Galnt2,Dctn2,Dctn3,Snap29,Stab1,Tgoln1,Vamp3,Capzb,Kif11,Vps28,Cops4,Sparc,Hgs,Stam2,Wnt5a,Dynll1,Arfgap1,Rab33b,Gosr2,Bloc1s4,Optn,Synj2,Dynll2,Sec22b,Mia3,Tbc1d10b,Gorasp1,Rab3a,Chmp4b,Nedd8,Dync1i2,Dctn6,Txndc5,Arfrp1,Kif16b,Alb,Dctn1,Bnip1,Dnm1,Stam,Map1lc3b,Dync1li2,Bin1,Kifc1,Rab4a,Sar1b,Kif2c,Gbf1,Rab3gap…
WP_MRNA_PROCESSING	4.96993e-08	9.98759e-06	0.719513	-0.361155	-1.67003	338	Cirbp,Rbm12,Srsf5,Ddx39a,Prpf8,Rbm3,Sf3b3,Hnrnph2,Dhx9,Ptbp1,Oas3,Ddx6,Snrpb,Eif4a3,Eftud2,Cpsf1,Polr2g,Tardbp,Dhx15,U2af2,Cdc40,Snrpd1,Ddx5,Dcaf1,Snrpd3,U2af1,Hnrnpdl,Hnrnpa3,Prpf6,Rbm45,Atxn1,Hnrnpd,Nudt21,Tmed10,Snrpe,Bclaf1,Cstf1,Esrp1,Sart3,Rnmt,Rbm22,Cdk9,Prpf40a,Ddx39b,Ppie,Smc1a,Xrn2,U2surp,Sf3a1,Ptbp3,Syncrip,Hnrnpa0,Snrpg,Polr2a,Hnrnpl,Sf3b1,Snrnp40,Hnrnpk,Tra2b,Hnrnpll,Snrpb2,Sf3a3,Prm…
REACTOME_RESPIRATORY_ELECTRON_TRANSPORT	5.30941e-08	9.98759e-06	0.719513	0.603802	2.02263	102	Cycs,Ndufa3,Cox6b1,Dmac1,Ndufs8,Ndufv2,Cox20,Nubpl,Timmdc1,Ndufb2,Cox6a1,Fxn,Ndufb11,Ecsit,Ndufaf5,Ndufa7,Slc25a22,Ttc19,Ndufb3,Ndufb5,Cox7a2,Ndufb8,Uqcrb,Cox7a1,Ndufb10,Ndufs6,Ndufaf2,Ndufa5,Ndufa4,Coa3,Ndufc2,Ndufb1,Ndufa10,Slc25a18,Ndufv3,Sco1,Cox4i1,Ndufa8,Ndufb4,Etfb,Ndufb6,Cyc1,Ndufa6,Ndufa12,Mdh2,Got1,Ndufs4,Cox5a,Hscb,Cox5b,Ndufaf1,Ndufs7,Sco2,Ndufs3,Uqcrfs1,Hspa9,Cox15,Cox16,Etfa,Ndufa9,…
WP_CYTOPLASMIC_RIBOSOMAL_PROTEINS	1.06379e-07	1.801e-05	0.704976	0.62934	2.01273	73	Rpsa,Rpl29,Rpl30,Rpl37a,Rps21,Rps5,Rps28,Rpl22,Rps27,Rpl31,Rplp1,Rps11,Rps15,Rpl36,Fau,Rps19,Rpl8,Rpl28,Rps18,Rpl4,Rpl12,Rps12,Rpl27a,Rpl38,Rpl23a,Rpl24,Rpl10,Rpl26,Rpl36a,Rpl17,Rps13,Rps6,Rpl9,Rps10,Rpl19,Rpl10a,Rpl15,Rpl34,Rps17,Rpl13,Rpl37,Rpl21,Rps20,Rps24,Rpl6,Rps26,Rpl13a,Rps7,Rps25
REACTOME_METABOLISM_OF_RNA	3.89102e-07	5.98864e-05	0.674963	-0.309403	-1.49694	522	Srsf5,Snrnp200,Ddx39a,Thoc2,Xpo1,Prpf8,Psme4,Sf3b3,Prpf19,Prpf38a,Hnrnph2,Dhx9,Ptbp1,Nup107,Apobec3,Xrn1,Ddx46,Ddx6,Snrpb,Eif4a3,Cnot1,Eftud2,Thoc3,Ranbp2,Cpsf6,Cpsf1,Polr2g,Thoc6,Dhx15,U2af2,Cdc40,Snrpd1,Ddx5,Snrpd3,U2af1,Hnrnpa3,Prpf6,Nup85,Ppwd1,Ctnnbl1,Hnrnpd,Mtrex,Nudt21,Nup160,Ncbp1,Polr2b,Smu1,Nup188,Thoc1,Snrpe,Nup155,Skic8,Cstf1,Psmb7,Rnmt,Rbm22,Psma4,Nup133,Cwc22,Psmd1,Prpf40a,Nkap,Ddx3…
REACTOME_NONSENSE_MEDIATED_DECAY_NMD_INDEPENDENT_OF_THE_EXON_JUNCTION_COMPLEX_EJC	6.69954e-07	9.45194e-05	0.659444	0.597398	1.95211	85	Rpsa,Rpl29,Rpl30,Rpl37a,Rps21,Rps5,Rps28,Rpl22,Rps27,Rpl31,Rplp1,Rplp2,Rps11,Rps15,Rpl36,Fau,Rps19,Rpl8,Gspt1,Rpl5,Rpl28,Rps18,Rpl4,Rpl12,Rps12,Upf1,Rpl23,Rpl27a,Eif4g1,Rpl38,Rpl23a,Rpl24,Rpl10,Rpl26,Rpl36a,Rpl17,Rps13,Rps6,Rpl9,Rps10,Rpl19,Rpl15,Rpl34,Rps17,Rpl13,Rpl37,Rpl21,Rps20,Rps24,Rpl6,Rps26,Rpl13a,Rps7,Rps25
REACTOME_EUKARYOTIC_TRANSLATION_INITIATION	1.28278e-06	0.000167057	0.643552	0.562256	1.89624	107	Rpsa,Eif3j1,Eif2b4,Eif4b,Eif2s2,Rpl29,Rpl30,Rpl37a,Rps21,Eif2s3x,Rps5,Rps28,Eif3k,Rpl22,Rps27,Rpl31,Rplp1,Rplp2,Rps11,Rps15,Rpl36,Fau,Rps19,Rpl8,Eif1ax,Eif2b2,Rpl5,Eif3f,Eif4h,Rpl28,Rps18,Rpl4,Rpl12,Rps12,Rpl23,Rpl27a,Eif4g1,Rpl38,Rpl23a,Rpl24,Rpl10,Rpl26,Rpl36a,Eif2b5,Rpl17,Rps13,Rps6,Rpl9,Eif5,Rps10,Rpl19,Rpl15,Rpl34,Rps17,Rpl13,Rpl37,Rpl21,Eif3g,Rps20,Rps24,Rpl6,Rps26,Rpl13a,Rps7,Rps25
REACTOME_INTRA_GOLGI_AND_RETROGRADE_GOLGI_TO_ER_TRAFFIC	1.5435e-06	0.000186653	0.643552	0.522615	1.82399	146	Cope,Copz1,Galnt2,Dctn2,Dctn3,Snap29,Tgoln1,Vamp3,Capzb,Kif11,Dynll1,Arfgap1,Rab33b,Gosr2,Dynll2,Sec22b,Dync1i2,Dctn6,Arfrp1,Kif16b,Dctn1,Bnip1,Dync1li2,Kifc1,Kif2c,Gbf1,Rab3gap1,Use1,Actr1a,Cog8,Rab3gap2,Arfgap3,Racgap1,Klc1,Napg,Rab18,Cog5,Gcc1,Klc4,Plin3,Arfip2,Dctn4,Gcc2,Actr10,Kif1b,Napa,Cog2,Pafah1b3,Kif5b,Kif22,Rab1b,Cyth2,Kif2a,Cog1,Tmf1,Copz2
REACTOME_GENE_EXPRESSION_TRANSCRIPTION	2.79411e-06	0.000315361	0.627257	-0.287289	-1.4004	558	Ints4,Srsf5,Ddx39a,Ints11,Thoc2,Psme4,Ints1,Ints3,Nup107,Ints6,Snrpb,Eif4a3,Cnot1,Thoc3,Ranbp2,Wdr82,Cpsf6,Smad4,Cpsf1,Polr2g,Thoc6,Ints8,U2af2,H2ax,Cdc40,Gtf3c4,Hdac1,Rptor,Usp9x,H4c1,Snrpd3,U2af1,Nup85,Ints10,Ints5,Taf12,Nudt21,Pbrm1,Taf1,Nup160,Ncbp1,Polr2b,Usp7,Nup188,Thoc1,Mecp2,Snrpe,Cdk8,Src,Nup155,Skic8,Cstf1,Furin,Ints7,Psmb7,Smarca5,Rnmt,Wdr5,Tdg,Cdk9,Ints9,Psma4,Prkra,Nup133,Psmd1,Ube2…
REACTOME_MRNA_SPLICING_MINOR_PATHWAY	3.06837e-06	0.000324671	0.627257	-0.64975	-2.20912	40	Snrnp200,Prpf8,Sf3b3,Snrpb,Eftud2,Polr2g,Snrpd1,Snrpd3,Prpf6,Ncbp1,Polr2b,Snrpe,Snrpg,Polr2a,Polr2e,Sf3b1,Snrnp40
WP_ELECTRON_TRANSPORT_CHAIN	4.06985e-06	0.000397027	0.610527	0.60203	1.90424	68	Ndufs8,Ndufv2,Atp5f1d,Ndufb2,Atp5pf,Cox6a1,Atp5if1,Ndufa7,Ndufb3,Ndufb5,Cox7a2,Uqcrb,Cox7a1,Ndufb10,Sdhc,Ndufs6,Atp5pd,Ndufa5,Ndufc2,Ndufa10,Ndufv3,Sco1,Cox4i1,Ndufa8,Ndufb4,Ndufb6,Ndufa6,Ndufa12,Ndufs4,Cox5a,Cox5b,Ndufs7,Uqcrfs1,Sdhb,Cox15,Ndufa9,Ndufb9,Cox7a2l,Cox17,Uqcrq,Ndufb7,Ndufa2,Uqcrc1,Ndufab1,Sdha,mt-Co3,Slc25a4,Cox6c,Atp5mf,Uqcr10
REACTOME_COMPLEX_I_BIOGENESIS	4.38574e-06	0.000397027	0.610527	0.650829	1.96684	51	Ndufa3,Dmac1,Ndufs8,Ndufv2,Nubpl,Timmdc1,Ndufb2,Ndufb11,Ecsit,Ndufaf5,Ndufa7,Ndufb3,Ndufb5,Ndufb8,Ndufb10,Ndufs6,Ndufaf2,Ndufa5,Ndufc2,Ndufb1,Ndufa10,Ndufv3,Ndufa8,Ndufb4,Ndufb6,Ndufa6,Ndufa12,Ndufs4,Hscb,Ndufaf1,Ndufs7,Ndufs3,Hspa9,Ndufa9,Ndufb9,Ndufa13,Ndufb7,Ndufa2
REACTOME_RNA_POLYMERASE_II_TRANSCRIBES_SNRNA_GENES	4.45571e-06	0.000397027	0.610527	-0.578621	-2.10234	55	Ints4,Ints11,Ints1,Ints3,Ints6,Polr2g,Ints8,Ints10,Ints5,Ncbp1,Polr2b,Ints7,Cdk9,Ints9,Polr2a,Polr2e,Taf6,Ice2,Ints14,Cdk7
REACTOME_REGULATION_OF_PLK1_ACTIVITY_AT_G2_M_TRANSITION	5.81083e-06	0.000491886	0.610527	0.627574	1.93251	57	Ywhae,Dctn2,Dctn3,Cetn2,Dynll1,Hsp90aa1,Optn,Ckap5,Dync1i2,Mapre1,Dctn1,Actr1a,Cep135,Cep63,Haus7,Haus1,Nedd1
REACTOME_NONSENSE_MEDIATED_DECAY_NMD	8.36778e-06	0.000674602	0.593325	0.54385	1.81888	101	Rpsa,Rpl29,Rpl30,Rpl37a,Rps21,Rps5,Rps28,Rpl22,Rps27,Rpl31,Rplp1,Rplp2,Rps11,Dcp1a,Rps15,Rpl36,Fau,Rps19,Rpl8,Gspt1,Rpl5,Rpl28,Rps18,Rpl4,Rpl12,Rps12,Upf1,Rpl23,Rpl27a,Eif4g1,Rpl38,Ppp2r1a,Rpl23a,Rpl24,Rpl10,Rpl26,Rpl36a,Rpl17,Rps13,Rps6,Rpl9,Rps10,Rpl19,Rpl15,Rpl34,Ppp2ca,Rps17,Rpl13,Rpl37,Rpl21,Rps20,Rps24,Rpl6,Rps26,Ppp2r2a,Rpl13a,Rps7,Rps25
REACTOME_REGULATED_NECROSIS	9.38381e-06	0.000722127	0.593325	0.672448	1.96452	41	Chmp7,Ube2l3,Cycs,Bax,Ripk3,Fadd,Hsp90aa1,Stub1,Chmp4b,Cdc37,Hmgb1,Tradd,Gsdmd,Chmp3,Xiap,Traf2,Birc2,Pdcd6ip,Casp1
REACTOME_AEROBIC_RESPIRATION_AND_RESPIRATORY_ELECTRON_TRANSPORT	1.12247e-05	0.000826233	0.593325	0.486002	1.72616	176	Cycs,Ndufa3,Cox6b1,Dmac1,Ndufs8,Ndufv2,Atp5f1d,Glo1,Cox20,Nubpl,Timmdc1,Ndufb2,Atp5pf,Cox6a1,Fxn,Ndufb11,Ecsit,Ndufaf5,Ndufa7,Slc25a22,Ttc19,Ndufb3,Ndufb5,Cox7a2,Ndufb8,Uqcrb,Cox7a1,Ndufb10,Sdhc,Sdhaf2,Ndufs6,Atp5pd,Ndufaf2,Ndufa5,Ndufa4,Coa3,Ndufc2,Ndufb1,Ndufa10,Slc25a18,Ndufv3,Sco1,Cox4i1,Fahd1,Atp5me,Ndufa8,Suclg1,Ndufb4,Etfb,Ndufb6,Ldhc,Pdk4,Sirt3,Cyc1,Ndufa6,Ndufa12,Mdh2,Got1,Ndufs4,Cox5a,V…
REACTOME_PROGRAMMED_CELL_DEATH	1.25932e-05	0.000886576	0.593325	0.547892	1.84127	104	Ywhae,Chmp7,Ube2l3,Cycs,Ywhah,Bax,Dffb,Vim,Ripk3,Fadd,Dynll1,Hsp90aa1,Aven,Stub1,Ywhaq,Dynll2,Chmp4b,Cdc37,Mapk1,Dnm1l,Hmgb1,Plec,Bid,Tradd,Ywhab,Gsdmd,Cd14,Chmp3,Xiap,Kpna1,Mapk3,Hmgb2,Traf2,Birc2,Pdcd6ip,Casp1
REACTOME_ANCHORING_OF_THE_BASAL_BODY_TO_THE_PLASMA_MEMBRANE	1.30918e-05	0.000886576	0.593325	0.645367	1.95783	52	Ywhae,Dctn2,Dctn3,Cetn2,Dynll1,Hsp90aa1,Ckap5,Dync1i2,Mapre1,Dctn1,Actr1a,Cep135,Cep63,Haus7,Haus1,Nedd1
REACTOME_AURKA_ACTIVATION_BY_TPX2	1.53766e-05	0.00100125	0.57561	0.643954	1.93718	49	Ywhae,Dctn2,Dctn3,Cetn2,Dynll1,Hsp90aa1,Ckap5,Dync1i2,Mapre1,Dctn1,Actr1a,Cep135,Cep63,Haus7,Haus1,Nedd1
REACTOME_GOLGI_TO_ER_RETROGRADE_TRANSPORT	2.51408e-05	0.00157642	0.57561	0.537782	1.79588	100	Cope,Copz1,Galnt2,Dctn2,Dctn3,Capzb,Kif11,Dynll1,Arfgap1,Dynll2,Sec22b,Dync1i2,Dctn6,Kif16b,Dctn1,Bnip1,Dync1li2,Kifc1,Kif2c,Gbf1,Rab3gap1,Use1,Actr1a,Rab3gap2,Arfgap3,Racgap1,Klc1,Napg,Rab18,Klc4,Dctn4,Actr10,Kif1b,Napa,Pafah1b3,Kif5b,Kif22,Rab1b
REACTOME_COPI_INDEPENDENT_GOLGI_TO_ER_RETROGRADE_TRAFFIC	5.04782e-05	0.00305213	0.557332	0.636462	1.87877	44	Galnt2,Dctn2,Dctn3,Capzb,Dynll1,Dynll2,Dync1i2,Dctn6,Dctn1,Dync1li2,Rab3gap1,Actr1a,Rab3gap2,Rab18,Dctn4,Actr10
REACTOME_RECRUITMENT_OF_NUMA_TO_MITOTIC_CENTROSOMES	5.35838e-05	0.0031017	0.557332	0.581985	1.81754	62	Ywhae,Dctn2,Dctn3,Cetn2,Dynll1,Hsp90aa1,Ckap5,Mzt2,Dync1i2,Mapre1,Dctn1,Actr1a,Cep135,Cep63,Haus7,Haus1,Nedd1
REACTOME_INHIBITION_OF_DNA_RECOMBINATION_AT_TELOMERE	5.49623e-05	0.0031017	0.557332	-0.929612	-1.91341	6	H2ax,Atrx,H4c1
WP_BLOOD_CLOTTING_CASCADE	5.90147e-05	0.00322297	0.557332	-0.759164	-2.10074	17	Serpinb2,Vwf,Plau,F9,F10,F11,F5,F13b,Fgb,Fgg,Serpine1,Plg,Fga
REACTOME_INTRINSIC_PATHWAY_FOR_APOPTOSIS	9.33977e-05	0.00494132	0.538434	0.663276	1.87999	35	Ywhae,Cycs,Ywhah,Bax,Dynll1,Aven,Ywhaq,Dynll2,Mapk1,Bid,Ywhab,Gsdmd,Xiap
REACTOME_MITOTIC_TELOPHASE_CYTOKINESIS	0.000104912	0.00538229	0.538434	-0.81109	-2.09557	13	Stag2,Nipbl,Mau2,Pds5a,Smc3,Smc1a,Pds5b,Wapl,Rad21,Kif23
REACTOME_BIOTIN_TRANSPORT_AND_METABOLISM	0.000142005	0.00707099	0.518848	0.870399	1.83073	9	Btd,Pdzd11
REACTOME_CELLULAR_RESPONSES_TO_STIMULI	0.000173805	0.00838084	0.518848	0.400737	1.49608	342	Hsph1,Elob,Ywhae,Hsp90ab1,Eloc,Hspa8,Rpa3,Atp6v1f,St13,Cycs,Fkbp4,Akt1s1,Atp6v1g1,Dctn2,Dctn3,Eif2s2,Cox6b1,Capzb,Rpa2,Psme2,Stip1,Psmd9,Hspa2,Psmf1,Sod1,Dnaja4,Dynll1,Prdx6,Hsp90aa1,Psma5,Sqstm1,Mapk9,Hspb8,Hspa4l,Dynll2,Dnaja1,Sirt1,Bag3,Cox6a1,Dync1i2,Dctn6,Eif2s3x,Cat,Alb,Dctn1,Mapk1,Txn2,Map1lc3b,Dync1li2,Pgrmc2,Mapk7,Cox7a2,Actr1a,Psmd4,Hspa5,Cox7a1,Ubxn7,Yme1l1,Hspa13,Map2k3,Ndufa4,Cdkn1b,…
REACTOME_ACTIVATION_OF_BH3_ONLY_PROTEINS	0.00017821	0.00838084	0.518848	0.804004	1.91193	15	Ywhae,Ywhah,Dynll1,Ywhaq,Dynll2,Bid,Ywhab
REACTOME_TRANSPORT_OF_MATURE_MRNAS_DERIVED_FROM_INTRONLESS_TRANSCRIPTS	0.000194335	0.00889212	0.518848	-0.599958	-2.01521	38	Nup107,Ranbp2,Cpsf1,Nup85,Nup160,Ncbp1,Nup188,Nup155,Nup133,Nup37,Sympk,Seh1l,Tpr,Nxf1,Cpsf2,Cpsf3,Nup54,Nup88,Nup93,Nup98
REACTOME_SUMOYLATION	0.000282277	0.012439	0.498493	-0.41382	-1.68428	104	Top2b,Stag2,Nup107,Ranbp2,Ctbp1,Hdac1,H4c1,Ddx5,Nup85,Uba2,Nup160,Nup188,Nup155,Smc3,Tdg,Nup133,Smc1a,Vhl,Nup37,Herc2,Sin3a,Nop58,Ikbkg,Hnrnpk,Rangap1,Esr1,Sae1,Senp1,Rad21,Seh1l,Tpr,Uhrf2,Nup54,Stag1,Trim27,Phc2,Nup88,Xrcc4,Nup93,Scmh1,Ep300,Nup98,Ikbke,Rela,Pias2,Rae1,Senp2
WP_OXIDATIVE_PHOSPHORYLATION	0.000286545	0.012439	0.498493	0.622003	1.81715	41	Ndufs8,Ndufv2,Atp5f1d,Ndufb2,Atp5pf,Ndufa7,Ndufb5,Ndufb8,Ndufb10,Ndufs6,Atp5pd,Ndufa5,Ndufc2,Ndufa10,Ndufv3,Ndufa4l2,Ndufa8,Ndufb6,Ndufa6,Ndufs4
REACTOME_COHESIN_LOADING_ONTO_CHROMATIN	0.000419324	0.0177479	0.498493	-0.837224	-2.00222	10	Stag2,Nipbl,Mau2,Pds5a,Smc3,Smc1a,Pds5b,Wapl
REACTOME_MACROAUTOPHAGY	0.000484137	0.0199913	0.498493	0.486299	1.63198	103	Chmp7,Gabarapl2,Gabarap,Ube2l3,Tomm22,Map1lc3a,Vim,Pex5,Atg3,Dynll1,Atg4b,Prkaa1,Sqstm1,Optn,Dynll2,Chmp4b,Dync1i2,Map1lc3b,Dync1li2,Lamtor3,Atg16l1,Atg13,Lamtor1,Tomm5,Rb1cc1,Chmp3,Ube2n,Park7
REACTOME_ATTENUATION_PHASE	0.000515784	0.020791	0.477271	0.830428	1.79478	10	Hsp90ab1,Hspa8,Fkbp4,Hspa2,Hsp90aa1,Hsf1
REACTOME_ORGANELLE_BIOGENESIS_AND_MAINTENANCE	0.000531218	0.0209152	0.477271	0.469008	1.60641	123	Ywhae,Cycs,Ift22,Dctn2,Dctn3,Cetn2,Atp5f1d,Dynlrb1,Dynll1,Hsp90aa1,Dynll2,Ckap5,Atp5pf,Dync1i2,Mapre1,Dctn1,Gbf1,Actr1a,Cep135,Atp5pd,Cep63,Lztfl1,Haus7,Haus1,Nedd1
BIOCARTA_INTRINSIC_PATHWAY	0.000630817	0.0242721	0.477271	-0.703447	-1.94657	17	F9,F10,F11,F5,Fgb,Fgg,Serping1,Fga,Col4a1,Serpinc1,Pros1,F2
WP_TRANSLATION_FACTORS	0.000776982	0.0292318	0.477271	0.589274	1.73138	43	Eif1,Eif3j1,Eif2b4,Eif4b,Eif2s2,Eif6,Eef1d,Eif2ak2,Eif2s3x,Eif5a,Eif2b2,Eif3f,Eif4h,Eif4g1,Eef1g,Eif2b5,Eif5,Eif2ak3,Eif4g2
BIOCARTA_CERAMIDE_PATHWAY	0.000797031	0.0293342	0.477271	0.712074	1.80344	20	Cycs,Map3k1,Nfkb1,Bax,Fadd,Mapk1,Tradd,Mapk3,Traf2
REACTOME_APOPTOSIS	0.000828711	0.0298512	0.477271	0.51508	1.67032	80	Ywhae,Cycs,Ywhah,Bax,Dffb,Vim,Fadd,Dynll1,Aven,Ywhaq,Dynll2,Mapk1,Dnm1l,Hmgb1,Plec,Bid,Tradd,Ywhab,Gsdmd,Cd14,Xiap,Kpna1,Mapk3,Hmgb2,Traf2,Birc2
WP_MICROGLIA_PATHOGEN_PHAGOCYTOSIS_PATHWAY	0.000874506	0.0302	0.477271	-0.569513	-1.87343	34	Vav3,Cyba,Cybb,Pik3c2a,Ncf1,Itgam,Ncf2,Itgb2,Ncf4,Plcg2,Pik3r1,Arpc1b,Lyn
REACTOME_ACTIVATION_OF_BAD_AND_TRANSLOCATION_TO_MITOCHONDRIA	0.000885246	0.0302	0.477271	0.791808	1.75213	11	Ywhae,Ywhah,Ywhaq,Bid,Ywhab
REACTOME_FANCONI_ANEMIA_PATHWAY	0.000891908	0.0302	0.477271	0.830484	1.74678	9	Rpa3,Rpa2,Ube2t,Ercc4,Rpa1
REACTOME_FORMATION_OF_FIBRIN_CLOT_CLOTTING_CASCADE	0.000964404	0.0315795	0.477271	-0.590942	-1.88738	30	Vwf,F9,F10,Cd177,F3,A2m,F13a1,F11,F5,F13b,Fgb,Fgg,Serping1,Fga,Serpinc1,Pros1,F2,Serpine2,Gp1ba
REACTOME_ENDOSOMAL_SORTING_COMPLEX_REQUIRED_FOR_TRANSPORT_ESCRT	0.000969954	0.0315795	0.477271	0.692056	1.80621	23	Chmp7,Vps4a,Vps28,Hgs,Stam2,Chmp4b,Stam,Tsg101,Chmp3,Vps37a,Chmp5,Ubap1
REACTOME_CLATHRIN_MEDIATED_ENDOCYTOSIS	0.00134054	0.0426005	0.45506	0.473807	1.59359	105	Hspa8,Trip10,Agfg1,Cops8,Tgoln1,Vamp3,Cops4,Hgs,Stam2,Wnt5a,Arfgap1,Synj2,Nedd8,Dnm1,Stam,Bin1,Eps15l1,Snx9,Arpc5,Sh3gl1,Eps15,Reps1,Dab2,Dnm2,Itsn1,Dnm3,Tor1a,Grb2,Cops7a
REACTOME_TRANSCRIPTIONAL_REGULATION_BY_RUNX1	0.00136892	0.0426005	0.45506	-0.389858	-1.5814	100	Psme4,H2ax,Hdac1,H4c1,Pbrm1,Psmb7,Wdr5,Psma4,Psmd1,Ccnh,Sin3a,Psmd3,Psmb1,Psma6,Psmd13,Ctsl,Psma3,Psmd12,Cdk7,Prmt1,Prmt6,Psmb2,Esr1,Kmt2a,Rbbp5,Psmb4,H3c2,Psmc6,Smarcb1,Csnk2a2,Psmb5,Cbfb,Smarcc2,Phc2,Psmb3,Psmd6,Scmh1,Ep300,Psmc5,Arid1a
REACTOME_RUNX1_REGULATES_GENES_INVOLVED_IN_MEGAKARYOCYTE_DIFFERENTIATION_AND_PLATELET_FUNCTION	0.00138728	0.0426005	0.45506	-0.671594	-1.91883	19	H2ax,Hdac1,H4c1,Wdr5,Sin3a,Prmt1,Prmt6,Kmt2a,Rbbp5,H3c2
REACTOME_CELLULAR_RESPONSE_TO_HEAT_STRESS	0.00140911	0.0426005	0.45506	0.511128	1.63726	74	Hsph1,Ywhae,Hsp90ab1,Hspa8,Rpa3,St13,Fkbp4,Akt1s1,Rpa2,Hspa2,Hsp90aa1,Hspb8,Hspa4l,Sirt1,Bag3,Mapk1,Hspa5,Hspa13,Hsf1,Rpa1,Nup58,Hikeshi
REACTOME_SNRNP_ASSEMBLY	0.00150635	0.0439438	0.45506	-0.498233	-1.73413	44	Nup107,Snrpb,Ranbp2,Snrpd1,Snrpd3,Nup85,Nup160,Nup188,Snrpe,Nup155,Nup133,Nup37,Snrpg
REACTOME_TRANSPORT_OF_THE_SLBP_DEPENDANT_MATURE_MRNA	0.00155128	0.0439438	0.45506	-0.578419	-1.86262	31	Nup107,Ranbp2,Nup85,Nup160,Ncbp1,Nup188,Nup155,Nup133,Nup37,Seh1l,Tpr,Nxf1,Nup54,Nup88,Nup93,Nup98,Rae1
REACTOME_FORMATION_OF_THE_CORNIFIED_ENVELOPE	0.00157546	0.0439438	0.45506	-0.520142	-1.75569	39	Ppl,Krt80,Krt5,Cela2a,Krt6a,Tgm1,Krt7,Krt79,Krt17,Jup,Krt14,Stfa2,Krt16,Krt75,Krt71
REACTOME_KERATINIZATION	0.00157546	0.0439438	0.45506	-0.520142	-1.75569	39	Ppl,Krt80,Krt5,Cela2a,Krt6a,Tgm1,Krt7,Krt79,Krt17,Jup,Krt14,Stfa2,Krt16,Krt75,Krt71
REACTOME_MAJOR_PATHWAY_OF_RRNA_PROCESSING_IN_THE_NUCLEOLUS_AND_CYTOSOL	0.00158333	0.0439438	0.45506	0.435873	1.53571	162	Rpsa,Rpl29,Nob1,Rpl30,Rpl37a,Rps21,Tsr1,Rps5,Rps28,Rpl22,Rps27,Rpl31,Rplp1,Rplp2,Rps11,Rps15,Rpl36,Fau,Rps19,Rpl8,Ddx47,Rpl5,Riok2,Rpl28,Rps18,Rpl4,Rpl12,Rps12,Rpl23,Rrp36,Rpl27a,Rpl38,Rpl23a,Rpl24,Riok3,Rpl10,Rpl26,Rpl36a,Rpl17,Rps13,Rps6,Rpl9,Rps10,Rpl19,Rpl15,Rpl34,Rps17,Bysl,Rpl13,Rpl37,Rpl21,Rps20,Mphosph10,Rps24,Rpl6,Rps26,Rpl13a,Rps7,Rps25
REACTOME_RIPK1_MEDIATED_REGULATED_NECROSIS	0.00172244	0.0470338	0.45506	0.681761	1.7634	22	Ube2l3,Ripk3,Fadd,Hsp90aa1,Stub1,Cdc37,Tradd,Xiap,Traf2,Birc2,Pdcd6ip
REACTOME_SUMOYLATION_OF_RNA_BINDING_PROTEINS	0.00183757	0.0488956	0.45506	-0.523289	-1.74276	37	Nup107,Ranbp2,Nup85,Nup160,Nup188,Nup155,Nup133,Nup37,Nop58,Hnrnpk,Seh1l,Tpr,Nup54,Phc2,Nup88,Nup93,Scmh1,Nup98,Rae1
REACTOME_ESTABLISHMENT_OF_SISTER_CHROMATID_COHESION	0.00184839	0.0488956	0.45506	-0.823514	-1.84925	8	Stag2,Pds5a,Smc3,Smc1a,Pds5b,Wapl,Rad21
REACTOME_SUMOYLATION_OF_UBIQUITINYLATION_PROTEINS	0.00190004	0.0494887	0.45506	-0.550764	-1.78045	32	Nup107,Ranbp2,Nup85,Nup160,Nup188,Nup155,Nup133,Vhl,Nup37,Seh1l,Tpr,Nup54,Trim27,Nup88,Nup93,Nup98,Pias2,Rae1
REACTOME_SYNTHESIS_OF_LEUKOTRIENES_LT_AND_EOXINS_EX	0.00193406	0.0496115	0.45506	-0.752787	-1.89365	12	Alox5ap,Alox5,Ltc4s,Dpep1,Abcc1,Cyp4b1,Alox15
REACTOME_CHK1_CHK2_CDS1_MEDIATED_INACTIVATION_OF_CYCLIN_B_CDK1_COMPLEX	0.00237558	0.0600278	0.431708	0.807645	1.69874	9	Ywhae,Ywhah,Ywhaq,Ywhab
REACTOME_SIGNALING_BY_WNT	0.00286433	0.0713134	0.431708	-0.338444	-1.4386	138	Xpo1,Psme4,Ctbp2,Ctbp1,Trrap,Ppp3cb,Hdac1,Psmb7,Cltc,Psma4,Psmd1,Gnb1,Psmd3,Psmb1,Tle3,Akt1,Gng5,Psma6,Psmd13,Psma3,Psmd12,Psmb2,Usp34,Rbbp5,Ppp2r5c,Psmb4,Skp1,Ppp2r5e,Psmc6,Ap2b1,Cul1,Plcb2,Ruvbl1,Kras,Men1,Kat5,Csnk2a2,Tmed5,Ror1,Psmb5,Apc,Ctnnb1,Bcl9l,Psmb3,Vps35,Csnk1a1,Psmd6,Ep300,Fzd7,Psmc5
REACTOME_SUMOYLATION_OF_DNA_REPLICATION_PROTEINS	0.00303017	0.0738382	0.431708	-0.516992	-1.70804	36	Top2b,Nup107,Ranbp2,Nup85,Nup160,Nup188,Nup155,Nup133,Nup37
REACTOME_PROCESSIVE_SYNTHESIS_ON_THE_LAGGING_STRAND	0.00305297	0.0738382	0.326352	0.745674	1.70993	13	Rpa3,Lig1,Rpa2,Pcna,Rpa1
REACTOME_INTRINSIC_PATHWAY_OF_FIBRIN_CLOT_FORMATION	0.00315068	0.0748376	0.431708	-0.665946	-1.8719	18	Vwf,F9,F10,A2m,F11,Serping1,Serpinc1,Pros1,F2,Serpine2,Gp1ba
REACTOME_PROCESSING_OF_CAPPED_INTRONLESS_PRE_MRNA	0.0031827	0.0748376	0.431708	-0.590547	-1.80226	25	Snrpb,Cpsf6,Cpsf1,Snrpd3,Nudt21,Ncbp1,Snrpe,Cstf1,Sympk,Snrpg
REACTOME_HSF1_DEPENDENT_TRANSACTIVATION	0.00327722	0.0760046	0.310777	0.707435	1.72462	17	Hsp90ab1,Hspa8,Fkbp4,Akt1s1,Hspa2,Hsp90aa1,Hspb8
REACTOME_MISMATCH_REPAIR	0.00368042	0.0837856	0.297233	0.751953	1.69392	12	Rpa3,Lig1,Rpa2,Pcna,Rpa1
BIOCARTA_EXTRINSIC_PATHWAY	0.00371171	0.0837856	0.431708	-0.781355	-1.86861	10	F10,F3,F5,Fgb,Fgg,Fga,Serpinc1,Pros1,F2
REACTOME_CROSS_PRESENTATION_OF_PARTICULATE_EXOGENOUS_ANTIGENS_PHAGOSOMES	0.00385137	0.0857943	0.431708	-0.839855	-1.80113	7	Cyba,Cybb,Ncf1,Ncf2,Ncf4
REACTOME_PYROPTOSIS	0.00426533	0.0929126	0.269842	0.677664	1.69606	19	Chmp7,Cycs,Bax,Chmp4b,Hmgb1,Gsdmd,Chmp3
REACTOME_NUCLEAR_PORE_COMPLEX_NPC_DISASSEMBLY	0.00428068	0.0929126	0.407018	-0.565796	-1.77658	28	Nup107,Ranbp2,Nup85,Nup160,Nup188,Nup155,Nup133,Nup37,Seh1l,Tpr,Nup54,Nup88,Nup93,Nup98,Rae1
REACTOME_ACTIVATION_OF_THE_MRNA_UPON_BINDING_OF_THE_CAP_BINDING_COMPLEX_AND_EIFS_AND_SUBSEQUENT_BINDING_TO_43S	0.00449121	0.0952991	0.245188	0.521457	1.60267	56	Rpsa,Eif3j1,Eif4b,Eif2s2,Rps21,Eif2s3x,Rps5,Rps28,Eif3k,Rps27,Rps11,Rps15,Fau,Rps19,Eif1ax,Eif3f,Eif4h,Rps18,Rps12
REACTOME_SIGNALING_BY_EGFR	0.0045417	0.0952991	0.252644	0.592031	1.66589	34	Pxn,Cdc42,Hgs,Stam2,Shc1,Stam,Eps15l1,Pik3ca,Fam83b,Sh3gl1,Eps15,Lrig1,Grb2,Gab1
REACTOME_RHO_GTPASES_ACTIVATE_PKNS	0.00455949	0.0952991	0.260821	0.675413	1.69043	19	Ywhae,Ywhah,Ywhaq,Ywhab
BIOCARTA_FIBRINOLYSIS_PATHWAY	0.00463322	0.095659	0.407018	-0.774083	-1.85122	10	Serpinb2,Plau,F13a1,Fgb,Fgg,Serpine1,Plg,Fga,F2
REACTOME_ANTIGEN_PRESENTATION_FOLDING_ASSEMBLY_AND_PEPTIDE_LOADING_OF_CLASS_I_MHC	0.00521376	0.106348	0.245188	0.693294	1.69015	17	Canx,Pdia3,Sar1b,Sec23a,Hspa5,Calr,Sec31a
REACTOME_CARGO_RECOGNITION_FOR_CLATHRIN_MEDIATED_ENDOCYTOSIS	0.00537366	0.108305	0.220823	0.495634	1.57091	69	Cops8,Tgoln1,Vamp3,Cops4,Hgs,Stam2,Wnt5a,Nedd8,Stam,Eps15l1,Sh3gl1,Eps15,Reps1,Dab2,Itsn1,Tor1a,Grb2,Cops7a,Ubqln1,Cd3g,Epn2,Igf2r,Ston2,Dvl2,Ldlr,Sh3gl2,Ston1
REACTOME_SLBP_DEPENDENT_PROCESSING_OF_REPLICATION_DEPENDENT_HISTONE_PRE_MRNAS	0.00545738	0.108698	0.31828	-0.823159	-1.76532	7	Snrpb,Snrpd3,Ncbp1,Snrpe,Snrpg
REACTOME_MITOCHONDRIAL_TRANSLATION	0.00561112	0.109787	0.213388	0.469732	1.53494	85	Chchd1,Oxa1l,Mrrf,Gadd45gip1,Mrps18b,Mrpl43,Mrpl53,Mrps21,Mrpl13,Mrps33,Mrps31,Mrpl41,Gfm2,Mrpl49,Mrps15,Mrps6,Mrpl54,Mrps30,Mrps5,Mrps18c,Mrpl23,Mrps34,Mrpl46,Mrpl40,Mrpl17,Mrpl12,Mrpl14,Mrps26,Mrpl58,Mrpl55,Mrps27,Mrpl24,Mrpl47,Mrps7,Mrpl21,Mrpl57,Mrpl33,Gfm1,Mrpl30,Mrps16,Mrps22,Mrps23,Mrps12
WP_IL2_SIGNALING_PATHWAY	0.00567465	0.109787	0.215783	0.502392	1.57516	64	Crkl,Nfkb1,Itm2b,Ybx1,Stam2,Hsp90aa1,Crk,Mapk9,Shc1,Mapk1,Stam,Pik3ca
REACTOME_MRNA_CAPPING	0.00570661	0.109787	0.35482	-0.578233	-1.76468	25	Polr2g,Ncbp1,Polr2b,Rnmt,Ccnh,Ercc3,Polr2a,Polr2e,Cdk7,Polr2c,Polr2h
REACTOME_SUMOYLATION_OF_CHROMATIN_ORGANIZATION_PROTEINS	0.00577331	0.109823	0.407018	-0.484985	-1.64893	40	Nup107,Ranbp2,Hdac1,H4c1,Nup85,Nup160,Nup188,Nup155,Nup133,Nup37
REACTOME_TRANSCRIPTIONAL_REGULATION_BY_MECP2	0.00597943	0.11248	0.291091	-0.912464	-1.67284	4	Hdac1,Mecp2,Sin3a
REACTOME_INTEGRIN_CELL_SURFACE_INTERACTIONS	0.00620974	0.115528	0.407018	-0.439983	-1.59409	54	Vwf,Itga3,Thbs1,F11r,Itgam,Itga4,Itgb2,Cd47,Col6a6,Fgb,Fgg,Vtn,Col18a1,Fga,Col4a1,Itgax,Itga2,Col7a1,Col16a1,Col1a2
REACTOME_PROCESSIVE_SYNTHESIS_ON_THE_C_STRAND_OF_THE_TELOMERE	0.00628738	0.115701	0.226232	0.733722	1.65286	12	Rpa3,Lig1,Rpa2,Pcna,Rpa1
REACTOME_COMPLEX_IV_ASSEMBLY	0.00674899	0.122861	0.211071	0.626111	1.64714	24	Cox6b1,Cox20,Cox6a1,Cox7a2,Cox7a1,Ndufa4,Coa3,Sco1,Cox4i1,Cox5a,Cox5b,Sco2,Cox15,Cox16,Cox7a2l,Cox17
REACTOME_COPI_MEDIATED_ANTEROGRADE_TRANSPORT	0.00716757	0.129002	0.189707	0.469923	1.51772	78	Cope,Copz1,Dctn2,Dctn3,Capzb,Dynll1,Arfgap1,Gosr2,Dynll2,Gorasp1,Dync1i2,Dctn6,Dctn1,Dync1li2,Gbf1,Actr1a,Cog8,Arfgap3,Napg,Cog5,Dctn4,Actr10,Napa,Cog2
REACTOME_ER_TO_GOLGI_ANTEROGRADE_TRANSPORT	0.00723876	0.129002	0.183397	0.434247	1.47877	118	Cope,Copz1,Dctn2,Dctn3,Capzb,Dynll1,Arfgap1,Gosr2,Dynll2,Sec22b,Mia3,Gorasp1,Dync1i2,Dctn6,Dctn1,Dync1li2,Sar1b,Gbf1,Actr1a,Serpina1c,Sec23a,Cog8,Mia2,Trappc3,Arfgap3,Napg,Cog5,Stx17,Sec31a,Dctn4
REACTOME_TP53_REGULATES_METABOLIC_GENES	0.00757378	0.132583	0.189707	0.523359	1.57977	50	Ywhae,Cycs,Ywhah,Cox6b1,Ywhaq,Prkaa1,Cox6a1,Cox7a2,Cox7a1,Ndufa4,Ywhab,Lamtor3,Prdx1,Lamtor1
BIOCARTA_PLATELETAPP_PATHWAY	0.00759631	0.132583	0.274717	-0.761463	-1.77079	9	Plau,F9,F11,Serpine1,Plg,Col4a1,F2
REACTOME_N_GLYCAN_TRIMMING_IN_THE_ER_AND_CALNEXIN_CALRETICULIN_CYCLE	0.00797424	0.137759	0.200513	0.72702	1.63776	12	Rad23b,Canx,Pdia3,Ubxn1,Calr
REACTOME_BASE_EXCISION_REPAIR_AP_SITE_FORMATION	0.0084102	0.143823	0.260821	-0.75897	-1.76499	9	H2ax,H4c1,Tdg,Nthl1
REACTOME_NUCLEAR_ENVELOPE_BREAKDOWN	0.0087366	0.147911	0.38073	-0.475784	-1.6369	42	Nup107,Ranbp2,Nup85,Nup160,Nup188,Nup155,Lmnb1,Nup133,Nup37,Vrk2
REACTOME_SUMOYLATION_OF_DNA_DAMAGE_RESPONSE_AND_REPAIR_PROTEINS	0.00905387	0.148038	0.326352	-0.426913	-1.56265	57	Stag2,Nup107,Ranbp2,Nup85,Nup160,Nup188,Nup155,Smc3,Tdg,Nup133,Smc1a,Nup37,Herc2
REACTOME_TRANSCRIPTIONAL_ACTIVITY_OF_SMAD2_SMAD3_SMAD4_HETEROTRIMER	0.00913396	0.148038	0.279866	-0.558649	-1.72523	26	Smad4,Hdac1,Usp9x,Cdk8,Furin,Cdk9,Ube2d1,Smad3,Smad2
REACTOME_METABOLISM_OF_CARBOHYDRATES	0.00915279	0.148038	0.38073	-0.309882	-1.3597	172	Manba,Gnpda2,Nup107,Hexb,Ranbp2,Pgm2l1,Nup85,Nup160,Nup188,Nup155,Tkt,Hk1,Gusb,Nup133,Man2b1,B4galt1,Dcn,Ext1,Hs2st1,Nup37,Prelp,Galns,B3galt6,Ogn,Pygl,G6pdx,Gpc4,B4galt6,Phkg2,Hk2,Chst11,B4galt7,Man2c1,Seh1l,Adpgk,Slc35b3,Tpr,Bgn,Xylt2,Hmmr,Lyve1,Slc2a1,Ugp2,Has1,B3gat3,Nup54
REACTOME_HSF1_ACTIVATION	0.00917727	0.148038	0.191388	0.787325	1.60481	8	Ywhae,Hsp90ab1,Hsp90aa1,Hsf1
WP_EUKARYOTIC_TRANSCRIPTION_INITIATION	0.00918133	0.148038	0.297233	-0.484551	-1.62757	38	Polr2g,Taf12,Polr2b,Ccnh,Ercc3,Polr2a,Polr2e,Taf6,Taf7,Polr3b,Cdk7,Polr2c,Polr2h,Polr1a
REACTOME_STRIATED_MUSCLE_CONTRACTION	0.0094642	0.150741	0.183397	0.708938	1.62569	13	Tpm3,Vim,Tmod3,Tpm4
REACTOME_RMTS_METHYLATE_HISTONE_ARGININES	0.00952705	0.150741	0.274717	-0.548758	-1.70959	27	H4c1,H2ac21,Pbrm1,Wdr5,Prmt1,Prmt6,H3c2,Smarcb1,Smarcc2,Arid1a,Smarcd3,Smarca4,Actl6a,Cdk4,Ccnd1
BIOCARTA_CREM_PATHWAY	0.00996214	0.155321	0.204544	-0.996251	-1.32501	1	Xpo1
REACTOME_DEGRADATION_OF_THE_EXTRACELLULAR_MATRIX	0.01	0.155321	0.326352	-0.391732	-1.48842	69	Mmp8,Mmp7,Furin,Ctss,Capn5,Dcn,Cma1,Capn6,Mmp19,A2m,Ctsg,Ctsl,Try4,Timp1,Col6a6,Ctrb1,Mmp12,Mmp13,Col18a1,Plg,Ctsd,Col4a1,Prss2,Tpsb2,Htra1,Col7a1,Mmp14,Acan,Ctsb,Mmp9,Col1a2
REACTOME_GAMMA_CARBOXYLATION_TRANSPORT_AND_AMINO_TERMINAL_CLEAVAGE_OF_PROTEINS	0.0103093	0.158669	0.235142	-0.752131	-1.74909	9	F9,Furin,F10,Gas6,Proz,Pros1,F2
REACTOME_MISMATCH_REPAIR_MMR_DIRECTED_BY_MSH2_MSH3_MUTSBETA	0.0104497	0.159381	0.177674	0.768626	1.61667	9	Rpa3,Lig1,Rpa2,Rpa1
WP_GPCRS_CLASS_C_METABOTROPIC_GLUTAMATE_PHEROMONE	0.0106015	0.159578	0.213388	-0.933929	-1.57062	3	Gprc5b,Grm1
WP_MIR193A_AND_MVP_IN_COLON_CANCER_METASTASIS	0.0106511	0.159578	0.183397	0.892635	1.52941	4	Caprin1,Mvp,G3bp1
BIOCARTA_EIF_PATHWAY	0.0109246	0.16224	0.173713	0.765715	1.61055	9	Eif2s2,Eif6,Eif2s3x,Eif5
REACTOME_EGFR_DOWNREGULATION	0.0121381	0.178693	0.158178	0.637154	1.61369	20	Cdc42,Hgs,Stam2,Stam,Eps15l1,Sh3gl1,Eps15,Grb2
REACTOME_REGULATION_OF_HSF1_MEDIATED_HEAT_SHOCK_RESPONSE	0.0122543	0.178849	0.146922	0.492259	1.52512	59	Hsph1,Ywhae,Hspa8,Rpa3,St13,Rpa2,Hspa2,Hspa4l,Sirt1,Bag3,Mapk1,Hspa5,Hspa13,Hsf1,Rpa1,Nup58,Hikeshi
REACTOME_DNA_STRAND_ELONGATION	0.0126619	0.183219	0.154446	0.62834	1.60913	21	Rpa3,Lig1,Rpa2,Gins4,Pcna,Gins3,Rpa1,Rfc5,Rfc2
REACTOME_EXTRINSIC_PATHWAY_OF_FIBRIN_CLOT_FORMATION	0.0138281	0.197388	0.186473	-0.92572	-1.55681	3	F9,F10,F3
REACTOME_FORMATION_OF_THE_BETA_CATENIN_TCF_TRANSACTIVATING_COMPLEX	0.0139057	0.197388	0.213388	-0.63095	-1.71331	16	Trrap,Hdac1,Tle3,Rbbp5,Ruvbl1,Men1,Kat5,Ctnnb1,Bcl9l,Ep300
REACTOME_SUMOYLATION_OF_SUMOYLATION_PROTEINS	0.0139909	0.197388	0.229089	-0.514836	-1.64431	30	Nup107,Ranbp2,Nup85,Nup160,Nup188,Nup155,Nup133,Nup37
REACTOME_SIGNAL_AMPLIFICATION	0.0142901	0.199943	0.211071	-0.616731	-1.70661	17	Gnai1,Gnaq,Src,Gnb1,Gnai3,Gnai2,Gng5
WP_APOPTOSIS	0.0154531	0.214444	0.132309	0.507982	1.52814	49	Bnip3l,Map3k1,Nfkb1,Bax,Dffb,Cradd,Irf3,Bid,Tradd,Xiap,Mapk10,Jun,Traf2,Hells,Birc2,Casp1,Irf6,Dffa,Gzmc,Diablo
REACTOME_TNFR1_INDUCED_PROAPOPTOTIC_SIGNALING	0.0156179	0.214968	0.141767	0.681423	1.59033	14	Fadd,Rnf31,Tradd,Xiap,Rbck1,Tnfaip3,Traf2,Birc2
REACTOME_PROTEIN_PROTEIN_INTERACTIONS_AT_SYNAPSES	0.0174555	0.235409	0.200513	-0.532893	-1.62631	25	Epb41l2,Epb41l5,Epb41,Grm1,Dlg1,Rtn3
REACTOME_THE_NLRP3_INFLAMMASOME	0.0175496	0.235409	0.138395	0.786252	1.55085	7	Hsp90ab1,Sugt1,Pycard,Txnip,Panx1
REACTOME_BETA_OXIDATION_OF_VERY_LONG_CHAIN_FATTY_ACIDS	0.0176397	0.235409	0.135251	0.731004	1.5799	10	Decr2,Acaa1b,Acot8,Acox1,Ehhadh,Acot4
REACTOME_CONDENSATION_OF_PROMETAPHASE_CHROMOSOMES	0.0177121	0.235409	0.137749	0.785397	1.54916	7	Smc4,Smc2,Ncaph,Ncapd2
REACTOME_CS_DS_DEGRADATION	0.0179056	0.235409	0.177674	-0.734839	-1.70887	9	Hexb,Dcn,Bgn,Hexa
REACTOME_DIGESTION_AND_ABSORPTION	0.0179372	0.235409	0.175004	-0.752171	-1.68904	8	Amy2a5,Pnlip
REACTOME_TRANSPORT_OF_GAMMA_CARBOXYLATED_PROTEIN_PRECURSORS_FROM_THE_ENDOPLASMIC_RETICULUM_TO_THE_GOLGI_APPARATUS	0.018711	0.243675	0.170004	-0.780465	-1.67376	7	F9,F10,Gas6,Proz,Pros1,F2
REACTOME_INACTIVATION_OF_CSF3_G_CSF_SIGNALING	0.0188885	0.244109	0.130631	0.727447	1.57221	10	Elob,Eloc
REACTOME_TRANSPORT_TO_THE_GOLGI_AND_SUBSEQUENT_MODIFICATION	0.0191244	0.245107	0.111212	0.403058	1.39098	134	Cope,Copz1,Dctn2,Dctn3,Capzb,Dynll1,Arfgap1,Gosr2,Dynll2,Sec22b,Mia3,Gorasp1,Dync1i2,Dctn6,Dctn1,Dync1li2,Sar1b,Gbf1,Actr1a,Serpina1c,Sec23a,Cog8,Mia2,Trappc3,Arfgap3,Napg,Cog5,Stx17,Sec31a,Dctn4,Mgat1,Actr10,Napa,Man2a1,Cog2
BIOCARTA_MET_PATHWAY	0.0192553	0.245107	0.123095	0.574408	1.54914	27	Crkl,Crk,Mapk1,Pik3ca,Jun,Mapk3,Grb2,Gab1,Rap1b,Map2k2
REACTOME_TRIF_MEDIATED_PROGRAMMED_CELL_DEATH	0.0199832	0.252474	0.131742	0.834713	1.51291	5	Ripk3,Fadd,Cd14
REACTOME_SEPARATION_OF_SISTER_CHROMATIDS	0.020316	0.253639	0.279866	-0.31328	-1.32645	133	Xpo1,Psme4,Stag2,Nup107,Ranbp2,Nup85,Pds5a,Nup160,Psmb7,Smc3,Psma4,Nup133,Tuba1c,Psmd1,Ube2d1,Smc1a,Tubb4a,Nup37,Psmd3,Psmb1,Pds5b,Wapl,Psma6,Psmd13,Psma3,Psmd12,Rangap1,Psmb2,Ppp2r5c,Rad21,Psmb4,Seh1l,Ppp2r5e,Psmc6,Cdc23,Tuba8
REACTOME_NEGATIVE_REGULATION_OF_MET_ACTIVITY	0.0204661	0.253639	0.122637	0.648556	1.56214	16	Hgs,Stam2,Stam,Sh3gl1,Eps15,Lrig1,Grb2
REACTOME_TRANSCRIPTIONAL_REGULATION_BY_SMALL_RNAS	0.0206366	0.253639	0.188069	-0.497511	-1.58898	30	Nup107,Ranbp2,Nup85,Nup160,Nup188,Nup155,Nup133,Nup37,Seh1l,Tpr,Ago2,Nup54,Nup88,Nup93,Nup98,Rae1,Ipo8
REACTOME_COMPLEMENT_CASCADE	0.0206746	0.253639	0.191388	-0.480766	-1.56857	33	Clu,Masp2,Cpb2,C2,C4b,Mbl2,Vtn,Cfh,Cfi,Cfb,C5ar1,Serping1,Crp,C3ar1,F2,C8a
BIOCARTA_CPSF_PATHWAY	0.0210767	0.256711	0.158178	-0.800269	-1.64718	6	Cpsf1,Cstf1,Cstf3,Cpsf3
REACTOME_EXTRACELLULAR_MATRIX_ORGANIZATION	0.0214592	0.257768	0.291091	-0.303535	-1.30729	151	Mmp8,Vwf,Itga3,Mmp7,Furin,Ctss,Capn5,Dcn,Pxdn,Thbs1,Cma1,Capn6,F11r,Bmp1,Itgam,Mmp19,Itga4,Fbln5,A2m,Itgb2,Cd47,Ctsg,Ctsl,Try4,Timp1,Col6a6,Fgb,Fgg,Ctrb1,Mmp12,Tgfb2,Vtn,Mmp13,Bgn,Col18a1,Serpine1,Plg,Ctsd,Tgfb1,Fga,Col4a1,Mfap4,Prss2,Itgax,Tpsb2,Itga2,App,Htra1,Col7a1,Mmp14,Acan,Ctsb,Col16a1
BIOCARTA_PYK2_PATHWAY	0.0214679	0.257768	0.11791	0.602161	1.55752	22	Crkl,Map3k1,Shc1,Mapk1,Map2k3,Jun,Mapk3,Grb2,Prkca,Map2k2
REACTOME_ELEVATION_OF_CYTOSOLIC_CA2_LEVELS	0.0219916	0.262196	0.152676	-0.831581	-1.61902	5	Itpr3,Itpr2
REACTOME_RHOBTB_GTPASE_CYCLE	0.0226833	0.268551	0.111901	0.541796	1.51117	32	Hsp90ab1,Vim,Tmod3,Cops4,Hsp90aa1,Cdc37,Phip
REACTOME_TP53_REGULATES_TRANSCRIPTION_OF_GENES_INVOLVED_IN_G2_CELL_CYCLE_ARREST	0.023252	0.270148	0.120855	0.805515	1.52943	6	Bax,Pcna,Aurka,Ccnb1
REACTOME_MITOTIC_G2_G2_M_PHASES	0.0232799	0.270148	0.100604	0.40123	1.38243	131	Ywhae,Hsp90ab1,Dctn2,Dctn3,Cetn2,Psme2,Psmd9,Psmf1,Dynll1,Hsp90aa1,Psma5,Optn,Ckap5,Mzt2,Dync1i2,Mapre1,Dctn1,Actr1a,Psmd4,Cep135,Cep63,Haus7,Haus1,Nedd1
REACTOME_RECYCLING_OF_EIF2_GDP	0.0233994	0.270148	0.119566	0.773903	1.52649	7	Eif2b4,Eif2s2,Eif2s3x,Eif2b2,Eif2b5
BIOCARTA_EICOSANOID_PATHWAY	0.0235564	0.270148	0.159153	-0.658913	-1.65751	12	Ptges,Alox5ap,Hpgds,Alox5
REACTOME_ER_PHAGOSOME_PATHWAY	0.023616	0.270148	0.115548	0.68745	1.54862	12	Vamp3,Sec22b,Pdia3,Calr
REACTOME_COLLAGEN_DEGRADATION	0.0239391	0.270752	0.177674	-0.472691	-1.54222	33	Mmp8,Mmp7,Furin,Try4,Col6a6,Mmp12,Mmp13,Col18a1,Ctsd,Col4a1,Col7a1,Mmp14,Ctsb,Mmp9,Col1a2
REACTOME_MET_ACTIVATES_RAP1_AND_RAC1	0.0240659	0.270752	0.11632	0.730184	1.53581	9	Crkl,Crk,Grb2,Gab1,Rap1b
REACTOME_TOLL_LIKE_RECEPTOR_4_TLR4_CASCADE	0.0241486	0.270752	0.102435	0.442591	1.42722	77	Nfkb1,Ripk3,Fadd,Mapk9,Optn,Nfkb2,Mapk1,Dnm1,Ecsit,Hmgb1,Irf3,Mapk7,Tab1,Map2k3,Cd14,Map3k7,Dnm2,Mapk10,Ube2n,Dnm3,Jun,N4bp1,Mapk3,Ppp2r1a,Traf2,Birc2
BIOCARTA_TOLL_PATHWAY	0.0245624	0.27358	0.110872	0.612413	1.53275	19	Map3k1,Nfkb1,Eif2ak2,Ecsit,Map2k3,Map3k7,Jun,Myd88
REACTOME_REGULATION_OF_TNFR1_SIGNALING	0.0249195	0.274601	0.107321	0.549913	1.51248	30	Ube2l3,Fadd,Stub1,Optn,Rnf31,Tradd,Tax1bp1,Xiap,Rbck1,Tnfaip3,Traf2,Birc2
BIOCARTA_STATHMIN_PATHWAY	0.0250343	0.274601	0.111901	0.673406	1.54421	13	Stmn1,Hspa5,Tsg101,Rb1cc1,Prkar1b,Cd3g,Prkar1a
BIOCARTA_RNA_PATHWAY	0.0251869	0.274601	0.115167	0.770782	1.52034	7	Nfkb1,Eif2s2,Eif2ak2
WP_TRANSCRIPTIONAL_ACTIVATION_BY_NFE2L2_IN_RESPONSE_TO_PHYTOCHEMICALS	0.0253029	0.274601	0.111555	0.684879	1.54283	12	Pik3ca,Hmox1,Nqo1,Cebpb,Aimp2,Gclm,Prkca
REACTOME_TRANSCRIPTIONAL_REGULATION_BY_TP53	0.0257851	0.275794	0.093304	0.370527	1.32954	195	Elob,Ywhae,Tcea1,Eloc,Rpa3,Cycs,Bnip3l,Ywhah,Ak6,Bax,Cox6b1,Rpa2,Polr2d,Nelfe,Cradd,Pcna,Ywhaq,Prkaa1,Cox6a1,Ppp1r13b,Eloa,Cox7a2,Cox7a1,Ndufa4,Ywhab,Cdkn1b,Lamtor3,Prdx1,Rpa1,Lamtor1,Jmy,Gatad2b,Cnot4,Ppp1r13l,Mbd3,Rabggtb,Cox4i1,Rfc5
REACTOME_POSTMITOTIC_NUCLEAR_PORE_COMPLEX_NPC_REFORMATION	0.0258703	0.275794	0.160147	-0.546466	-1.59707	21	Nup107,Nup85,Nup160,Nup188,Nup155,Nup133,Nup37,Rangap1,Seh1l
BIOCARTA_PTC1_PATHWAY	0.0259015	0.275794	0.14247	-0.791017	-1.62814	6	Xpo1,Ccnh,Cdk7
REACTOME_METABOLISM_OF_PROTEINS	0.0265318	0.28074	0.0875268	0.300707	1.1628	1116	Elob,Cope,Commd10,Eloc,Calu,Rcn1,Hspa8,Rpsa,Ube2h,Dph5,Ube2l3,Copz1,Rad23b,Eif3j1,Cops8,Lgals1,Eif2b4,Canx,Galnt2,Dctn2,Eif4b,Dctn3,Eif2s2,Tgoln1,Capzb,Cetn2,Srp14,Gcsh,Pex5,Psme2,Galnt5,Cops4,Rpl29,Psmd9,Ube2t,Chchd1,Eef1d,Hgs,Stam2,Pdia6,Ccdc22,Psmf1,Dpp4,Nucb1,Dynll1,Pcna,Arfgap1,Rpl30,Nfrkb,Nsmce2,Psma5,Rab33b,Gosr2,Rpl37a,Nfkb2,Dynll2,Clpp,Ube2f,Sec22b,Rps21,Mia3,Gng12,Gorasp1,Rab3a,Acot1,Nu…
REACTOME_HEMOSTASIS	0.0268482	0.282323	0.352488	-0.250053	-1.16411	364	Itpr3,Gnai1,Dock9,Lgals3bp,Vav3,Glg1,Clu,Klc3,Serpinb2,Vwf,Tmx3,Hdac1,Itpr2,Mafk,Itga3,Plau,Gnaq,F9,Serpinb8,Aplp2,Src,Qsox1,Kdm1a,Tuba1c,Cd84,Gnb1,Thbs1,Tubb4a,Actn2,F10,F11r,Gnai3,Gnai2,Itgam,Cd177,F3,Itga4,Rab27b,Akt1,A2m,F13a1,Gng5,Itgb2,Cd47,F11,Gas6,Dock1,Angpt4,Rcor1,Abhd12,Lhfpl2,F5,Inpp5d,Timp1,F13b,Cd63,Fgb,Fgg,Ppp2r5c,Plcg2,Jmjd1c,Hrg,Ecm1,Tgfb2,Ppp2r5e,H3c2,Pik3r1,Gna12,Timp3,Tuba8,Ki…
REACTOME_MITOTIC_PROMETAPHASE	0.0270896	0.283103	0.093304	0.399007	1.37122	129	Ywhae,Nudc,Dctn2,Dctn3,Cetn2,Smc4,Dynll1,Smc2,Hsp90aa1,Dynll2,Ckap5,Mzt2,Dync1i2,Mapre1,Dctn1,Dync1li2,Rps27,Kif2c,Ncaph,Actr1a,Cep135,Nuf2,Cep63,Haus7,Haus1,Cdc20,Nedd1,Ncapd2
REACTOME_CHOLINE_CATABOLISM	0.0274277	0.284878	0.136483	-0.817306	-1.59123	5	Sardh,Bhmt,Aldh7a1
REACTOME_GENE_SILENCING_BY_RNA	0.0278945	0.28641	0.168819	-0.453437	-1.51012	37	Nup107,Ranbp2,Nup85,Nup160,Nup188,Nup155,Prkra,Nup133,Nup37,Seh1l,Tpr,Ago2,Nup54,Nup88,Ago3,Nup93,Nup98,Rae1,Ipo8,Tsn
REACTOME_ACTIVATION_OF_MATRIX_METALLOPROTEINASES	0.0279789	0.28641	0.156279	-0.5239	-1.58445	24	Mmp8,Mmp7,Furin,Cma1,Ctsg,Ctsl,Try4,Timp1,Ctrb1,Mmp13,Col18a1,Plg,Prss2,Tpsb2
REACTOME_SELECTIVE_AUTOPHAGY	0.0280827	0.28641	0.0963025	0.46608	1.44401	59	Ube2l3,Tomm22,Map1lc3a,Vim,Pex5,Dynll1,Sqstm1,Optn,Dynll2,Dync1i2,Map1lc3b,Dync1li2
REACTOME_GLUCOSE_METABOLISM	0.0285197	0.286901	0.181915	-0.385096	-1.40958	57	Gnpda2,Nup107,Ranbp2,Pgm2l1,Nup85,Nup160,Nup188,Nup155,Hk1,Nup133,Nup37
REACTOME_TNF_SIGNALING	0.0288422	0.286901	0.0979108	0.516325	1.4803	37	Ube2l3,Fadd,Stub1,Optn,Rnf31,Tab1,Tradd,Tax1bp1,Map3k7,Xiap,Rbck1,Tnfaip3,Traf2,Birc2,Adam17,Madd,Tab2,Bag4,Tbk1
REACTOME_DISSOLUTION_OF_FIBRIN_CLOT	0.0290147	0.286901	0.143185	-0.644956	-1.6224	12	Serpinb2,Plau,Serpinb8,Hrg,Serpine1,Plg
REACTOME_GLOBAL_GENOME_NUCLEOTIDE_EXCISION_REPAIR_GG_NER	0.0296156	0.286901	0.0931001	0.455834	1.42675	63	Rpa3,Rad23b,Cops8,Cetn2,Rpa2,Cops4,Pcna,Nfrkb,Rad23a,Yy1,Ercc4,Rpa1,Ube2i,Parp1,Ube2n,Cul4a,Rfc5,Cops7a,Rfc2,Rbx1,Actb,Mcrs1,Parp2,Gtf2h2,Pold2,Chd1l,Rfc3
REACTOME_DIGESTION	0.0296258	0.286901	0.134647	-0.753188	-1.61527	7	Amy2a5,Pnlip
REACTOME_NEUREXINS_AND_NEUROLIGINS	0.0298013	0.286901	0.144646	-0.611835	-1.63728	15	Epb41l2,Epb41l5,Epb41,Grm1
REACTOME_SYNTHESIS_OF_VERY_LONG_CHAIN_FATTY_ACYL_COAS	0.0298464	0.286901	0.141767	-0.625316	-1.6156	13	Acsl4,Hacd3,Elovl5,Acsl3,Tecr
REACTOME_LAGGING_STRAND_SYNTHESIS	0.0298861	0.286901	0.100604	0.614861	1.52015	18	Rpa3,Lig1,Rpa2,Pcna,Rpa1,Rfc5,Rfc2
BIOCARTA_CDC42RAC_PATHWAY	0.0298993	0.286901	0.10552	0.764063	1.50708	7	Cdc42,Wasl,Pik3ca
REACTOME_NF_KB_IS_ACTIVATED_AND_SIGNALS_SURVIVAL	0.0300617	0.286901	0.105228	0.763595	1.50616	7	Nfkb1,Sqstm1,Rps27a
REACTOME_FATTY_ACYL_COA_BIOSYNTHESIS	0.0302445	0.286901	0.1485	-0.533118	-1.57783	22	Acsl4,Hacd3,Elovl5,Acsl3,Tecr,Scd2,Morc2a,Acsl6,Ppt1,Hsd17b12,Cbr4
REACTOME_BUTYROPHILIN_BTN_FAMILY_INTERACTIONS	0.0302629	0.286901	0.122637	-0.950371	-1.43635	2	Ppl
REACTOME_PEXOPHAGY	0.0305492	0.286901	0.104367	0.762833	1.50466	7	Pex5,Sqstm1,Map1lc3b
REACTOME_TRANSCRIPTIONAL_AND_POST_TRANSLATIONAL_REGULATION_OF_MITF_M_EXPRESSION_AND_ACTIVITY	0.0305927	0.286901	0.0991088	0.603792	1.51117	19	Hint1,Kars1,Eprs1,Dars1,Sirt1,Mapk1,Aimp1,Mars1,Aimp2,Mapk3
WP_PEROXIREDOXIN_2_INDUCED_OVARIAN_FAILURE	0.0306728	0.286901	0.104939	0.791371	1.50258	6	Cycs,Bax,Star
BIOCARTA_LIS1_PATHWAY	0.0315329	0.290276	0.100604	0.701033	1.51512	10	Dctn3,Dynll1,Dctn6,Clip1
WP_EBV_LMP1_SIGNALING	0.031539	0.290276	0.0991088	0.65084	1.51896	14	Nfkb1,Hsp90aa1,Nfkb2,Mapk1,Tradd,Map3k7
WP_IL3_SIGNALING_PATHWAY	0.0315481	0.290276	0.0887403	0.429392	1.3991	83	Crkl,Nfkb1,Bax,Pxn,Cdc42,Crk,Mapk9,Shc1,Mapk1,Dnm1,Pik3ca,Mapk7,Ywhab,Foxo1,Mapk3,Grb2,Gab1
REACTOME_METABOLISM_OF_COFACTORS	0.0320269	0.293089	0.0965276	0.595701	1.5087	20	Hsp90aa1,Spr,Coq9,Hpdl,Coq4,Coq8b,Gch1,Coq3,Coq7,Nos3
REACTOME_TBC_RABGAPS	0.0325007	0.295826	0.0943435	0.559685	1.49967	26	Gabarapl2,Gabarap,Rab33b,Optn,Tbc1d10b,Map1lc3b,Rab4a
REACTOME_CELLULAR_RESPONSE_TO_MITOCHONDRIAL_STRESS	0.0333113	0.301583	0.100604	0.785324	1.4911	6	Eif2s2,Eif2s3x,Yme1l1
REACTOME_LYSINE_CATABOLISM	0.0336634	0.303149	0.131742	-0.664782	-1.62919	11	Pipox,Crym,Aldh7a1,Gcdh,Dhtkd1
REACTOME_PROLONGED_ERK_ACTIVATION_EVENTS	0.0338745	0.303437	0.0969823	0.697689	1.50789	10	Crkl,Crk,Mapk1,Ywhab,Mapk3,Map2k2
WP_BDNF_PATHWAY	0.0343428	0.30458	0.0963025	0.69681	1.50599	10	Bax,Cdc42,Shc1,Creb1
REACTOME_DEPOSITION_OF_NEW_CENPA_CONTAINING_NUCLEOSOMES_AT_THE_CENTROMERE	0.0344547	0.30458	0.127457	-0.700603	-1.62926	9	H2ax,H4c1,Smarca5
WP_MAPK_SIGNALING_PATHWAY	0.0348094	0.30458	0.0829663	0.406589	1.36751	105	Hspa8,Crkl,Map3k1,Nfkb1,Cdc42,Stmn1,Crk,Mapk9,Ppp5c,Jund,Mapk1,Ecsit,Mapk7,Hspa5,Tab1,Cd14,Map3k7,Mapk10,Jun,Map4k3,Max,Pdgfrb,Mapk3,Grb2,Rap1b,Traf2,Ptpn5,Casp1
REACTOME_SIGNALING_BY_CSF3_G_CSF	0.0348749	0.30458	0.0941329	0.64507	1.50549	14	Elob,Eloc,Shc1
REACTOME_SENSORY_PERCEPTION_OF_TASTE	0.0349017	0.30458	0.114048	-0.943994	-1.42671	2	Itpr3,Gnb1
REACTOME_RNA_POLYMERASE_II_PROMOTER_ESCAPE	0.0355459	0.308611	0.145393	-0.457735	-1.49343	33	Polr2g,Taf12,Taf1,Polr2b,Ccnh,Ercc3,Polr2a,Polr2e,Taf6,Taf7,Cdk7,Polr2c,Polr2h
BIOCARTA_IGF1R_PATHWAY	0.0362679	0.313273	0.0905618	0.591491	1.49804	20	Ywhah,Shc1,Mapk1,Pik3ca,Irs1,Prkar1b,Mapk3,Grb2,Prkar1a
REACTOME_ASPARAGINE_N_LINKED_GLYCOSYLATION	0.0368044	0.3143	0.0776715	0.362935	1.3023	195	Cope,Copz1,Rad23b,Canx,Dctn2,Dctn3,Capzb,Dynll1,Arfgap1,Gosr2,Dynll2,Sec22b,Mia3,Gorasp1,Pdia3,Dync1i2,Dctn6,Dctn1,Dync1li2,Sar1b,Gbf1,Actr1a,Serpina1c,Sec23a,Cog8,Mia2,Trappc3,Arfgap3,Glb1,Ubxn1,Calr,Napg,Cog5,Stx17,Sec31a,Dctn4,Dpm3,Gfpt2,Mgat1,Actr10,Fuom,Napa,Man2a1,Cog2,Nanp,Rab1b,Fcsk,B4galnt2,Gmds,Golga2,Cog1,Copz2,Sec16a,Ppp6r1,Man1a2
WP_NONHOMOLOGOUS_END_JOINING	0.0368174	0.3143	0.117506	-0.802077	-1.56158	5	Xrcc5,Prkdc,Xrcc6,Xrcc4
REACTOME_UNFOLDED_PROTEIN_RESPONSE_UPR	0.0369437	0.3143	0.0963025	0.80846	1.46532	5	Eif2s2,Eif2s3x
REACTOME_CELL_CYCLE	0.0375285	0.315926	0.0744947	0.330461	1.23865	373	Ywhae,Hsp90ab1,Chmp7,Rpa3,Arpp19,Dyrk1a,Nudc,Lig1,Vps4a,Ywhah,Dctn2,Dctn3,Cetn2,Rpa2,Gins4,Psme2,Smc4,Psmd9,Psmf1,Dynll1,Pcna,Smc2,Hsp90aa1,Ran,Psma5,Ywhaq,Optn,Dynll2,Ckap5,Gorasp1,Mzt2,Chmp4b,Dync1i2,Mapre1,Dctn1,Mapk1,Dync1li2,Rps27,Kif2c,Ncaph,Actr1a,Psmd4,Cep135,Nuf2,Gins3,Nsd2,Ist1,Gorasp2,Lpin2,Ctc1,Cep63,Haus7,Ywhab,Cdkn1b,Haus1,Cdc20,Nedd1,Ncapd2
REACTOME_CLASS_A_1_RHODOPSIN_LIKE_RECEPTORS	0.0376876	0.315926	0.132309	-0.530974	-1.55179	21	Hebp1,Nln,Anxa1,Fpr2,Fpr1,C5ar1,App,C3ar1,F2
REACTOME_ACTIVATION_OF_ATR_IN_RESPONSE_TO_REPLICATION_STRESS	0.0376947	0.315926	0.088564	0.58029	1.48608	21	Rpa3,Rpa2,Rpa1,Rfc5,Rfc2,Chek1,Orc1,Cdk2,Mcm4,Rfc3,Orc3,Mcm2,Mcm6,Rfc4
WP_GPCRS_CLASS_A_RHODOPSINLIKE	0.0379847	0.316789	0.119566	-0.71333	-1.60182	8	Ccr1,Fpr2,Fpr1,C5ar1,C3ar1
REACTOME_DIGESTION_OF_DIETARY_CARBOHYDRATE	0.0384539	0.319129	0.102976	-0.981979	-1.30603	1	Amy2a5
WP_ECTODYSPLASIN_A_SIGNALING_IN_HAIR_FOLLICLE_DEVELOPMENT	0.0386532	0.319218	0.0951997	0.836758	1.43367	4	Nfkb1,Nfkb2,Relb
REACTOME_TNFR1_INDUCED_NF_KAPPA_B_SIGNALING_PATHWAY	0.0389003	0.319309	0.0873573	0.586504	1.48541	20	Optn,Rnf31,Tab1,Tradd,Map3k7,Xiap,Rbck1,Tnfaip3,Traf2,Birc2
REACTOME_FORMYL_PEPTIDE_RECEPTORS_BIND_FORMYL_PEPTIDES_AND_MANY_OTHER_LIGANDS	0.0390413	0.319309	0.114048	-0.799976	-1.55749	5	Hebp1,Anxa1,Fpr2,Fpr1,App
REACTOME_TELOMERE_C_STRAND_LAGGING_STRAND_SYNTHESIS	0.0392994	0.319875	0.0857131	0.55691	1.48121	25	Rpa3,Lig1,Rpa2,Pcna,Ctc1,Rpa1,Rfc5,Rfc2,Chtf18,Pold2,Rfc3,Rfc1,Pold1,Wrn,Rfc4
REACTOME_GLUCOCORTICOID_BIOSYNTHESIS	0.0397826	0.32192	0.11296	-0.799347	-1.55627	5	Hsd11b1
REACTOME_PECAM1_INTERACTIONS	0.0399311	0.32192	0.121736	-0.627979	-1.57969	12	Src,Inpp5d,Fyn,Lyn,Yes1,Ptpn6,Itgb3,Plcg1
REACTOME_MHC_CLASS_II_ANTIGEN_PRESENTATION	0.0402529	0.321953	0.0780353	0.41606	1.36761	89	Canx,Dctn2,Dctn3,Capzb,Kif11,Dynll1,Actr1b,Dynll2,Dync1i2,Dctn6,Dctn1,Dnm1,Dync1li2,Sar1b,Kif2c,Actr1a,Sec23a,Racgap1,Klc1,Klc4,Sec31a,Dctn4,Actr10,Dnm2,Dnm3
WP_SIDS_SUSCEPTIBILITY_PATHWAYS	0.0404192	0.321953	0.0866888	0.626825	1.49059	15	Nfkb1,Nfya,Ybx1,Maoa,Hspd1,Ddc,Nr3c1,Ece1,Cc2d1a,Creb1
BIOCARTA_COMP_PATHWAY	0.0405056	0.321953	0.120855	-0.627504	-1.5785	12	Vps33a,Masp2,C2,C4b,C1s1
REACTOME_PDH_COMPLEX_SYNTHESIZES_ACETYL_COA_FROM_PYR	0.0408837	0.32344	0.11296	-0.761742	-1.56788	6	Pdhb,Pdha1,Dlat
REACTOME_RETROGRADE_TRANSPORT_AT_THE_TRANS_GOLGI_NETWORK	0.0414257	0.325854	0.0809972	0.495334	1.43881	40	Tgoln1,Vamp3,Arfrp1,Cog8,Napg,Cog5,Gcc1,Plin3,Arfip2,Gcc2,Napa,Cog2,Cog1,Tmf1,Cog6,Igf2r,Vps52,Vps51,Golga1,Vti1a
REACTOME_ARACHIDONIC_ACID_METABOLISM	0.0415739	0.325854	0.135863	-0.44288	-1.46212	35	Ptges,Alox5ap,Hpgds,Akr1c6,Gpx1,Alox5,Ltc4s,Dpep1,Abcc1,Cyp4b1,Alox15
REACTOME_HEME_SIGNALING	0.0421534	0.327821	0.111212	-0.760095	-1.56449	6	Xpo1,Bach1,Mafk
REACTOME_SIGNALLING_TO_ERKS	0.0422121	0.327821	0.084004	0.588243	1.47226	19	Crkl,Crk,Shc1,Mapk1,Ywhab,Mapk3,Grb2,Map2k2
REACTOME_APOPTOTIC_FACTOR_MEDIATED_RESPONSE	0.0424261	0.327977	0.0844604	0.615285	1.482	16	Cycs,Bax,Aven,Mapk1,Gsdmd,Xiap,Mapk3,Bak1,Diablo,Casp7,Septin4
REACTOME_GAMMA_CARBOXYLATION_OF_PROTEIN_PRECURSORS	0.0426195	0.327977	0.111901	-0.734998	-1.57626	7	F9,F10,Proz,Pros1,F2
REACTOME_NADE_MODULATES_DEATH_SIGNALLING	0.0452057	0.345005	0.0890961	0.87284	1.39022	3	Ywhae,Casp2
REACTOME_CALNEXIN_CALRETICULIN_CYCLE	0.0455248	0.345005	0.0875268	0.830047	1.42218	4	Canx,Pdia3,Calr
REACTOME_ASSEMBLY_OF_COLLAGEN_FIBRILS_AND_OTHER_MULTIMERIC_STRUCTURES	0.0456871	0.345005	0.12849	-0.438171	-1.44138	34	Mmp7,Ctss,Pxdn,Bmp1,Ctsl,Col6a6,Mmp13,Col18a1,Col4a1,Col7a1,Ctsb,Mmp9,Col1a2,Loxl3,Col2a1
REACTOME_ADP_SIGNALLING_THROUGH_P2Y_PURINOCEPTOR_12	0.0458492	0.345005	0.110201	-0.684284	-1.59131	9	Gnai1,Gnb1,Gnai3,Gnai2,Gng5
REACTOME_SMAD2_SMAD3_SMAD4_HETEROTRIMER_REGULATES_TRANSCRIPTION	0.0459106	0.345005	0.116711	-0.554075	-1.53323	17	Smad4,Cdk8,Furin,Cdk9,Smad3,Smad2
REACTOME_FORMATION_OF_THE_EARLY_ELONGATION_COMPLEX	0.0461591	0.345005	0.124027	-0.47428	-1.48922	28	Polr2g,Ncbp1,Polr2b,Ccnh,Nelfcd,Ercc3,Polr2a,Polr2e,Cdk7,Polr2c,Polr2h
REACTOME_DNA_DAMAGE_RECOGNITION_IN_GG_NER	0.0466025	0.345005	0.0776715	0.519948	1.43857	31	Rad23b,Cops8,Cetn2,Cops4,Nfrkb,Rad23a,Yy1,Parp1,Cul4a,Cops7a,Rbx1,Actb,Mcrs1,Parp2
REACTOME_HDMS_DEMETHYLATE_HISTONES	0.0468311	0.345005	0.117107	-0.536815	-1.53375	19	Arid5b,H4c1,Kdm1a,Kdm1b,Kdm4a,H3c2,Phf2,Kdm4b,Kdm5a
BIOCARTA_NFKB_PATHWAY	0.0468563	0.345005	0.0803259	0.620813	1.4763	15	Map3k1,Nfkb1,Fadd,Tradd,Map3k7,Tnfaip3,Myd88
REACTOME_COMMON_PATHWAY_OF_FIBRIN_CLOT_FORMATION	0.0468702	0.345005	0.11632	-0.546522	-1.53621	18	F10,Cd177,F13a1,F5,F13b,Fgb,Fgg,Fga,Serpinc1,Pros1,F2,Serpine2
REACTOME_RUNX3_REGULATES_CDKN1A_TRANSCRIPTION	0.0473571	0.34708	0.101639	-0.824682	-1.51191	4	Smad4,Smad3,Runx3,Tgfb1
WP_OXIDATIVE_DAMAGE_RESPONSE	0.0481758	0.351559	0.0767245	0.532771	1.44708	28	Cycs,Map3k1,Nfkb1,Cdc42,Pcna,Tnk2,Cdkn1b,Mapk10
WP_AFLATOXIN_B1_METABOLISM	0.0488592	0.354511	0.098147	-0.880289	-1.48041	3	Gstm1
REACTOME_CELL_EXTRACELLULAR_MATRIX_INTERACTIONS	0.0489991	0.354511	0.078404	0.608838	1.46648	16	Pxn,Vasp,Fblim1,Actb,Flnc
REACTOME_TCF_DEPENDENT_SIGNALING_IN_RESPONSE_TO_WNT	0.0498798	0.357871	0.158178	-0.31896	-1.28281	95	Xpo1,Psme4,Ctbp1,Trrap,Hdac1,Psmb7,Psma4,Psmd1,Psmd3,Psmb1,Tle3,Akt1,Psma6,Psmd13,Psma3,Psmd12,Psmb2,Usp34,Rbbp5,Ppp2r5c,Psmb4,Ppp2r5e,Psmc6,Ruvbl1,Men1,Kat5,Csnk2a2,Psmb5,Apc,Ctnnb1,Bcl9l,Psmb3,Csnk1a1,Psmd6,Ep300
REACTOME_TRANSLESION_SYNTHESIS_BY_POLH	0.0498863	0.357871	0.0782806	0.626174	1.46139	14	Rpa3,Rpa2,Pcna,Rpa1,Rfc5,Rfc2,Rchy1
REACTOME_CASPASE_ACTIVATION_VIA_DEATH_RECEPTORS_IN_THE_PRESENCE_OF_LIGAND	0.0505555	0.361141	0.0801935	0.716825	1.46111	8	Fadd,Tradd,Cd14,Traf2
REACTOME_COPI_DEPENDENT_GOLGI_TO_ER_RETROGRADE_TRAFFIC	0.051083	0.363376	0.0699966	0.432635	1.36844	68	Cope,Copz1,Kif11,Arfgap1,Sec22b,Kif16b,Bnip1,Kifc1,Kif2c,Gbf1,Use1,Arfgap3,Racgap1,Klc1,Napg,Klc4,Kif1b,Napa,Kif5b,Kif22,Rab1b,Kif2a,Copz2,Tubb1,Kif1c
REACTOME_TRANSLESION_SYNTHESIS_BY_POLK	0.0515142	0.36491	0.0781576	0.676163	1.46137	10	Rpa3,Rpa2,Pcna,Rpa1,Rfc5,Rfc2,Rfc3,Rfc1,Rps27a,Rfc4
REACTOME_DEACTIVATION_OF_THE_BETA_CATENIN_TRANSACTIVATING_COMPLEX	0.051776	0.365237	0.109216	-0.570841	-1.52758	15	Xpo1,Ctbp1,Hdac1,Tle3,Akt1
REACTOME_PCNA_DEPENDENT_LONG_PATCH_BASE_EXCISION_REPAIR	0.0523746	0.367926	0.0753642	0.588583	1.45518	18	Rpa3,Lig1,Rpa2,Pcna,Rpa1,Rfc5,Rfc2
BIOCARTA_EIF2_PATHWAY	0.0534536	0.372087	0.0779135	0.713449	1.45423	8	Eif2s2,Eif2ak2,Eif2s3x,Eif2ak4,Eif5,Eif2ak3
REACTOME_EFFECTS_OF_PIP2_HYDROLYSIS	0.0538974	0.372087	0.104939	-0.588872	-1.52144	13	Itpr3,Itpr2,Abhd12
REACTOME_JOSEPHIN_DOMAIN_DUBS	0.054576	0.372087	0.0787778	0.784721	1.4223	5	Rad23b,Rad23a,Atxn3
REACTOME_GOLGI_CISTERNAE_PERICENTRIOLAR_STACK_REORGANIZATION	0.0546232	0.372087	0.0763779	0.690496	1.45234	9	Gorasp1,Mapk1,Gorasp2,Mapk3,Rab1b,Golga2
REACTOME_PEPTIDE_LIGAND_BINDING_RECEPTORS	0.0547158	0.372087	0.106409	-0.557454	-1.51374	16	Hebp1,Nln,Anxa1,Fpr2,Fpr1,C5ar1,App,C3ar1,F2
WP_TOLLLIKE_RECEPTOR_SIGNALING	0.0547472	0.372087	0.0726387	0.552915	1.44307	23	Nfkb1,Eif2ak2,Tlr3,Nfkb2,Abi1,Irf3
WP_METHYLATION	0.054802	0.372087	0.100604	-0.669489	-1.5569	9	Hnmt,Tpmt,Inmt,Mat1a
REACTOME_POST_TRANSLATIONAL_MODIFICATION_SYNTHESIS_OF_GPI_ANCHORED_PROTEINS	0.0551421	0.372087	0.112251	-0.476582	-1.47179	26	Alpl,Fcgr4,Dpm1,Pigt,Ly6d,Pigs
REACTOME_CYTOPROTECTION_BY_HMOX1	0.055145	0.372087	0.0704484	0.499863	1.41681	35	Cycs,Cox6b1,Cox6a1,Alb,Cox7a2,Cox7a1,Ndufa4,Hmox1,Ncoa1,Cox4i1,Fabp1,Cox5a,Cox5b,Blvrb,Carm1
BIOCARTA_PEPI_PATHWAY	0.0553123	0.372087	0.0920996	-0.871417	-1.46549	3	Cela1,Cela2a
WP_ESTROGEN_SIGNALING	0.0557157	0.372087	0.133463	-0.35076	-1.32633	66	Polr2g,Hdac1,Taf12,Polr2b,Src,Gnb1,Ccnh,Ercc3,Sin3a,Polr2a,Ikbkg,Polr2e,Akt1,Chuk,Taf6,Taf7,Cdk7,Hdac3,Esr1,Polr2c,Hdac2,Polr2h
WP_LUNG_FIBROSIS	0.0559846	0.372087	0.108573	-0.498733	-1.47606	22	Ccn2,Plau,Mecp2,Cma1,Atp11a,Parn
REACTOME_KERATAN_SULFATE_BIOSYNTHESIS	0.0559904	0.372087	0.104939	-0.564738	-1.51125	15	B4galt1,Prelp,Ogn,B4galt6,B3gnt3,Acan,St3gal6,B4gat1
REACTOME_MAPK_TARGETS_NUCLEAR_EVENTS_MEDIATED_BY_MAP_KINASES	0.0560438	0.372087	0.0717588	0.552045	1.4408	23	Mapk9,Mapk1,Mapk7,Mapk10,Jun,Mapk3,Ppp2r1a,Creb1,Ppp2ca,Atf2,Mapk11,Rps6ka5,Ppp2cb,Dusp6
REACTOME_PROTEIN_METHYLATION	0.0565864	0.374222	0.073757	0.645069	1.45315	12	Hspa8,Eef1akmt1,Etfb
REACTOME_FORMATION_OF_APOPTOSOME	0.0573148	0.377167	0.0744947	0.687633	1.44632	9	Cycs,Aven,Mapk1,Xiap,Mapk3
REACTOME_PLATELET_ADHESION_TO_EXPOSED_COLLAGEN	0.0575046	0.377167	0.0967542	-0.683156	-1.53407	8	Vwf,Fyn,Lyn,Col1a2,Gp1ba
REACTOME_DEGRADATION_OF_BETA_CATENIN_BY_THE_DESTRUCTION_COMPLEX	0.0580737	0.377167	0.129547	-0.358757	-1.33302	61	Psme4,Ctbp2,Ctbp1,Psmb7,Psma4,Psmd1,Psmd3,Psmb1,Tle3,Psma6,Psmd13,Psma3,Psmd12,Psmb2,Ppp2r5c,Psmb4,Skp1,Ppp2r5e,Psmc6,Cul1,Psmb5,Apc,Ctnnb1,Psmb3,Csnk1a1,Psmd6
REACTOME_G2_M_DNA_DAMAGE_CHECKPOINT	0.0584477	0.377167	0.0681021	0.49266	1.40555	36	Ywhae,Rpa3,Ywhah,Rpa2,Ywhaq,Nsd2,Ywhab,Rpa1,Ube2n,Rfc5,Babam1,Rfc2,Chek1
REACTOME_SIGNALING_BY_NUCLEAR_RECEPTORS	0.0585526	0.377167	0.152676	-0.300971	-1.23444	110	Xpo1,Gnai1,Polr2g,Pdhb,Pdha1,H4c1,Ddx5,Mmp7,Polr2b,Src,Cdk9,Kdm1a,Gnb1,Sphk1,Gnai3,Gnai2,Tle3,Akr1c6,Polr2a,Polr2e,Akt1,Dlat,Gng5,Hdac3,Prmt1,Esr1,Polr2c,H3c2,Pik3r1,Polr2h
BIOCARTA_MITOCHONDRIA_PATHWAY	0.0585885	0.377167	0.071095	0.58308	1.44157	18	Cycs,Bax,Dffb,Bid,Xiap,Birc2,Dffa,Bak1,Diablo,Casp7
REACTOME_RUNX1_INTERACTS_WITH_CO_FACTORS_WHOSE_PRECISE_EFFECT_ON_RUNX1_TARGETS_IS_NOT_KNOWN	0.0585912	0.377167	0.107321	-0.487218	-1.47352	24	Pbrm1,Smarcb1,Csnk2a2,Cbfb,Smarcc2,Phc2,Scmh1,Ep300,Arid1a,Smarcd3,Smarca4,Actl6a
BIOCARTA_LONGEVITY_PATHWAY	0.0606154	0.384949	0.0714721	0.651941	1.44263	11	Sod1,Shc1,Cat,Pik3ca
REACTOME_HUR_ELAVL1_BINDS_AND_STABILIZES_MRNA	0.0606907	0.384949	0.0922972	-0.742292	-1.52785	6	Xpo1
REACTOME_DOWNREGULATION_OF_SMAD2_3_SMAD4_TRANSCRIPTIONAL_ACTIVITY	0.0608067	0.384949	0.100604	-0.558457	-1.49444	15	Smad4,Hdac1,Usp9x,Ube2d1,Smad3,Smad2
WP_GPCRS_NONODORANT	0.0610029	0.384949	0.103526	-0.502105	-1.46742	21	Gprc5b,Grm1,Adgrg1,Ccr1,Fpr1,C5ar1,Fzd7,C3ar1
REACTOME_FGFR2_ALTERNATIVE_SPLICING	0.0610641	0.384949	0.100604	-0.550323	-1.49437	16	Ptbp1,Polr2g,Ncbp1,Polr2b,Polr2a,Polr2e,Polr2c,Polr2h
BIOCARTA_GABA_PATHWAY	0.0617968	0.384949	0.0738611	0.777079	1.40845	5	Gabarap,Gphn,Itga2b,Ubqln1
REACTOME_DDX58_IFIH1_MEDIATED_INDUCTION_OF_INTERFERON_ALPHA_BETA	0.061797	0.384949	0.067773	0.535808	1.42508	25	Hsp90ab1,Nfkb1,Hsp90aa1,Nfkb2,Hmgb1,Irf3,Tax1bp1,Tnfaip3
BIOCARTA_BAD_PATHWAY	0.0618435	0.384949	0.0691172	0.580324	1.43476	18	Ywhah,Bax,Mapk1,Pik3ca,Prkar1b,Mapk3,Prkar1a
BIOCARTA_IGF1_PATHWAY	0.0618464	0.384949	0.0694652	0.595863	1.43522	16	Shc1,Pik3ca,Irs1,Jun,Mapk3,Grb2
WP_EICOSANOID_SYNTHESIS	0.0626129	0.386498	0.0991088	-0.554501	-1.48386	15	Ptges,Alox5ap,Alox5,Ltc4s,Dpep1,Pnpla8,Alox15
REACTOME_CARGO_CONCENTRATION_IN_THE_ER	0.0627376	0.386498	0.0681851	0.563101	1.42614	20	Gosr2,Sec22b,Mia3,Sar1b,Serpina1c,Sec23a,Mia2
REACTOME_UBIQUINOL_BIOSYNTHESIS	0.0627803	0.386498	0.0701763	0.649609	1.43747	11	Coq9,Hpdl,Coq4,Coq8b,Coq3,Coq7,Coq6,Stard7,Coq5,Pdss2
REACTOME_PROCESSING_OF_INTRONLESS_PRE_MRNAS	0.0632111	0.387741	0.101118	-0.505418	-1.46211	20	Cpsf6,Cpsf1,Nudt21,Ncbp1,Cstf1,Sympk,Cstf3,Cpsf2,Cpsf3
REACTOME_ESR_MEDIATED_SIGNALING	0.0638629	0.390325	0.129547	-0.329483	-1.27967	76	Xpo1,Gnai1,Polr2g,H4c1,Ddx5,Mmp7,Polr2b,Src,Cdk9,Kdm1a,Gnb1,Sphk1,Gnai3,Gnai2,Tle3,Polr2a,Polr2e,Akt1,Gng5,Prmt1,Esr1,Polr2c,H3c2,Pik3r1,Polr2h,Kras,Kat5
REACTOME_INFLAMMASOMES	0.0644708	0.391697	0.069553	0.662813	1.43252	10	Hsp90ab1,Sugt1,Pycard,Txnip,Panx1
REACTOME_REGULATION_OF_INSULIN_SECRETION	0.0645503	0.391697	0.105814	-0.435595	-1.4027	31	Itpr3,Gnai1,Acsl4,Itpr2,Gnaq,Gnb1,Acsl3,Gnai2,Gng5
REACTOME_REGULATION_OF_PYRUVATE_METABOLISM	0.0663058	0.399319	0.102168	-0.463915	-1.43267	26	Pgam5,Pdhb,Pdha1,Dlat,Ranbp9,Pdp1
REACTOME_MET_ACTIVATES_PTPN11	0.066827	0.399319	0.0717588	0.805812	1.38065	4	Grb2,Gab1,Ptpn11,Met
REACTOME_MYD88_MAL_TIRAP_CASCADE_INITIATED_ON_PLASMA_MEMBRANE	0.0668549	0.399319	0.0615683	0.439018	1.3493	56	Nfkb1,Mapk9,Nfkb2,Mapk1,Ecsit,Hmgb1,Mapk7,Tab1,Map2k3,Map3k7,Mapk10,Ube2n,Jun,N4bp1,Mapk3,Ppp2r1a,Traf2
WP_PROSTAGLANDIN_SYNTHESIS_AND_REGULATION	0.0668896	0.399319	0.0963025	-0.526014	-1.45558	17	Hsd11b1,Anxa6,Anxa1
REACTOME_TOLL_LIKE_RECEPTOR_CASCADES	0.0670623	0.399319	0.0589828	0.38752	1.30048	103	Nfkb1,Cnpy3,Ripk3,Fadd,Mapk9,Optn,Nfkb2,Mapk1,Dnm1,Ecsit,Hmgb1,Irf3,Hsp90b1,Mapk7,Tab1,Map2k3,Gsdmd,Cd14,Map3k7,Dnm2,Mapk10,Ube2n,Dnm3,Jun,N4bp1,Mapk3,Ppp2r1a,Traf2,Birc2
REACTOME_TRANS_GOLGI_NETWORK_VESICLE_BUDDING	0.0674228	0.399319	0.0607118	0.428667	1.34172	63	Hspa8,Tpd52,Bloc1s6,Tgoln1,Hgs,Bloc1s4,Txndc5,Gbf1,Snx9,Acbd3,Dtnbp1,Ap4m1,Clint1,Ap3s1,Dnm2,Napa
REACTOME_DECTIN_2_FAMILY	0.0674574	0.399319	0.086197	-0.764015	-1.48748	5	Plcg2,Fyn,Lyn
REACTOME_SEALING_OF_THE_NUCLEAR_ENVELOPE_NE_BY_ESCRT_III	0.0681458	0.401989	0.0647834	0.541085	1.41219	23	Chmp7,Vps4a,Chmp4b,Ist1,Spast,Chmp3
REACTOME_MRNA_EDITING_C_TO_U_CONVERSION	0.0698034	0.408768	0.0799307	-0.911265	-1.37725	2	Apobec3
BIOCARTA_CELL2CELL_PATHWAY	0.0699024	0.408768	0.0875268	-0.668955	-1.50218	8	Actn2,Ctnna2,Ctnnb1
REACTOME_SIGNALING_BY_MET	0.0700193	0.408768	0.060237	0.439292	1.34497	55	Crkl,Hgs,Stam2,Crk,Shc1,Stam,Rab4a,Pik3ca,Sh3gl1,Eps15,Spint2,Lrig1,Grb2,Gab1,Rap1b,Col11a1,Col3a1
REACTOME_FORMATION_OF_INCISION_COMPLEX_IN_GG_NER	0.0714976	0.413103	0.0617563	0.494252	1.38424	33	Rpa3,Rad23b,Cetn2,Rpa2,Rad23a,Ercc4,Rpa1,Ube2i,Parp1,Ube2n,Cul4a
WP_MAPK_CASCADE	0.0717642	0.413103	0.0626552	0.526043	1.39911	25	Map3k1,Mapk1,Map2k3,Rasa3,Plcb3,Map2,Mapk10,Jun,Mapk3,Map2k2
REACTOME_NUCLEOTIDE_BINDING_DOMAIN_LEUCINE_RICH_REPEAT_CONTAINING_RECEPTOR_NLR_SIGNALING_PATHWAYS	0.0718571	0.413103	0.0619459	0.502962	1.39158	31	Hsp90ab1,Sugt1,Tab1,Pycard,Map3k7,Txnip,Ube2n,Tnfaip3,Birc2,Casp1,Panx1
REACTOME_MRNA_DECAY_BY_5_TO_3_EXORIBONUCLEASE	0.0718974	0.413103	0.0649277	0.616792	1.41438	13	Lsm5,Lsm3,Lsm1,Patl1,Dcp1a,Dcp2,Edc4,Lsm4
REACTOME_INTERLEUKIN_3_INTERLEUKIN_5_AND_GM_CSF_SIGNALING	0.071982	0.413103	0.0622012	0.511336	1.38886	28	Crkl,Inppl1,Crk,Shc1,Pik3ca
REACTOME_REPRESSION_OF_WNT_TARGET_GENES	0.0724707	0.414503	0.0816849	-0.798312	-1.46356	4	Ctbp2,Ctbp1,Tle3
BIOCARTA_PTEN_PATHWAY	0.0730505	0.414518	0.0636601	0.58689	1.41361	16	Shc1,Mapk1,Pik3ca,Cdkn1b,Mapk3,Grb2
REACTOME_GAP_FILLING_DNA_REPAIR_SYNTHESIS_AND_LIGATION_IN_GG_NER	0.0730539	0.414518	0.0637287	0.598134	1.42237	15	Rpa3,Rpa2,Pcna,Rpa1,Rfc5,Rfc2,Pold2,Rfc3,Rfc1,Pold1,Rps27a,Rfc4,Pole,Pold3,Pole3
WP_OXIDATIVE_STRESS_AND_REDOX_PATHWAY	0.0732079	0.414518	0.119566	-0.329641	-1.27357	74	Cyba,Cybb,Slco2a1,Gstm7,Hpgds,Idh2,Ncf1,Gsta4,Nrf1,Gpx1,Ncf2,Alox5,Gstm1,Prdx5,G6pdx,Txnrd3,Ncf4,Gsta3
REACTOME_TRIGLYCERIDE_METABOLISM	0.0740684	0.417993	0.0640749	0.6278	1.41425	12	Lpin2,Fabp2,Fabp1,Mogat2,Dgat1,Fabp5,Lpin3
REACTOME_TOLL_LIKE_RECEPTOR_9_TLR9_CASCADE	0.0748582	0.418335	0.0574353	0.42535	1.33133	63	Nfkb1,Mapk9,Nfkb2,Mapk1,Ecsit,Hmgb1,Mapk7,Tab1,Map2k3,Cd14,Map3k7,Mapk10,Ube2n,Jun,N4bp1,Mapk3,Ppp2r1a,Traf2
BIOCARTA_ERK_PATHWAY	0.0748631	0.418335	0.0625245	0.568984	1.40672	18	Shc1,Mapk1,Gnas,Mapk3,Grb2,Map2k2,Ppp2ca
WP_GPCRS_PEPTIDE	0.0748703	0.418335	0.0816849	-0.75718	-1.47417	5	Ccr1,Fpr1,C5ar1,C3ar1
REACTOME_DNA_DAMAGE_TELOMERE_STRESS_INDUCED_SENESCENCE	0.0764724	0.425881	0.0905618	-0.510099	-1.43383	18	H2ax,H4c1,Lmnb1,Rb1,Atm,Hmga1,Kat5
REACTOME_APEX1_INDEPENDENT_RESOLUTION_OF_AP_SITES_VIA_THE_SINGLE_NUCLEOTIDE_REPLACEMENT_PATHWAY	0.076847	0.4261	0.0805925	-0.755466	-1.47083	5	Lig3,Xrcc1
REACTOME_SLC15A4_TASL_DEPENDENT_IRF5_ACTIVATION	0.0770151	0.4261	0.0791568	-0.796283	-1.45984	4	Ikbkg,Chuk
REACTOME_FOXO_MEDIATED_TRANSCRIPTION_OF_CELL_CYCLE_GENES	0.0780825	0.42882	0.0799307	-0.753467	-1.46694	5	Smad4,Smad3,Smad2
REACTOME_O_GLYCOSYLATION_OF_TSR_DOMAIN_CONTAINING_PROTEINS	0.0786986	0.42882	0.0846141	-0.617939	-1.4778	10	Adamtsl4,Thsd4,Thbs1
REACTOME_INTEGRATION_OF_ENERGY_METABOLISM	0.0788064	0.42882	0.0996	-0.397596	-1.3355	38	Itpr3,Gnai1,Acsl4,Itpr2,Gnaq,Tkt,Gnb1,Acsl3,Gnai2,Gng5
REACTOME_GLUCONEOGENESIS	0.0788766	0.42882	0.0611359	0.582721	1.40357	16	Pgam1,Gapdhs,Pgam2,Pck1,Tpi1,Fbp2,Eno2,Aldob,Aldoa
REACTOME_DRUG_ADME	0.0794732	0.42882	0.108256	-0.350608	-1.2886	58	Sult1a1,Hsd11b1,Vav3,Nt5c2,Hprt1,Tpmt,Akr1c6
REACTOME_SIGNALING_BY_THE_B_CELL_RECEPTOR_BCR	0.0798226	0.42882	0.119566	-0.31463	-1.24206	85	Psme4,Itpr3,Ppp3cb,Itpr2,Psmb7,Psma4,Psmd1,Psmd3,Psmb1,Ikbkg,Chuk,Psma6,Psmd13,Psma3,Psmd12,Malt1,Psmb2,Plcg2,Psmb4,Skp1,Pik3r1,Psmc6,Cul1,Kras
REACTOME_PYRIMIDINE_SALVAGE	0.0798583	0.42882	0.0631856	0.687948	1.40225	8	Uck2,Cda,Dck,Tk2
WP_MYOMETRIAL_RELAXATION_AND_CONTRACTION_PATHWAYS	0.0800249	0.42882	0.0550578	0.409671	1.31019	73	Ywhae,Ryr1,Ywhah,Nfkb1,Adcy6,Ywhaq,Gng12,Igfbp6,Gnas,Ywhab,Plcb3,Prkar1b,Rgs10,Jun,Atp2a2
REACTOME_PEPTIDE_HORMONE_METABOLISM	0.0800439	0.42882	0.0965276	-0.411385	-1.35326	34	Pla2g7,Sec11a,Ace,Spcs3,Gnb1,Cma1,Cpa3,Ctsg,Cpb2,Atp6ap2,Exoc5,Ero1b,Ctsd,Exoc2
BIOCARTA_PDGF_PATHWAY	0.0802478	0.42882	0.0594305	0.532188	1.38897	23	Map3k1,Shc1,Pik3ca,Jun,Mapk3,Grb2,Prkca
WP_APOPTOSIS_MODULATION_BY_HSP70	0.0803639	0.42882	0.0610139	0.60085	1.40229	14	Map3k1,Nfkb1,Bid,Mapk10
BIOCARTA_CDMAC_PATHWAY	0.0807175	0.42882	0.061506	0.635568	1.4064	11	Nfkb1,Mapk1,Jun,Mapk3,Prkca,Plcb1
BIOCARTA_MPR_PATHWAY	0.0810563	0.42882	0.0609531	0.608898	1.39628	13	Mapk1,Cap1,Prkar1b,Mapk3,Prkar1a,Pin1,Prkacb,Ccnb1,Acta1
WP_MISMATCH_REPAIR	0.0811464	0.42882	0.0626552	0.686532	1.39936	8	Lig1,Pcna,Rpa1
REACTOME_PROTEIN_LOCALIZATION	0.0813639	0.42882	0.0542501	0.401489	1.30197	80	Vapa,Decr2,Pex5,Pex11b,Acot1,Cat,Fxn,Amacr,Acaa1b,Fis1,Pex26,Acot8,Pex6,Ndufb8,Ech1,Gstk1,Pex16,Sgta,Hmox1,Acot2,Acox1,Cyb5a,Hspd1,Sec61b,Zfand6,Abcd3,Aldh3a2,Ehhadh,Nudt19,Acot4,Hscb,Hmgcl,Slc25a17
BIOCARTA_SLRP_PATHWAY	0.0815594	0.42882	0.0768411	-0.791927	-1.45186	4	Dcn,Bgn
WP_IL1_SIGNALING_PATHWAY	0.0821419	0.430545	0.0578509	0.500842	1.37051	29	Capns1,Nfkb1,Sqstm1,Mapk1,Tab1,Map3k7,Myd88,Mapk3,Casp1,Sirpa
BIOCARTA_STRESS_PATHWAY	0.0840889	0.439391	0.0584362	0.549428	1.39151	20	Map3k1,Nfkb1,Cradd,Tradd,Map2k3,Jun,Traf2
WP_ONECARBON_METABOLISM	0.0845737	0.439884	0.0901888	-0.44691	-1.38015	26	Mthfs,Folh1,Tcn2,Aldh1l1,Mthfd1l,Amt,Bhmt,Mat1a
REACTOME_RNA_POLYMERASE_III_TRANSCRIPTION	0.0847029	0.439884	0.0870212	-0.487201	-1.40941	20	Gtf3c4,Polr2e,Polr3b,Polr2h,Gtf3c1,Polr2l,Pou2f1,Gtf3c5,Tbp,Polr1c,Gtf3c2
REACTOME_MET_RECEPTOR_RECYCLING	0.0853388	0.441101	0.0604731	0.662912	1.39432	9	Crkl,Crk,Rab4a,Grb2,Gab1
REACTOME_SYNTHESIS_OF_PIPS_AT_THE_LATE_ENDOSOME_MEMBRANE	0.0854585	0.441101	0.0800618	-0.629115	-1.46301	9	Pik3c2a,Mtmr2,Pik3r4,Mtmr7,Fig4
WP_HYPOXIADEPENDENT_PROLIFERATION_OF_MYOBLASTS	0.0862724	0.4435	0.0796703	-0.628243	-1.46098	9	Smad3,Smad2,Akt1,Mtor
REACTOME_ACTIVATION_OF_THE_AP_1_FAMILY_OF_TRANSCRIPTION_FACTORS	0.0864471	0.4435	0.0600616	0.661472	1.39129	9	Mapk9,Mapk1,Mapk10,Jun,Mapk3,Atf2,Mapk11
BIOCARTA_IL2RB_PATHWAY	0.0875933	0.446748	0.0566282	0.521623	1.37226	24	Crkl,Shc1,Mapk1,Pik3ca,Irs1,Mapk3,Grb2
WP_EICOSANOID_LIPID_SYNTHESIS_MAP	0.0876079	0.446748	0.0763779	-0.713478	-1.46854	6	Ptges,Alox5,Pgs1
REACTOME_TERMINATION_OF_TRANSLESION_DNA_SYNTHESIS	0.0880512	0.447307	0.056877	0.538615	1.37935	21	Rpa3,Rpa2,Pcna,Rpa1,Pclaf,Rfc5,Rfc2,Usp10,Pold2,Rfc3,Rfc1,Pold1,Rps27a,Rfc4,Pole,Pold3,Uba7,Pole3
WP_METAPATHWAY_BIOTRANSFORMATION	0.0885	0.447307	0.10763	-0.330279	-1.25493	69	Sult1a1,Gstm7,Hnmt,Hs2st1,Naa80,Tpmt,Inmt,Gsta4,Gpx1,Gstm1,Sult1c2,Gsta3,Chst11,Fmo2,Cyp39a1
REACTOME_SYNTHESIS_SECRETION_AND_DEACYLATION_OF_GHRELIN	0.0887141	0.447307	0.0785281	-0.625655	-1.45497	9	Pla2g7,Sec11a,Spcs3
REACTOME_M_PHASE	0.0887745	0.447307	0.0480325	0.328817	1.20398	254	Ywhae,Chmp7,Arpp19,Nudc,Vps4a,Dctn2,Dctn3,Cetn2,Psme2,Smc4,Psmd9,Psmf1,Dynll1,Smc2,Hsp90aa1,Ran,Psma5,Dynll2,Ckap5,Gorasp1,Mzt2,Chmp4b,Dync1i2,Mapre1,Dctn1,Mapk1,Dync1li2,Rps27,Kif2c,Ncaph,Actr1a,Psmd4,Cep135,Nuf2,Ist1,Gorasp2,Lpin2,Cep63,Haus7,Haus1,Cdc20,Nedd1,Ncapd2,Psmd5,Nup58,Spast,Chmp3,Ube2i
REACTOME_RESOLUTION_OF_SISTER_CHROMATID_COHESION	0.0898204	0.451234	0.111555	-0.314501	-1.23478	82	Xpo1,Stag2,Nup107,Ranbp2,Nup85,Pds5a,Nup160,Smc3,Nup133,Tuba1c,Smc1a,Tubb4a,Nup37,Pds5b,Wapl,Rangap1,Ppp2r5c,Rad21,Seh1l,Ppp2r5e,Tuba8
REACTOME_PINK1_PRKN_MEDIATED_MITOPHAGY	0.0904172	0.451307	0.0554274	0.512743	1.36374	25	Ube2l3,Tomm22,Map1lc3a,Sqstm1,Optn,Map1lc3b,Tomm5,Ube2n,Tomm7,Vdac1,Mfn2
BIOCARTA_CDK5_PATHWAY	0.0906992	0.451307	0.05983	0.726772	1.37992	6	Mapk1,Mapk3,Map2k2
BIOCARTA_BARRESTIN_SRC_PATHWAY	0.0907836	0.451307	0.0575384	0.614823	1.38501	12	Mapk1,Dnm1,Gnas,Mapk3,Map2k2,Plcb1,Grk2,Arrb1
REACTOME_MRNA_DECAY_BY_3_TO_5_EXORIBONUCLEASE	0.0909915	0.451307	0.0819647	-0.516164	-1.40162	16	Skic8,Nt5c3b,Skic3,Dcps,Exosc3,Exosc4,Hbs1l,Exosc1
REACTOME_FORMATION_OF_ATP_BY_CHEMIOSMOTIC_COUPLING	0.0911677	0.451307	0.0566777	0.584573	1.39012	15	Atp5f1d,Atp5pf,Atp5pd,Atp5me
REACTOME_CLASS_C_3_METABOTROPIC_GLUTAMATE_PHEROMONE_RECEPTORS	0.091851	0.453364	0.0656633	-0.955975	-1.27144	1	Grm1
REACTOME_METABOLISM_OF_NITRIC_OXIDE_NOS3_ACTIVATION_AND_REGULATION	0.0923171	0.454025	0.0570278	0.613721	1.38253	12	Hsp90aa1,Spr,Lypla1,Nostrin,Dnm2,Nos3,Ddah1,Cav1
REACTOME_CELLULAR_HEXOSE_TRANSPORT	0.0926481	0.454025	0.0705397	-0.837527	-1.40849	3	Slc2a6,Slc2a3,Slc2a1
BIOCARTA_PTDINS_PATHWAY	0.0927894	0.454025	0.0790299	-0.565768	-1.4232	12	Akt1,Lyn,Arf1,Rps6kb1,Vav2,Gsk3b,Btk,Ap2a1,Plcg1
REACTOME_METABOLISM_OF_VITAMINS_AND_COFACTORS	0.0933009	0.455212	0.0487753	0.364063	1.25027	128	Ttr,Btd,Hsp90aa1,Dhfr,Pdzd11,Spr,Aasdhppt,Coq9,Naxe,Hpdl,Nadk2,Gphn,Nudt12,Coq4,Mtr,Mthfd1,Sdc4,Abcd4,Rfk,Coq8b,Gch1,Parp4,Cyb5a,Mthfd2,Rbp4,Agrn,Coq3,Apoa2,Cyb5r3,Mocs3,Mmab,Tpk1,Lrp1,Gpihbp1,Coq7,Rbp2,Nos3,Nadk,Flad1,Lrp10,Naprt
REACTOME_INTRA_GOLGI_TRAFFIC	0.0935863	0.455292	0.0542501	0.502818	1.35606	27	Snap29,Rab33b,Gosr2,Cog8,Napg,Cog5,Napa,Cog2,Cyth2,Cog1,Cog6
REACTOME_RAC1_GTPASE_CYCLE	0.0945946	0.458165	0.12797	-0.278214	-1.17635	132	Dock9,Vav3,Cyba,Cybb,Plekhg3,Arhgap1,Nckap1,Spata13,Farp1,Srgap1,Ncf1,Arhgap35,Cyfip1,Ncf2,Ngef,Mpp7,Vrk2,Myo9b,Dock1,Ncf4,Abi2,Iqgap1,Cdc42bpa,Plekhg2,Pik3r1,Arhgap45,Arap2,Ykt6,Dock11,Dock7,Arhgef6,Arap3,Cdc42ep4
WP_MIRNAS_AND_TFS_IN_IPS_CELL_GENERATION	0.0947181	0.458165	0.0733447	-0.706566	-1.45431	6	Ddx39b,Sf3a3
REACTOME_REGULATION_OF_PYRUVATE_DEHYDROGENASE_PDH_COMPLEX	0.0953918	0.459478	0.0787778	-0.534212	-1.41232	14	Pdhb,Pdha1,Dlat,Pdp1
REACTOME_TRAIL_SIGNALING	0.0955324	0.459478	0.0603547	0.831377	1.32418	3	Fadd,Tnfrsf10b
REACTOME_GP1B_IX_V_ACTIVATION_SIGNALLING	0.0964961	0.462799	0.0761492	-0.600038	-1.43499	10	Vwf,Src,Pik3r1,Col1a2,Gp1ba
BIOCARTA_IGF1MTOR_PATHWAY	0.0969525	0.463674	0.0547849	0.57049	1.37411	16	Eif2s2,Inppl1,Eif2s3x,Pik3ca
REACTOME_PLATELET_ACTIVATION_SIGNALING_AND_AGGREGATION	0.097371	0.463722	0.14391	-0.263647	-1.15833	176	Itpr3,Gnai1,Lgals3bp,Vav3,Clu,Vwf,Tmx3,Itpr2,Gnaq,Aplp2,Src,Qsox1,Gnb1,Thbs1,Actn2,Gnai3,Gnai2,Rab27b,Akt1,A2m,F13a1,Gng5,Gas6,Abhd12,Lhfpl2,F5,Timp1,Cd63,Fgb,Fgg,Plcg2,Hrg,Ecm1,Tgfb2,Pik3r1,Gna12,Timp3,Ptpn1,Pcyox1l,Apoh,Serpine1,Plg,Serping1,Fyn,Endod1,Lyn,Tgfb1,Fga
REACTOME_MITOCHONDRIAL_FATTY_ACID_BETA_OXIDATION	0.0975104	0.463722	0.0524048	0.481379	1.34266	32	Dbi,Acot1,Hadh,Acot2,Mcee,Eci1,Acot13,Mecr,Acadm,Them4,Acad11,Pctp,Acot7,Decr1,Ndufab1
BIOCARTA_INTEGRIN_PATHWAY	0.098138	0.464739	0.0525655	0.488214	1.34278	30	Capns1,Crkl,Shc1,Mapk1,Jun,Mapk3,Grb2,Map2k2,Zyx,Cav1
REACTOME_SYNTHESIS_OF_5_EICOSATETRAENOIC_ACIDS	0.0982732	0.464739	0.0719517	-0.704388	-1.44983	6	Alox5ap,Alox5,Ltc4s
REACTOME_HDACS_DEACETYLATE_HISTONES	0.0986359	0.465155	0.0847686	-0.418555	-1.3368	30	Hdac1,H4c1,H2ac21,Kdm1a,Rcor1,Chd4,Hdac3,H3c2
REACTOME_NEDDYLATION	0.0999074	0.469842	0.046958	0.362391	1.24318	125	Elob,Commd10,Eloc,Cops8,Psme2,Cops4,Psmd9,Ccdc22,Psmf1,Psma5,Ube2f,Nub1,Nedd8,Uchl3,Ube2m,Psmd4,Ubxn7,Fbxw8,Commd7
REACTOME_REGULATION_BY_C_FLIP	0.101072	0.472048	0.056043	0.6927	1.36632	7	Fadd,Tradd,Traf2
REACTOME_EPIGENETIC_REGULATION_OF_GENE_EXPRESSION	0.101278	0.472048	0.0996	-0.325965	-1.23082	67	Wdr82,H2ax,H4c1,Smarca5,Wdr5,Tdg,Kat2a,Hcfc1,Polr2e,Sf3b1,Kmt2a,Rbbp5,H3c2,Polr2h,Hcfc2,Polr1a,Men1,Polr1e
REACTOME_ATTACHMENT_OF_GPI_ANCHOR_TO_UPAR	0.10132	0.472048	0.0708158	-0.701561	-1.44401	6	Pigt,Pigs,Pgap1
BIOCARTA_GLEEVEC_PATHWAY	0.101492	0.472048	0.05285	0.539116	1.3654	20	Crkl,Map3k1,Pik3ca,Jun,Mapk3,Grb2
BIOCARTA_PRION_PATHWAY	0.102077	0.473469	0.0554741	0.670563	1.36681	8	Rpsa,Hspa5,Gfap
REACTOME_RELEASE_OF_APOPTOTIC_FACTORS_FROM_THE_MITOCHONDRIA	0.102535	0.474294	0.0556149	0.690771	1.36252	7	Cycs,Bax,Gsdmd,Bak1,Diablo,Septin4
BIOCARTA_EGF_PATHWAY	0.103858	0.478156	0.0519696	0.523644	1.35443	22	Map3k1,Shc1,Pik3ca,Jun,Mapk3,Grb2,Prkca
REACTOME_GPCR_LIGAND_BINDING	0.103935	0.478156	0.0850801	-0.39514	-1.30451	35	Hebp1,Grm1,Nln,Gnb1,Gng5,Anxa1,Fpr2,Fpr1,C5ar1
REACTOME_INTERLEUKIN_17_SIGNALING	0.104518	0.47851	0.0495497	0.446943	1.30944	42	Nfkb1,Mapk9,Mapk1,Mapk7,Tab1,Map2k3,Map3k7,Mapk10,Ube2n,Jun,Mapk3,Ppp2r1a,Creb1,Ppp2ca,Tab2,Atf2
REACTOME_RESOLUTION_OF_AP_SITES_VIA_THE_MULTIPLE_NUCLEOTIDE_PATCH_REPLACEMENT_PATHWAY	0.104729	0.47851	0.0517364	0.522825	1.35231	22	Rpa3,Lig1,Rpa2,Pcna,Rpa1,Parp1,Rfc5,Rfc2,Parp2,Pold2,Rfc3
REACTOME_GABA_B_RECEPTOR_ACTIVATION	0.105142	0.47851	0.0740706	-0.55901	-1.4062	12	Gnai1,Adcy7,Gnb1,Gnai3,Gnai2,Gng5
REACTOME_GABA_RECEPTOR_ACTIVATION	0.105142	0.47851	0.0740706	-0.55901	-1.4062	12	Gnai1,Adcy7,Gnb1,Gnai3,Gnai2,Gng5
BIOCARTA_DREAM_PATHWAY	0.106424	0.482103	0.0542501	0.667253	1.36007	8	Prkar1b,Jun,Mapk3,Prkar1a,Creb1,Prkacb
REACTOME_ROS_AND_RNS_PRODUCTION_IN_PHAGOCYTES	0.106501	0.482103	0.0786527	-0.447837	-1.34217	23	Atp6v0d2,Cyba,Cybb,Atp6v1c1,Atp6v0a4,Ncf1,Ncf2,Ncf4,Mpo,Hvcn1,Atp6v0c
REACTOME_SEMA3A_PAK_DEPENDENT_AXON_REPULSION	0.107499	0.485321	0.0525655	0.603869	1.36033	12	Hsp90ab1,Hsp90aa1,Nrp1,Plxna4,Limk1,Pak1,Pak2
REACTOME_INTERACTION_WITH_CUMULUS_CELLS_AND_THE_ZONA_PELLUCIDA	0.108587	0.488861	0.0601199	-0.946541	-1.25889	1	B4galt1
REACTOME_INSERTION_OF_TAIL_ANCHORED_PROTEINS_INTO_THE_ENDOPLASMIC_RETICULUM_MEMBRANE	0.10886	0.488861	0.0524449	0.613383	1.35731	11	Vapa,Sgta,Hmox1,Cyb5a,Sec61b,Aldh3a2
REACTOME_TRANSLESION_SYNTHESIS_BY_Y_FAMILY_DNA_POLYMERASES_BYPASSES_LESIONS_ON_DNA_TEMPLATE	0.109213	0.489145	0.0500729	0.5026	1.33676	25	Rpa3,Rpa2,Pcna,Rpa1,Pclaf,Rfc5,Rfc2,Rchy1,Usp10,Pold2,Rfc3,Rfc1,Pold1,Rps27a,Rfc4,Pole,Pold3,Uba7,Pole3
REACTOME_RNA_POLYMERASE_III_TRANSCRIPTION_INITIATION_FROM_TYPE_1_PROMOTER	0.109585	0.489517	0.0756978	-0.477424	-1.36406	19	Gtf3c4,Polr2e,Polr3b,Polr2h,Gtf3c1,Polr2l,Gtf3c5,Tbp,Polr1c,Gtf3c2
REACTOME_ARMS_MEDIATED_ACTIVATION	0.11103	0.490329	0.0567274	0.87571	1.28405	2	Crk,Rap1a
WP_EGFR1_SIGNALING_PATHWAY	0.111174	0.490329	0.0437813	0.350494	1.22327	146	Pebp1,Crkl,Map3k1,Pxn,Cdc42,Wasl,Inppl1,Crk,Tnk2,Shc1,Jund,Abi1,Mapk1,Dnm1,Zpr1,Eps15l1,Pik3ca,Plec,Mapk7,Stxbp1,Map2k3,Ywhab,Eps15,Reps1,Cebpb,Jun,Foxo1,Tnip1,Mapk3,Grb2,Gab1,Elf3,Ptpn5,Git1,Prkca,Map2k2,Prkar1a
REACTOME_SIGNALING_BY_ERYTHROPOIETIN	0.111281	0.490329	0.0514678	0.589043	1.35075	13	Crkl,Shc1,Pik3ca,Grb2,Gab1,Irs2
REACTOME_CYTOSOLIC_SULFONATION_OF_SMALL_MOLECULES	0.111535	0.490329	0.0726387	-0.521486	-1.37867	14	Sult1a1,Tpst2,Bpnt2,Sult1c2,Slc35b3
REACTOME_BETA_OXIDATION_OF_LAUROYL_COA_TO_DECANOYL_COA_COA	0.111671	0.490329	0.054075	0.736427	1.33477	5	Hadh,Hadha
REACTOME_AGGREPHAGY	0.111837	0.490329	0.0493445	0.496595	1.33062	26	Vim,Dynll1,Dynll2,Dync1i2,Dync1li2,Ube2n,Park7
REACTOME_HDR_THROUGH_HOMOLOGOUS_RECOMBINATION_HRR	0.111981	0.490329	0.0498968	0.517902	1.33957	22	Rpa3,Rpa2,Pcna,Rpa1,Rfc5,Rfc2,Chek1,Pold2,Rfc3,Nbn,Rfc1,Pold1,Wrn,Rps27a,Rfc4,Pole,Pold3,Pole3
REACTOME_ACTIVATION_OF_THE_PHOTOTRANSDUCTION_CASCADE	0.112373	0.490329	0.0590383	-0.94388	-1.25535	1	Gnb1
REACTOME_OLFACTORY_SIGNALING_PATHWAY	0.112373	0.490329	0.0590383	-0.94388	-1.25535	1	Gnb1
REACTOME_DOWNSTREAM_SIGNALING_EVENTS_OF_B_CELL_RECEPTOR_BCR	0.112757	0.490739	0.0928975	-0.332701	-1.23681	62	Psme4,Ppp3cb,Psmb7,Psma4,Psmd1,Psmd3,Psmb1,Ikbkg,Chuk,Psma6,Psmd13,Psma3,Psmd12,Malt1,Psmb2,Psmb4,Skp1,Psmc6,Cul1,Kras
REACTOME_RECOGNITION_OF_DNA_DAMAGE_BY_PCNA_CONTAINING_REPLICATION_COMPLEX	0.113384	0.491257	0.0493786	0.511023	1.33373	23	Rpa3,Rpa2,Pcna,Rpa1,Rad18,Cul4a,Rfc5,Rfc2,Rbx1,Pold2,Rfc3,Ube2b,Rfc1,Pold1,Rps27a,Rfc4
REACTOME_METABOLISM_OF_AMINO_ACIDS_AND_DERIVATIVES	0.113636	0.491257	0.131183	-0.260269	-1.14201	172	Pipox,Psme4,Paox,Fah,Folh1,Gnmt,Pycr2,Mri1,Amt,Sms,Psmb7,Psma4,Psmd1,Sardh,Aspa,Bhmt,Crym,Aldh7a1,Psmd3,Psmb1,Mat1a,Psma6,Ddo,Psmd13,Psma3,Psmd12,Hsd17b10,Auh,Psmb2,Got2,Slc25a13,Gcdh,Ass1,Kyat1,Psmb4,Psmc6,Hoga1
BIOCARTA_PCAF_PATHWAY	0.114072	0.491257	0.0525252	0.682595	1.34639	7	Nfkb1,Hmgb1,Irf3,Jun,Atf2,Crebbp
REACTOME_ACTIVATION_OF_THE_PRE_REPLICATIVE_COMPLEX	0.114103	0.491257	0.0494811	0.522528	1.33815	21	Rpa3,Rpa2,Rpa1,Orc1,Cdk2,Mcm4,Orc3,Mcm2,Mcm6,Pole,Cdt1,Mcm7,Pole3
REACTOME_DEFENSINS	0.114327	0.491257	0.0644264	-0.765385	-1.4032	4	Try4,Tlr2,Prss2
REACTOME_DOWNREGULATION_OF_ERBB2_SIGNALING	0.115097	0.491408	0.0505385	0.587262	1.34667	13	Hsp90aa1,Stub1,Cdc37
BIOCARTA_DEATH_PATHWAY	0.116047	0.491408	0.0484486	0.49924	1.32782	25	Cycs,Nfkb1,Dffb,Fadd,Bid,Tradd,Xiap,Traf2,Birc2
REACTOME_CLASS_I_PEROXISOMAL_MEMBRANE_PROTEIN_IMPORT	0.116074	0.491408	0.0497225	0.557604	1.34307	16	Pex11b,Fis1,Pex26,Pex16,Abcd3,Aldh3a2,Slc25a17,Acbd5
REACTOME_REGULATION_OF_INSULIN_LIKE_GROWTH_FACTOR_IGF_TRANSPORT_AND_UPTAKE_BY_INSULIN_LIKE_GROWTH_FACTOR_BINDING_PROTEINS_IGFBPS	0.116162	0.491408	0.0453372	0.402109	1.26498	66	Calu,Rcn1,Lgals1,Tgoln1,Pdia6,Nucb1,Mia3,Alb,Hsp90b1,Prkcsh,Serpina1c,Igfbp6,Ltbp1,Fstl1,Mxra8,P4hb,Apoa2,Chgb
BIOCARTA_TCR_PATHWAY	0.116338	0.491408	0.0479378	0.477542	1.31343	30	Map3k1,Nfkb1,Shc1,Pik3ca,Jun,Mapk3,Grb2,Nfatc3,Prkca,Cd3g
REACTOME_TP53_REGULATES_TRANSCRIPTION_OF_DNA_REPAIR_GENES	0.11654	0.491408	0.0470177	0.450866	1.29718	38	Elob,Tcea1,Eloc,Polr2d,Nelfe,Eloa
REACTOME_REGULATION_OF_BACH1_ACTIVITY	0.116557	0.491408	0.0658133	-0.686974	-1.41399	6	Bach1,Mafk,Skp1,Cul1
REACTOME_INTERACTION_BETWEEN_L1_AND_ANKYRINS	0.116684	0.491408	0.0665778	-0.653126	-1.40068	7	Sptan1,Sptbn1,Sptb,Ank1,Spta1
BIOCARTA_BARR_MAPK_PATHWAY	0.117702	0.491767	0.0505385	0.623756	1.3481	10	Mapk1,Dnm1,Gnas,Mapk3,Map2k2,Plcb1,Grk2,Arrb1
REACTOME_METABOLISM_OF_POLYAMINES	0.117743	0.491767	0.0838535	-0.354466	-1.24108	46	Psme4,Paox,Sms,Psmb7,Psma4,Psmd1,Psmd3,Psmb1,Psma6,Psmd13,Psma3,Psmd12,Psmb2,Psmb4,Psmc6
REACTOME_KERATAN_SULFATE_KERATIN_METABOLISM	0.117761	0.491767	0.0740706	-0.448955	-1.32874	22	Hexb,B4galt1,Prelp,Galns,Ogn,B4galt6,Gns,Hexa,B3gnt3,Acan,St3gal6,B4gat1
REACTOME_METABOLISM_OF_ANGIOTENSINOGEN_TO_ANGIOTENSINS	0.118227	0.491767	0.0699966	-0.530604	-1.37089	13	Ace,Cma1,Cpa3,Ctsg,Cpb2,Atp6ap2
REACTOME_OTHER_INTERLEUKIN_SIGNALING	0.118557	0.491767	0.0675291	-0.59726	-1.38893	9	Stx3,Snap25,Casp3
REACTOME_RHOBTB2_GTPASE_CYCLE	0.118614	0.491767	0.0484486	0.520523	1.33302	21	Hsp90ab1,Tmod3,Hsp90aa1,Cdc37,Phip
REACTOME_MITOTIC_METAPHASE_AND_ANAPHASE	0.118803	0.491767	0.127457	-0.260694	-1.14027	168	Xpo1,Psme4,Stag2,Nup107,Ranbp2,Nup85,Pds5a,Nup160,Nup188,Nup155,Lmnb1,Psmb7,Smc3,Psma4,Nup133,Tuba1c,Psmd1,Ube2d1,Smc1a,Tubb4a,Nup37,Psmd3,Psmb1,Pds5b,Wapl,Psma6,Vrk2,Psmd13,Psma3,Psmd12,Rangap1,Psmb2,Ppp2r5c,Rad21,Psmb4,Seh1l,Ppp2r5e,Psmc6,Cdc23,Tuba8
REACTOME_HDR_THROUGH_SINGLE_STRAND_ANNEALING_SSA	0.12058	0.495046	0.0484486	0.539725	1.33438	18	Rpa3,Rpa2,Ercc4,Rpa1,Rfc5,Rfc2,Rfc3,Nbn,Abl1,Wrn,Rfc4
REACTOME_SIGNALING_BY_HEDGEHOG	0.12116	0.495046	0.0979108	-0.298046	-1.18769	90	Erlec1,Psme4,Wdr19,Adcy7,Psmb7,Psma4,Tuba1c,Psmd1,Tubb4a,Psmd3,Psmb1,Psma6,Psmd13,Psma3,Psmd12,Psmb2,Ofd1,Psmb4,Skp1,Psmc6,Cul1
REACTOME_NUCLEOTIDE_EXCISION_REPAIR	0.121372	0.495046	0.043511	0.38298	1.24649	82	Tcea1,Rpa3,Lig1,Rad23b,Cops8,Cetn2,Rpa2,Polr2d,Cops4,Pcna,Nfrkb,Rad23a,Yy1,Ercc4,Rpa1,Ube2i,Parp1,Ube2n,Cul4a,Rfc5
REACTOME_COBALAMIN_CBL_METABOLISM	0.121457	0.495046	0.052325	0.762397	1.30627	4	Mtr,Mmab,Mmut
REACTOME_SMOOTH_MUSCLE_CONTRACTION	0.121626	0.495046	0.0474412	0.501301	1.3188	24	Tpm3,Pxn,Tpm4,Myl6,Myh11,Myl12b,Mylk,Tpm1,Pak1,Tpm2,Gucy1a1,Pak2,Myl9,Sorbs1,Lmod1,Gucy1b1,Tln1
REACTOME_PARACETAMOL_ADME	0.121826	0.495046	0.0704484	-0.496221	-1.34746	16	Sult1a1,Nat2,Abcc1,Gstm2,Abcc3,Cndp2
WP_HYPOXIADEPENDENT_SELFRENEWAL_OF_MYOBLASTS	0.12202	0.495046	0.0529733	0.811219	1.29207	3	Hsp90b1,Foxo1
REACTOME_SYNTHESIS_OF_PROSTAGLANDINS_PG_AND_THROMBOXANES_TX	0.12208	0.495046	0.0673679	-0.574113	-1.37299	10	Ptges,Hpgds,Akr1c6
REACTOME_G_ALPHA_12_13_SIGNALLING_EVENTS	0.12224	0.495046	0.0822474	-0.3526	-1.23455	46	Vav3,Plekhg5,Gnb1,Ngef,Gng5,Fgd3,Plekhg2,Gna12,Akap13,Arhgef6,Rock1,Fgd4,Arhgef17
REACTOME_CDC42_GTPASE_CYCLE	0.122911	0.495046	0.0901888	-0.320082	-1.20861	67	Dock9,Vav3,Plekhg3,Arhgap1,Spata13,Farp1,Srgap1,Arhgap35,Ngef,Fgd3,Myo9b,Plekhg2,Pik3r1,Arhgap45,Arap2,Ykt6,Dock11,Dock7,Arhgef6,Arap3
WP_OSTEOCLAST_SIGNALING	0.123021	0.495046	0.0508309	0.70226	1.33338	6	Atp6v1g1,Spp1,Acp5,Ctsk
REACTOME_SIGNALING_BY_TGF_BETA_RECEPTOR_COMPLEX	0.123104	0.495046	0.0844604	-0.342764	-1.23217	52	Smad4,Hdac1,Usp9x,Cdk8,Furin,Cdk9,Ube2d1,Smad3,Smad2,F11r
REACTOME_SYNTHESIS_OF_PYROPHOSPHATES_IN_THE_CYTOSOL	0.124937	0.501228	0.0509047	0.727724	1.31899	5	Nudt4,Itpk1,Ppip5k2
REACTOME_P75NTR_SIGNALS_VIA_NF_KB	0.125507	0.502326	0.0488083	0.618373	1.33647	10	Nfkb1,Sqstm1,Myd88
REACTOME_CYTOKINE_SIGNALING_IN_IMMUNE_SYSTEM	0.126284	0.504243	0.0394524	0.319535	1.17158	259	Elob,Eloc,Hspa8,Crkl,Canx,Nfkb1,Osmr,Psme2,Ybx1,Psmd9,Hspa2,Inppl1,Psmf1,Crk,Eif2ak2,Psma5,Sqstm1,Mapk9,Nfkb2,Shc1,Mapk1,Flnb,Ube2m,Hmgb1,Pik3ca,Irf3,Hsp90b1,Mapk7,Psmd4,Mx2,Tab1,Map2k3,Cdkn1b,Relb,Gsdmd,Psmd5,Map3k7,Kpna1,Mapk10,P4hb,Ube2n,Jun,Eif4e2,N4bp1,Abce1,Myd88,Eif4g1,Mapk3,Grb2,Ppp2r1a
REACTOME_INTERLEUKIN_2_SIGNALING	0.127722	0.507493	0.0494127	0.673285	1.32803	7	Shc1,Lck,Stat5a
REACTOME_METABOLISM_OF_NUCLEOTIDES	0.127904	0.507493	0.0424715	0.384361	1.24138	78	Ak6,Nt5c1a,Uck2,Aprt,Ak2,Dnph1,Gart,Rrm2,Atic,Ampd2,Cda,Dhodh,Ak5,Dpyd,Dck,Rrm1,Adsl,Ak4,Impdh1,Itpa,Tk2,Nudt13,Guk1,Nudt9,Ak1,Entpd5,Entpd7,Nt5c,Nme4,Ada,Adss2
BIOCARTA_ERK5_PATHWAY	0.128048	0.507493	0.0478124	0.589131	1.32714	12	Shc1,Mapk1,Pik3ca,Mapk7,Mapk3,Grb2,Creb1
WP_COMPREHENSIVE_IL17A_SIGNALING	0.128297	0.507493	0.0424486	0.385365	1.24268	77	Cacybp,Map1lc3a,Gap43,Cdc42,Mki67,Pcna,Sqstm1,Gng12,Serbp1,Map1lc3b,Hmgb1,Atox1,Arpc5,Nasp,Mmp3
WP_OXIDATIVE_STRESS_RESPONSE	0.12938	0.510442	0.0458609	0.496863	1.30712	24	Nfkb1,Sod1,Cat,Txn2,Maoa,Hmox1,Nqo1,Mapk10,Txnrd2
REACTOME_SIGNALING_BY_NTRK1_TRKA	0.129915	0.510442	0.0435843	0.422931	1.26855	48	Crkl,Crk,Shc1,Mapk1,Pik3ca,Mapk7,Ywhab,Mapk3,Grb2,Ppp2r1a,Nab2,Irs2,Map2k2,Creb1,Pik3r2,Ppp2ca
REACTOME_BETA_OXIDATION_OF_DECANOYL_COA_TO_OCTANOYL_COA_COA	0.129947	0.510442	0.0493445	0.69764	1.32461	6	Hadh,Mecr,Acadm
REACTOME_ACTIVATION_OF_C3_AND_C5	0.130467	0.510914	0.0611359	-0.713028	-1.38821	5	C2,C4b,Cfb
REACTOME_VEGFR2_MEDIATED_CELL_PROLIFERATION	0.130836	0.510914	0.0631856	-0.611016	-1.37207	8	Src,Sphk1,Kras
REACTOME_TRAF6_MEDIATED_NF_KB_ACTIVATION	0.130973	0.510914	0.0474412	0.599607	1.32683	11	Nfkb1,Nfkb2,Hmgb1
BIOCARTA_IRES_PATHWAY	0.132301	0.513562	0.0615683	-0.675972	-1.39134	6	Ptbp1,Eif4a1,Eif4g3
BIOCARTA_HES_PATHWAY	0.132662	0.513562	0.0492766	0.72264	1.30978	5	Notch2,Fzd1,Rbpj,Dvl1
REACTOME_DEGRADATION_OF_CYSTEINE_AND_HOMOCYSTEINE	0.132688	0.513562	0.0473496	0.614005	1.32703	10	Txn2,Ethe1,Suox,Cth,Slc25a10
BIOCARTA_VDR_PATHWAY	0.133059	0.513562	0.0688594	-0.452346	-1.30858	20	Top2b
REACTOME_A_TETRASACCHARIDE_LINKER_SEQUENCE_IS_REQUIRED_FOR_GAG_SYNTHESIS	0.133549	0.513562	0.0661161	-0.506809	-1.33987	14	Dcn,B3galt6,Gpc4,B4galt7,Bgn,Xylt2,B3gat3
REACTOME_PRC2_METHYLATES_HISTONES_AND_DNA	0.133805	0.513562	0.0647834	-0.55106	-1.35049	11	H2ax,H4c1
REACTOME_INOSITOL_PHOSPHATE_METABOLISM	0.133947	0.513562	0.0442843	0.465337	1.28748	31	Isyna1,Inppl1,Nudt4,Itpk1,Impa2,Inpp4b,Plcb3,Minpp1,Inpp1,Ppip5k2,Plcb1,Ipmk,Impa1,Synj1,Itpkc
REACTOME_DERMATAN_SULFATE_BIOSYNTHESIS	0.134078	0.513562	0.0611359	-0.67439	-1.38809	6	Dcn,Bgn
REACTOME_LECTIN_PATHWAY_OF_COMPLEMENT_ACTIVATION	0.135189	0.514777	0.0565295	-0.867546	-1.31117	2	Masp2,Mbl2
BIOCARTA_SODD_PATHWAY	0.135405	0.514777	0.0476258	0.648297	1.32143	8	Fadd,Tradd,Traf2,Birc2,Bag4,Tnfrsf1b
BIOCARTA_EEA1_PATHWAY	0.135441	0.514777	0.0500729	0.803392	1.27961	3	Hgs,Tfrc
REACTOME_CYTOCHROME_C_MEDIATED_APOPTOTIC_RESPONSE	0.135612	0.514777	0.0465458	0.596538	1.32004	11	Cycs,Aven,Mapk1,Xiap,Mapk3,Diablo,Casp7
REACTOME_RNA_POLYMERASE_III_TRANSCRIPTION_INITIATION_FROM_TYPE_3_PROMOTER	0.136966	0.517909	0.0661161	-0.496001	-1.32731	15	Polr2e,Polr3b,Polr2h,Polr2l,Pou2f1,Tbp,Polr1c,Polr3k,Polr3c,Polr2f
REACTOME_TYROSINE_CATABOLISM	0.137049	0.517909	0.0585444	-0.747635	-1.37066	4	Fah,Hpd
REACTOME_ACTIVATION_OF_IRF3_IRF7_MEDIATED_BY_TBK1_IKK_IKBKE	0.137472	0.51835	0.0474718	0.666608	1.31486	7	Optn,Irf3,Cd14,Tbk1,Rps27a
REACTOME_GASTRIN_CREB_SIGNALLING_PATHWAY_VIA_PKC_AND_MAPK	0.138086	0.519509	0.0460862	0.595034	1.31671	11	Mapk1,Mapk7,Mmp3,Mapk3,Grb2,Creb1
REACTOME_EPHA_MEDIATED_GROWTH_CONE_COLLAPSE	0.138633	0.520343	0.0622012	-0.578961	-1.34638	9	Src,Ngef,Fyn,Lyn,Epha2,Yes1
REACTOME_SIGNALING_BY_HIPPO	0.138922	0.520343	0.0451214	0.553094	1.31526	15	Ywhae,Mob1a,Amot,Ywhab,Yap1,Sav1,Dvl2
BIOCARTA_CXCR4_PATHWAY	0.139521	0.521433	0.0450144	0.552805	1.31457	15	Nfkb1,Crk,Mapk1,Pik3ca,Mapk3,Prkca
BIOCARTA_NGF_PATHWAY	0.140864	0.524498	0.0450946	0.560594	1.30834	14	Shc1,Pik3ca,Jun,Mapk3,Grb2
REACTOME_EPH_EPHRIN_MEDIATED_REPULSION_OF_CELLS	0.140961	0.524498	0.0668121	-0.446775	-1.29246	20	Vav3,Src,Psen1,Aph1a,Ephb3,Fyn,Lyn,Epha2,Yes1,Vav2,Mmp9
REACTOME_TRANSPORT_OF_ORGANIC_ANIONS	0.141595	0.525702	0.0551496	-0.863266	-1.30471	2	Slco2a1
WP_MATRIX_METALLOPROTEINASES	0.142083	0.52636	0.0648554	-0.49354	-1.32072	15	Mmp8,Mmp7,Mmp19,Timp1,Mmp12,Timp3,Mmp13,Tcf20
BIOCARTA_TFF_PATHWAY	0.142815	0.526397	0.0440058	0.520454	1.3026	19	Cycs,Shc1,Mapk1,Pik3ca,Mapk3,Grb2
REACTOME_DUAL_INCISION_IN_GG_NER	0.143017	0.526397	0.0427021	0.460603	1.27438	31	Rpa3,Rpa2,Pcna,Ercc4,Rpa1,Parp1,Cul4a,Rfc5,Rfc2,Rbx1,Parp2,Gtf2h2,Pold2,Chd1l,Rfc3
BIOCARTA_EGFR_SMRTE_PATHWAY	0.14314	0.526397	0.0468097	0.688893	1.308	6	Map3k1,Rxra,Mapk14
WP_NOTCH_SIGNALING_PATHWAY	0.143337	0.526397	0.0683519	-0.41514	-1.26694	25	Ctbp2,Ctbp1,Hdac1,Psen1,Aph1a,Kat2a
WP_PROTEASOME_DEGRADATION	0.14453	0.529629	0.0749258	-0.346533	-1.21084	45	H2ax,Psmb7,Psma4,Ube2d1,Psmd3,Psmb1,Rpn2,Psma6,Uba1,Psmd13,Psma3,Psmd12,Psmb2,Psmb4,Psmc6
BIOCARTA_G2_PATHWAY	0.14502	0.530131	0.0450946	0.607233	1.31239	10	Ywhah,Ywhaq,Chek1
REACTOME_ACYL_CHAIN_REMODELLING_OF_PI	0.145293	0.530131	0.0577462	-0.700792	-1.36439	5	Plbd1,Pla2g4c,Mboat7,Pla2g4a
REACTOME_MITOCHONDRIAL_FATTY_ACID_BETA_OXIDATION_OF_SATURATED_FATTY_ACIDS	0.146137	0.532064	0.0452559	0.622609	1.30955	9	Hadh,Mecr,Acadm
BIOCARTA_LECTIN_PATHWAY	0.147029	0.534163	0.0582215	-0.666367	-1.37157	6	Masp2,C2,C4b
BIOCARTA_IL1R_PATHWAY	0.1481	0.536901	0.0427952	0.49883	1.29024	22	Map3k1,Nfkb1,Ecsit,Map2k3,Map3k7,Jun,Myd88
REACTOME_COMPLEX_III_ASSEMBLY	0.149401	0.540462	0.0433412	0.54811	1.30341	15	Fxn,Ttc19,Uqcrb,Cyc1,Hscb,Uqcrfs1,Hspa9,Uqcrq,Uqcrc1,Uqcr10,Lyrm4,Iscu
REACTOME_ERKS_ARE_INACTIVATED	0.150484	0.543218	0.0441825	0.603833	1.30504	10	Mapk1,Mapk7,Mapk3,Ppp2r1a,Ppp2ca
WP_WNT_SIGNALING_IN_KIDNEY_DISEASE	0.152096	0.547604	0.0429124	0.546741	1.30015	15	Wnt5a,Mapk9,Fzd1,Mapk10,Fzd2,Dvl1,Dvl2
REACTOME_MITOCHONDRIAL_IRON_SULFUR_CLUSTER_BIOGENESIS	0.152621	0.547604	0.0436088	0.586878	1.29866	11	Glrx5,Fxn,Fdxr,Fdx1,Hscb,Isca2,Lyrm4,Iscu
REACTOME_SYNTHESIS_OF_IP2_IP_AND_INS_IN_THE_CYTOSOL	0.152669	0.547604	0.0438309	0.602163	1.30144	10	Isyna1,Impa2,Inpp4b,Inpp1,Impa1,Synj1,Inpp5a
BIOCARTA_CTBP1_PATHWAY	0.153067	0.547868	0.0576941	-0.627829	-1.34643	7	Ctbp1,Uba2,Sae1
REACTOME_DOWNSTREAM_TCR_SIGNALING	0.154696	0.552533	0.0809972	-0.307493	-1.17218	70	Psme4,Psmb7,Psma4,Psmd1,Ube2d1,Psmd3,Psmb1,H2-Aa,Ikbkg,Chuk,Psma6,Psmd13,Psma3,Psmd12,Malt1,Inpp5d,Psmb2,Psmb4,Skp1,Pik3r1,Psmc6,Cul1
BIOCARTA_INSULIN_PATHWAY	0.155064	0.552682	0.042403	0.5374	1.29441	16	Shc1,Pik3ca,Irs1,Jun,Mapk3,Grb2
BIOCARTA_FCER1_PATHWAY	0.155397	0.552704	0.040839	0.457481	1.25825	30	Map3k1,Shc1,Mapk1,Pik3ca,Jun,Mapk3,Grb2,Nfatc3
REACTOME_GOLGI_ASSOCIATED_VESICLE_BIOGENESIS	0.15614	0.554181	0.0391892	0.409265	1.23682	51	Hspa8,Tpd52,Bloc1s6,Tgoln1,Bloc1s4,Txndc5,Snx9,Acbd3,Dtnbp1,Clint1,Ap3s1,Dnm2,Napa
REACTOME_DNA_DAMAGE_BYPASS	0.15735	0.554987	0.0402298	0.448408	1.25585	33	Rpa3,Rpa2,Pcna,Rpa1,Pclaf,Rad18,Cul4a,Rfc5,Rfc2,Rbx1,Rchy1,Usp10,Pold2,Rfc3,Ube2b,Rfc1,Pold1,Rps27a,Rfc4,Pole,Pold3,Uba7,Pole3
BIOCARTA_WNT_LRP6_PATHWAY	0.157705	0.554987	0.0494127	0.920295	1.2214	1	Fzd1
REACTOME_MTORC1_MEDIATED_SIGNALLING	0.157817	0.554987	0.0416238	0.51311	1.28422	19	Akt1s1,Eif4b,Ywhab,Lamtor3,Lamtor1,Eif4g1,Rps6,Lamtor5,Lamtor4
BIOCARTA_FOSB_PATHWAY	0.159103	0.554987	0.0458609	0.787742	1.25468	3	Jund,Ppp1r1b
REACTOME_GLUCAGON_LIKE_PEPTIDE_1_GLP1_REGULATES_INSULIN_SECRETION	0.159378	0.554987	0.060237	-0.491902	-1.30046	14	Itpr3,Itpr2,Gnb1,Gng5
REACTOME_SIGNALING_BY_LTK	0.160361	0.554987	0.0433895	0.633548	1.29136	8	Tnk2,Shc1,Pik3ca,Grb2,Pik3r2
REACTOME_CHAPERONIN_MEDIATED_PROTEIN_FOLDING	0.160405	0.554987	0.0635235	-0.41622	-1.24742	23	Gnaq,Gnb1,Sphk1,Gng5,Pdcl,Csnk2a2
REACTOME_HEDGEHOG_LIGAND_BIOGENESIS	0.160609	0.554987	0.0726387	-0.336305	-1.19402	49	Erlec1,Psme4,Psmb7,Psma4,Psmd1,Psmd3,Psmb1,Psma6,Psmd13,Psma3,Psmd12,Psmb2,Psmb4,Psmc6
BIOCARTA_P35ALZHEIMERS_PATHWAY	0.160873	0.554987	0.0443354	0.70748	1.2823	5	Capns1,Ppp2ca
REACTOME_REGULATION_OF_MITF_M_DEPENDENT_GENES_INVOLVED_IN_PIGMENTATION	0.160995	0.554987	0.0554741	-0.653341	-1.34476	6	Mlph
REACTOME_RUNX1_REGULATES_TRANSCRIPTION_OF_GENES_INVOLVED_IN_DIFFERENTIATION_OF_HSCS	0.161248	0.554987	0.0734471	-0.330581	-1.18838	52	Psme4,Psmb7,Psma4,Psmd1,Ccnh,Psmd3,Psmb1,Psma6,Psmd13,Psma3,Psmd12,Cdk7,Psmb2,Kmt2a,Psmb4,Psmc6
REACTOME_GLYCOSAMINOGLYCAN_METABOLISM	0.161728	0.554987	0.0791568	-0.306056	-1.16671	70	Hexb,Gusb,B4galt1,Dcn,Ext1,Hs2st1,Prelp,Galns,B3galt6,Ogn,Gpc4,B4galt6,Chst11,B4galt7,Slc35b3,Bgn,Xylt2,Hmmr,Lyve1,Has1,B3gat3,Gns
REACTOME_CELL_JUNCTION_ORGANIZATION	0.162127	0.554987	0.0383899	0.409311	1.23131	49	Pxn,Vasp,Fblim1,Plec,Cdh17,Zeb2,Itgb4,Amot,Cdh13,Pard3,Cdh5,Cdh11,Actb,Dst,Cdh2,Flnc
REACTOME_NEUROTRANSMITTER_RECEPTORS_AND_POSTSYNAPTIC_SIGNAL_TRANSMISSION	0.162162	0.554987	0.0699966	-0.348132	-1.20506	43	Gnai1,Adcy7,Dlg1,Gnb1,Actn2,Gnai3,Gnai2,Tspan7,Gng5
REACTOME_CROSSLINKING_OF_COLLAGEN_FIBRILS	0.162376	0.554987	0.0584903	-0.53011	-1.29915	11	Pxdn,Bmp1,Col4a1,Col1a2,Loxl3,Col1a1,Pcolce,Lox
REACTOME_MITOCHONDRIAL_BIOGENESIS	0.16255	0.554987	0.04039	0.481759	1.26739	24	Cycs,Atp5f1d,Atp5pf,Atp5pd,Atp5me,Sirt3,Acss2,Atp5mk,Sirt5,Atp5mf,Sod2
BIOCARTA_MAL_PATHWAY	0.162699	0.554987	0.0416238	0.550489	1.28476	14	Map3k1,Cdc42,Mapk1,Mapk3,Map2k2
REACTOME_APOPTOSIS_INDUCED_DNA_FRAGMENTATION	0.163471	0.554987	0.0431492	0.65326	1.28853	7	Dffb,Hmgb1,Kpna1,Hmgb2,Dffa
BIOCARTA_AKT_PATHWAY	0.163563	0.554987	0.0410894	0.522464	1.27369	17	Ywhah,Nfkb1,Hsp90aa1,Pik3ca
REACTOME_RHO_GTPASES_ACTIVATE_NADPH_OXIDASES	0.163597	0.554987	0.061382	-0.444594	-1.27026	19	Cyba,Cybb,Ncf1,Ncf2,Ncf4
REACTOME_ENOS_ACTIVATION	0.164186	0.554987	0.0424258	0.611859	1.28694	9	Hsp90aa1,Spr,Lypla1,Nos3,Ddah1,Cav1
REACTOME_INTERLEUKIN_1_PROCESSING	0.164547	0.554987	0.0427719	0.631137	1.28645	8	Nfkb1,Nfkb2,Gsdmd,Casp1
BIOCARTA_CDC25_PATHWAY	0.165283	0.554987	0.0449082	0.783952	1.24864	3	Ywhah,Chek1
REACTOME_MITOTIC_PROPHASE	0.165541	0.554987	0.0766085	-0.313247	-1.1755	64	Nup107,Ranbp2,H2ax,H4c1,Nup85,Nup160,Nup188,Nup155,Lmnb1,Nup133,Nup37,Rb1,Vrk2
REACTOME_REGULATION_OF_MRNA_STABILITY_BY_PROTEINS_THAT_BIND_AU_RICH_ELEMENTS	0.165735	0.554987	0.0786527	-0.299678	-1.1578	74	Xpo1,Psme4,Xrn1,Hnrnpd,Psmb7,Psma4,Psmd1,Parn,Psmd3,Psmb1,Akt1,Psma6,Psmd13,Psma3,Psmd12,Psmb2,Psmb4,Psmc6
WP_WHITE_FAT_CELL_DIFFERENTIATION	0.16597	0.554987	0.0408183	0.531727	1.28074	16	Irf3,Cebpb,Foxo1,Cebpd,Nr3c1,Pparg,Creb1
REACTOME_FORMATION_OF_SENESCENCE_ASSOCIATED_HETEROCHROMATIN_FOCI_SAHF	0.16606	0.554987	0.0552418	-0.618013	-1.32537	7	Lmnb1,Rb1,Hmga1,Ep400
REACTOME_PTK6_REGULATES_PROTEINS_INVOLVED_IN_RNA_PROCESSING	0.166167	0.554987	0.0517751	-0.785144	-1.3204	3	Khdrbs3,Sfpq,Khdrbs1
REACTOME_MITOCHONDRIAL_PROTEIN_DEGRADATION	0.166191	0.554987	0.036684	0.375909	1.20715	75	Clpp,Acot1,Atp5pf,Hadh,Ech1,Nadk2,Aldh18a1,Atp5pd,Htra2,Acot2,Ssbp1,Hspd1,Ndufv3,Arg2,Eci1,Aldh1b1,Mdh2,Oxct1,Cox5a,Tfam,Cox5b,Ndufs3,Suclg2,Hspa9,Mrpl12,Lonp1,Ndufa13,Uqcrq,Ndufa2
REACTOME_MUSCLE_CONTRACTION	0.167066	0.554987	0.0369391	0.384911	1.20938	65	Tpm3,Ryr1,Pxn,Vim,Tmod3,Tpm4,Ahcyl1,Mme,Atp1a1,Myl6,Atp2a2,Atp1b1,Sri,Atp1a2,Abcc9
BIOCARTA_GH_PATHWAY	0.167447	0.554987	0.0401305	0.50215	1.27177	20	Shc1,Mapk1,Pik3ca,Irs1,Mapk3,Grb2,Prkca
REACTOME_ACTIVATION_OF_NF_KAPPAB_IN_B_CELLS	0.167549	0.554987	0.0726387	-0.327355	-1.18603	54	Psme4,Psmb7,Psma4,Psmd1,Psmd3,Psmb1,Ikbkg,Chuk,Psma6,Psmd13,Psma3,Psmd12,Malt1,Psmb2,Psmb4,Skp1,Psmc6,Cul1
REACTOME_TCR_SIGNALING	0.168311	0.554987	0.0811334	-0.292484	-1.1494	83	Psme4,Psmb7,Psma4,Psmd1,Ube2d1,Psmd3,Psmb1,H2-Aa,Ikbkg,Chuk,Psma6,Psmd13,Psma3,Psmd12,Malt1,Inpp5d,Psmb2,Grap2,Plcg2,Psmb4,Skp1,Pik3r1,Psmc6,Cul1
REACTOME_JNK_C_JUN_KINASES_PHOSPHORYLATION_AND_ACTIVATION_MEDIATED_BY_ACTIVATED_HUMAN_TAK1	0.168461	0.554987	0.0408183	0.546945	1.27648	14	Mapk9,Tab1,Map3k7,Mapk10,Ube2n
REACTOME_TRANSCRIPTION_COUPLED_NUCLEOTIDE_EXCISION_REPAIR_TC_NER	0.168462	0.554987	0.0371008	0.393158	1.214	58	Tcea1,Rpa3,Lig1,Cops8,Rpa2,Polr2d,Cops4,Pcna
BIOCARTA_D4GDI_PATHWAY	0.169012	0.554987	0.0411949	0.578639	1.28043	11	Cycs,Parp1,Jun,Casp1,Arhgap5
REACTOME_MITOCHONDRIAL_PROTEIN_IMPORT	0.169377	0.554987	0.0420868	0.628012	1.28008	8	Fxn,Ndufb8,Hspd1,Hscb,Otc
REACTOME_NOREPINEPHRINE_NEUROTRANSMITTER_RELEASE_CYCLE	0.169538	0.554987	0.0420645	0.627827	1.2797	8	Rab3a,Maoa,Stxbp1
WP_INSULIN_SIGNALING	0.169739	0.554987	0.0349694	0.344435	1.17573	120	Map3k1,Inppl1,Crk,Prkaa1,Mapk9,Shc1,Mapk1,Rab4a,Myo1c,Pik3ca,Mapk7,Stxbp1,Cap1,Map2k3,Rrad,Pfkm,Irs1,Map3k7,Mapk10,Jun,Map4k3,Foxo1,Mapk3,Grb2,Gab1,Kif5b
REACTOME_TRANSCRIPTIONAL_REGULATION_BY_RUNX3	0.170004	0.554987	0.0724405	-0.323841	-1.17663	55	Smad4,Src,Psmb7,Psma4,Psmd1,Smad3,Psmd3,Psmb1,Kat2a,Psma6,Psmd13,Psma3,Psmd12,Psmb2,Psmb4,Psmc6,Runx3,Tead1,Psmb5,Cbfb,Tgfb1,Ctnnb1,Psmb3,Psmd6,Ep300,Psmc5
REACTOME_EUKARYOTIC_TRANSLATION_ELONGATION	0.170417	0.554987	0.0434866	0.734647	1.25872	4	Eef1d,Eef1g,Eef1a1
REACTOME_G_ALPHA_I_SIGNALLING_EVENTS	0.170444	0.554987	0.0746018	-0.314061	-1.16695	61	Gnai1,Hebp1,Gnaq,Adcy7,Src,Gnb1,Gnai3,Gnai2,Gng5,Anxa1,Ccr1,Fpr2,Fpr1
REACTOME_TP53_REGULATES_TRANSCRIPTION_OF_CELL_DEATH_GENES	0.170836	0.554987	0.0414939	0.60882	1.28055	9	Bnip3l,Cradd,Rabggtb
BIOCARTA_CHREBP_PATHWAY	0.170946	0.554987	0.0420868	0.648609	1.27936	7	Gnas,Prkar1b,Prkar1a,Ppp2ca,Prkacb
REACTOME_SYNTHESIS_OF_GDP_MANNOSE	0.171407	0.554987	0.0536439	-0.645091	-1.32778	6	Hk1,Pmm1
REACTOME_DARPP_32_EVENTS	0.171446	0.554987	0.0406743	0.566073	1.27519	12	Prkar1b,Ppp2r1a,Ppp1r1b,Prkar1a,Ppp2ca,Ppp1ca,Prkacb,Prkaca,Ppp2cb
REACTOME_HEDGEHOG_OFF_STATE	0.173326	0.560003	0.0776715	-0.295207	-1.15035	77	Psme4,Wdr19,Adcy7,Psmb7,Psma4,Tuba1c,Psmd1,Tubb4a,Psmd3,Psmb1,Psma6,Psmd13,Psma3,Psmd12,Psmb2,Ofd1,Psmb4,Skp1,Psmc6,Cul1
REACTOME_GDP_FUCOSE_BIOSYNTHESIS	0.174643	0.563183	0.0423574	0.698693	1.26637	5	Fuom,Fcsk,Gmds
BIOCARTA_CLASSIC_PATHWAY	0.175943	0.564608	0.053988	-0.57885	-1.29984	8	C2,C4b,C1s1
BIOCARTA_AT1R_PATHWAY	0.175957	0.564608	0.0389121	0.492494	1.26124	21	Map3k1,Shc1,Mapk1,Jun,Mapk3,Grb2,Prkca,Map2k2
BIOCARTA_AGPCR_PATHWAY	0.176377	0.564608	0.0407564	0.605905	1.27441	9	Gnas,Prkar1b,Prkca,Prkar1a,Prkacb,Arrb1
REACTOME_ASSOCIATION_OF_TRIC_CCT_WITH_TARGET_PROTEINS_DURING_BIOSYNTHESIS	0.176614	0.564608	0.0546948	-0.554971	-1.29059	9	Sphk1,Cct4,Cct7,Tcp1
REACTOME_VLDLR_INTERNALISATION_AND_DEGRADATION	0.176886	0.564608	0.0546499	-0.554452	-1.28938	9	Cltc,Ap2b1,Ap2a1,Clta,Ap2a2,Ap2s1,Vldlr,Ap2m1
REACTOME_PLATELET_CALCIUM_HOMEOSTASIS	0.177086	0.564608	0.0558516	-0.519846	-1.27399	11	Itpr3,Itpr2
REACTOME_EXTRA_NUCLEAR_ESTROGEN_SIGNALING	0.179477	0.570359	0.066269	-0.34951	-1.19228	41	Xpo1,Gnai1,Mmp7,Src,Gnb1,Sphk1,Gnai3,Gnai2,Akt1,Gng5,Prmt1,Esr1,Pik3r1,Kras
REACTOME_MICRORNA_MIRNA_BIOGENESIS	0.179886	0.570359	0.0515059	-0.678574	-1.32113	5	Prkra,Ago2,Ago3,Ago1
REACTOME_PHASE_II_CONJUGATION_OF_COMPOUNDS	0.180124	0.570359	0.0729388	-0.311916	-1.15954	62	Sult1a1,Tpst2,Gstm7,Hpgds,Chac2,Tpmt,Mat1a,Bpnt2,Gstm1,Sult1c2,Gsta3,Slc35b3,Gstm3,Gclc,Nat2
REACTOME_ADP_SIGNALLING_THROUGH_P2Y_PURINOCEPTOR_1	0.180238	0.570359	0.056043	-0.488663	-1.26253	13	Gnaq,Src,Gnb1,Gng5
REACTOME_ADENYLATE_CYCLASE_INHIBITORY_PATHWAY	0.180802	0.571079	0.0521268	-0.638032	-1.31325	6	Gnai1,Adcy7,Gnai3,Gnai2
BIOCARTA_GCR_PATHWAY	0.181692	0.571479	0.0395475	0.571687	1.26504	11	Nfkb1,Hsp90aa1,Pik3ca,Gnas,Nos3,Nr3c1
REACTOME_BINDING_AND_UPTAKE_OF_LIGANDS_BY_SCAVENGER_RECEPTORS	0.181832	0.571479	0.0385501	0.508082	1.25615	18	Stab1,Sparc,Alb,Hsp90b1,Calr,Scarb1,Lrp1
REACTOME_POLYMERASE_SWITCHING	0.181957	0.571479	0.0392265	0.552272	1.26643	13	Pcna,Rfc5,Rfc2,Pold2,Rfc3,Rfc1,Pold1,Rfc4,Pold3
REACTOME_MITF_M_REGULATED_MELANOCYTE_DEVELOPMENT	0.182279	0.571479	0.0374296	0.4538	1.23259	28	Hint1,Kars1,Eprs1,Dars1,Sirt1,Mapk1,Aimp1,Mars1,Aimp2,Mapk3
REACTOME_UNBLOCKING_OF_NMDA_RECEPTORS_GLUTAMATE_BINDING_AND_ACTIVATION	0.182801	0.572057	0.052891	-0.575055	-1.29132	8	Dlg1,Actn2
WP_COMPLEMENT_ACTIVATION_CLASSICAL_PATHWAY	0.183568	0.572885	0.0552418	-0.505657	-1.27199	12	C2,C4b,C1s1,C8a,C1ra,C1qc,C3,C1qb
REACTOME_NRAGE_SIGNALS_DEATH_THROUGH_JNK	0.183743	0.572885	0.0638665	-0.36048	-1.19096	36	Vav3,Plekhg5,Ngef,Fgd3,Plekhg2,Akap13,Arhgef6,Fgd4,Arhgef17,Vav2
REACTOME_SYNTHESIS_OF_LIPOXINS_LX	0.184087	0.572903	0.0508678	-0.676345	-1.31679	5	Alox5ap,Alox5,Ltc4s
BIOCARTA_HCMV_PATHWAY	0.184716	0.573807	0.0383546	0.513943	1.25292	17	Map3k1,Nfkb1,Mapk1,Pik3ca,Map2k3,Mapk3,Map2k2,Creb1
REACTOME_TRIGLYCERIDE_BIOSYNTHESIS	0.185191	0.574229	0.0405722	0.667964	1.26827	6	Lpin2,Mogat2,Dgat1,Lpin3
WP_SELENIUM_METABOLISM_SELENOPROTEINS	0.185687	0.574713	0.0364176	0.431008	1.22165	35	Sars1,Nfkb1,Rpl30,Selenos,Jun,Sars2,Fabp1,Txnrd2,Sepsecs,Cth
WP_G13_SIGNALING_PATHWAY	0.186197	0.575241	0.0365423	0.436131	1.22146	33	Cdc42,Wasl,Tnk2,Pik3ca,Cfl2,Mapk10,Sra1,Rhpn2,Pik3r2,Sh3rf1,Cfl1,Limk1
REACTOME_EXTENSION_OF_TELOMERES	0.186918	0.576417	0.0362785	0.430655	1.22065	35	Rpa3,Lig1,Rpa2,Pcna,Ctc1,Rpa1,Rfc5,Rfc2,Chtf18,Cdk2,Pold2,Rfc3,Rfc1,Ccna2,Pold1,Wrn,Rfc4
REACTOME_REGULATION_OF_SIGNALING_BY_CBL	0.189274	0.58262	0.037885	0.519235	1.25065	16	Crkl,Crk,Pik3ca,Grb2,Pik3r2
REACTOME_ERYTHROPOIETIN_ACTIVATES_RAS	0.189958	0.583663	0.0396624	0.638785	1.25998	7	Crkl,Shc1,Grb2,Irs2
REACTOME_ANDROGEN_BIOSYNTHESIS	0.190385	0.583917	0.0490745	-0.714492	-1.30989	4	Srd5a1,Hsd17b12
BIOCARTA_SPRY_PATHWAY	0.192302	0.587297	0.0381093	0.555045	1.25035	12	Shc1,Mapk1,Mapk3,Grb2
REACTOME_REGULATION_OF_ENDOGENOUS_RETROELEMENTS	0.193245	0.587297	0.0502863	-0.629961	-1.29664	6	H2ax,H4c1,H3c2,Trim28
REACTOME_ERK_MAPK_TARGETS	0.193263	0.587297	0.0374795	0.5243	1.24679	15	Mapk1,Mapk7,Mapk3,Ppp2r1a,Ppp2ca,Mapk11,Rps6ka5,Ppp2cb,Dusp6
REACTOME_CASPASE_ACTIVATION_VIA_EXTRINSIC_APOPTOTIC_SIGNALLING_PATHWAY	0.193289	0.587297	0.038179	0.565868	1.25217	11	Fadd,Tradd,Cd14,Traf2
REACTOME_POLYMERASE_SWITCHING_ON_THE_C_STRAND_OF_THE_TELOMERE	0.193411	0.587297	0.0370846	0.497397	1.24489	19	Pcna,Ctc1,Rfc5,Rfc2,Chtf18,Pold2,Rfc3,Rfc1,Pold1,Rfc4,Pold3,Ten1,Terf2ip
BIOCARTA_MAPK_PATHWAY	0.193569	0.587297	0.0338859	0.377343	1.18309	64	Map3k1,Nfkb1,Mapk9,Shc1,Mapk1,Mapk7,Tradd,Map2k3,Map3k7,Mapk10,Jun,Map4k3,Max,Mapk3,Grb2,Traf2
REACTOME_SYNTHESIS_OF_PIPS_AT_THE_ER_MEMBRANE	0.194465	0.588961	0.0493786	-0.669787	-1.30402	5	Mtmr2,Sbf1
REACTOME_DOWNREGULATION_OF_ERBB4_SIGNALING	0.194959	0.589404	0.0493105	-0.66884	-1.30218	5	Src
WP_BMP_SIGNALING_PATHWAY_IN_EYELID_DEVELOPMENT	0.196847	0.594049	0.0379881	0.578612	1.25054	10	Map3k1,Mapk9,Sfrp1,Smad1,Jun,Mapk3
REACTOME_NUCLEAR_SIGNALING_BY_ERBB4	0.197573	0.59518	0.0507207	-0.565252	-1.26931	8	Src,Psen1,Aph1a,Esr1
REACTOME_APC_C_MEDIATED_DEGRADATION_OF_CELL_CYCLE_PROTEINS	0.198367	0.59651	0.069553	-0.302063	-1.14219	66	Psme4,Psmb7,Psma4,Psmd1,Ube2d1,Psmd3,Psmb1,Rb1,Psma6,Psmd13,Psma3,Psmd12,Psmb2,Psmb4,Skp1,Psmc6,Cdc23,Cul1,Psmb5,Anapc7,Bub3,Psmb3,Psmd6,Anapc5,Cdc27,Psmc5,Anapc4
REACTOME_SIGNALING_BY_INTERLEUKINS	0.199597	0.598259	0.0309765	0.323215	1.14317	168	Crkl,Canx,Nfkb1,Osmr,Psme2,Psmd9,Inppl1,Psmf1,Crk,Psma5,Sqstm1,Mapk9,Nfkb2,Shc1,Mapk1,Hmgb1,Pik3ca,Hsp90b1,Mapk7,Psmd4,Tab1,Map2k3,Gsdmd,Psmd5,Map3k7,Mapk10,P4hb,Ube2n,Jun,N4bp1,Myd88,Mapk3,Grb2,Ppp2r1a
REACTOME_METABOLISM_OF_FOLATE_AND_PTERINES	0.199655	0.598259	0.0528091	-0.49581	-1.24722	12	Mthfs,Aldh1l1,Mthfd1l
BIOCARTA_HSP27_PATHWAY	0.201218	0.601875	0.0375129	0.57621	1.24534	10	Cycs,Apaf1,Acta1,Bcl2,Hspb1
REACTOME_IONOTROPIC_ACTIVITY_OF_KAINATE_RECEPTORS	0.203042	0.605642	0.0464298	-0.76441	-1.28553	3	Dlg1
REACTOME_BETA_OXIDATION_OF_HEXANOYL_COA_TO_BUTANOYL_COA	0.203359	0.605642	0.0388755	0.685078	1.2417	5	Hadh,Acads,Hadha
REACTOME_RNA_POLYMERASE_II_PRE_TRANSCRIPTION_EVENTS	0.204231	0.605642	0.033149	0.381748	1.17877	58	Elob,Tcea1,Eloc,Ak6,Polr2d,Nelfe,Gtf2b,Eloa
BIOCARTA_RANMS_PATHWAY	0.204243	0.605642	0.0374962	0.590324	1.24164	9	Ranbp1,Ran,Kpna2,Tpx2,Aurka
REACTOME_CARBOXYTERMINAL_POST_TRANSLATIONAL_MODIFICATIONS_OF_TUBULIN	0.204289	0.605642	0.0524048	-0.47702	-1.23245	13	Tuba1c,Tubb4a,Tuba8
WP_HISTONE_MODIFICATIONS	0.205584	0.605642	0.0479064	-0.662066	-1.28899	5	Hdac1,Hdac2
REACTOME_MET_ACTIVATES_PTK2_SIGNALING	0.205599	0.605642	0.0533057	-0.459827	-1.23051	15	Itga3,Src
REACTOME_SURFACTANT_METABOLISM	0.205784	0.605642	0.0510533	-0.521601	-1.24741	10	Ctsh,Lmcd1,Dmbt1,Gata6
REACTOME_TELOMERE_EXTENSION_BY_TELOMERASE	0.20655	0.605642	0.0518527	-0.492363	-1.23855	12	Dkc1,Ppp6c,Gar1,Ppp6r3,Nop10,Nhp2,Ankrd28,Shq1
BIOCARTA_ATM_PATHWAY	0.206837	0.605642	0.036923	0.57421	1.24102	10	Nfkb1,Rpa1,Jun,Chek1,Nbn,Abl1
REACTOME_GABA_SYNTHESIS_RELEASE_REUPTAKE_AND_DEGRADATION	0.206935	0.605642	0.0372151	0.588617	1.23805	9	Hspa8,Rab3a,Stxbp1,Aldh5a1
WP_PARKINSONS_DISEASE	0.207037	0.605642	0.0346632	0.441743	1.20879	29	Ube2l3,Cycs,Eprs1,Uchl1,Ube2j1,Htra2,Atxn2,Park7,Lrrk2,Ddc,Septin5
BIOCARTA_CB1R_PATHWAY	0.207127	0.605642	0.0468689	-0.706173	-1.29464	4	Pld2
REACTOME_ALPHA_LINOLENIC_OMEGA3_AND_LINOLEIC_OMEGA6_ACID_METABOLISM	0.208597	0.60839	0.0365423	0.558693	1.23629	11	Acaa1b,Acot8,Fads1,Acox1,Fads2
REACTOME_STABILIZATION_OF_P53	0.209062	0.60839	0.0612586	-0.336175	-1.16367	43	Psme4,Psmb7,Psma4,Psmd1,Psmd3,Psmb1,Psma6,Psmd13,Psma3,Psmd12,Psmb2,Atm,Psmb4,Psmc6
WP_PRIMARY_FOCAL_SEGMENTAL_GLOMERULOSCLEROSIS_FSGS	0.209204	0.60839	0.0331738	0.396297	1.18867	48	Vim,Mki67,Pcna,Ywhaq,Dnm1,Mme,Itgb4,Cdkn1b,Agrn
REACTOME_TRANSPORT_OF_CONNEXONS_TO_THE_PLASMA_MEMBRANE	0.209504	0.60839	0.0516978	-0.474464	-1.22585	13	Tuba1c,Tubb4a,Tuba8
REACTOME_NUCLEOTIDE_BIOSYNTHESIS	0.211221	0.612323	0.0358688	0.526499	1.22877	14	Gart,Atic,Dhodh,Adsl,Impdh1,Adss2,Impdh2,Cad,Paics,Ppat
REACTOME_REGULATION_OF_RAS_BY_GAPS	0.211923	0.612414	0.0637975	-0.316394	-1.14147	53	Psme4,Nf1,Psmb7,Psma4,Psmd1,Psmd3,Psmb1,Psma6,Psmd13,Psma3,Psmd12,Psmb2,Rasa2,Psmb4,Psmc6,Kras
REACTOME_TNF_RECEPTOR_SUPERFAMILY_TNFSF_MEMBERS_MEDIATING_NON_CANONICAL_NF_KB_PATHWAY	0.212564	0.612414	0.0397588	0.818556	1.20024	2	Traf2,Birc2
BIOCARTA_HBX_PATHWAY	0.212731	0.612414	0.0374962	0.653096	1.24004	6	Shc1,Grb2,Lamtor5,Creb1,Sos1
REACTOME_FORMATION_OF_TC_NER_PRE_INCISION_COMPLEX	0.212823	0.612414	0.0597724	-0.344267	-1.16204	39	Prpf19,Polr2g,Ddb1,Polr2b,Usp7,Ccnh,Ercc3,Aqr,Polr2a,Polr2e,Cdk7,Polr2c,Polr2h
REACTOME_NEGATIVE_FEEDBACK_REGULATION_OF_MAPK_PATHWAY	0.213061	0.612414	0.0374628	0.652979	1.23981	6	Mapk1,Mapk3,Map2k2,Braf
WP_TRIACYLGLYCERIDE_SYNTHESIS	0.215403	0.618062	0.0350966	0.500506	1.22016	17	Agpat1,Plpp1,Plpp3,Mogat2,Dgat1,Agpat5,Gpd1
REACTOME_RUNX3_REGULATES_WNT_SIGNALING	0.216037	0.618062	0.0438309	-0.821338	-1.24134	2	Runx3,Ctnnb1
REACTOME_REGULATION_OF_FOXO_TRANSCRIPTIONAL_ACTIVITY_BY_ACETYLATION	0.216121	0.618062	0.0375463	0.677965	1.2288	5	Sirt1,Foxo1,Sirt3
REACTOME_AZATHIOPRINE_ADME	0.217503	0.620705	0.0536013	-0.401637	-1.1887	22	Vav3,Hprt1,Tpmt,Gsta3
REACTOME_PEROXISOMAL_LIPID_METABOLISM	0.218124	0.620705	0.0341625	0.463033	1.20848	23	Decr2,Amacr,Acaa1b,Acot8,Acox1,Aldh3a2,Ehhadh,Nudt19,Acot4,Slc25a17,Acbd5,Crot
WP_IL7_SIGNALING_PATHWAY	0.218145	0.620705	0.0329279	0.414488	1.18834	37	Bax,Stam2,Shc1,Mapk1,Stam,Irs1,Foxo1,Mapk3,Grb2,Irs2,Map2k2
REACTOME_SYNTHESIS_OF_DIPHTHAMIDE_EEF2	0.218668	0.621148	0.036907	0.649193	1.23262	6	Dph5,Dnajc24
REACTOME_SERINE_BIOSYNTHESIS	0.219647	0.622886	0.0371987	0.675816	1.22491	5	Psat1,Psph,Serinc1,Phgdh
BIOCARTA_MCALPAIN_PATHWAY	0.221108	0.625979	0.0346632	0.511199	1.21563	15	Capns1,Prkar1b,Capn2,Prkar1a,Ezr,Mylk,Prkacb,Acta1
BIOCARTA_CREB_PATHWAY	0.221926	0.626276	0.0343499	0.489012	1.20901	18	Mapk1,Pik3ca,Prkar1b,Mapk3,Grb2,Prkca,Prkar1a,Creb1
REACTOME_SIGNAL_ATTENUATION	0.222508	0.626276	0.0360343	0.602171	1.22741	8	Shc1,Mapk1,Mapk3,Grb2,Irs2
REACTOME_RHO_GTPASES_ACTIVATE_PAKS	0.222518	0.626276	0.0342961	0.488707	1.20825	18	Cdc42,Myl6,Myh14,Myh11,Myl12b,Ppp1r12a,Mylk,Limk1,Pak1,Pak2,Myl9,Ppp1r12b,Myh10
BIOCARTA_AMAN_PATHWAY	0.222885	0.626276	0.0430778	-0.818538	-1.23711	2	Man2b1
WP_ENDOCHONDRAL_OSSIFICATION	0.223062	0.626276	0.0576421	-0.349817	-1.15573	36	Alpl,Plau,Akt1,Scin,Ctsl,Chst11,Tgfb2,Timp3,Mmp13,Runx3,Enpp1,Tgfb1
BIOCARTA_CD40_PATHWAY	0.224118	0.6282	0.0358838	0.601673	1.22639	8	Map3k1,Nfkb1,Tnfaip3
WP_OXIDATION_BY_CYTOCHROME_P450	0.224978	0.629039	0.0342693	0.502149	1.2095	16	Cyb5b,Cyb5a,Cyb5r3,Cyp1b1,Por,Cyb5r1,Cyp2s1,Cyb5r4
REACTOME_DISPLACEMENT_OF_DNA_GLYCOSYLASE_BY_APEX1	0.225749	0.629039	0.0462	-0.608881	-1.25325	6	Tdg,Nthl1,Apex1
REACTOME_KEAP1_NFE2L2_PATHWAY	0.225806	0.629039	0.065073	-0.298417	-1.12418	65	Psme4,Bach1,Mafk,Psmb7,Psma4,Psmd1,Psmd3,Psmb1,Akt1,Psma6,Psmd13,Psma3,Psmd12,Psmb2,Nploc4,Psmb4,Skp1,Psmc6,Cul1
BIOCARTA_ACE2_PATHWAY	0.226351	0.629039	0.0467213	-0.579864	-1.24356	7	Ace,Cma1,Col4a1
REACTOME_DIGESTION_OF_DIETARY_LIPID	0.226588	0.629039	0.0454188	-0.646908	-1.25948	5	Pnlip,Pnliprp1,Pnliprp2
WP_SPHINGOLIPID_METABOLISM_OVERVIEW	0.226663	0.629039	0.0515824	-0.417589	-1.19311	19	Asah1,Kdsr,Sphk1,Sgms1
REACTOME_SEMA4D_MEDIATED_INHIBITION_OF_CELL_ATTACHMENT_AND_MIGRATION	0.227019	0.629039	0.0460579	-0.608111	-1.25167	6	Arhgap35
BIOCARTA_CBL_PATHWAY	0.228224	0.630543	0.0348713	0.563468	1.2178	10	Sh3glb1,Grb2,Prkca,Csf1r,Cbl
REACTOME_MAPK6_MAPK4_SIGNALING	0.22861	0.630543	0.0625898	-0.308696	-1.12993	57	Xpo1,Psme4,Psmb7,Psma4,Psmd1,Psmd3,Psmb1,Psma6,Psmd13,Psma3,Psmd12,Psmb2,Septin7,Psmb4,Psmc6
REACTOME_SIGNALING_BY_GPCR	0.229055	0.630543	0.0889177	-0.247993	-1.07667	159	Itpr3,Gnai1,Vav3,Hebp1,Itpr2,Gnaq,Plekhg5,Adcy7,Src,Grm1,Nln,Gnb1,Gnai3,Gnai2,Akt1,Ngef,Gng5,Fgd3,Anxa1,Abhd12,Ccr1,Fpr2,Fpr1,Plekhg2,Pik3r1,Gna12,Plcb2,Kras,C5ar1,Akap13,Arhgef6
BIOCARTA_RAS_PATHWAY	0.229555	0.630543	0.0338079	0.494396	1.20527	17	Nfkb1,Cdc42,Pik3ca,Mapk3
BIOCARTA_FREE_PATHWAY	0.229932	0.630543	0.0355433	0.618252	1.21948	7	Nfkb1,Sod1,Gss
REACTOME_SIGNALING_BY_TGFB_FAMILY_MEMBERS	0.2305	0.630543	0.0656633	-0.293245	-1.11421	69	Smad4,Hdac1,Usp9x,Cdk8,Furin,Cdk9,Ube2d1,Psen1,Smad3,Smad2,Aph1a,F11r
WP_ALPHA_6_BETA_4_INTEGRIN_SIGNALING_PATHWAY	0.230513	0.630543	0.0308188	0.374144	1.15529	58	Ywhae,Rpsa,Ywhah,Vim,Eif6,Shc1,Pik3ca,Plec,Itgb4,Ywhab
REACTOME_TERMINAL_PATHWAY_OF_COMPLEMENT	0.230541	0.630543	0.0449878	-0.644232	-1.25427	5	Clu
REACTOME_CDK_MEDIATED_PHOSPHORYLATION_AND_REMOVAL_OF_CDC6	0.23142	0.631126	0.0616308	-0.30965	-1.12507	55	Psme4,Psmb7,Psma4,Psmd1,Ube2d1,Psmd3,Psmb1,Psma6,Psmd13,Psma3,Psmd12,Psmb2,Psmb4,Psmc6,Cdc23,Psmb5,Anapc7,Psmb3,Psmd6,Anapc5,Cdc27,Psmc5,Anapc4
REACTOME_ALPHA_DEFENSINS	0.2315	0.631126	0.0421765	-0.813717	-1.22982	2	Try4,Prss2
REACTOME_PROPIONYL_COA_CATABOLISM	0.231906	0.631217	0.0360495	0.669064	1.21267	5	Mcee,Mmut,Mmaa,Pcca
REACTOME_NONHOMOLOGOUS_END_JOINING_NHEJ	0.232293	0.631255	0.0529321	-0.379861	-1.15928	25	H2ax,H4c1,Herc2,Xrcc5,Prkdc,Rif1,Atm,Lig4,Kat5,Xrcc6,Uimc1,Xrcc4
REACTOME_REGULATION_OF_CYTOSKELETAL_REMODELING_AND_CELL_SPREADING_BY_IPP_COMPLEX_COMPONENTS	0.234482	0.636182	0.0351392	0.616047	1.21513	7	Pxn,Rsu1
REACTOME_THE_ACTIVATION_OF_ARYLSULFATASES	0.235432	0.63744	0.0357348	0.667781	1.21035	5	Arsa,Sumf2
REACTOME_SULFIDE_OXIDATION_TO_SULFATE	0.235698	0.63744	0.0361865	0.70318	1.20481	4	Ethe1,Suox,Slc25a10
REACTOME_VLDL_CLEARANCE	0.236785	0.639359	0.0435354	-0.689265	-1.26364	4	Apobr,Apoc1
REACTOME_HEPARAN_SULFATE_HEPARIN_HS_GAG_METABOLISM	0.238374	0.642134	0.0529321	-0.367522	-1.15401	28	Gusb,Dcn,Ext1,Hs2st1,B3galt6,Gpc4,B4galt7,Bgn,Xylt2,B3gat3
BIOCARTA_IL2_PATHWAY	0.238572	0.642134	0.0330996	0.496992	1.19708	16	Shc1,Jun,Mapk3,Grb2
REACTOME_BETA_OXIDATION_OF_OCTANOYL_COA_TO_HEXANOYL_COA	0.239295	0.643057	0.0353977	0.666114	1.20732	5	Hadh,Acadm
REACTOME_NEGATIVE_REGULATION_OF_MAPK_PATHWAY	0.240549	0.643279	0.031895	0.436866	1.1782	27	Pebp1,Ppp5c,Mapk1,Ywhab,Mapk3,Ppp2r1a,Ppp2r5b,Map2k2,Ppp2ca,Ksr1
WP_MIR127_IN_MESENDODERM_DIFFERENTIATION	0.240839	0.643279	0.0422441	-0.74176	-1.24744	3	Smad4,Smad2
REACTOME_ESTROGEN_BIOSYNTHESIS	0.240852	0.643279	0.0357348	0.701028	1.20112	4	Akr1b7,Hsd17b2,Akr1b8,Hsd17b11
REACTOME_FORMATION_OF_RNA_POL_II_ELONGATION_COMPLEX	0.241001	0.643279	0.0305805	0.39033	1.16205	46	Elob,Tcea1,Eloc,Polr2d,Nelfe,Eloa
WP_MECP2_AND_ASSOCIATED_RETT_SYNDROME	0.241277	0.643279	0.051316	-0.379901	-1.14895	24	Nf1,Taf1,Mecp2,Smc3,Sin3a,Hnrnpf,Ctcf
REACTOME_RNA_POLYMERASE_I_TRANSCRIPTION_TERMINATION	0.242265	0.644024	0.051203	-0.3797	-1.14834	24	Ccnh,Ercc3,Polr2e,Cdk7,Polr2h,Polr1a,Polr1e,Ubtf
REACTOME_TRAF6_MEDIATED_INDUCTION_OF_TAK1_COMPLEX_WITHIN_TLR4_COMPLEX	0.242317	0.644024	0.0351392	0.66425	1.20395	5	Tab1,Cd14,Map3k7,Tab2,Rps27a
BIOCARTA_TGFB_PATHWAY	0.243227	0.645428	0.0486767	-0.441262	-1.18083	15	Smad4,Smad3,Smad2,Tgfb2,Apc,Tgfb1,Ep300
REACTOME_INTERLEUKIN_15_SIGNALING	0.245049	0.648631	0.0340565	0.590563	1.20375	8	Shc1,Grb2,Sos2,Sos1,Stat3
WP_OXYLIPINS_PATHWAYS	0.24576	0.648631	0.049041	-0.417688	-1.17407	18	Ptges,Hpgds,Gpx1,Alox5,Ltc4s,Dpep1
REACTOME_ANTIGEN_PROCESSING_CROSS_PRESENTATION	0.246139	0.648631	0.0622655	-0.296479	-1.11258	64	Psme4,Cyba,Cybb,Psmb7,Psma4,Psmd1,Ncf1,Psmd3,Psmb1,Ncf2,Psma6,Psmd13,Psma3,Psmd12,Ncf4,Psmb2,Psmb4,Psmc6
REACTOME_INTERFERON_GAMMA_SIGNALING	0.246281	0.648631	0.032989	0.53065	1.19539	12	Ybx1,Mapk1,Mapk3
BIOCARTA_SAM68_PATHWAY	0.246349	0.648631	0.0352679	0.698129	1.19615	4	Mapk1,Mapk3
REACTOME_TP53_REGULATES_TRANSCRIPTION_OF_GENES_INVOLVED_IN_CYTOCHROME_C_RELEASE	0.247925	0.651019	0.0357052	0.742546	1.18269	3	Bnip3l,Steap3
REACTOME_DEATH_RECEPTOR_SIGNALING	0.248374	0.651019	0.028311	0.342062	1.13067	92	Ywhae,Ube2l3,Nfkb1,Fadd,Stub1,Sqstm1,Optn,Rnf31,Tab1,Tradd,Tax1bp1,Map3k7,Xiap,Rbck1,Itsn1,Tnfaip3,Myd88,Traf2,Birc2,Ncstn,Adam17
BIOCARTA_TPO_PATHWAY	0.248464	0.651019	0.031895	0.467061	1.1829	20	Shc1,Pik3ca,Jun,Mapk3,Grb2,Prkca
REACTOME_APC_C_CDH1_MEDIATED_DEGRADATION_OF_CDC20_AND_OTHER_APC_C_CDH1_TARGETED_PROTEINS_IN_LATE_MITOSIS_EARLY_G1	0.248865	0.651019	0.0599455	-0.303316	-1.11479	58	Psme4,Psmb7,Psma4,Psmd1,Ube2d1,Psmd3,Psmb1,Rb1,Psma6,Psmd13,Psma3,Psmd12,Psmb2,Psmb4,Psmc6,Cdc23,Psmb5,Anapc7,Psmb3,Psmd6,Anapc5,Cdc27,Psmc5,Anapc4
REACTOME_KINESINS	0.249179	0.651019	0.0305805	0.410502	1.16352	35	Kif11,Kif16b,Kifc1,Kif2c,Racgap1,Klc1,Klc4,Kif1b,Kif5b,Kif22,Kif2a,Tubb1,Kif1c
BIOCARTA_VOBESITY_PATHWAY	0.25052	0.653513	0.0441825	-0.566505	-1.21491	7	Hsd11b1
WP_GLUTATHIONE_METABOLISM	0.251951	0.655186	0.0487095	-0.408872	-1.1682	19	Gstm7,Gpx1,G6pdx,Gclc,Gpx3,Gsr,Gstm2
REACTOME_ANTIMICROBIAL_PEPTIDES	0.252098	0.655186	0.0506476	-0.373527	-1.13995	25	Clu,Lcn2,Ltf,Ctsg,Try4,Atp7a,Camp,Lyz2,Tlr2,Prss2,S100a9
REACTOME_APOPTOTIC_CLEAVAGE_OF_CELLULAR_PROTEINS	0.252525	0.655186	0.0526059	-0.35158	-1.13655	32	Gsn,Sptan1,Lmnb1,Tjp2,Stk24,Casp3,Sorbs2,Rock1,Apc,Ctnnb1,Tjp1
REACTOME_MET_ACTIVATES_PI3K_AKT_SIGNALING	0.252897	0.655186	0.0342693	0.659475	1.19529	5	Pik3ca,Grb2,Gab1
REACTOME_KERATAN_SULFATE_DEGRADATION	0.253375	0.655186	0.0464009	-0.468788	-1.17925	12	Hexb,Prelp,Galns,Ogn
REACTOME_POST_NMDA_RECEPTOR_ACTIVATION_EVENTS	0.253483	0.655186	0.0330503	0.567373	1.19337	9	Camk1,Prkar1b,Prkar1a,Creb1,Prkacb,Prkaca,Camkk2
REACTOME_REGULATION_OF_TP53_ACTIVITY_THROUGH_ACETYLATION	0.255074	0.657606	0.0505385	-0.368979	-1.13948	26	Hdac1,Akt1,Chd4,Pip4p1,Map2k6,Brd7
REACTOME_MISCELLANEOUS_TRANSPORT_AND_BINDING_EVENTS	0.255446	0.657606	0.045805	-0.481084	-1.179	11	Magt1,Lrrc8d,Lrrc8a,Lrrc8c,Azgp1,Add3
REACTOME_SIGNALING_BY_TYPE_1_INSULIN_LIKE_GROWTH_FACTOR_1_RECEPTOR_IGF1R	0.255585	0.657606	0.0312004	0.455594	1.17841	22	Shc1,Pik3ca,Grb2,Gab1,Irs2,Them4,Cilp,Pik3r2,Fgf2,Akt2,Frs2,Sos1
BIOCARTA_IFNA_PATHWAY	0.255992	0.657655	0.0424486	-0.630113	-1.22678	5	Irf9,Jak1,Tyk2
REACTOME_TETRAHYDROBIOPTERIN_BH4_SYNTHESIS_RECYCLING_SALVAGE_AND_REGULATION	0.257069	0.659354	0.0332858	0.605759	1.19484	7	Hsp90aa1,Spr,Gch1,Nos3,Gchfr
REACTOME_POSITIVE_EPIGENETIC_REGULATION_OF_RRNA_EXPRESSION	0.257432	0.659354	0.0493445	-0.378931	-1.13566	23	Smarca5,Kat2a,Polr2e,Sf3b1,Polr2h,Polr1a,Polr1e,Ddx21,Ep300,Polr2l,Gsk3b,Tbp,Polr1c
REACTOME_SHC_RELATED_EVENTS_TRIGGERED_BY_IGF1R	0.258375	0.660768	0.0342961	0.692615	1.18671	4	Shc1,Grb2,Sos1
REACTOME_CHONDROITIN_SULFATE_DERMATAN_SULFATE_METABOLISM	0.258932	0.661193	0.0502863	-0.364345	-1.13508	27	Hexb,Dcn,B3galt6,Gpc4,Chst11,B4galt7,Bgn,Xylt2,B3gat3,Hexa
REACTOME_POST_TRANSLATIONAL_PROTEIN_MODIFICATION	0.26038	0.663891	0.0244059	0.276725	1.06297	780	Elob,Cope,Commd10,Eloc,Calu,Rcn1,Hspa8,Ube2h,Dph5,Ube2l3,Copz1,Rad23b,Cops8,Lgals1,Canx,Galnt2,Dctn2,Dctn3,Tgoln1,Capzb,Cetn2,Gcsh,Pex5,Psme2,Galnt5,Cops4,Psmd9,Ube2t,Hgs,Stam2,Pdia6,Ccdc22,Psmf1,Nucb1,Dynll1,Pcna,Arfgap1,Nfrkb,Nsmce2,Psma5,Rab33b,Gosr2,Nfkb2,Dynll2,Ube2f,Sec22b,Mia3,Gorasp1,Rab3a,Nub1,Nfu1,Nedd8,Hdac4,Pdia3,Dync1i2,Dctn6,Uchl3,Alb,Dctn1,Stam,Rad23a,Dync1li2,Rab4a,Sar1b,Eef1akmt1…
REACTOME_CLEC7A_DECTIN_1_SIGNALING	0.261546	0.665643	0.0626552	-0.279385	-1.08869	77	Psme4,Ppp3cb,Src,Psmb7,Psma4,Psmd1,Ube2d1,Psmd3,Psmb1,Ikbkg,Chuk,Psma6,Psmd13,Psma3,Psmd12,Malt1,Psmb2,Plcg2,Psmb4,Skp1,Psmc6,Cul1
WP_CALCIUM_REGULATION_IN_CARDIAC_CELLS	0.261854	0.665643	0.0282334	0.362588	1.13236	62	Ywhae,Ryr1,Ywhah,Adcy6,Ywhaq,Gng12,Gnas,Camk1,Ywhab,Plcb3,Calr,Prkar1b,Rgs10,Atp2a2,Atp1b1
REACTOME_UB_SPECIFIC_PROCESSING_PROTEASES	0.262585	0.666501	0.0720487	-0.260846	-1.07692	113	Psme4,Smad4,Trrap,Usp9x,H2ac21,Usp7,Psmb7,Psma4,Psmd1,Smad3,Smad2,Ide,Psmd3,Psmb1,Kat2a,Ikbkg,Psma6,Psmd13,Psma3,Psmd12,Psmb2,Usp34,Psmb4,Ddb2,Psmc6
BIOCARTA_IL17_PATHWAY	0.263148	0.666931	0.0351677	0.795815	1.1669	2	Cd34,Cd3g
WP_SPHINGOLIPID_METABOLISM_INTEGRATED_PATHWAY	0.26359	0.667053	0.0478437	-0.39688	-1.14812	20	Asah1,Kdsr,Sphk1,Sgms1
REACTOME_MTOR_SIGNALLING	0.264872	0.667482	0.0296103	0.4087	1.14464	33	Akt1s1,Eif4b,Prkaa1,Ywhab,Lamtor3,Lamtor1,Eif4g1,Prkaa2,Rps6,Lamtor5,Lamtor4
REACTOME_PRE_NOTCH_PROCESSING_IN_GOLGI	0.265038	0.667482	0.0400318	-0.729399	-1.22665	3	Tmed2,Furin
BIOCARTA_RANBP2_PATHWAY	0.265057	0.667482	0.0438558	-0.506573	-1.17804	9	Ranbp2,Uba2,Rangap1,Sae1
WP_P38_MAPK_SIGNALING_PATHWAY	0.26561	0.667482	0.0300273	0.428942	1.15683	27	Map3k1,Cdc42,Shc1,Tradd,Mef2d,Map3k7,Max,Grb2,Traf2
REACTOME_CYCLIN_A_CDK2_ASSOCIATED_EVENTS_AT_S_PHASE_ENTRY	0.265731	0.667482	0.0577985	-0.301776	-1.09842	56	Psmb7,Psma4,Psmd1,Ccnh,Psmd3,Psmb1,Rb1,Akt1,Psma6,Psmd13,Psma3,Psmd12,Cdk7,Psmb2,Psmb4,Skp1,Psmc6,Cul1
BIOCARTA_IL6_PATHWAY	0.267216	0.668205	0.0309553	0.49228	1.17064	15	Shc1,Cebpb,Jun,Mapk3,Grb2
REACTOME_SIGNALING_BY_NTRKS	0.267261	0.668205	0.0282678	0.370572	1.13105	54	Crkl,Crk,Shc1,Pcsk5,Mapk1,Pik3ca,Mapk7,Ywhab,Mapk3,Grb2,Ppp2r1a,Nab2,Irs2,Map2k2,Creb1,Pik3r2,Ppp2ca
BIOCARTA_MONOCYTE_PATHWAY	0.26777	0.668205	0.0436088	-0.504958	-1.17428	9	Itgam,Itga4,Itgb2
REACTOME_REPRODUCTION	0.268034	0.668205	0.0397781	-0.727886	-1.22411	3	B4galt1,Hvcn1
WP_SIGNAL_TRANSDUCTION_OF_S1P_RECEPTOR	0.268471	0.668205	0.046372	-0.413651	-1.14465	17	Gnai1,Sphk1,Gnai3,Gnai2,Akt1,Smpd2,Mapk12
REACTOME_MAPK_FAMILY_SIGNALING_CASCADES	0.268972	0.668205	0.0850801	-0.240677	-1.05768	175	Xpo1,Psme4,Vwf,Nf1,Sptan1,Sptbn1,Shoc2,Src,Psmb7,Psma4,Dlg1,Psmd1,Actn2,Ptpra,Psmd3,Psmb1,Psma6,Psmd13,Psma3,Psmd12,Sptb,Psmb2,Iqgap1,Ranbp9,Mapk12,Fgb,Fgg,Ppp2r5c,Rasa2,Septin7,Psmb4,Ppp2r5e,Pik3r1,Psmc6
REACTOME_DEGRADATION_OF_AXIN	0.269048	0.668205	0.0535164	-0.323915	-1.1144	42	Psme4,Psmb7,Psma4,Psmd1,Psmd3,Psmb1,Psma6,Psmd13,Psma3,Psmd12,Psmb2,Psmb4,Psmc6
REACTOME_REGULATION_OF_NF_KAPPA_B_SIGNALING	0.269466	0.668205	0.0440561	-0.488219	-1.16757	10	Nlrx1,Ikbkg,Chuk
REACTOME_MITOPHAGY	0.269571	0.668205	0.0293268	0.409563	1.14235	32	Ube2l3,Tomm22,Map1lc3a,Sqstm1,Optn,Map1lc3b,Tomm5,Ube2n,Tomm7,Vdac1,Mfn2
BIOCARTA_IL22BP_PATHWAY	0.27131	0.670504	0.0422667	-0.557517	-1.19564	7	Jak2,Jak1,Tyk2
REACTOME_CYCLIN_A_B1_B2_ASSOCIATED_EVENTS_DURING_G2_M_TRANSITION	0.271824	0.670504	0.045805	-0.430315	-1.15153	15	Xpo1,Ccnh,Cdk7
BIOCARTA_ACTINY_PATHWAY	0.271937	0.670504	0.0320085	0.576916	1.17593	8	Wasf2,Wasl,Wasf3
WP_CHEMOKINE_SIGNALING_PATHWAY	0.272083	0.670504	0.0266723	0.336491	1.11362	93	Crkl,Nfkb1,Adcy6,Pxn,Cdc42,Wasl,Crk,Gng12,Shc1,Mapk1,Pik3ca
REACTOME_INSULIN_RECEPTOR_SIGNALLING_CASCADE	0.272545	0.670665	0.0298123	0.438776	1.15431	24	Shc1,Mapk1,Pik3ca,Mapk3,Grb2,Gab1,Irs2,Them4,Pik3r2,Fgf2
REACTOME_N_GLYCAN_ANTENNAE_ELONGATION	0.274334	0.674089	0.0423574	-0.524582	-1.17798	8	B4galt1,B4galt6,Mgat4b,St3gal4,Mgat5,St6gal1
REACTOME_ARYL_HYDROCARBON_RECEPTOR_SIGNALLING	0.275903	0.675968	0.0325433	0.647787	1.17411	5	Hsp90ab1,Ptges3,Arnt,Aip
REACTOME_FCGAMMA_RECEPTOR_FCGR_DEPENDENT_PHAGOCYTOSIS	0.276262	0.675968	0.0270353	0.350239	1.11562	71	Hsp90ab1,Wasf2,Cdc42,Hsp90aa1,Crk,Wipf1,Abi1,Mapk1,Myo1c,Pik3ca,Ighg1,Arpc5
REACTOME_N_GLYCAN_TRIMMING_AND_ELONGATION_IN_THE_CIS_GOLGI	0.276297	0.675968	0.0341758	0.789525	1.15767	2	Mgat1,Man1a2
REACTOME_CITRIC_ACID_CYCLE_TCA_CYCLE	0.277037	0.676801	0.0292988	0.429239	1.15014	26	Fxn,Sdhc,Sdhaf2,Suclg1,Sirt3,Mdh2,Suclg2,Sdhb,Isca2,Sdha,Cs,Dld,Lyrm4,Sucla2,Trap1,Iscu,Sdhaf1
BIOCARTA_ARAP_PATHWAY	0.278178	0.677586	0.0306526	0.518332	1.16765	12	Arfgap1,Gbf1,Arfgap3,Cyth2
BIOCARTA_P53_PATHWAY	0.278182	0.677586	0.0312542	0.557408	1.17241	9	Bax,Pcna,Cdk2
REACTOME_CELL_CELL_COMMUNICATION	0.279046	0.677586	0.0271692	0.359735	1.12063	61	Pxn,Vasp,Fblim1,Plec,Cdh17,Zeb2,Itgb4,Amot,Cdh13,Kirrel1,Pard3,Grb2,Cdh5,Cdh11,Sirpa,Actb,Dst,Cdh2,Flnc
BIOCARTA_RELA_PATHWAY	0.279252	0.677586	0.0305805	0.517608	1.16602	12	Nfkb1,Fadd,Tradd
REACTOME_CLEAVAGE_OF_THE_DAMAGED_PYRIMIDINE	0.279359	0.677586	0.0396816	-0.664193	-1.21768	4	Tdg,Nthl1
BIOCARTA_NPP1_PATHWAY	0.280208	0.678672	0.0403498	-0.616353	-1.19999	5	Alpl,Enpp1,Col4a1
REACTOME_REGULATION_OF_RUNX3_EXPRESSION_AND_ACTIVITY	0.280867	0.679296	0.0531388	-0.313799	-1.0987	46	Src,Psmb7,Psma4,Psmd1,Psmd3,Psmb1,Psma6,Psmd13,Psma3,Psmd12,Psmb2,Psmb4,Psmc6,Runx3,Psmb5,Cbfb,Tgfb1,Psmb3,Psmd6,Ep300,Psmc5
REACTOME_RESOLUTION_OF_ABASIC_SITES_AP_SITES	0.281954	0.680954	0.0287329	0.414696	1.14058	30	Rpa3,Lig1,Rpa2,Pcna,Rpa1,Parp1,Rfc5,Rfc2,Smug1,Parp2,Pold2,Rfc3
REACTOME_PASSIVE_TRANSPORT_BY_AQUAPORINS	0.282527	0.681365	0.0376809	-0.791151	-1.19571	2	Aqp5
REACTOME_NEUROTRANSMITTER_CLEARANCE	0.284302	0.684669	0.0329401	0.726677	1.15742	3	Maoa,Comt
BIOCARTA_TNFR1_PATHWAY	0.285268	0.685054	0.0287687	0.426697	1.14333	26	Map3k1,Dffb,Cradd,Fadd,Tradd,Map3k7,Parp1,Jun,Traf2
REACTOME_SIGNALING_BY_ERBB2	0.285533	0.685054	0.0286173	0.41823	1.13597	28	Hsp90aa1,Stub1,Shc1,Cdc37,Pik3ca,Memo1,Grb2,Gab1
REACTOME_SPERM_MOTILITY_AND_TAXES	0.286511	0.685054	0.0352105	-0.855225	-1.13744	1	Hvcn1
BIOCARTA_SET_PATHWAY	0.286574	0.685054	0.030694	0.554435	1.16616	9	Dffb,Hmgb2,Dffa,Crebbp
WP_ROBO4_AND_VEGF_SIGNALING_PATHWAYS_CROSSTALK	0.286702	0.685054	0.0382841	-0.715586	-1.20342	3	Src
REACTOME_FCERI_MEDIATED_NF_KB_ACTIVATION	0.286889	0.685054	0.0574868	-0.29166	-1.08731	63	Psme4,Psmb7,Psma4,Psmd1,Ube2d1,Psmd3,Psmb1,Ikbkg,Chuk,Psma6,Psmd13,Psma3,Psmd12,Malt1,Psmb2,Psmb4,Skp1,Psmc6,Cul1
REACTOME_ESTROGEN_DEPENDENT_GENE_EXPRESSION	0.288469	0.685682	0.0502149	-0.334167	-1.10403	36	Polr2g,H4c1,Ddx5,Polr2b,Cdk9,Kdm1a,Tle3,Polr2a,Polr2e,Prmt1,Esr1,Polr2c,H3c2,Polr2h,Kat5,Cbfb,Ccnt1
REACTOME_ACTIVATION_OF_APC_C_AND_APC_C_CDC20_MEDIATED_DEGRADATION_OF_MITOTIC_PROTEINS	0.288693	0.685682	0.055995	-0.294549	-1.09031	60	Psme4,Psmb7,Psma4,Psmd1,Ube2d1,Psmd3,Psmb1,Psma6,Psmd13,Psma3,Psmd12,Psmb2,Psmb4,Psmc6,Cdc23,Psmb5,Anapc7,Bub3,Psmb3,Psmd6,Anapc5,Cdc27,Psmc5,Anapc4
BIOCARTA_CHEMICAL_PATHWAY	0.288992	0.685682	0.0294112	0.470222	1.14633	17	Cycs,Bax,Bid,Parp1,Prkca
REACTOME_PURINE_RIBONUCLEOSIDE_MONOPHOSPHATE_BIOSYNTHESIS	0.289006	0.685682	0.0300965	0.523124	1.15758	11	Gart,Atic,Adsl,Impdh1,Adss2,Impdh2,Paics,Ppat
WP_INFLAMMATORY_RESPONSE_PATHWAY	0.289299	0.685682	0.044361	-0.414154	-1.12461	16	Lamc2,Lama5,Thbs1,Vtn,Zap70,Col1a2,Lamb2
BIOCARTA_CARDIACEGF_PATHWAY	0.289582	0.685682	0.0304986	0.553331	1.16383	9	Nfkb1,Jun,Prkca
BIOCARTA_CARM1_PATHWAY	0.290665	0.687285	0.030166	0.536622	1.15978	10	Prkar1b,Prkar1a,Creb1,Carm1,Crebbp,Rxra,Prkacb
REACTOME_CROSS_PRESENTATION_OF_SOLUBLE_EXOGENOUS_ANTIGENS_ENDOSOMES	0.291266	0.687745	0.0515441	-0.314098	-1.09324	44	Psme4,Psmb7,Psma4,Psmd1,Psmd3,Psmb1,Psma6,Psmd13,Psma3,Psmd12,Psmb2,Psmb4,Psmc6
REACTOME_PKR_MEDIATED_SIGNALING	0.292314	0.687888	0.0520088	-0.311334	-1.09007	46	Dhx9,Prkra,Tuba1c,Tubb4a,Sphk1,Arih1,Ikbkg,Chuk,Map2k6,Ilf2,Tuba8,Ilf3,Ube2l6,Snca
REACTOME_SIGNALING_BY_NODAL	0.292534	0.687888	0.0399925	-0.568	-1.16911	6	Smad4,Smad3,Smad2
BIOCARTA_ACH_PATHWAY	0.292545	0.687888	0.0306217	0.568672	1.15913	8	Ywhah,Pik3ca
REACTOME_DOWNSTREAM_SIGNALING_OF_ACTIVATED_FGFR1	0.293713	0.689675	0.0292059	0.483365	1.14945	15	Shc1,Pik3ca,Grb2,Gab1,Flrt2
REACTOME_GLYCOSPHINGOLIPID_CATABOLISM	0.296073	0.694253	0.0464009	-0.359012	-1.09565	25	Asah1,Hexb,Smpd4
REACTOME_OAS_ANTIVIRAL_RESPONSE	0.298069	0.697403	0.0310613	0.639337	1.15879	5	Abce1,Pde12,Oasl1
BIOCARTA_NKT_PATHWAY	0.298375	0.697403	0.0395475	-0.564337	-1.16157	6	Ccr1,Tgfb2,Tgfb1
REACTOME_PROTEIN_UBIQUITINATION	0.29887	0.697403	0.026787	0.376274	1.11509	45	Ube2h,Ube2l3,Pex5,Ube2t,Pcna,Uchl3,Usp5,Ube2n,Rad18,Otulin
REACTOME_PHASE_0_RAPID_DEPOLARISATION	0.299064	0.697403	0.0343364	-0.849782	-1.1302	1	Cacnb1
BIOCARTA_TOB1_PATHWAY	0.299783	0.697481	0.0409429	-0.489086	-1.13737	9	Smad4,Smad3,Tgfb2,Tgfb1
REACTOME_PREDNISONE_ADME	0.299921	0.697481	0.0402897	-0.511701	-1.14905	8	Hsd11b1,Akr1c6
REACTOME_G_ALPHA_S_SIGNALLING_EVENTS	0.300823	0.69862	0.0275224	0.406483	1.12464	31	Pde8a,Gng12,Shc1,Gnas,Prkar1b,Prkar1a,Grk2,Pde1b,Pde1a,Prkacb,Arrb1,Grk3,Prkaca
WP_BIOGENIC_AMINE_SYNTHESIS	0.301755	0.699212	0.0302159	0.585092	1.15407	7	Maoa,Ddc,Comt,Th
REACTOME_PROTEIN_LIPOYLATION	0.301904	0.699212	0.0294678	0.533286	1.15257	10	Gcsh,Nfu1,Fdx1,Lias
BIOCARTA_IL3_PATHWAY	0.302459	0.699539	0.0292616	0.517386	1.14489	11	Shc1,Mapk3,Grb2
BIOCARTA_GATA3_PATHWAY	0.303357	0.700444	0.0296389	0.54802	1.15267	9	Map2k3,Prkar1b,Prkar1a,Prkacb,Mapk14,Nfatc2,Nfatc1
REACTOME_RAB_REGULATION_OF_TRAFFICKING	0.30417	0.700444	0.0247868	0.330842	1.09492	93	Ywhae,Gabarapl2,Gabarap,Rab33b,Optn,Tbc1d10b,Rab3a,Map1lc3b,Rab4a,Rab3gap1,Rab3gap2,Dennd2b,Trappc3,Rab18,Ccz1,Dennd1a,Dennd2a,Als2
REACTOME_MRNA_EDITING	0.304233	0.700444	0.0377996	-0.649249	-1.19028	4	Apobec3
REACTOME_FREE_FATTY_ACIDS_REGULATE_INSULIN_SECRETION	0.304505	0.700444	0.0411526	-0.474277	-1.13423	10	Acsl4,Gnaq,Acsl3
REACTOME_UBIQUITIN_MEDIATED_DEGRADATION_OF_PHOSPHORYLATED_CDC25A	0.306836	0.703334	0.0498968	-0.313579	-1.08545	43	Psme4,Psmb7,Psma4,Psmd1,Psmd3,Psmb1,Psma6,Psmd13,Psma3,Psmd12,Psmb2,Psmb4,Psmc6
REACTOME_GPER1_SIGNALING	0.306886	0.703334	0.0284152	0.478406	1.13765	15	Gng12,Shc1,Gnas,Prkar1b,Prkar1a
REACTOME_TAK1_DEPENDENT_IKK_AND_NF_KAPPA_B_ACTIVATION	0.307007	0.703334	0.0276697	0.428329	1.12683	24	Nfkb1,Nfkb2,Hmgb1,Tab1,Map3k7,Ube2n,N4bp1,Traf2
REACTOME_NUCLEAR_EVENTS_KINASE_AND_TRANSCRIPTION_FACTOR_ACTIVATION	0.307546	0.703616	0.0279611	0.44444	1.12561	20	Mapk1,Mapk7,Mapk3,Ppp2r1a,Nab2,Creb1,Ppp2ca,Mapk11,Rps6ka5,Ppp2cb,Dusp6,Atf1,Mapk14
REACTOME_RETROGRADE_NEUROTROPHIN_SIGNALLING	0.310208	0.708683	0.0395284	-0.505884	-1.13599	8	Cltc,Ap2b1,Ap2a1,Clta,Ap2a2,Ap2s1,Ap2m1
REACTOME_GLYCOSPHINGOLIPID_METABOLISM	0.310598	0.708683	0.0462285	-0.338546	-1.08127	30	Asah1,Hexb,Smpd4,B4galt6,Smpd2
REACTOME_ADRENALINE_NORADRENALINE_INHIBITS_INSULIN_SECRETION	0.311735	0.709394	0.0406129	-0.47148	-1.12754	10	Gnai1,Gnb1,Gnai2,Gng5
BIOCARTA_EPO_PATHWAY	0.311826	0.709394	0.0281306	0.476426	1.13294	15	Shc1,Jun,Mapk3,Grb2
REACTOME_SIGNALING_BY_FGFR1	0.312167	0.709394	0.0269572	0.407268	1.11445	29	Shc1,Mapk1,Pik3ca,Gipc1,Mapk3,Grb2,Gab1,Ppp2r1a,Flrt2,Ppp2ca,Tgfbr3,Fgf2,Rps27a,Braf,Frs2,Sos1,Cbl,Ppp2cb
REACTOME_CHYLOMICRON_CLEARANCE	0.313083	0.709709	0.0371823	-0.644359	-1.18132	4	Apoe,Ldlrap1
REACTOME_PTK6_REGULATES_RHO_GTPASES_RAS_GTPASE_AND_MAP_KINASES	0.313144	0.709709	0.0288046	0.528267	1.14173	10	Pxn,Crk
REACTOME_TRAFFICKING_OF_AMPA_RECEPTORS	0.314269	0.710379	0.0422667	-0.413383	-1.10622	15	Dlg1,Tspan7,Ap2b1
REACTOME_TRANSPORT_OF_FATTY_ACIDS	0.314279	0.710379	0.0371008	-0.643806	-1.1803	4	Apod,Slc27a6
BIOCARTA_CALCINEURIN_PATHWAY	0.314981	0.710834	0.0413224	-0.431665	-1.11527	13	Ppp3cb,Gnaq
REACTOME_P75NTR_RECRUITS_SIGNALLING_COMPLEXES	0.315567	0.710834	0.0293924	0.579479	1.143	7	Sqstm1,Myd88,Rps27a,Ripk2,Prkci
REACTOME_SIGNALING_BY_NOTCH	0.31574	0.710834	0.0433171	-0.378225	-1.09416	20	Tmed2,Furin,Psen1,Aph1a,Kat2a,Akt1
REACTOME_SIGNALING_BY_ACTIVIN	0.318607	0.716297	0.0386038	-0.533185	-1.14345	7	Smad4,Smad3,Smad2
WP_SPLICING_FACTOR_NOVA_REGULATED_SYNAPTIC_PROTEINS	0.319012	0.716297	0.0447238	-0.349629	-1.07973	26	Epb41l2,Epb41,Aplp2,Ank3,Rap1gap
WP_IL5_SIGNALING_PATHWAY	0.320128	0.717192	0.0250118	0.354037	1.0932	58	Crkl,Nfkb1,Bax,Mapk9,Shc1,Mapk1,Cdkn1b,Dnm2,Jun,Mapk3,Grb2
BIOCARTA_BLYMPHOCYTE_PATHWAY	0.320258	0.717192	0.0366998	-0.639636	-1.17266	4	Itgb2,Ptprc,Itgal
REACTOME_CELLULAR_RESPONSE_TO_HYPOXIA	0.321212	0.717942	0.0250519	0.356763	1.09229	55	Elob,Eloc,Psme2,Psmd9,Psmf1,Psma5,Psmd4
REACTOME_GLUTATHIONE_CONJUGATION	0.321441	0.717942	0.0453644	-0.336026	-1.07322	30	Gstm7,Hpgds,Chac2,Gstm1,Gsta3,Gstm3,Gclc
REACTOME_GLI3_IS_PROCESSED_TO_GLI3R_BY_THE_PROTEASOME	0.323142	0.72079	0.0502863	-0.297089	-1.06734	51	Psme4,Psmb7,Psma4,Psmd1,Psmd3,Psmb1,Psma6,Psmd13,Psma3,Psmd12,Psmb2,Psmb4,Skp1,Psmc6,Cul1
WP_OMEGA3_OMEGA6_FATTY_ACID_SYNTHESIS	0.323758	0.721213	0.0404909	-0.438662	-1.10346	12	Acox3,Acsl4,Elovl5,Acsl3
BIOCARTA_BCR_PATHWAY	0.326783	0.726997	0.0264383	0.416337	1.10733	25	Map3k1,Shc1,Jun,Mapk3,Grb2,Nfatc3,Prkca
REACTOME_INTERLEUKIN_RECEPTOR_SHC_SIGNALING	0.327584	0.72774	0.027604	0.489056	1.12147	13	Inppl1,Shc1,Pik3ca,Grb2,Pik3r2
REACTOME_SIGNAL_TRANSDUCTION_BY_L1	0.327989	0.72774	0.0269338	0.443747	1.11061	19	Mapk1,Mapk3,Itga9,Itga2b,Map2k2,Nrp1
WP_G1_TO_S_CELL_CYCLE_CONTROL	0.328407	0.72774	0.0256767	0.386441	1.09533	35	Rpa3,Rpa2,Pcna,Cdkn1b,Rpa1,Orc1,Cdk2,Mcm4,Orc3,Rbl1,Mcm2,Mcm6,E2f4,Cdk6,Cdkn2c,Pole,Mcm7
WP_ESTROGEN_METABOLISM	0.329522	0.729255	0.0378679	-0.526668	-1.12948	7	Sult1a1,Gstm1
REACTOME_APOPTOTIC_CLEAVAGE_OF_CELL_ADHESION_PROTEINS	0.33052	0.730509	0.0381267	-0.49502	-1.1116	8	Tjp2,Casp3,Ctnnb1,Tjp1
REACTOME_BIOSYNTHESIS_OF_THE_N_GLYCAN_PRECURSOR_DOLICHOL_LIPID_LINKED_OLIGOSACCHARIDE_LLO_AND_TRANSFER_TO_A_NASCENT_PROTEIN	0.331361	0.731413	0.0494811	-0.299767	-1.06429	49	Dpm1,Hk1,Alg8,Cmas,Alg1,Mpdu1,Pmm1,Npl,Pgm3
REACTOME_ABACAVIR_ADME	0.332104	0.731814	0.0351677	-0.689465	-1.15949	3	Nt5c2,Adal
REACTOME_TRANSFERRIN_ENDOCYTOSIS_AND_RECYCLING	0.332407	0.731814	0.0266039	0.436273	1.10493	20	Atp6v1f,Atp6v1g1
REACTOME_PEPTIDE_HORMONE_BIOSYNTHESIS	0.333272	0.732767	0.0305395	0.763314	1.11924	2	Pcsk1,Inhba
REACTOME_G2_M_CHECKPOINTS	0.336374	0.738474	0.0233344	0.326715	1.07393	89	Ywhae,Rpa3,Ywhah,Rpa2,Psme2,Psmd9,Psmf1,Psma5,Ywhaq,Psmd4,Nsd2,Ywhab,Rpa1,Psmd5
WP_GPCRS_OTHER	0.337199	0.738474	0.0392265	-0.444625	-1.08965	11	Grm1,Adgrg1,Vmn1r54
REACTOME_REGULATION_OF_TP53_ACTIVITY_THROUGH_PHOSPHORYLATION	0.337348	0.738474	0.0246694	0.364678	1.08568	46	Rpa3,Ak6,Rpa2,Prkaa1,Rpa1,Rfc5,Rfc2,Chek1,Prkaa2,Tpx2,Cdk2,Pin1,Aurka,Rfc3,Prkab2,Mapk11,Nbn,Aurkb,Ccna2,Wrn,Rps27a,Prkab1,Rfc4
WP_ETHANOL_METABOLISM_RESULTING_IN_PRODUCTION_OF_ROS_BY_CYP2E1	0.338036	0.738474	0.038249	-0.472306	-1.09835	9	Mafk
REACTOME_INITIAL_TRIGGERING_OF_COMPLEMENT	0.338049	0.738474	0.0405722	-0.405779	-1.08587	15	Masp2,C2,C4b,Mbl2,Cfb,Crp
REACTOME_CLASS_I_MHC_MEDIATED_ANTIGEN_PROCESSING_PRESENTATION	0.339209	0.739348	0.0216327	0.295892	1.06175	194	Elob,Eloc,Ube2h,Ube2l3,Canx,Ube2q1,Vamp3,Psme2,Psmd9,Rnf114,Psmf1,Stub1,Psma5,Ube2f,Sec22b,Pdia3,Sar1b,Ube2m,Sec23a,Psmd4,Hspa5,Ube2j1,Lrsam1,Hecw2,Fbxw8,Cdc20,Calr,Sec31a,Psmd5,Nedd4l,Uba5,Cul7,Rbck1,Fbxl8
REACTOME_CELL_CYCLE_CHECKPOINTS	0.340861	0.739348	0.0218632	0.302006	1.06351	161	Ywhae,Rpa3,Nudc,Ywhah,Rpa2,Psme2,Psmd9,Psmf1,Dynll1,Psma5,Ywhaq,Dynll2,Ckap5,Dync1i2,Mapre1,Dync1li2,Rps27,Kif2c,Psmd4,Nuf2,Nsd2,Ywhab,Cdkn1b,Cdc20,Rpa1,Psmd5
REACTOME_PRE_NOTCH_EXPRESSION_AND_PROCESSING	0.340993	0.739348	0.0360646	-0.581289	-1.13172	5	Tmed2,Furin
REACTOME_SIGNALING_BY_ROBO_RECEPTORS	0.341169	0.739348	0.026895	0.482561	1.10658	13	Vasp,Slit3,Pfn2,Abl2,Abl1,Rps27a,Pfn1
REACTOME_EICOSANOIDS	0.341784	0.739348	0.0353398	-0.625771	-1.14724	4	Cyp4b1,Tbxas1,Cyp4f14,Ptgis
REACTOME_ALPHA_PROTEIN_KINASE_1_SIGNALING_PATHWAY	0.341866	0.739348	0.0289491	0.655535	1.12317	4	Tab1,Map3k7,Tab2,Rps27a
REACTOME_IRAK2_MEDIATED_ACTIVATION_OF_TAK1_COMPLEX	0.341866	0.739348	0.0289491	0.655535	1.12317	4	Tab1,Map3k7,Tab2,Rps27a
REACTOME_BIOSYNTHESIS_OF_SPECIALIZED_PRORESOLVING_MEDIATORS_SPMS	0.341943	0.739348	0.0397394	-0.410676	-1.08572	14	Alox5ap,Alox5,Ltc4s,Alox15,Cyp3a25
REACTOME_NCAM_SIGNALING_FOR_NEURITE_OUT_GROWTH	0.342989	0.739788	0.042312	-0.351847	-1.06411	24	Sptan1,Sptbn1,Ptpra,Sptb,Col6a6,Kras,Fyn,Col4a1
REACTOME_ACTIVATION_OF_RAC1_DOWNSTREAM_OF_NMDARS	0.343316	0.739788	0.029988	0.758923	1.1128	2	Camk1,Camkk2
REACTOME_FCERI_MEDIATED_MAPK_ACTIVATION	0.343457	0.739788	0.0255367	0.4087	1.09511	26	Mapk9,Shc1,Mapk1,Mapk10,Lcp2,Jun,Mapk3,Grb2
REACTOME_RHO_GTPASES_ACTIVATE_WASPS_AND_WAVES	0.344914	0.741905	0.0251798	0.393774	1.08948	31	Wasf2,Cdc42,Wipf1,Abi1,Mapk1,Arpc5,Mapk3,Grb2,Wasf3,Actb
WP_LEPTIN_AND_ADIPONECTIN	0.345317	0.741905	0.0280371	0.592452	1.12489	6	Prkaa1,Adipoq,Prkab1,Cpt1a
BIOCARTA_RAB_PATHWAY	0.346422	0.743336	0.0272646	0.52838	1.11136	9	Rab3a,Rab4a
WP_DYSREGULATED_MIRNA_TARGETING_IN_INSULINPI3KAKT_SIGNALING	0.347839	0.743481	0.0257473	0.42705	1.09364	21	Crkl,Cdkn1b,Eif4e2,Mapk3,Col3a1
REACTOME_PHYSIOLOGICAL_FACTORS	0.348049	0.743481	0.0291228	0.700296	1.1154	3	Mme,Ces1d,Npr1
BIOCARTA_TNFR2_PATHWAY	0.349026	0.743481	0.0265812	0.490061	1.10396	12	Map3k1,Nfkb1,Tnfaip3,Traf2
REACTOME_ORGANIC_CATION_ANION_ZWITTERION_TRANSPORT	0.349461	0.743481	0.0290494	0.699721	1.11448	3	Slc22a18,Slc22a16
REACTOME_ORGANIC_CATION_TRANSPORT	0.349461	0.743481	0.0290494	0.699721	1.11448	3	Slc22a18,Slc22a16
REACTOME_RHOH_GTPASE_CYCLE	0.349853	0.743481	0.0249984	0.395996	1.08914	30	Nsfl1c,Vamp3,Mtr,Lamtor1
REACTOME_REGULATION_OF_TP53_DEGRADATION	0.350297	0.743481	0.0405925	-0.37344	-1.06697	19	Usp7,Akt1,Atm,Ppp2r5c,Mapkap1,Mtor
REACTOME_GAP_JUNCTION_ASSEMBLY	0.350692	0.743481	0.0397394	-0.401705	-1.07497	15	Tuba1c,Tubb4a,Tuba8
REACTOME_ACYL_CHAIN_REMODELING_OF_CL	0.351142	0.743481	0.0284676	0.651733	1.11666	4	Lclat1,Hadha
REACTOME_SYNTHESIS_OF_PIPS_AT_THE_EARLY_ENDOSOME_MEMBRANE	0.351629	0.743481	0.0391148	-0.406546	-1.0748	14	Pik3c2a,Mtmr2,Pi4k2a,Pik3r4
REACTOME_DOWNSTREAM_SIGNAL_TRANSDUCTION	0.3519	0.743481	0.025495	0.421383	1.08993	22	Crkl,Crk,Pik3ca,Pdgfrb,Grb2
REACTOME_NEUROTRANSMITTER_RELEASE_CYCLE	0.351967	0.743481	0.0253776	0.41707	1.08852	23	Hspa8,Rab3a,Maoa,Stxbp1,Aldh5a1,Arl6ip5,Syn1
REACTOME_NUCLEAR_ENVELOPE_NE_REASSEMBLY	0.352641	0.743481	0.0502863	-0.282989	-1.04752	60	Nup107,Nup85,Nup160,Nup188,Nup155,Lmnb1,Nup133,Tuba1c,Tubb4a,Nup37
WP_GLYCEROLIPIDS_AND_GLYCEROPHOSPHOLIPIDS	0.352748	0.743481	0.025904	0.448055	1.09229	17	Plpp1,Gpat4,Pcyt2,Dgat1,Etnk1,Chpt1,Pcyt1a
REACTOME_HYALURONAN_BIOSYNTHESIS_AND_EXPORT	0.353077	0.743481	0.0339251	-0.678844	-1.14163	3	Has1,Cemip
REACTOME_SYNAPTIC_ADHESION_LIKE_MOLECULES	0.353733	0.743937	0.0366682	-0.486491	-1.09244	8	Dlg1,Rtn3,Flot1,Flot2
REACTOME_GRB2_SOS_PROVIDES_LINKAGE_TO_MAPK_SIGNALING_FOR_INTEGRINS	0.354305	0.744216	0.0395094	-0.400384	-1.07144	15	Vwf,Src,Fgb,Fgg
WP_REGULATION_OF_CARDIAC_HYPERTROPHY_BY_MIR208	0.356307	0.746916	0.0329036	-0.754331	-1.14007	2	Med13
BIOCARTA_CASPASE_PATHWAY	0.356817	0.746916	0.025495	0.43448	1.08742	19	Cycs,Dffb,Xiap,Parp1,Birc2,Casp1,Dffa,Casp7,Lmna,Apaf1
WP_EPO_RECEPTOR_SIGNALING	0.356976	0.746916	0.0253913	0.428356	1.08488	20	Shc1,Mapk1,Irs1,Mapk3,Grb2,Irs2,Map2k2
REACTOME_INTERLEUKIN_35_SIGNALLING	0.357355	0.746916	0.0274332	0.586449	1.11349	6	Canx,Stat3
REACTOME_PLASMA_LIPOPROTEIN_CLEARANCE	0.359776	0.751049	0.0411949	-0.348033	-1.05257	24	Apobr,Cltc,Apoe,Ldlrap1,Ap2b1,Npc1,Apoc1
REACTOME_TRANSCRIPTIONAL_REGULATION_BY_E2F6	0.360629	0.751902	0.0256135	0.458412	1.09011	15	Max,Chek1,Rbbp4,Suz12,Ring1,Rybp,Yaf2
WP_EICOSANOID_METABOLISM_VIA_CYCLOOXYGENASES_COX	0.362116	0.754075	0.0392452	-0.385001	-1.06537	17	Acox3,Ptges
REACTOME_INTERLEUKIN_2_FAMILY_SIGNALING	0.363264	0.754643	0.0250989	0.42706	1.0816	20	Inppl1,Shc1,Pik3ca,Grb2,Sos2,Pik3r2
BIOCARTA_FBW7_PATHWAY	0.363726	0.754643	0.0347322	-0.568118	-1.10608	5	Rb1,Cul1
BIOCARTA_SKP2E2F_PATHWAY	0.363726	0.754643	0.0347322	-0.568118	-1.10608	5	Rb1,Cul1
REACTOME_G1_S_DNA_DAMAGE_CHECKPOINTS	0.365945	0.757877	0.0464877	-0.296406	-1.04194	47	Psme4,Psmb7,Psma4,Psmd1,Psmd3,Psmb1,Psma6,Psmd13,Psma3,Psmd12,Psmb2,Atm,Psmb4,Psmc6
WP_ACETYLCHOLINE_SYNTHESIS	0.36618	0.757877	0.0339382	-0.609901	-1.11814	4	Pdha1
REACTOME_SYNTHESIS_OF_ACTIVE_UBIQUITIN_ROLES_OF_E1_AND_E2_ENZYMES	0.368679	0.760452	0.0246046	0.412187	1.07578	23	Ube2h,Ube2l3,Ube2t,Uchl3,Usp5,Otulin,Ube2s,Ube2k
REACTOME_PEROXISOMAL_PROTEIN_IMPORT	0.36891	0.760452	0.0230405	0.352999	1.06191	49	Decr2,Pex5,Acot1,Cat,Amacr,Acaa1b,Pex26,Acot8,Pex6,Ech1,Gstk1,Acot2,Acox1
REACTOME_TRANSPORT_OF_RCBL_WITHIN_THE_BODY	0.368969	0.760452	0.0349976	-0.52782	-1.0864	6	Tcn2,Ldlrap1,Abcc1
REACTOME_G_BETA_GAMMA_SIGNALLING_THROUGH_CDC42	0.369221	0.760452	0.0261647	0.518739	1.09108	9	Cdc42,Gng12
REACTOME_EPH_EPHRIN_SIGNALING	0.369802	0.760723	0.0454461	-0.299091	-1.04507	45	Vav3,Src,Psen1,Aph1a,Nck2,Ephb3,Ngef,Arpc4,Arpc2,Actr2,Arpc1b,Fyn,Lyn,Rock1,Epha2
REACTOME_G_BETA_GAMMA_SIGNALLING_THROUGH_PI3KGAMMA	0.372356	0.76406	0.0375799	-0.4115	-1.06317	13	Gnb1,Akt1,Gng5
REACTOME_DEGRADATION_OF_DVL	0.372606	0.76406	0.0460296	-0.294816	-1.03635	47	Psme4,Psmb7,Psma4,Psmd1,Psmd3,Psmb1,Psma6,Psmd13,Psma3,Psmd12,Psmb2,Psmb4,Psmc6
REACTOME_PI5P_REGULATES_TP53_ACETYLATION	0.373252	0.76406	0.0355433	-0.478394	-1.07426	8	Pip4p1,Map2k6,Ep300
BIOCARTA_BARRESTIN_PATHWAY	0.373681	0.76406	0.026657	0.581177	1.10348	6	Dnm1,Gnas,Plcb1,Grk2,Arrb1
REACTOME_TRIGLYCERIDE_CATABOLISM	0.373681	0.76406	0.026657	0.581081	1.1033	6	Fabp2,Fabp1,Fabp5,Fabp4
REACTOME_RESPONSE_TO_ELEVATED_PLATELET_CYTOSOLIC_CA2	0.374399	0.764605	0.055995	-0.255055	-1.02579	95	Lgals3bp,Clu,Vwf,Tmx3,Aplp2,Qsox1,Thbs1,Actn2,Rab27b,A2m,F13a1,Gas6,Lhfpl2,F5,Timp1,Cd63,Fgb,Fgg,Hrg,Ecm1,Tgfb2,Timp3,Pcyox1l,Apoh,Serpine1,Plg,Serping1,Endod1,Tgfb1,Fga
REACTOME_RHOBTB3_ATPASE_CYCLE	0.375819	0.765833	0.0268718	0.606359	1.09902	5	Hgs,Plin3
REACTOME_SYNTHESIS_OF_16_20_HYDROXYEICOSATETRAENOIC_ACIDS_HETE	0.376003	0.765833	0.0300471	0.817489	1.08496	1	Cyp1b1
WP_CYTOKINES_AND_INFLAMMATORY_RESPONSE	0.376629	0.765833	0.0318273	-0.744518	-1.12523	2	Tgfb1
BIOCARTA_P38MAPK_PATHWAY	0.37681	0.765833	0.0239993	0.397801	1.06591	26	Map3k1,Cdc42,Shc1,Tradd,Map3k7,Max,Grb2,Traf2
REACTOME_INTRAFLAGELLAR_TRANSPORT	0.377852	0.766253	0.0237314	0.388178	1.06764	30	Ift22,Dynlrb1,Dynll1,Dynll2,Dync2h1,Tubb1,Ift74,Ift43,Dync2i1,Kif3b
REACTOME_ASPIRIN_ADME	0.37847	0.766253	0.0252069	0.479936	1.08115	12	Alb,Slc16a1,Bche,Ugt2a3,Bsg,Cyp3a13,Abcc2,Ces1d
REACTOME_MET_PROMOTES_CELL_MOTILITY	0.379467	0.766253	0.0239379	0.400489	1.06518	25	Crkl,Crk,Grb2,Gab1,Rap1b,Col11a1,Col3a1
REACTOME_NITRIC_OXIDE_STIMULATES_GUANYLATE_CYCLASE	0.379488	0.766253	0.0259831	0.53135	1.08305	8	Nos3,Itpr1,Pde1b,Pde1a
BIOCARTA_IFNG_PATHWAY	0.379574	0.766253	0.0332235	-0.602263	-1.10414	4	Jak2,Jak1
BIOCARTA_DNAFRAGMENT_PATHWAY	0.379867	0.766253	0.0362785	-0.444817	-1.06378	10	Top2b
REACTOME_MIRO_GTPASE_CYCLE	0.380185	0.766253	0.0266723	0.604043	1.09482	5	Rhot2,Mfn2,Rhot1,Myo19,Mfn1
REACTOME_NEURONAL_SYSTEM	0.381038	0.766926	0.0552418	-0.254981	-1.02129	94	Gnai1,Epb41l2,Epb41l5,Epb41,Adcy7,Grm1,Dlg1,Gnb1,Dnajc5,Actn2,Rtn3,Gnai3,Gnai2,Tspan7,Gng5
REACTOME_PHASE_2_PLATEAU_PHASE	0.381424	0.766926	0.0324018	-0.662234	-1.1137	3	Cacnb1,Kcnq1
REACTOME_MITF_M_DEPENDENT_GENE_EXPRESSION	0.382091	0.767355	0.0361559	-0.444271	-1.06247	10	Hdac1,Mlph,Sin3a
REACTOME_RECYCLING_OF_BILE_ACIDS_AND_SALTS	0.38284	0.767949	0.0259903	0.551488	1.08779	7	Alb,Ncoa1,Abcb11,Stard5,Rxra
REACTOME_SWITCHING_OF_ORIGINS_TO_A_POST_REPLICATIVE_STATE	0.3835	0.768362	0.0500729	-0.271966	-1.03336	69	Psme4,Psmb7,Psma4,Psmd1,Ube2d1,Psmd3,Psmb1,Psma6,Psmd13,Psma3,Psmd12,Psmb2,Psmb4,Skp1,Psmc6,Cdc23,Cul1,Psmb5,Anapc7,Psmb3,Psmd6,Anapc5,Cdc27,Psmc5,Anapc4
REACTOME_SEROTONIN_AND_MELATONIN_BIOSYNTHESIS	0.38443	0.769315	0.0296389	0.814586	1.08111	1	Ddc
REACTOME_INTERLEUKIN_6_SIGNALING	0.385729	0.771002	0.0340962	-0.520633	-1.07161	6	Jak2,Tyk2,Il6st
REACTOME_PROLACTIN_RECEPTOR_SIGNALING	0.387447	0.773125	0.0334619	-0.555593	-1.0817	5	Skp1,Cul1,Jak2
REACTOME_NUCLEOTIDE_SALVAGE	0.387704	0.773125	0.0241167	0.424865	1.06336	19	Uck2,Aprt,Ampd2,Cda,Dck,Tk2,Ada
BIOCARTA_TERC_PATHWAY	0.388852	0.773611	0.0259758	0.574553	1.09091	6	Nfya,Nfyc,Nfyb
REACTOME_E3_UBIQUITIN_LIGASES_UBIQUITINATE_TARGET_PROTEINS	0.389919	0.773611	0.0234045	0.39254	1.05865	27	Ube2l3,Pex5,Pcna,Ube2n,Rad18
REACTOME_BETA_CATENIN_INDEPENDENT_WNT_SIGNALING	0.390899	0.773611	0.0520874	-0.259685	-1.02051	83	Psme4,Ppp3cb,Psmb7,Cltc,Psma4,Psmd1,Gnb1,Psmd3,Psmb1,Gng5,Psma6,Psmd13,Psma3,Psmd12,Psmb2,Psmb4,Psmc6,Ap2b1,Plcb2,Kras,Ror1,Psmb5
REACTOME_SIGNALING_BY_VEGF	0.390899	0.773611	0.0520874	-0.259612	-1.02022	83	Vav3,Cyba,Cybb,Src,Nckap1,Sphk1,Ncf1,Nck2,Cyfip1,Ncf2,Akt1,Dock1,Ncf4,Elmo2,Abi2,Mapk12,Pik3r1,Kras,Shb,Mapkap1,Mtor,Fyn,Jup,Rock1,Ctnnb1
REACTOME_PTEN_REGULATION	0.391282	0.773611	0.0505385	-0.263101	-1.02523	77	Psme4,Hdac1,Rptor,Usp7,Psmb7,Psma4,Psmd1,Psmd3,Psmb1,Akt1,Psma6,Psmd13,Psma3,Chd4,Psmd12,Psmb2,Psmb4,Psmc6
REACTOME_CREB1_PHOSPHORYLATION_THROUGH_NMDA_RECEPTOR_MEDIATED_ACTIVATION_OF_RAS_SIGNALING	0.391312	0.773611	0.0270431	0.681853	1.08603	3	Creb1,Rps6ka1,Rps6ka3
REACTOME_INTERCONVERSION_OF_NUCLEOTIDE_DI_AND_TRIPHOSPHATES	0.391585	0.773611	0.0235639	0.402921	1.05999	24	Ak6,Ak2,Rrm2,Ak5,Rrm1,Ak4,Nudt13,Guk1,Ak1,Nme4,Ctps1,Cmpk1
REACTOME_IFNG_SIGNALING_ACTIVATES_MAPKS	0.391604	0.773611	0.0261647	0.599541	1.08666	5	Mapk1,Mapk3
REACTOME_HDL_ASSEMBLY	0.393347	0.773905	0.0337045	-0.516715	-1.06355	6	Bmp1,A2m
BIOCARTA_HIVNEF_PATHWAY	0.393859	0.773905	0.022167	0.351704	1.04706	46	Cycs,Map3k1,Nfkb1,Dffb,Cradd,Fadd,Bid,Tradd,Xiap,Parp1,Traf2,Birc2
REACTOME_DOWNSTREAM_SIGNALING_OF_ACTIVATED_FGFR2	0.394725	0.773905	0.024508	0.473994	1.06777	12	Shc1,Pik3ca,Grb2,Gab1,Fgf2,Frs2,Sos1
REACTOME_DOWNSTREAM_SIGNALING_OF_ACTIVATED_FGFR3	0.394725	0.773905	0.024508	0.473994	1.06777	12	Shc1,Pik3ca,Grb2,Gab1,Fgf2,Frs2,Sos1
REACTOME_DOWNSTREAM_SIGNALING_OF_ACTIVATED_FGFR4	0.394725	0.773905	0.024508	0.473994	1.06777	12	Shc1,Pik3ca,Grb2,Gab1,Fgf2,Frs2,Sos1
BIOCARTA_BIOPEPTIDES_PATHWAY	0.395606	0.773905	0.0233987	0.401856	1.05718	24	Shc1,Mapk1,Mapk3,Grb2,Prkca,Map2k2,Gna11,Mylk
REACTOME_EUKARYOTIC_TRANSLATION_TERMINATION	0.395613	0.773905	0.0256837	0.571312	1.08475	6	Trmt112,Gspt1,Apeh,Gspt2
WP_MECHANISMS_ASSOCIATED_WITH_PLURIPOTENCY	0.3963	0.773905	0.0700863	-0.231229	-1.0159	176	Ctbp2,Dhx9,Smad4,Ctbp1,Hdac1,Atrx,Nacc1,Pbrm1,Ddb1,Usp7,Zmym2,Skic8,Smarca5,Kdm1a,Psen1,Smad3,Smad2,Sin3a,Trim33,Hcfc1,Akt1,Ctr9,Trim24,Insr,Chd4,Smarcad1,Niban1
REACTOME_SYNTHESIS_OF_PA	0.396303	0.773905	0.0235877	0.413681	1.05941	21	Ddhd2,Agpat1,Gpat4,Lclat1
REACTOME_PROTEIN_REPAIR	0.396324	0.773905	0.0263489	0.632305	1.08337	4	Pcmt1,Msrb2,Msrb3,Msra
WP_INTEGRINMEDIATED_CELL_ADHESION	0.397595	0.775493	0.0208416	0.320543	1.04141	81	Capns1,Pxn,Cdc42,Vasp,Crk,Itgb5,Shc1,Mapk1,Mapk7,Itgb4,Map2k3,Mapk10,Grb2,Itga9,Rap1b,Itga2b,Capn2,Capn7,Map2k2
BIOCARTA_RAC1_PATHWAY	0.39863	0.776617	0.0238707	0.433757	1.05744	17	Map3k1,Pik3ca,Arfip2,Mylk,Limk1,Pak1
REACTOME_CALCINEURIN_ACTIVATES_NFAT	0.400208	0.778167	0.0338209	-0.491465	-1.05398	7	Ppp3cb
REACTOME_REGULATION_OF_TBK1_IKK_IKBKE_MEDIATED_ACTIVATION_OF_IRF3_IRF7	0.400504	0.778167	0.0257827	0.595216	1.07882	5	Optn,Cd14,Tbk1,Rps27a
REACTOME_O_LINKED_GLYCOSYLATION_OF_MUCINS	0.401042	0.778167	0.0228709	0.385819	1.04794	28	Galnt2,Galnt5,C1galt1
REACTOME_AMPK_INHIBITS_CHREBP_TRANSCRIPTIONAL_ACTIVATION_ACTIVITY	0.401554	0.778167	0.0265963	0.6782	1.08021	3	Prkaa2,Prkab2,Adipoq
REACTOME_G_PROTEIN_ACTIVATION	0.401835	0.778167	0.0351108	-0.436589	-1.0441	10	Gnaq,Gnb1,Gng5
REACTOME_FCGR_ACTIVATION	0.402183	0.778167	0.0357645	-0.413009	-1.03893	12	Fcgr4,Src,Fyn,Lyn,Yes1
BIOCARTA_MCM_PATHWAY	0.403639	0.780092	0.0249452	0.523496	1.06704	8	Cdkn1b,Cdk2,Mcm4,Orc3,Mcm6,Mcm7
REACTOME_DNA_REPAIR	0.404267	0.780416	0.0192383	0.293832	1.03425	160	Tcea1,Rpa3,Lig1,Rad23b,Cops8,Cetn2,Rpa2,Polr2d,Cops4,Ube2t,Pcna,Nfrkb,Ppp5c,Tdp1,Rad23a,Paxip1,Yy1,Nsd2,Ercc4,Ubxn1,Rpa1,Kpna2,Ube2i,Pclaf,Parp1,Ube2n,Rad18,Cul4a,Rfc5
REACTOME_RHO_GTPASES_ACTIVATE_KTN1	0.405089	0.780633	0.0243741	0.491412	1.06207	10	Cdc42,Klc1,Klc4,Kif5b
REACTOME_THE_ROLE_OF_GTSE1_IN_G2_M_PROGRESSION_AFTER_G2_CHECKPOINT	0.405378	0.780633	0.0210527	0.332952	1.0372	61	Hsp90ab1,Psme2,Psmd9,Psmf1,Hsp90aa1,Psma5,Mapre1,Psmd4
REACTOME_RHOBTB1_GTPASE_CYCLE	0.405763	0.780633	0.0232067	0.410681	1.05172	21	Vim,Cops4,Rbmx,Stk38
REACTOME_DETOXIFICATION_OF_REACTIVE_OXYGEN_SPECIES	0.406504	0.781171	0.0225768	0.381393	1.04365	29	Cycs,Sod1,Prdx6,Cat,Txn2,Gpx7,Prdx1,P4hb,Gpx8,Txnrd2,Prdx3
BIOCARTA_CFTR_PATHWAY	0.407181	0.781477	0.0247999	0.521799	1.06359	8	Prkar1b,Prkar1a,Ezr,Nherf1,Prkacb
WP_HEDGEHOG_SIGNALING_PATHWAY	0.407587	0.781477	0.024273	0.490475	1.06005	10	Dyrk1a,Sufu,Crebbp
REACTOME_CD209_DC_SIGN_SIGNALING	0.408643	0.782616	0.0237555	0.452272	1.05553	14	Nfkb1,Icam2,Relb,Pak1,Pak2,Prkacb,Rps6ka5,Prkaca
REACTOME_ELECTRIC_TRANSMISSION_ACROSS_GAP_JUNCTIONS	0.410915	0.785452	0.0284326	0.802008	1.06441	1	Panx1
REACTOME_ACETYLCHOLINE_NEUROTRANSMITTER_RELEASE_CYCLE	0.411277	0.785452	0.0247868	0.540329	1.06578	7	Rab3a,Stxbp1,Rims1,Vamp2
REACTOME_SENSORY_PERCEPTION	0.411765	0.785452	0.0419754	-0.299415	-1.018	40	Itpr3,Myo7a,Pnlip,Apoe,Gnb1,Rdh12,Akr1c6,Gpc4
REACTOME_CTLA4_INHIBITORY_SIGNALING	0.411979	0.785452	0.0364487	-0.371236	-1.02728	17	Src,Akt1,Ppp2r5c,Ppp2r5e,Fyn,Lyn,Yes1
REACTOME_ABC_TRANSPORTERS_IN_LIPID_HOMEOSTASIS	0.412447	0.785459	0.0349273	-0.421362	-1.03264	11	Abca6,Abca9,Pex3
WP_DRAVET_SYNDROME_SCN1AA1783V_POINT_MUTATION_MODEL	0.41413	0.787778	0.0224405	0.385445	1.03952	27	Nfkb1,Stx8,Maoa,Pik3ca,Stxbp1,Slc16a1,Epb41l3,Slc38a3,Ppp1r1b
REACTOME_ADVANCED_GLYCOSYLATION_ENDPRODUCT_RECEPTOR_SIGNALING	0.415049	0.788089	0.0255645	0.625377	1.0715	4	Hmgb1,Capza2
REACTOME_CHROMATIN_MODIFYING_ENZYMES	0.415225	0.788089	0.0571289	-0.243675	-1.01419	119	Arid5b,Hdac1,H4c1,H2ac21,Pbrm1,Wdr5,Kdm1a,Kdm1b,Hcfc1,Padi4,Rcor1,Chd4,Kdm4a,Hdac3,Prmt1,Prmt6,Kmt2a,Rbbp5,H3c2,Smarcb1,Ogt,Kmt5a,Smarcc2,Phf2,Brd1,Jade2,Setd6,Hdac8,Kdm4b,Kdm5a,Arid1a,Brms1,Rela
REACTOME_IL_6_TYPE_CYTOKINE_RECEPTOR_LIGAND_INTERACTIONS	0.416557	0.789732	0.0248196	0.561848	1.06678	6	Osmr,Lifr,Il6st,Tyk2,Crlf1,Jak2
WP_CHOLESTEROL_BIOSYNTHESIS	0.417286	0.790229	0.0234163	0.449081	1.04809	14	Pmvk,Mvk,Fdps,Hmgcs1,Hmgcr,Sqle,Idi1,Dhcr7,Fdft1,Mvd
BIOCARTA_FAS_PATHWAY	0.418819	0.792247	0.0223003	0.386352	1.03523	26	Map3k1,Dffb,Fadd,Faf1,Map3k7,Parp1,Jun
REACTOME_SPHINGOLIPID_METABOLISM	0.420116	0.792879	0.0446977	-0.277981	-1.01	55	Asah1,Hexb,Aldh3b1,Kdsr,Smpd4,Sphk1,Sgms1,B4galt6,Smpd2
REACTOME_ROLE_OF_LAT2_NTAL_LAB_ON_CALCIUM_MOBILIZATION	0.420488	0.792879	0.0234751	0.464297	1.04592	12	Shc1,Pik3ca,Grb2,Pik3r2,Iglc2,Sos1
REACTOME_SYNTHESIS_OF_15_EICOSATETRAENOIC_ACID_DERIVATIVES	0.420558	0.792879	0.0318611	-0.538567	-1.04855	5	Gpx1,Alox15
WP_ERBB_SIGNALING_PATHWAY	0.4222	0.794385	0.0221352	0.383253	1.03361	27	Crk,Mapk1,Cdkn1b,Jun,Grb2,Gab1,Prkca
BIOCARTA_GSK3_PATHWAY	0.422696	0.794385	0.0228148	0.420395	1.03936	18	Nfkb1,Eif2ak2,Pik3ca,Fzd1,Myd88,Dvl1,Ppp2ca
REACTOME_TRANSPORT_OF_INORGANIC_CATIONS_ANIONS_AND_AMINO_ACIDS_OLIGOPEPTIDES	0.423951	0.794385	0.0211695	0.351228	1.02902	42	Slc25a22,Slc25a18,Slc9a2,Sri,Ahcyl2,Slc38a3,Slc20a2,Slc12a4,Slc25a10,Slc12a7,Slc7a11,Slc3a2,Slc4a7,Slc25a1,Slc7a1,Slc4a2,Slc38a2,Slc4a10,Slc26a6
REACTOME_ACTIVATION_OF_CASPASES_THROUGH_APOPTOSOME_MEDIATED_CLEAVAGE	0.423978	0.794385	0.0245273	0.559508	1.06234	6	Cycs,Xiap,Casp7,Apaf1
REACTOME_TERMINATION_OF_O_GLYCAN_BIOSYNTHESIS	0.424045	0.794385	0.0343634	-0.417413	-1.02296	11	Muc6,St3gal4,St6gal1,Muc1,Muc4,St6galnac2,St6galnac4,St3gal1,St3gal2,Muc2,Muc13
REACTOME_RHOF_GTPASE_CYCLE	0.424914	0.794385	0.0407977	-0.30389	-1.01207	37	Diaph2,Lmnb1,Tor1aip1,Arhgap1,Farp1,Myo9b,Diaph1,Senp1,Pik3r1,Basp1
REACTOME_PROTON_COUPLED_MONOCARBOXYLATE_TRANSPORT	0.425013	0.794385	0.0251663	0.621097	1.06417	4	Slc16a1,Bsg,Emb
REACTOME_INTERLEUKIN_6_FAMILY_SIGNALING	0.425111	0.794385	0.023816	0.497609	1.04663	9	Osmr,Cbl,Stat3
REACTOME_REELIN_SIGNALLING_PATHWAY	0.425905	0.794465	0.0303061	-0.636459	-1.07035	3	Fyn,Vldlr
REACTOME_IRS_MEDIATED_SIGNALLING	0.426092	0.794465	0.0225932	0.413093	1.03389	19	Pik3ca,Grb2,Gab1,Irs2,Them4,Pik3r2,Fgf2,Akt2,Frs2,Sos1
WP_GPCRS_CLASS_B_SECRETINLIKE	0.426736	0.794546	0.0315819	-0.535455	-1.04249	5	Adgre5,Adgrl2,Adgrg2,Adgre1,Adgrl3
REACTOME_VITAMIN_D_CALCIFEROL_METABOLISM	0.427074	0.794546	0.0250854	0.620569	1.06326	4	Ube2i,Sumo2,Vdr,Gc
REACTOME_PHENYLALANINE_AND_TYROSINE_METABOLISM	0.427564	0.794583	0.033361	-0.438382	-1.01946	9	Fah,Kyat1,Hpd
REACTOME_AKT_PHOSPHORYLATES_TARGETS_IN_THE_CYTOSOL	0.428433	0.794857	0.0239624	0.513095	1.04584	8	Akt1s1,Cdkn1b
BIOCARTA_HER2_PATHWAY	0.429058	0.794857	0.0225768	0.41786	1.03309	18	Shc1,Mapk1,Pik3ca,Mapk3,Grb2,Carm1,Erbb3
REACTOME_SIGNALING_BY_FGFR4	0.429189	0.794857	0.0221511	0.394901	1.03066	23	Shc1,Mapk1,Pik3ca,Mapk3,Grb2,Gab1,Ppp2r1a,Ppp2ca,Fgf2,Rps27a,Braf,Frs2,Sos1,Cbl,Ppp2cb
REACTOME_VITAMIN_B5_PANTOTHENATE_METABOLISM	0.429875	0.794857	0.023253	0.470658	1.04149	11	Pdzd11,Aasdhppt,Pank3
REACTOME_ESTROGEN_STIMULATED_SIGNALING_THROUGH_PRKCZ	0.430514	0.794857	0.025412	0.666669	1.06184	3	Mapk1,Pdpk1
REACTOME_ERYTHROCYTES_TAKE_UP_OXYGEN_AND_RELEASE_CARBON_DIOXIDE	0.430528	0.794857	0.0293268	-0.715267	-1.08103	2	Slc4a1
BIOCARTA_CTLA4_PATHWAY	0.431398	0.795596	0.0242416	0.55632	1.05629	6	Pik3ca,Grb2,Cd3g,Lck
REACTOME_SMALL_INTERFERING_RNA_SIRNA_BIOGENESIS	0.432952	0.797593	0.0322734	-0.476975	-1.02291	7	Prkra,Ago2,Ago3,Tsn,Ago1
REACTOME_GAB1_SIGNALOSOME	0.434124	0.798883	0.0232472	0.480361	1.03819	10	Pxn,Pik3ca,Grb2,Gab1
REACTOME_WNT_LIGAND_BIOGENESIS_AND_TRAFFICKING	0.435489	0.799684	0.0238464	0.530082	1.04556	7	Wnt5a,Snx3
REACTOME_PHOSPHORYLATION_OF_THE_APC_C	0.435867	0.799684	0.0345534	-0.379729	-1.00391	14	Ube2d1,Cdc23,Anapc7,Anapc5,Cdc27,Anapc4
REACTOME_ASSEMBLY_OF_THE_ORC_COMPLEX_AT_THE_ORIGIN_OF_REPLICATION	0.435977	0.799684	0.0238281	0.529827	1.04506	7	Kpna1,Orc1,Kpna6,Orc3
WP_SEROTONIN_AND_ANXIETY	0.437024	0.799934	0.0316484	-0.49481	-1.01846	6	Grm1
REACTOME_THROMBOXANE_SIGNALLING_THROUGH_TP_RECEPTOR	0.437058	0.799934	0.0337561	-0.413094	-1.01237	11	Gnaq,Gnb1,Gng5
REACTOME_GENERIC_TRANSCRIPTION_PATHWAY	0.438595	0.80188	0.0168448	0.271228	1.01635	369	Elob,Ywhae,Tcea1,Eloc,Rpa3,Cycs,Bnip3l,Ywhah,Ak6,Bax,Cox6b1,Rpa2,Nrbf2,Psme2,Polr2d,Psmd9,Psmf1,Nelfe,Cradd,Pcna,Stub1,Psma5,Ywhaq,Prkaa1,Sirt1,Cox6a1,Hdac4,Mapk1,Ppp1r13b,Eloa,Cox7a2,Psmd4,Cox7a1,Ndufa4,Ywhab,Cdkn1b,Rbpj,Lamtor3,Atad2,Prdx1,Rpa1,Lamtor1,Jmy,Psmd5,Gatad2b,Nedd4l,Ube2i,Cnot4,Smad1,Yap1,Atxn3,Ppp1r13l,Mbd3,Parp1,Notch4,Rabggtb,Cox4i1,Hnf4a,Max,Rfc5,Runx2,Maged1,Foxo1,Mapk3,Ppp2r1a
REACTOME_BIOSYNTHESIS_OF_E_SERIES_18_S_RESOLVINS	0.439338	0.802372	0.0310294	-0.529844	-1.03156	5	Alox5,Alox15
BIOCARTA_TUBBY_PATHWAY	0.440027	0.802764	0.0289309	-0.710328	-1.07356	2	Gnaq
REACTOME_DEADENYLATION_OF_MRNA	0.442407	0.806237	0.0361407	-0.337388	-0.998543	22	Eif4a3,Cnot1,Parn,Eif4a1
REACTOME_EGFR_INTERACTS_WITH_PHOSPHOLIPASE_C_GAMMA	0.443561	0.806675	0.0287866	-0.7086	-1.07095	2	Egfr,Plcg1
BIOCARTA_EDG1_PATHWAY	0.4436	0.806675	0.0349132	-0.362192	-1.00225	17	Asah1,Sphk1,Akt1,Smpd2,Pik3r1
REACTOME_DEVELOPMENTAL_BIOLOGY	0.446032	0.809947	0.0849239	-0.219931	-1.00009	273	Ppl,Xpo1,Krt80,Vav3,Smad4,Hdac1,Sptan1,Sptbn1,Mlph,Krt5,Src,Plxnd1,Cela2a,Cltc,Tuba1c,Psen1,Smad3,Smad2,Tubb4a,Sin3a,Ptpra,Aph1a,Arhgap35,Nck2,Ephb3,Akt1,Ngef,Rap1gap,Arpc4,Myo9b,Dock1,Arpc2,Krt6a,Actr2,Tgm1,Dpysl4,Sptb,Hdac3,Pip5k1c,Col6a6,Ranbp9,Bnip2,Mapk12,Qars1,Krt7,Krt79,Pik3r1,Sema4a,Ap2b1,Tuba8,Krt17,Kras,Arpc1b
REACTOME_HEDGEHOG_ON_STATE	0.446356	0.809947	0.0436333	-0.273931	-0.997068	56	Psme4,Psmb7,Psma4,Psmd1,Psmd3,Psmb1,Psma6,Psmd13,Psma3,Psmd12,Psmb2,Psmb4,Psmc6
BIOCARTA_TRKA_PATHWAY	0.448702	0.813332	0.0229441	0.489192	1.02893	9	Shc1,Pik3ca,Grb2,Prkca
REACTOME_TP53_REGULATES_TRANSCRIPTION_OF_GENES_INVOLVED_IN_G1_CELL_CYCLE_ARREST	0.449762	0.814381	0.0246824	0.659085	1.04976	3	Cdkn1b,Cdk2,Ccna2
REACTOME_P75NTR_REGULATES_AXONOGENESIS	0.451487	0.815977	0.0292337	-0.620425	-1.04339	3	Rtn4
BIOCARTA_TCAPOPTOSIS_PATHWAY	0.451607	0.815977	0.025173	0.709578	1.04045	2	Cd3g,Fas
REACTOME_SHC1_EVENTS_IN_ERBB2_SIGNALING	0.454321	0.818519	0.0233987	0.545671	1.03607	6	Shc1,Erbb3
WP_MITOCHONDRIAL_GENE_EXPRESSION	0.454651	0.818519	0.0334493	-0.385314	-0.995515	13	Nrf1,Hcfc1,Esrra,Myef2
REACTOME_SIGNALING_BY_FGFR2	0.455388	0.818519	0.0394714	-0.293829	-0.991793	39	Ptbp1,Polr2g,Ncbp1,Polr2b,Src,Polr2a,Polr2e,Polr2c,Pik3r1,Polr2h,Kras
REACTOME_PI3K_AKT_ACTIVATION	0.45564	0.818519	0.0233519	0.544907	1.03462	6	Pik3ca,Irs2,Pik3r2
REACTOME_G_ALPHA_Z_SIGNALLING_EVENTS	0.45646	0.818519	0.0226703	0.48623	1.0227	9	Adcy6,Gng12
REACTOME_REGULATION_OF_CHOLESTEROL_BIOSYNTHESIS_BY_SREBP_SREBF	0.456591	0.818519	0.0236115	0.571449	1.03574	5	Ran,Mbtps1
REACTOME_ORC1_REMOVAL_FROM_CHROMATIN	0.456857	0.818519	0.0431492	-0.270212	-0.993121	58	Psme4,Psmb7,Psma4,Psmd1,Psmd3,Psmb1,Psma6,Psmd13,Psma3,Psmd12,Psmb2,Psmb4,Skp1,Psmc6,Cul1
REACTOME_REGULATION_OF_IFNA_IFNB_SIGNALING	0.456882	0.818519	0.0302961	-0.51909	-1.01063	5	Ptpn1,Tyk2,Ptpn6
REACTOME_REGULATION_OF_INNATE_IMMUNE_RESPONSES_TO_CYTOSOLIC_DNA	0.457414	0.818607	0.0229046	0.500035	1.01922	8	Irf3,Trim32,Tbk1,Trim21,Rps27a
REACTOME_INTERLEUKIN_27_SIGNALING	0.458278	0.819288	0.0232588	0.543755	1.03243	6	Canx,Stat3
REACTOME_HOMOLOGY_DIRECTED_REPAIR	0.46005	0.820797	0.0195855	0.33221	1.00396	51	Rpa3,Rpa2,Pcna,Nsd2,Ercc4,Rpa1,Ube2i,Parp1,Ube2n,Rfc5,Babam1,Rfc2,Chek1,Cdk2,Parp2,Pold2,Rfc3,Ppp4r2,Nbn,Sumo2,Rfc1,Abl1,Ccna2,Pold1,Wrn,Rps27a,Ube2v2,Rfc4
REACTOME_PYRIMIDINE_CATABOLISM	0.460092	0.820797	0.0231952	0.543267	1.0315	6	Nt5c1a,Dpyd,Nt5c
WP_EXERCISEINDUCED_CIRCADIAN_REGULATION	0.461755	0.822896	0.0206621	0.371372	1.0087	28	Hspa8,Vapa,Dnaja1,Cebpb,Stbd1,Qki,Ncoa4,Herpud1,Eif4g2,Tab2,Idi1,Rbpms,Sumo3,Zfr
REACTOME_GLUCAGON_SIGNALING_IN_METABOLIC_REGULATION	0.462804	0.823844	0.0233928	0.568616	1.03061	5	Prkar1b,Prkar1a,Prkacb,Prkaca,Gcg
BIOCARTA_KERATINOCYTE_PATHWAY	0.463354	0.823844	0.0202972	0.359142	1.00584	33	Map3k1,Nfkb1,Mapk1,Map2k3,Jun,Mapk3,Traf2,Prkca
BIOCARTA_EPONFKB_PATHWAY	0.464215	0.823844	0.0230519	0.541939	1.02898	6	Nfkb1,Arnt,Sod2,Nfkbia
REACTOME_RNA_POLYMERASE_I_TRANSCRIPTION	0.464272	0.823844	0.038568	-0.30056	-0.992996	36	Hdac1,Ccnh,Ercc3,Polr2e,Chd4,Cdk7,Polr2h,Polr1a,Polr1e,Ubtf
REACTOME_REDUCTION_OF_CYTOSOLIC_CA_LEVELS	0.464875	0.823844	0.0230291	0.541597	1.02833	6	Atp2a2,Sri,Atp2a3,Atp2b4,Slc8a1
REACTOME_CARNITINE_METABOLISM	0.46627	0.823844	0.0225987	0.497755	1.01458	8	Prkaa2,Prkab2,Cpt2,Rxra,Cpt1a
REACTOME_FGFR1B_LIGAND_BINDING_AND_ACTIVATION	0.466667	0.823844	0.0232588	0.566981	1.02765	5	Gipc1,Tgfbr3,Fgf2,Fgfr1
REACTOME_FGFR1C_LIGAND_BINDING_AND_ACTIVATION	0.466667	0.823844	0.0232588	0.566981	1.02765	5	Gipc1,Tgfbr3,Fgf2,Fgfr1
REACTOME_FGFR1_LIGAND_BINDING_AND_ACTIVATION	0.466667	0.823844	0.0232588	0.566981	1.02765	5	Gipc1,Tgfbr3,Fgf2,Fgfr1
REACTOME_NEPHRIN_FAMILY_INTERACTIONS	0.468001	0.825339	0.0298512	-0.513179	-0.999119	5	Nck2,Iqgap1,Fyn
WP_HYPERTROPHY_MODEL	0.468651	0.825348	0.0222521	0.481159	1.01203	9	Jund,Ifrd1,Eif4e,Vegfa
WP_IL6_SIGNALING_PATHWAY	0.468981	0.825348	0.0183912	0.309153	1.00253	80	Nfkb1,Pxn,Inppl1,Hsp90aa1,Shc1,Mapk1,Cebpb,Map3k7,Ncoa1,Jun,Foxo1,Mapk3,Grb2,Gab1,Ppp2r1a,Ppp2r5b
BIOCARTA_FXR_PATHWAY	0.470069	0.826404	0.0239563	0.650859	1.03666	3	Ldlr,Abca1,Rxra
REACTOME_ASPARTATE_AND_ASPARAGINE_METABOLISM	0.470852	0.826458	0.0309553	-0.437476	-0.982376	8	Folh1,Aspa,Got2,Slc25a13
BIOCARTA_REELIN_PATHWAY	0.471076	0.826458	0.0284676	-0.607572	-1.02177	3	Fyn
WP_OMEGA9_FATTY_ACID_SYNTHESIS	0.471853	0.826964	0.0322501	-0.40243	-0.986241	11	Acsl4,Elovl5,Acsl3,Scd2
REACTOME_REGULATION_OF_LOCALIZATION_OF_FOXO_TRANSCRIPTION_FACTORS	0.473618	0.828749	0.0218632	0.464942	1.00487	10	Ywhaq,Ywhab,Foxo1,Ywhaz
REACTOME_BASE_EXCISION_REPAIR	0.473851	0.828749	0.0199119	0.354535	0.997611	34	Rpa3,Lig1,Rpa2,Pcna,Rpa1,Parp1,Rfc5
REACTOME_BUTYRATE_RESPONSE_FACTOR_1_BRF1_BINDS_AND_DESTABILIZES_MRNA	0.475197	0.830247	0.0210818	0.409981	0.999473	17	Dcp1a,Ywhab,Dcp2,Zfp36l1
REACTOME_SYNTHESIS_OF_EPOXY_EET_AND_DIHYDROXYEICOSATRIENOIC_ACIDS_DHET	0.479251	0.836466	0.0236414	0.64602	1.02895	3	Cyp1b1,Ephx2,Cyp2j6
WP_FATTY_ACID_OXIDATION	0.480019	0.836509	0.021653	0.461992	0.99849	10	Hadh,Mttp,Acadm,Cpt2,Cpt1a,Acads,Acaa2,Acadvl,Slc25a29
REACTOME_CELLULAR_RESPONSE_TO_CHEMICAL_STRESS	0.480399	0.836509	0.0171592	0.290256	0.996215	127	Cycs,Cox6b1,Psme2,Psmd9,Psmf1,Sod1,Prdx6,Psma5,Sqstm1,Cox6a1,Cat,Alb,Txn2,Map1lc3b,Cox7a2,Psmd4,Cox7a1,Ubxn7,Ndufa4,Hmox1,Gpx7,Prdx1,Psmd5,Ncoa1,P4hb,Cox4i1,Gpx8,Fabp1,Txnrd2
REACTOME_SIGNALING_BY_FGFR3	0.480758	0.836509	0.0203382	0.376567	0.990655	24	Shc1,Mapk1,Pik3ca,Mapk3,Grb2,Gab1,Ppp2r1a,Ppp2ca,Fgf2,Rps27a,Braf,Frs2,Sos1,Cbl,Ppp2cb
REACTOME_GLYOXYLATE_METABOLISM_AND_GLYCINE_DEGRADATION	0.48262	0.838887	0.0321116	-0.386223	-0.971551	12	Gnmt,Amt,Ddo,Got2,Hoga1
REACTOME_AMPLIFICATION_OF_SIGNAL_FROM_THE_KINETOCHORES	0.48315	0.838947	0.0184891	0.320403	0.992674	59	Nudc,Dynll1,Dynll2,Ckap5,Dync1i2,Mapre1,Dync1li2,Rps27,Kif2c,Nuf2,Cdc20
BIOCARTA_CACAM_PATHWAY	0.484149	0.83982	0.0255855	0.762579	1.01208	1	Creb1
REACTOME_PI3K_EVENTS_IN_ERBB2_SIGNALING	0.484888	0.839829	0.0221246	0.509798	1.00556	7	Pik3ca,Grb2,Gab1,Erbb3
WP_WNT_SIGNALING	0.485346	0.839829	0.0199782	0.367446	0.990975	27	Wnt5a,Mapk9,Fzd1,Mapk10,Jun,Fzd2,Prkca,Dvl1,Dvl2,Ldlr
REACTOME_FORMATION_OF_XYLULOSE_5_PHOSPHATE	0.485642	0.839829	0.0226207	0.558906	1.01301	5	Cryl1,Sord,Dcxr
WP_DISTAL_CONVOLUTED_TUBULE_1_DCT1_CELL	0.4879	0.841154	0.0278438	-0.595994	-1.0023	3	Wnk1
REACTOME_METAL_ION_SLC_TRANSPORTERS	0.488877	0.841154	0.030777	-0.414767	-0.964543	9	Cp
WP_ONECARBON_METABOLISM_AND_RELATED_PATHWAYS	0.488901	0.841154	0.0190067	0.339182	0.990901	41	Sod1,Dhfr,Dnm1,Bcat1,Ahcyl1,Mtr,Pcyt2,Gpx7,Gss
REACTOME_DNA_REPLICATION	0.489086	0.841154	0.0173875	0.298985	0.992096	95	Rpa3,Lig1,Rpa2,Gins4,Psme2,Psmd9,Psmf1,Pcna,Psma5,Psmd4,Gins3
WP_TCA_CYCLE	0.489282	0.841154	0.0352105	-0.31177	-0.971283	27	Pdhb,Pdha1,Idh2,Dlat
BIOCARTA_SHH_PATHWAY	0.489697	0.841154	0.0213417	0.458866	0.991732	10	Dyrk1a,Prkar1b,Prkar1a,Sufu
REACTOME_GLUCAGON_TYPE_LIGAND_RECEPTORS	0.49042	0.841154	0.0218013	0.489091	0.996917	8	Gng12,Gnas
REACTOME_HYPUSINE_SYNTHESIS_FROM_EIF5A_LYSINE	0.491436	0.841154	0.0232356	0.641092	1.0211	3	Eif5a,Dohh
REACTOME_RHOG_GTPASE_CYCLE	0.492603	0.841154	0.0180603	0.315758	0.986114	62	Hspe1,Vapb,Vamp3,Cdc42,Pgrmc2,Arfgap3,Ndufa5,Lamtor1,Itsn1
REACTOME_SIGNALING_BY_SCF_KIT	0.493026	0.841154	0.0355579	-0.308114	-0.972466	29	Src,Cma1,Grap2,Pik3r1,Kras,Jak2,Fyn,Lyn,Yes1,Ptpn6,Mmp9
WP_FIBRIN_COMPLEMENT_RECEPTOR_3_SIGNALING_PATHWAY	0.493627	0.841154	0.0352822	-0.308624	-0.96907	28	Lbp,Src,Itgam,Ikbkg,Akt1,Chuk,Itgb2,Fgb,Fgg
REACTOME_METABOLISM_OF_FAT_SOLUBLE_VITAMINS	0.494407	0.841154	0.0196977	0.365337	0.985288	27	Ttr,Sdc4,Rbp4,Agrn,Apoa2,Lrp1,Gpihbp1,Rbp2,Lrp10
BIOCARTA_IL4_PATHWAY	0.494606	0.841154	0.0216682	0.487612	0.993902	8	Shc1,Irs1,Grb2
REACTOME_RHOJ_GTPASE_CYCLE	0.495157	0.841154	0.0320314	-0.364267	-0.963027	14	Arhgap1,Rhoj,Arhgap35,Pik3r1
BIOCARTA_NDKDYNAMIN_PATHWAY	0.495785	0.841154	0.0211499	0.45648	0.986576	10	Synj2,Dnm1,Eps15
REACTOME_PREGNENOLONE_BIOSYNTHESIS	0.496878	0.841154	0.0211158	0.456137	0.985834	10	Tspo,Fdxr,Fdx1,Stard4,Star,Cyp11a1,Akr1b1,Fdx2
REACTOME_PROCESSING_AND_ACTIVATION_OF_SUMO	0.497758	0.841154	0.0299194	-0.427657	-0.960329	8	Uba2,Sae1,Senp1
REACTOME_ZINC_INFLUX_INTO_CELLS_BY_THE_SLC39_GENE_FAMILY	0.498368	0.841154	0.0225713	0.589716	1.0104	4	Slc39a14,Slc39a7,Slc39a4,Slc39a6
REACTOME_PI_3K_CASCADE_FGFR2	0.499114	0.841154	0.0215265	0.485663	0.989931	8	Pik3ca,Grb2,Gab1,Fgf2,Frs2
REACTOME_PI_3K_CASCADE_FGFR3	0.499114	0.841154	0.0215265	0.485663	0.989931	8	Pik3ca,Grb2,Gab1,Fgf2,Frs2
REACTOME_PI_3K_CASCADE_FGFR4	0.499114	0.841154	0.0215265	0.485663	0.989931	8	Pik3ca,Grb2,Gab1,Fgf2,Frs2
REACTOME_SYNTHESIS_OF_BILE_ACIDS_AND_BILE_SALTS_VIA_7ALPHA_HYDROXYCHOLESTEROL	0.499313	0.841154	0.0206949	0.428443	0.982475	13	Amacr,Acot8,Ncoa1,Abcb11
REACTOME_PROSTACYCLIN_SIGNALLING_THROUGH_PROSTACYCLIN_RECEPTOR	0.500162	0.841154	0.0216377	0.503723	0.993574	7	Gng12,Gnas
BIOCARTA_MALATEX_PATHWAY	0.50026	0.841154	0.0295531	-0.446124	-0.956745	7	Pdha1
REACTOME_VITAMIN_B2_RIBOFLAVIN_METABOLISM	0.500429	0.841154	0.0225057	0.588722	1.0087	4	Rfk,Flad1,Acp5
REACTOME_REGULATION_OF_KIT_SIGNALING	0.501947	0.841154	0.0307458	-0.402119	-0.961667	10	Src,Fyn,Lyn,Yes1,Ptpn6
REACTOME_TELOMERE_MAINTENANCE	0.501956	0.841154	0.0187432	0.33863	0.978673	39	Rpa3,Lig1,Rpa2,Pcna,Ctc1,Rpa1
REACTOME_MATURATION_OF_TCA_ENZYMES_AND_REGULATION_OF_TCA_CYCLE	0.502545	0.841154	0.0202972	0.411776	0.979205	15	Fxn,Sdhc,Sdhaf2,Sirt3,Sdhb,Isca2,Sdha,Lyrm4,Iscu,Sdhaf1
BIOCARTA_ARENRF2_PATHWAY	0.502689	0.841154	0.0202608	0.407574	0.981701	16	Mapk1,Hmox1,Jun,Por,Prkca,Creb1,Cryz
REACTOME_ACTIVATED_NTRK2_SIGNALS_THROUGH_FRS2_AND_FRS3	0.502737	0.841154	0.0228709	0.635495	1.01219	3	Grb2,Frs2,Sos1
REACTOME_CD28_DEPENDENT_VAV1_PATHWAY	0.502818	0.841154	0.0214113	0.484565	0.987692	8	Cdc42,Grb2,Pak1,Pak2,Lck
REACTOME_G2_PHASE	0.50309	0.841154	0.0228596	0.635188	1.0117	3	Cdk2,Ccna2,E2f3
REACTOME_G_PROTEIN_MEDIATED_EVENTS	0.503292	0.841154	0.0339644	-0.318796	-0.96415	24	Gnai1,Gnaq,Adcy7,Gnai3,Gnai2
REACTOME_BIOSYNTHESIS_OF_EPA_DERIVED_SPMS	0.503301	0.841154	0.029022	-0.465744	-0.958633	6	Alox5,Alox15
REACTOME_ADHERENS_JUNCTIONS_INTERACTIONS	0.504021	0.841526	0.0196199	0.370442	0.974542	24	Cdh17,Zeb2,Amot,Cdh13,Cdh5,Cdh11,Actb,Cdh2
REACTOME_SUMO_IS_TRANSFERRED_FROM_E1_TO_E2_UBE2I_UBC9	0.50586	0.84296	0.0278605	-0.526354	-0.964975	4	Uba2,Sae1
BIOCARTA_WNT_PATHWAY	0.506604	0.84296	0.031593	-0.360504	-0.953079	14	Smad4,Ctbp1
REACTOME_SEMA4D_IN_SEMAPHORIN_SIGNALING	0.507325	0.84296	0.0311574	-0.379315	-0.954172	12	Arhgap35,Rock1,Rhoc,Arhgef12,Rac1,Erbb2,Met,Rras,Plxnb1,Rhoa,Rhob,Rock2
REACTOME_IRAK1_RECRUITS_IKK_COMPLEX	0.508056	0.84296	0.0292709	-0.443286	-0.950659	7	Ikbkg,Chuk
WP_OSTEOBLAST_SIGNALING	0.509447	0.84296	0.0226593	0.63179	1.00629	3	Pdgfrb,Pdgfra
WP_NODLIKE_RECEPTOR_NLR_SIGNALING_PATHWAY	0.509892	0.84296	0.0294772	-0.423519	-0.951036	8	Ikbkg,Chuk
REACTOME_PHASE_I_FUNCTIONALIZATION_OF_COMPOUNDS	0.510123	0.84296	0.0178345	0.319837	0.979237	55	Hsp90ab1,Cyb5b,Maoa,Ncoa1,Fdxr,Cyb5r3,Cmbl,Fdx1,Cyp1b1,Aldh1b1,Ptges3,Arnt,Mtarc2,Aadac,Cyp2s1,Aip,Ptgs1,Adh1
REACTOME_ZBP1_DAI_MEDIATED_INDUCTION_OF_TYPE_I_IFNS	0.510438	0.84296	0.0205547	0.442399	0.978952	11	Nfkb1,Nfkb2,Irf3,Myd88
BIOCARTA_RB_PATHWAY	0.510554	0.84296	0.0215467	0.522748	0.992545	6	Ywhah,Chek1,Cdk2
REACTOME_METABOLISM_OF_WATER_SOLUBLE_VITAMINS_AND_COFACTORS	0.511084	0.84296	0.01705	0.301771	0.982178	82	Btd,Dhfr,Pdzd11,Aasdhppt,Naxe,Nadk2,Gphn,Nudt12,Mtr,Mthfd1,Abcd4,Rfk,Parp4,Cyb5a,Mthfd2,Cyb5r3,Mocs3,Mmab,Tpk1,Nadk,Flad1
REACTOME_STIMULI_SENSING_CHANNELS	0.511354	0.84296	0.0192258	0.362301	0.970784	26	Ryr1,Tpcn1,Ripk3,Nedd4l,Sri,Trpm4,Clcn2,Clca1,Clcn7,Trpv2,Asph,Mlkl,Ano8,Rps27a
REACTOME_HS_GAG_DEGRADATION	0.5116	0.84296	0.02022	0.417778	0.975029	14	Glb1,Glb1l,Sdc4,Agrn,Hpse
REACTOME_STING_MEDIATED_INDUCTION_OF_HOST_IMMUNE_RESPONSES	0.512007	0.84296	0.0217859	0.547768	0.992824	5	Irf3,Tbk1
REACTOME_TRAFFICKING_OF_GLUR2_CONTAINING_AMPA_RECEPTORS	0.512208	0.84296	0.0299096	-0.407375	-0.947354	9	Tspan7,Ap2b1,Ap2a1,Ap2a2,Ap2s1,Ap2m1
REACTOME_SYNTHESIS_OF_PE	0.512825	0.84296	0.0208463	0.465102	0.978261	9	Lpin2,Pcyt2,Lpin3,Etnk1,Cept1
REACTOME_CREATINE_METABOLISM	0.512846	0.84296	0.0217602	0.546918	0.991282	5	Ckb,Ckmt1,Ckm,Gamt,Gatm
REACTOME_P130CAS_LINKAGE_TO_MAPK_SIGNALING_FOR_INTEGRINS	0.513546	0.843263	0.031816	-0.353385	-0.945667	15	Vwf,Src,Fgb,Fgg
REACTOME_BETA_DEFENSINS	0.514027	0.843263	0.0262013	-0.670292	-1.01305	2	Tlr2
WP_EICOSANOID_METABOLISM_VIA_LIPOXYGENASES_LOX	0.516448	0.844325	0.032855	-0.326642	-0.954626	21	Acox3,Gpx1,Alox5,Ltc4s,Dpep1
REACTOME_CLASS_B_2_SECRETIN_FAMILY_RECEPTORS	0.517173	0.844325	0.0201569	0.422433	0.968694	13	Gng12,Gnas
REACTOME_TRANSCRIPTIONAL_REGULATION_BY_NPAS4	0.517217	0.844325	0.0224188	0.627994	1.00024	3	Maged1,Arnt,Bmal1
BIOCARTA_TALL1_PATHWAY	0.51814	0.844325	0.021317	0.51961	0.986586	6	Nfkb1,Traf2
REACTOME_RET_SIGNALING	0.518724	0.844325	0.0190601	0.364028	0.968201	25	Shc1,Pik3ca,Mapk7,Grb2,Gab1,Irs2,Shank3,Pik3r2
REACTOME_ORGANIC_ANION_TRANSPORTERS	0.520067	0.844325	0.0215416	0.544226	0.986404	5	Slc25a22,Slc25a18,Slc25a10,Slc25a1
BIOCARTA_RACCYCD_PATHWAY	0.520448	0.844325	0.0193389	0.375822	0.96245	21	Nfkb1,Mapk1,Pik3ca,Cdkn1b,Mapk3
WP_PTF1A_RELATED_REGULATORY_PATHWAY	0.521102	0.844325	0.0223003	0.625939	0.996968	3	Rbpj,Pdx1
BIOCARTA_HDAC_PATHWAY	0.521257	0.844325	0.0197411	0.405914	0.965267	15	Ywhah,Pik3ca,Mapk7
REACTOME_GAP_JUNCTION_TRAFFICKING_AND_REGULATION	0.521266	0.844325	0.0339251	-0.30535	-0.951283	27	Src,Cltc,Tuba1c,Tubb4a
WP_MICRORNAS_IN_CARDIOMYOCYTE_HYPERTROPHY	0.521684	0.844325	0.0172159	0.310584	0.969956	62	Nfkb1,Wnt5a,Hdac4,Mapk1,Pik3ca,Mapk7,Fzd1,Tab1,Map2k3
REACTOME_HATS_ACETYLATE_HISTONES	0.521879	0.844325	0.0327945	-0.321189	-0.950601	22	H4c1,Wdr5,Hcfc1,H3c2,Ogt,Brd1,Jade2
REACTOME_VOLTAGE_GATED_POTASSIUM_CHANNELS	0.5222	0.844325	0.0259327	-0.663965	-1.00349	2	Kcnq1,Kcnab2
REACTOME_CYCLIN_D_ASSOCIATED_EVENTS_IN_G1	0.522218	0.844325	0.0341359	-0.302667	-0.950363	28	Src,Ccnh,Rb1,Cdk7,Skp1,Cul1,Jak2,Lyn
REACTOME_SIGNALING_BY_RHO_GTPASES_MIRO_GTPASES_AND_RHOBTB3	0.522511	0.844325	0.0140922	0.261897	0.991002	476	Ywhae,Nsfl1c,Hsp90ab1,Hspe1,Nudc,Tpm3,Trip10,Vapb,Efhd2,Ywhah,Vamp3,Capzb,Stard13,Wasf2,Vim,Tmod3,Cdc42,Cops4,Stip1,Hgs,Stam2,Dynll1,Tpm4,Hsp90aa1,Ywhaq,Rhot2,Dynll2,Ckap5,Dync1i2,Wipf1,Mapre1,Cdc37,Abi1,Mapk1,Stam,Dync1li2,Rps27,Kif2c,Pik3ca,Fgd5,Pgrmc2,Taok3,Syde1,Nuf2,Tex2,Arfgap3,Cdc42bpb,Mtr,Ndufa5,Fam83b,Ywhab,Racgap1,Arpc5,Pfn2,Klc1,Cdc20,Phip,Klc4,Plin3,Mrtfa,Lamtor1
BIOCARTA_CSK_PATHWAY	0.522653	0.844325	0.0201929	0.438119	0.969483	11	Prkar1b,Cd3g,Prkar1a,Crebbp,Prkacb,Lck
WP_G_PROTEIN_SIGNALING_PATHWAYS	0.523891	0.845333	0.038568	-0.270728	-0.965224	50	Gnai1,Akap3,Gnaq,Adcy7,Gnb1,Gnai3,Gnai2,Gng5
BIOCARTA_NOTCH_PATHWAY	0.524276	0.845333	0.0272327	-0.515469	-0.94502	4	Furin,Psen1
REACTOME_DEADENYLATION_DEPENDENT_MRNA_DECAY	0.525435	0.84558	0.0176054	0.319647	0.965992	51	Lsm5,Eif4b,Lsm3,Lsm1,Patl1,Dcp1a,Dcp2,Cnot4,Edc4,Eif4g1
BIOCARTA_ERYTH_PATHWAY	0.525928	0.84558	0.0265359	-0.573814	-0.965	3	Tgfb2,Tgfb1
BIOCARTA_INFLAM_PATHWAY	0.525928	0.84558	0.0265359	-0.573814	-0.965	3	Tgfb2,Tgfb1
REACTOME_GLUTAMATE_NEUROTRANSMITTER_RELEASE_CYCLE	0.527138	0.846282	0.0200628	0.436417	0.965715	11	Rab3a,Stxbp1,Arl6ip5,Rims1,Gls2,Slc38a2,Gls,Vamp2
REACTOME_TRYPTOPHAN_CATABOLISM	0.527551	0.846282	0.0276944	-0.484363	-0.943017	5	Kyat1,Kynu,Ido1
REACTOME_TNFR1_MEDIATED_CERAMIDE_PRODUCTION	0.528232	0.846282	0.0264608	-0.572397	-0.962618	3	Smpd2
REACTOME_CREB_PHOSPHORYLATION	0.528364	0.846282	0.0210141	0.515702	0.979165	6	Creb1,Rps6ka5,Atf1,Rps6ka1,Rps6ka3,Mapkapk2
REACTOME_MALATE_ASPARTATE_SHUTTLE	0.530716	0.848637	0.0203199	0.459246	0.965944	9	Slc25a22,Slc25a18,Mdh2,Got1
REACTOME_SHC1_EVENTS_IN_ERBB4_SIGNALING	0.530837	0.848637	0.0215769	0.576048	0.986982	4	Shc1,Grb2,Sos1
REACTOME_TRISTETRAPROLIN_TTP_ZFP36_BINDS_AND_DESTABILIZES_MRNA	0.53167	0.849155	0.0194107	0.397286	0.956921	16	Dcp1a,Ywhab,Dcp2
REACTOME_PYRUVATE_METABOLISM	0.532164	0.849155	0.0349553	-0.288727	-0.949779	34	Pgam5,Pdhb,Pdha1
REACTOME_ISG15_ANTIVIRAL_MECHANISM	0.534387	0.851303	0.0186155	0.360026	0.957559	25	Eif2ak2,Flnb,Irf3,Mx2,Ube2n,Eif4e2,Eif4g1,Mapk3
REACTOME_PI_3K_CASCADE_FGFR1	0.534516	0.851303	0.020211	0.457576	0.962432	9	Pik3ca,Grb2,Gab1,Fgf2,Frs2
REACTOME_LAMININ_INTERACTIONS	0.536707	0.852106	0.0295056	-0.389038	-0.930384	10	Itga3
REACTOME_CHOLESTEROL_BIOSYNTHESIS	0.536844	0.852106	0.0188236	0.367057	0.949409	22	Pmvk,Mvk,Fdps,Hmgcs1,Hmgcr,Sqle,Idi1,Dhcr7,Fdft1,Mvd
BIOCARTA_HSWI_SNF_PATHWAY	0.537264	0.852106	0.0294867	-0.388895	-0.93004	10	Nf1,Smarcb1,Arid1a,Smarca4,Tbp
REACTOME_ZINC_TRANSPORTERS	0.537531	0.852106	0.0210285	0.535474	0.970541	5	Slc39a14,Slc39a7,Slc39a4,Slc39a6,Slc30a1
REACTOME_PHOSPHORYLATION_OF_EMI1	0.537537	0.852106	0.0213815	0.572845	0.981495	4	Cdc20,Ccnb1,Plk1
WP_ALZHEIMERS_DISEASE	0.538173	0.852317	0.0374962	-0.270455	-0.957387	48	Itpr3,Ppp3cb,Itpr2,Gnaq,Psen1,Apoe,Aph1a,Ide
REACTOME_CA_DEPENDENT_EVENTS	0.539045	0.852384	0.0194276	0.408089	0.952415	14	Adcy6,Mapk1,Prkar1b,Prkar1a,Grk2,Pde1b,Pde1a,Prkacb,Prkaca
BIOCARTA_NUCLEARRS_PATHWAY	0.539765	0.852384	0.0195084	0.415177	0.952055	13	Cyp2c70,Abcb11,Abcd3,Pparg,Abca1,Abcc2,Vdr
REACTOME_GAP_JUNCTION_DEGRADATION	0.540745	0.852384	0.019676	0.431841	0.95559	11	Dnm1,Dab2,Dnm2,Actb
REACTOME_HS_GAG_BIOSYNTHESIS	0.541224	0.852384	0.0299487	-0.369886	-0.930455	12	Ext1,Hs2st1,Gpc4
BIOCARTA_VIP_PATHWAY	0.541829	0.852384	0.0191261	0.394156	0.949383	16	Map3k1,Nfkb1,Prkar1b,Prkar1a
REACTOME_COLLAGEN_CHAIN_TRIMERIZATION	0.541999	0.852384	0.0319176	-0.32131	-0.939043	21	Col6a6,Col18a1,Col4a1,Col7a1,Col16a1,Col1a2,Col2a1,Col1a1,Col10a1
REACTOME_RAP1_SIGNALLING	0.542095	0.852384	0.0195127	0.422033	0.950713	12	Ywhab,Rasgrp2,Rap1b,Rap1gap2,Ywhaz,Prkacb,Prkaca
REACTOME_CHYLOMICRON_ASSEMBLY	0.542586	0.852384	0.0202381	0.470473	0.958968	8	Sar1b,P4hb,Apoa2,Mttp
REACTOME_INTERLEUKIN_12_FAMILY_SIGNALING	0.542747	0.852384	0.0202336	0.470389	0.958797	8	Canx,P4hb
REACTOME_TRP_CHANNELS	0.54392	0.852817	0.028311	-0.411823	-0.924771	8	Mcoln3
REACTOME_METABOLISM_OF_AMINE_DERIVED_HORMONES	0.544416	0.852817	0.020832	0.53243	0.965023	5	Ddc,Th,Iyd,Dbh,Pnmt
REACTOME_SYNDECAN_INTERACTIONS	0.544702	0.852817	0.0194403	0.420863	0.948077	12	Itgb4,Sdc4,Fgf2
REACTOME_NEGATIVE_REGULATION_OF_FGFR2_SIGNALING	0.546161	0.852817	0.0190067	0.392798	0.946112	16	Mapk1,Mapk3,Grb2,Ppp2r1a,Ppp2ca,Fgf2,Rps27a,Braf,Frs2,Cbl,Ppp2cb
REACTOME_NEGATIVE_REGULATION_OF_FGFR3_SIGNALING	0.546161	0.852817	0.0190067	0.392798	0.946112	16	Mapk1,Mapk3,Grb2,Ppp2r1a,Ppp2ca,Fgf2,Rps27a,Braf,Frs2,Cbl,Ppp2cb
REACTOME_NEGATIVE_REGULATION_OF_FGFR4_SIGNALING	0.546161	0.852817	0.0190067	0.392798	0.946112	16	Mapk1,Mapk3,Grb2,Ppp2r1a,Ppp2ca,Fgf2,Rps27a,Braf,Frs2,Cbl,Ppp2cb
REACTOME_TELOMERE_C_STRAND_SYNTHESIS_INITIATION	0.546548	0.852817	0.0198723	0.454188	0.955305	9	Ctc1,Ten1,Terf2ip,Pola1,Prim1,Terf2
REACTOME_FRUCTOSE_METABOLISM	0.547658	0.853762	0.0204621	0.506284	0.961283	6	Tkfc,Sord,Aldob,Khk,Akr1b1
BIOCARTA_FMLP_PATHWAY	0.548392	0.854119	0.0183562	0.358827	0.943987	24	Map3k1,Nfkb1,Mapk1,Map2k3,Mapk3,Nfatc3,Map2k2,Gna15,Plcb1
REACTOME_FORMATION_OF_WDR5_CONTAINING_HISTONE_MODIFYING_COMPLEXES	0.550192	0.855463	0.0333988	-0.293149	-0.936275	30	Wdr82,Wdr5,Kat2a,Hcfc1,Kmt2a,Rbbp5,Hcfc2,Men1,Ogt
REACTOME_SUMOYLATION_OF_INTRACELLULAR_RECEPTORS	0.550265	0.855463	0.0195555	0.436864	0.944179	10	Hdac4,Ube2i,Nr3c1,Sumo3,Sumo2,Rxra,Vdr
REACTOME_CAM_PDE_1_ACTIVATION	0.552411	0.857963	0.0219099	0.661909	0.970552	2	Pde1b,Pde1a
REACTOME_SYNTHESIS_OF_GLYCOSYLPHOSPHATIDYLINOSITOL_GPI	0.552887	0.857963	0.0213715	0.611087	0.973313	3	Pigq,Pigl,Pign
REACTOME_IMMUNE_SYSTEM	0.553629	0.858327	0.0129909	0.256017	0.987924	977	Elob,Hsp90ab1,Eloc,Hspa8,Atp6v1f,Vapa,Ube2h,Sugt1,Ube2l3,Crkl,Atp6v1g1,Canx,Nfkb1,Dctn2,Dctn3,Snap29,Osmr,Ube2q1,Blnk,Vamp3,Capzb,Srp14,Kif11,Nhlrc3,Ttr,Wasf2,Cnpy3,Cdc42,Psme2,Ripk3,Ybx1,Psmd9,Rnf114,Cstb,Hspa2,Inppl1,Psmf1,Fadd,Dynll1,Prdx6,Hsp90aa1,Crk,Actr1b,Eif2ak2,Stub1,Psma5,Sqstm1,Pdzd11,Mapk9,Optn,Nfkb2,Dynll2,Ube2f,Pdap1,Sec22b,Aprt,Mif,Rab3a,Shc1,Pdia3,Dync1i2,Dctn6,Txndc5,Wipf1,Cat,Dc…
REACTOME_THE_RETINOID_CYCLE_IN_CONES_DAYLIGHT_VISION	0.554891	0.859498	0.0232241	-0.726052	-0.965645	1	Dhrs3
REACTOME_ONCOGENE_INDUCED_SENESCENCE	0.556523	0.861237	0.0195984	0.451025	0.948653	9	Mapk1,Mapk3,Rps27a,Cdk6
REACTOME_SMAC_XIAP_REGULATED_APOPTOTIC_RESPONSE	0.557179	0.861465	0.0204759	0.527504	0.956094	5	Xiap,Diablo,Casp7,Septin4
REACTOME_RHO_GTPASE_CYCLE	0.558765	0.863129	0.0134816	0.260922	0.972472	331	Nsfl1c,Hsp90ab1,Hspe1,Nudc,Tpm3,Trip10,Vapb,Efhd2,Vamp3,Capzb,Stard13,Wasf2,Vim,Tmod3,Cdc42,Cops4,Stip1,Hgs,Stam2,Tpm4,Hsp90aa1,Cdc37,Abi1,Stam,Pik3ca,Fgd5,Pgrmc2,Taok3,Syde1,Tex2,Arfgap3,Cdc42bpb,Mtr,Ndufa5,Fam83b
REACTOME_REGULATION_OF_PTEN_STABILITY_AND_ACTIVITY	0.560303	0.864457	0.0380227	-0.261357	-0.949604	55	Psme4,Psmb7,Psma4,Psmd1,Psmd3,Psmb1,Akt1,Psma6,Psmd13,Psma3,Psmd12,Psmb2,Psmb4,Psmc6
REACTOME_G0_AND_EARLY_G1	0.561115	0.864457	0.0194743	0.449126	0.944658	9	Dyrk1a,Cdk2,Rbbp4,Rbl1,Ccna2,E2f4
REACTOME_COENZYME_A_BIOSYNTHESIS	0.561156	0.864457	0.0266191	-0.468566	-0.912262	5	Coasy,Pank2,Ppcs
REACTOME_PROCESSING_OF_DNA_DOUBLE_STRAND_BREAK_ENDS	0.562186	0.865255	0.0171804	0.329063	0.938812	36	Rpa3,Rpa2,Nsd2,Rpa1,Ube2i,Ube2n,Rfc5,Babam1,Rfc2,Chek1,Cdk2,Rfc3,Ppp4r2,Nbn,Sumo2,Ccna2,Wrn,Rps27a,Ube2v2,Rfc4
REACTOME_NUCLEAR_RECEPTOR_TRANSCRIPTION_PATHWAY	0.563306	0.865679	0.0187673	0.399558	0.932506	14	Nrbf2,Hnf4a,Nr3c1,Nr2f1,Rxra,Vdr
BIOCARTA_TSP1_PATHWAY	0.563484	0.865679	0.0270196	-0.440766	-0.907221	6	Thbs1,Casp3,Fyn
REACTOME_RIBAVIRIN_ADME	0.564639	0.866668	0.0288947	-0.373084	-0.914322	11	Nt5c2
REACTOME_ADENYLATE_CYCLASE_ACTIVATING_PATHWAY	0.565954	0.867633	0.0210092	0.605491	0.9644	3	Adcy6,Adcy5
REACTOME_TP53_REGULATES_TRANSCRIPTION_OF_CELL_CYCLE_GENES	0.566293	0.867633	0.0180793	0.36328	0.930332	21	Bax,Pcna,Cdkn1b,Cnot4,Cnot8,Cdk2,Tnks1bp1,Aurka
REACTOME_SODIUM_CALCIUM_EXCHANGERS	0.56775	0.868648	0.0214813	0.652677	0.957016	2	Sri,Slc8a1
REACTOME_CELL_CELL_JUNCTION_ORGANIZATION	0.56839	0.868648	0.0175433	0.3438	0.93381	28	Cdh17,Zeb2,Amot,Cdh13,Pard3,Cdh5,Cdh11,Actb,Cdh2
REACTOME_SEROTONIN_NEUROTRANSMITTER_RELEASE_CYCLE	0.569189	0.868648	0.0192592	0.445503	0.937038	9	Rab3a,Stxbp1,Syn1,Rims1,Vamp2,Syn2
REACTOME_ABC_FAMILY_PROTEINS_MEDIATED_TRANSPORT	0.569465	0.868648	0.0156363	0.293916	0.946163	76	Eif2s2,Psme2,Erlin1,Psmd9,Abcf1,Psmf1,Psma5,Eif2s3x,Os9,Psmd4
BIOCARTA_ERBB3_PATHWAY	0.569947	0.868648	0.025173	-0.548818	-0.922963	3	Ube2d1,Egfr
REACTOME_ESTROGEN_DEPENDENT_NUCLEAR_EVENTS_DOWNSTREAM_OF_ESR_MEMBRANE_SIGNALING	0.570034	0.868648	0.0274818	-0.401872	-0.902427	8	Xpo1,Akt1
REACTOME_DEUBIQUITINATION	0.570865	0.869131	0.0142481	0.272639	0.957078	157	Rad23b,Psme2,Psmd9,Hgs,Stam2,Psmf1,Nfrkb,Psma5,Nedd8,Uchl3,Stam,Rad23a,Ifih1,Psmd4,Uchl1,Yy1,Tab1,Usp25,Cdc20,Psmd5,Map3k7,Usp15,Usp5,Yod1,Smad1,Atxn3,Usp47,Tnfaip3,Abraxas2,Usp19,Tnip1,Tada3,Traf2,Birc2,Babam1
REACTOME_REGULATION_OF_EXPRESSION_OF_SLITS_AND_ROBOS	0.571585	0.869446	0.0213765	0.650671	0.954073	2	Rps27a,Dag1
REACTOME_RESOLUTION_OF_D_LOOP_STRUCTURES	0.573134	0.870901	0.0267257	-0.436976	-0.899421	6	Atm,Kat5
WP_GLUTATHIONE_AND_ONECARBON_METABOLISM	0.57357	0.870901	0.0325197	-0.291955	-0.921468	29	Amt,Bhmt,Mat1a,Gpx1,G6pdx,Gclc,Gpx3,Gsr,Ahcy
REACTOME_TRANSCRIPTIONAL_ACTIVATION_OF_MITOCHONDRIAL_BIOGENESIS	0.575522	0.871751	0.019093	0.443075	0.931931	9	Cycs,Sirt3,Acss2,Sirt5,Sod2
REACTOME_CARDIAC_CONDUCTION	0.575657	0.871751	0.0170887	0.334247	0.932277	32	Ryr1,Ahcyl1,Mme,Atp1a1,Atp2a2,Atp1b1,Sri,Atp1a2,Abcc9
REACTOME_INSULIN_RECEPTOR_RECYCLING	0.576046	0.871751	0.0178981	0.364946	0.924283	20	Atp6v1f,Atp6v1g1
REACTOME_UTILIZATION_OF_KETONE_BODIES	0.57619	0.871751	0.0203108	0.555112	0.951111	4	Oxct1,Oxct2a,Acat1,Bdh1
BIOCARTA_41BB_PATHWAY	0.577164	0.871887	0.0185048	0.40413	0.926722	13	Map3k1,Nfkb1,Jun,Traf2
WP_HEME_BIOSYNTHESIS	0.57742	0.871887	0.0272566	-0.399663	-0.897467	8	Fech,Alas1,Ppox
REACTOME_LYSOSOME_VESICLE_BIOGENESIS	0.577824	0.871887	0.0324371	-0.28794	-0.919639	30	Ap1g1,Ap1s2,Ap4b1,Cltc,Ap1s1,Ap1b1
REACTOME_SYNTHESIS_OF_IP3_AND_IP4_IN_THE_CYTOSOL	0.578636	0.872334	0.0180035	0.374054	0.924789	18	Inppl1,Itpk1,Plcb3,Plcb1,Synj1,Itpkc
REACTOME_ADAPTIVE_IMMUNE_SYSTEM	0.57968	0.872425	0.012738	0.258248	0.970797	401	Elob,Eloc,Ube2h,Ube2l3,Canx,Nfkb1,Dctn2,Dctn3,Ube2q1,Blnk,Vamp3,Capzb,Kif11,Cdc42,Psme2,Psmd9,Rnf114,Psmf1,Dynll1,Actr1b,Stub1,Psma5,Dynll2,Ube2f,Sec22b,Pdia3,Dync1i2,Dctn6,Dctn1,Dnm1,Dync1li2,Sar1b,Sell,Kif2c,Ube2m,Pik3ca,Actr1a,Sec23a,Psmd4,Hspa5,Ube2j1,Lrsam1,Hecw2,Ywhab,Icam2,Fbxw8,Racgap1,Klc1,Cdc20,Calr,Klc4,Sec31a,Dctn4,Psmd5,Nedd4l,Rasgrp2,Uba5,Actr10,Map3k7,Cul7,Dnm2,Rbck1,Fbxl8
WP_MIR302367_PROMOTING_CARDIOMYOCYTE_PROLIFERATION	0.580168	0.872425	0.0211451	0.647011	0.948707	2	Yap1,Mst1
REACTOME_THE_PHOTOTRANSDUCTION_CASCADE	0.581641	0.872425	0.0271297	-0.398118	-0.893996	8	Gnb1,Nmt2
BIOCARTA_P27_PATHWAY	0.582193	0.872425	0.0191717	0.454757	0.926934	8	Nedd8,Cdkn1b,Rbx1,Cdk2
REACTOME_OPIOID_SIGNALLING	0.582249	0.872425	0.0340565	-0.27664	-0.929212	38	Gnai1,Gnaq,Adcy7,Gnb1,Gnai3,Gnai2,Gng5
WP_ACE_INHIBITOR_PATHWAY	0.583114	0.872425	0.025412	-0.486694	-0.892266	4	Ace
REACTOME_DEX_H_BOX_HELICASES_ACTIVATE_TYPE_I_IFN_AND_INFLAMMATORY_CYTOKINES_PRODUCTION	0.583938	0.872425	0.0194871	0.4926	0.935302	6	Nfkb1,Nfkb2,Myd88
WP_ESC_PLURIPOTENCY_PATHWAYS	0.584543	0.872425	0.0160486	0.307432	0.929078	51	Wnt5a,Mapk1,Mapk7,Fzd1,Map2k3,Smad1,Jun,Pdgfrb,Grb2,Gab1,Acvr1,Fzd2,Map2k2,Dvl1,Pik3r2,Dvl2
REACTOME_METABOLISM	0.584568	0.872425	0.0121755	0.254001	0.983495	1234	Hsp90ab1,Chp1,Cycs,Ndufa3,Decr2,Ak6,Cox6b1,Gcsh,Adcy6,Dmac1,Ttr,Ndufs8,Dbi,Nt5c1a,Psme2,Cyb5b,Isyna1,Uck2,Ndufv2,Psmd9,Atp5f1d,Glo1,Inppl1,Cox20,Psmf1,Nubpl,Btd,Pmvk,Hsp90aa1,Pi4kb,Asns,Ddhd2,Ran,Psma5,Timmdc1,Dhfr,Pdzd11,Ndufb2,Synj2,Agpat1,Nudt4,Aprt,Gng12,Spr,Acot1,Atp5pf,Cox6a1,Glrx5,Ak2,Dnph1,Fxn,Alb,Amacr,Gart,Acaa1b,Txn2,Ndufb11,Aasdhppt,Ecsit,Rab4a,Gaa,Coq9,Ugdh,Rrm2,Ndufaf5,Trmt112,Maoa,…
BIOCARTA_PITX2_PATHWAY	0.58529	0.872425	0.0282506	-0.367147	-0.899772	11	Trrap,Kat5,Apc,Ctnnb1,Ep300,Gsk3b
REACTOME_FGFR3B_LIGAND_BINDING_AND_ACTIVATION	0.585575	0.872425	0.0223648	-0.710692	-0.945215	1	Fgf1
REACTOME_TGFBR3_PTM_REGULATION	0.586019	0.872425	0.026741	-0.415475	-0.891016	7	Psen1,Aph1a,Timp1
BIOCARTA_LYMPHOCYTE_PATHWAY	0.586389	0.872425	0.0269884	-0.396326	-0.889973	8	Itga4,Itgb2
BIOCARTA_PML_PATHWAY	0.586421	0.872425	0.0282162	-0.366849	-0.899041	11	Uba2,Rb1,Sae1
REACTOME_SYNTHESIS_OF_PIPS_AT_THE_GOLGI_MEMBRANE	0.58644	0.872425	0.0288766	-0.339439	-0.897388	14	Pik3c2a,Pi4k2a,Pik3r4,Inpp5e,Arf1
REACTOME_SYNTHESIS_OF_PIPS_AT_THE_PLASMA_MEMBRANE	0.586942	0.872425	0.0164406	0.32067	0.926767	39	Inppl1,Synj2,Rab4a,Pik3ca,Inpp4b
WP_HYPOXIADEPENDENT_DIFFERENTIATION_OF_MYOBLASTS	0.588413	0.873845	0.0196458	0.512655	0.92918	5	Cdkn1b,Vegfa,Mapk14,Egln1
REACTOME_ION_CHANNEL_TRANSPORT	0.589232	0.874041	0.0153374	0.295846	0.933981	67	Atp6v1f,Ryr1,Atp6v1g1,Tpcn1,Ripk3,Pdzd11,Nedd4l,Atp1a1,Atp2a2,Atp1b1,Sri,Atp1a2,Trpm4,Atp8b3,Clcn2,Clca1
REACTOME_THROMBIN_SIGNALLING_THROUGH_PROTEINASE_ACTIVATED_RECEPTORS_PARS	0.589578	0.874041	0.0296773	-0.320661	-0.901341	18	Gnaq,Src,Gnb1,Gng5,Gna12
REACTOME_DNA_DOUBLE_STRAND_BREAK_REPAIR	0.590405	0.874502	0.0152057	0.292729	0.932435	71	Rpa3,Rpa2,Pcna,Ppp5c,Tdp1,Paxip1,Nsd2,Ercc4,Ubxn1,Rpa1,Kpna2,Ube2i,Parp1,Ube2n,Rfc5,Babam1,Rfc2,Chek1,Tdp2,Cdk2,Parp2,Pold2,Rfc3,Ppp4r2,Nbn,Sumo2,Rfc1,Abl1,Ccna2,Pold1,Wrn,Rps27a,Ube2v2,Rfc4
REACTOME_NEGATIVE_REGULATION_OF_TCF_DEPENDENT_SIGNALING_BY_WNT_LIGAND_ANTAGONISTS	0.591292	0.87505	0.0223217	0.709119	0.941134	1	Lrp6
REACTOME_IRF3_MEDIATED_INDUCTION_OF_TYPE_I_IFN	0.592619	0.876248	0.0203017	0.592798	0.944182	3	Irf3,Tbk1
WP_NEURAL_CREST_DIFFERENTIATION	0.595261	0.879386	0.016291	0.319326	0.915507	37	Nfkb1,Nfkb2,Notch2,Hdac4,Rbpj,Smad1,Notch4,Gfap,Dvl1,Cdh2,Gjb1,Dvl2
REACTOME_SIGNALLING_TO_RAS	0.596897	0.879789	0.0185482	0.436553	0.918212	9	Shc1,Grb2,Mapk11,Sos1,Mapkapk3,Shc2,Mapk14
REACTOME_HYALURONAN_METABOLISM	0.597148	0.879789	0.0180679	0.403291	0.908494	12	Chp1
REACTOME_DUAL_INCISION_IN_TC_NER	0.599127	0.879789	0.0158648	0.310027	0.922984	46	Tcea1,Rpa3,Rpa2,Polr2d,Pcna
REACTOME_RUNX2_REGULATES_BONE_DEVELOPMENT	0.599951	0.879789	0.0254811	-0.450161	-0.876429	5	Smad4
REACTOME_INCRETIN_SYNTHESIS_SECRETION_AND_INACTIVATION	0.600388	0.879789	0.020103	0.589731	0.939297	3	Dpp4,Gcg
REACTOME_LGI_ADAM_INTERACTIONS	0.600518	0.879789	0.0219671	-0.702588	-0.934438	1	Dlg4
REACTOME_NEGATIVE_REGULATION_OF_FLT3	0.601511	0.879789	0.0193137	0.506779	0.91853	5	Abl2,Rps27a,Cbl,Ptprj
BIOCARTA_TERT_PATHWAY	0.601978	0.879789	0.0200628	0.588367	0.937125	3	Max,Sp1
REACTOME_IRON_UPTAKE_AND_TRANSPORT	0.602339	0.879789	0.0324842	-0.276883	-0.910815	34	Cp,Atp6v0d2,Atp6v1c1,Atp6v0a4,Lcn2,Skp1,Cul1,Atp6v0c,Cand1
REACTOME_ION_HOMEOSTASIS	0.602611	0.879789	0.0167966	0.338922	0.90814	26	Ryr1,Ahcyl1,Atp1a1,Atp2a2,Atp1b1,Sri,Atp1a2,Abcc9
BIOCARTA_AGR_PATHWAY	0.602671	0.879789	0.0169662	0.34417	0.905427	24	Cdc42,Mapk1,Agrn,Jun,Mapk3
REACTOME_CGMP_EFFECTS	0.603185	0.879789	0.0187793	0.462597	0.912454	7	Itpr1,Pde1b,Pde1a,Pde2a,Pde5a
WP_TYPE_II_INTERFERON_SIGNALING_IFNG	0.603322	0.879789	0.0298999	-0.309714	-0.905151	21	Cybb,Irf9
REACTOME_ACYL_CHAIN_REMODELING_OF_DAG_AND_TAG	0.604097	0.879789	0.0200093	0.587696	0.936056	3	Dgat1,Mgll
REACTOME_BBSOME_MEDIATED_CARGO_TARGETING_TO_CILIUM	0.604097	0.879789	0.0200093	0.587849	0.9363	3	Lztfl1,Rab3ip
REACTOME_SIGNALING_BY_BMP	0.604243	0.879789	0.0276862	-0.361203	-0.885203	11	Smad4,Ube2d1
REACTOME_ACTIVATION_OF_G_PROTEIN_GATED_POTASSIUM_CHANNELS	0.604368	0.879789	0.0258183	-0.42413	-0.87298	6	Gnb1,Gng5
REACTOME_PI3K_EVENTS_IN_ERBB4_SIGNALING	0.605186	0.880224	0.0204944	0.635809	0.932283	2	Pik3ca
REACTOME_RAF_INDEPENDENT_MAPK1_3_ACTIVATION	0.607712	0.883138	0.0180717	0.41829	0.904037	10	Mapk1,Mapk3,Map2k2
REACTOME_MAP2K_AND_MAPK_ACTIVATION	0.609386	0.883366	0.0162283	0.325589	0.911871	33	Pebp1,Mapk1,Ywhab,Lamtor3,Mapk3,Rap1b,Itga2b,Map2k2,Actb
REACTOME_ACTIVATED_TAK1_MEDIATES_P38_MAPK_ACTIVATION	0.609431	0.883366	0.0174127	0.377806	0.898424	15	Tab1,Map2k3,Map3k7,Ube2n,Tab2,Mapk11,Rps27a,Mapkapk3,Ripk2
REACTOME_SHC1_EVENTS_IN_EGFR_SIGNALING	0.610579	0.883366	0.0190889	0.50272	0.911174	5	Shc1,Grb2,Sos1
REACTOME_DISASSEMBLY_OF_THE_DESTRUCTION_COMPLEX_AND_RECRUITMENT_OF_AXIN_TO_THE_MEMBRANE	0.611266	0.883366	0.0171098	0.3593	0.899259	19	Fzd1,Ppp2r1a,Ppp2r5b,Fzd2,Dvl1,Dvl2,Ppp2ca,Cav1,Lrp6
BIOCARTA_ATRBRCA_PATHWAY	0.611313	0.883366	0.0187994	0.479199	0.909857	6	Chek1,Nbn,Trex1
REACTOME_HYALURONAN_UPTAKE_AND_DEGRADATION	0.612255	0.883366	0.0181709	0.430566	0.905621	9	Chp1
REACTOME_PTK6_REGULATES_CELL_CYCLE	0.612953	0.883366	0.0193726	0.538874	0.92329	4	Cdkn1b,Cdk2
BIOCARTA_NEUTROPHIL_PATHWAY	0.613306	0.883366	0.0259614	-0.405282	-0.869156	7	Itgam,Itgb2
REACTOME_SYNTHESIS_OF_PI	0.61364	0.883366	0.0193558	0.538644	0.922896	4	Pitpnm2,Cdipt
REACTOME_BH3_ONLY_PROTEINS_ASSOCIATE_WITH_AND_INACTIVATE_ANTI_APOPTOTIC_BCL_2_MEMBERS	0.613938	0.883366	0.0190067	0.501507	0.908975	5	Bid,Bad,Bcl2,Bcl2l1
WP_P53_SIGNALING	0.614588	0.883366	0.0163108	0.329026	0.904951	30	Cycs,Bax,Rrm2,Bid
REACTOME_PKA_MEDIATED_PHOSPHORYLATION_OF_CREB	0.614885	0.883366	0.018493	0.457826	0.903043	7	Adcy6,Prkar1b,Prkar1a
REACTOME_TIE2_SIGNALING	0.615326	0.883366	0.0175579	0.391451	0.897647	13	Shc1,Pik3ca,Grb2,Pik3r2
REACTOME_UCH_PROTEINASES	0.615647	0.883366	0.0147822	0.292483	0.918976	65	Psme2,Psmd9,Psmf1,Nfrkb,Psma5,Nedd8,Uchl3,Psmd4,Uchl1,Yy1
REACTOME_ACTIVATION_OF_KAINATE_RECEPTORS_UPON_GLUTAMATE_BINDING	0.616202	0.883366	0.0276122	-0.349257	-0.878562	12	Dlg1,Gnb1,Gng5,Plcb2
REACTOME_REGULATION_OF_FZD_BY_UBIQUITINATION	0.616217	0.883366	0.0192927	0.537327	0.920639	4	Lrp6,Rps27a,Usp8,Igfals
REACTOME_G_ALPHA_Q_SIGNALLING_EVENTS	0.618832	0.885041	0.0362631	-0.253554	-0.928095	57	Itpr3,Itpr2,Gnaq,Grm1,Gnb1,Gng5,Anxa1,Abhd12,Fpr2,Pik3r1,Plcb2,Kras
WP_AMINO_ACID_METABOLISM	0.618861	0.885041	0.0142766	0.282997	0.921074	82	Asns,Eprs1,Maoa,Hadh,Bcat1,Farsb,Aldh18a1,Acaa1a,Gss,Srm,Arg2,Oat,Pck1,Suclg1,Ddc,Pdk4,Mdh2,Got1,Acadm,Gclm,Ehhadh,Cth,Hmgcl,Ldha,Adh1,Vars1,Th,Otc,Acly,Cad,Idh1,Mars2,Sdha,Cs
REACTOME_VASOPRESSIN_REGULATES_RENAL_WATER_HOMEOSTASIS_VIA_AQUAPORINS	0.618954	0.885041	0.0173731	0.381973	0.891466	14	Gng12,Gnas,Prkar1b,Prkar1a
REACTOME_TNFS_BIND_THEIR_PHYSIOLOGICAL_RECEPTORS	0.619984	0.885766	0.0215769	0.695694	0.923316	1	Tnfrsf1b
WP_ADIPOGENESIS_GENES	0.621956	0.887246	0.0146351	0.291592	0.916175	65	Mif,Mbnl1,Fzd1,Lpin2,Mef2d,Irs1,Cebpb,Ncoa1,Pck1,Foxo1,Ncor1,Cebpd,Nr3c1,Irs2,Pparg,Lpin3,Cisd1,Dvl1,Nr2f1,Creb1,Plin2,Plin1,Stat2,Lmna,Scd1,Rbl1,Adipoq,Mef2c,Retn,Rxra,E2f4,Agpat2
REACTOME_SIGNALING_BY_INSULIN_RECEPTOR	0.622228	0.887246	0.0154518	0.309232	0.908575	43	Atp6v1f,Atp6v1g1,Shc1,Mapk1,Pik3ca,Mapk3,Grb2,Gab1,Irs2,Them4
WP_TGFBETA_SIGNALING_PATHWAY	0.624481	0.887246	0.0159033	0.322576	0.899723	32	Nfkb1,Mapk9,Zeb2,Ltbp1,Smad1,Jun,Runx2,Mapk3,Spp1
WP_FOCAL_ADHESION	0.624785	0.887246	0.0131705	0.268157	0.928677	137	Crkl,Pxn,Cdc42,Vasp,Crk,Mapk9,Tnk2,Itgb5,Shc1,Mapk1,Pik3ca,Mapk7,Itgb4,Map2k3,Thbs3,Myl6,Jun,Pdgfrb,Grb2,Itga9,Rap1b,Birc2,Spp1,Itga2b,Col11a1,Col3a1,Map2k2,Actb,Arhgap5,Zyx,Farp2,Pik3r2
WP_BURN_WOUND_HEALING	0.625171	0.887246	0.0172265	0.379732	0.886234	14	Flii,Nos3,Fgf2,Vegfa,Acta1,Gja1
REACTOME_REGULATION_OF_IFNG_SIGNALING	0.625688	0.887246	0.0242416	-0.467756	-0.857546	4	Jak2,Sumo1,Ptpn2,Ifngr1
BIOCARTA_PRC2_PATHWAY	0.625986	0.887246	0.0180907	0.438502	0.893802	8	Yy1,Ezh1,Rbbp4,Ring1
REACTOME_CHROMOSOME_MAINTENANCE	0.625993	0.887246	0.0152301	0.305002	0.908024	46	Rpa3,Lig1,Rpa2,Pcna,Ctc1,Rpa1
REACTOME_ANTIGEN_ACTIVATES_B_CELL_RECEPTOR_BCR_LEADING_TO_GENERATION_OF_SECOND_MESSENGERS	0.62677	0.887246	0.0293362	-0.299641	-0.886826	22	Itpr3,Itpr2
REACTOME_RHOA_GTPASE_CYCLE	0.627052	0.887246	0.0444124	-0.231031	-0.943959	108	Tmem87a,Vav3,Plekhg5,Plekhg3,Arhgap1,Farp1,Srgap1,Arhgap35,Tjp2,Ngef,Myo9b,Diaph1,Stom,Iqgap1,Pik3r1,Arhgap45,Arap2,Emc3,Ykt6,Akap13,Arap3,Jup,Faf2,Arhgap18,Rock1
REACTOME_POLB_DEPENDENT_LONG_PATCH_BASE_EXCISION_REPAIR	0.627113	0.887246	0.0180641	0.437887	0.892547	8	Lig1,Parp1,Parp2
REACTOME_GLUCURONIDATION	0.627309	0.887246	0.0184146	0.470986	0.894263	6	Ugdh,Slc35d1,Ugt2a3
BIOCARTA_CCR3_PATHWAY	0.628301	0.887457	0.0172515	0.386652	0.886644	13	Mapk1,Gnas,Mapk3,Prkca,Plcb1,Limk1
REACTOME_CATION_COUPLED_CHLORIDE_COTRANSPORTERS	0.629445	0.887457	0.0189739	0.53043	0.908821	4	Slc12a4,Slc12a7,Slc12a6,Slc12a2
REACTOME_SPRY_REGULATION_OF_FGF_SIGNALING	0.629675	0.887457	0.0172194	0.386353	0.885958	13	Mapk1,Mapk3,Grb2,Ppp2r1a,Ppp2ca,Rps27a,Braf,Cbl,Ppp2cb
REACTOME_SHC_MEDIATED_CASCADE_FGFR2	0.630607	0.887457	0.0183367	0.469859	0.892123	6	Shc1,Grb2,Fgf2,Sos1
REACTOME_SHC_MEDIATED_CASCADE_FGFR3	0.630607	0.887457	0.0183367	0.469859	0.892123	6	Shc1,Grb2,Fgf2,Sos1
REACTOME_SHC_MEDIATED_CASCADE_FGFR4	0.630607	0.887457	0.0183367	0.469859	0.892123	6	Shc1,Grb2,Fgf2,Sos1
REACTOME_TRAFFICKING_AND_PROCESSING_OF_ENDOSOMAL_TLR	0.631127	0.887457	0.0175141	0.409615	0.885288	10	Cnpy3,Hsp90b1,Ctsk
REACTOME_FRUCTOSE_CATABOLISM	0.632366	0.888461	0.0189047	0.529634	0.907458	4	Tkfc,Aldob,Khk
REACTOME_VITAMIN_B1_THIAMIN_METABOLISM	0.63394	0.889472	0.0192801	0.573793	0.913913	3	Tpk1,Thtpa
WP_CHOLESTEROL_METABOLISM_WITH_BLOCH_AND_KANDUTSCHRUSSELL_PATHWAYS	0.634136	0.889472	0.0153683	0.310784	0.894155	38	Pmvk,Acot1,Soat2,Mvk,Fdps,Fads1,Acot2,Hmgcs1,Fads2,Hmgcr,Soat1,Sqle,Idi1,Abca1,Scd1,Dhcr7,Fdft1,Mvd
REACTOME_NUCLEOTIDE_CATABOLISM	0.637228	0.893069	0.016202	0.337767	0.881546	23	Nt5c1a,Dnph1,Dpyd,Itpa,Nudt9,Entpd5,Entpd7,Nt5c
REACTOME_FCERI_MEDIATED_CA_2_MOBILIZATION	0.638774	0.894275	0.0288586	-0.301523	-0.881212	21	Vav3,Ppp3cb,Grap2,Plcg2,Lyn,Vav2,Ppp3ca,Btk
REACTOME_SEMA4D_INDUCED_CELL_MIGRATION_AND_GROWTH_CONE_COLLAPSE	0.639145	0.894275	0.0255158	-0.379131	-0.85136	8	Rock1,Rhoc,Arhgef12,Erbb2,Plxnb1,Rhoa,Rhob,Rock2
BIOCARTA_MEF2D_PATHWAY	0.641719	0.897118	0.0171309	0.397335	0.879235	11	Capns1,Mef2d,Prkca,Capn2
REACTOME_ASYMMETRIC_LOCALIZATION_OF_PCP_PROTEINS	0.642237	0.897118	0.0147763	0.30014	0.897534	47	Psme2,Psmd9,Wnt5a,Psmf1,Psma5,Psmd4,Fzd1
REACTOME_HYDROLYSIS_OF_LPC	0.643148	0.897441	0.0237918	-0.45782	-0.839332	4	Plbd1,Pla2g4c,Pla2g4a
REACTOME_ACTIVATED_NOTCH1_TRANSMITS_SIGNAL_TO_THE_NUCLEUS	0.643901	0.897441	0.0195512	0.616587	0.904097	2	Rps27a,Itch
BIOCARTA_EFP_PATHWAY	0.644059	0.897441	0.025861	-0.366955	-0.853356	9	Cdk7,Esr1
REACTOME_SENESCENCE_ASSOCIATED_SECRETORY_PHENOTYPE_SASP	0.646182	0.898958	0.0157818	0.327411	0.877297	26	Mapk1,Mapk7,Cdkn1b,Cebpb,Mapk3,Ube2s,Cdk2,Cdc16,Ccna2,Rps27a,Anapc1,Cdk6
REACTOME_PLASMA_LIPOPROTEIN_REMODELING	0.646209	0.898958	0.0164842	0.358551	0.874095	17	Pcsk5,Alb,P4hb,Lmf1,Apoa2,Gpihbp1,Mttp
REACTOME_DECTIN_1_MEDIATED_NONCANONICAL_NF_KB_SIGNALING	0.647197	0.898959	0.0145971	0.297155	0.893921	49	Psme2,Psmd9,Psmf1,Psma5,Nfkb2,Ube2m,Psmd4,Relb,Psmd5
REACTOME_SCAVENGING_BY_CLASS_A_RECEPTORS	0.647427	0.898959	0.0179469	0.461339	0.875946	6	Hsp90b1,Calr,Msr1,Apob,Apoa1
REACTOME_CASPASE_MEDIATED_CLEAVAGE_OF_CYTOSKELETAL_PROTEINS	0.647802	0.898959	0.026741	-0.34076	-0.857187	12	Gsn,Sptan1
WP_FACTORS_AND_PATHWAYS_AFFECTING_INSULINLIKE_GROWTH_FACTOR_IGF1AKT_SIGNALING	0.649066	0.899902	0.0162349	0.348146	0.871342	19	Nfkb1,Igfbp6,Irs1,Foxo1
REACTOME_EPHRIN_SIGNALING	0.649545	0.899902	0.0270667	-0.323679	-0.855723	14	Src,Nck2,Ephb3
REACTOME_GAMMA_CARBOXYLATION_HYPUSINYLATION_HYDROXYLATION_AND_ARYLSULFATASE_ACTIVATION	0.650397	0.900345	0.0325908	-0.261799	-0.9007	42	Tpst2,U2af2,F9,Furin,F10,Gas6,Drg2,Proz,Dph6
REACTOME_MET_INTERACTS_WITH_TNS_PROTEINS	0.65104	0.9005	0.0235937	-0.452511	-0.829597	4	Itgb1,Met,Tns4,Tns3
REACTOME_NOD1_2_SIGNALING_PATHWAY	0.65187	0.900911	0.0160194	0.339914	0.870493	21	Tab1,Map3k7,Ube2n,Tnfaip3,Birc2,Casp1,Tab2,Mapk11,Rps27a,Mapk13,Ripk2
REACTOME_GLYCOSPHINGOLIPID_BIOSYNTHESIS	0.653076	0.901522	0.0240733	-0.427634	-0.832569	5	B4galt6
REACTOME_REGULATION_OF_PTEN_LOCALIZATION	0.653377	0.901522	0.0245144	-0.406262	-0.836203	6	Usp7
BIOCARTA_PARKIN_PATHWAY	0.655053	0.902115	0.0240239	-0.426932	-0.831203	5	Uba2,Snca
REACTOME_ANTIGEN_PROCESSING_UBIQUITINATION_PROTEASOME_DEGRADATION	0.655242	0.902115	0.0122005	0.261467	0.921889	163	Elob,Eloc,Ube2h,Ube2l3,Ube2q1,Psme2,Psmd9,Rnf114,Psmf1,Stub1,Psma5,Ube2f,Ube2m,Psmd4,Ube2j1,Lrsam1,Hecw2,Fbxw8,Cdc20,Psmd5,Nedd4l,Uba5,Cul7,Rbck1,Fbxl8
REACTOME_OTHER_SEMAPHORIN_INTERACTIONS	0.655405	0.902115	0.024846	-0.389954	-0.836285	7	Plxnd1,Sema4a
REACTOME_TRANSCRIPTIONAL_REGULATION_BY_RUNX2	0.656431	0.902234	0.0346908	-0.249645	-0.907051	55	Smad4,Psmb7,Psma4,Psmd1,Psmd3,Psmb1,Psma6,Psmd13,Psma3,Psmd12,Psmb2,Psmb4,Skp1,Psmc6,Cul1,Psmb5,Cbfb
REACTOME_ENDOGENOUS_STEROLS	0.656558	0.902234	0.016511	0.370264	0.864139	14	Ncoa1,Fdxr,Fdx1,Cyp1b1,Arnt,Rxra,Cyp11b2
REACTOME_INHIBITION_OF_THE_PROTEOLYTIC_ACTIVITY_OF_APC_C_REQUIRED_FOR_THE_ONSET_OF_ANAPHASE_BY_MITOTIC_SPINDLE_CHECKPOINT_COMPONENTS	0.657176	0.902352	0.0268641	-0.321854	-0.850897	14	Ube2d1,Cdc23,Anapc7,Bub3,Anapc5,Cdc27,Anapc4
REACTOME_GLYCINE_DEGRADATION	0.659466	0.904454	0.0176752	0.455891	0.865602	6	Gcsh,Gldc
REACTOME_OXIDATIVE_STRESS_INDUCED_SENESCENCE	0.659776	0.904454	0.0154456	0.322692	0.870277	27	Mapk9,Mapk1,Map2k3,Mapk10,Jun,Mapk3
WP_WNT_SIGNALING_PATHWAY_AND_PLURIPOTENCY	0.661579	0.906192	0.0143482	0.295915	0.884899	47	Nfya,Wnt5a,Mapk9,Fzd1,Racgap1,Hnf1b,Map3k7,Mapk10,Jun,Ppp2r1a,Fzd2,Prkca,Dvl1,Dvl2,Ppp2ca,Ppp2r2d,Ldlr,Crebbp,Ppp2r2a,Lrp6
REACTOME_RHOD_GTPASE_CYCLE	0.664307	0.908109	0.0145069	0.299881	0.881099	43	Vapb,Efhd2,Vamp3,Capzb,Pgrmc2,Racgap1,Arhgap17,Golga2,Stbd1,Akap12,Arhgap5,Pik3r2,Cav1,Arhgap21
BIOCARTA_AKAP95_PATHWAY	0.665184	0.908109	0.0257331	-0.350003	-0.837032	10	Ddx5
REACTOME_SYNTHESIS_OF_DOLICHYL_PHOSPHATE	0.665267	0.908109	0.0190601	0.608251	0.891874	2	Mvd,Srd5a3
BIOCARTA_RECK_PATHWAY	0.666328	0.908109	0.0241915	-0.401694	-0.826802	6	Timp1,Timp3,Mmp14,Mmp9
REACTOME_COLLAGEN_BIOSYNTHESIS_AND_MODIFYING_ENZYMES	0.66763	0.908109	0.0148653	0.311079	0.87533	34	Plod3,Colgalt1,P4hb,Serpinh1,P4ha1,Col11a1,Col3a1
WP_TYROBP_CAUSAL_NETWORK_IN_MICROGLIA	0.668324	0.908109	0.0313626	-0.263657	-0.885603	38	Cd84,Itgam,Gpx1,Ncf2,Itgb2,Lhfpl2,Samsn1,Bin2,Runx3
REACTOME_NEGATIVE_REGULATION_OF_ACTIVITY_OF_TFAP2_AP_2_FAMILY_TRANSCRIPTION_FACTORS	0.669786	0.908109	0.0184577	0.556474	0.886327	3	Ube2i,Sumo1,Wwox
WP_SEROTONIN_AND_ANXIETYRELATED_EVENTS	0.670431	0.908109	0.0225275	-0.491532	-0.826623	3	Ppp3ca,Plek,Prkcb
REACTOME_DOPAMINE_NEUROTRANSMITTER_RELEASE_CYCLE	0.670737	0.908109	0.0162976	0.372861	0.855019	13	Rab3a,Stxbp1,Syn1,Rims1,Vamp2,Syn2
REACTOME_MITOTIC_SPINDLE_CHECKPOINT	0.670828	0.908109	0.013387	0.280042	0.889772	70	Nudc,Dynll1,Dynll2,Ckap5,Dync1i2,Mapre1,Dync1li2,Rps27,Kif2c,Nuf2
REACTOME_COPII_MEDIATED_VESICLE_TRANSPORT	0.671374	0.908109	0.0140471	0.291428	0.880712	51	Gosr2,Sec22b,Gorasp1,Sar1b,Serpina1c,Sec23a,Trappc3,Napg,Stx17,Sec31a,Napa,Rab1b,Golga2,Sec16a,Ppp6r1
WP_KIT_RECEPTOR_SIGNALING_PATHWAY	0.671687	0.908109	0.0140612	0.29231	0.879345	49	Crkl,Crk,Shc1,Mapk1
REACTOME_GLYCOSPHINGOLIPID_TRANSPORT	0.671706	0.908109	0.0180072	0.509837	0.873539	4	Esyt2,Gltp,Esyt1
REACTOME_G_PROTEIN_BETA_GAMMA_SIGNALLING	0.673004	0.908109	0.0156268	0.33754	0.854873	20	Cdc42,Gng12,Plcb3
REACTOME_MAPK3_ERK1_ACTIVATION	0.673077	0.908109	0.0244059	-0.383827	-0.823144	7	Jak2,Tyk2,Il6st
WP_PURINE_METABOLISM	0.673527	0.908109	0.0123796	0.266201	0.90551	117	Ak6,Adcy6,Nt5c1a,Polr2d,Pde8a,Aprt,Prune1,Ak2,Gart,Rrm2,Atic,Ampd2,Enpp3,Ak5,Dck,Rrm1,Adsl,Pklr,Ak4,Impdh1,Papss2,Itpa,Guk1,Nudt9,Ak1,Entpd5,Papss1,Nt5c,Nudt2,Nme4,Ada,Adss2,Polr3d
REACTOME_SHC_MEDIATED_CASCADE_FGFR1	0.673708	0.908109	0.017145	0.432815	0.853711	7	Shc1,Grb2,Fgf2,Sos1,Fgfr1
REACTOME_ASSEMBLY_OF_ACTIVE_LPL_AND_LIPC_LIPASE_COMPLEXES	0.673857	0.908109	0.0243868	-0.383396	-0.82222	7	Angptl4,Furin
BIOCARTA_SUMO_PATHWAY	0.674454	0.908109	0.0239931	-0.398259	-0.81973	6	Uba2,Sae1
WP_GDNFRET_SIGNALING_AXIS	0.674962	0.908109	0.0239808	-0.39816	-0.819528	6	Ctnnb1,Gli3,Foxc1,Ift27,Ift25,Spry1
REACTOME_VLDL_ASSEMBLY	0.675485	0.908109	0.0179243	0.508414	0.871101	4	P4hb,Mttp,Apob
REACTOME_IKK_COMPLEX_RECRUITMENT_MEDIATED_BY_RIP1	0.676123	0.908109	0.0162481	0.37851	0.852669	12	Ripk3,Cd14,Ube2n,Birc2
REACTOME_DNA_REPLICATION_PRE_INITIATION	0.676449	0.908109	0.0131492	0.275477	0.886807	76	Rpa3,Rpa2,Psme2,Psmd9,Psmf1,Psma5,Psmd4,Rpa1,Psmd5,Kpna1
BIOCARTA_G1_PATHWAY	0.677151	0.908109	0.0272009	-0.301546	-0.847613	18	Smad4,Smad3,Rb1,Tgfb2
BIOCARTA_CCR5_PATHWAY	0.677394	0.908109	0.0245466	-0.36611	-0.82212	8	Gnaq
REACTOME_NICOTINAMIDE_SALVAGING	0.677749	0.908109	0.016334	0.385714	0.853519	11	Naxe,Nudt12,Parp4,Naprt,Nnmt
REACTOME_AUF1_HNRNP_D0_BINDS_AND_DESTABILIZES_MRNA	0.677763	0.908109	0.0139994	0.291941	0.873017	47	Hspa8,Psme2,Psmd9,Psmf1,Psma5,Psmd4
REACTOME_CONDENSATION_OF_PROPHASE_CHROMOSOMES	0.678393	0.908109	0.0160356	0.363116	0.847456	14	Smc4,Smc2
REACTOME_REGULATION_OF_RUNX2_EXPRESSION_AND_ACTIVITY	0.678534	0.908109	0.0140668	0.293091	0.872562	46	Psme2,Psmd9,Psmf1,Stub1,Psma5,Psmd4
WP_NUCLEAR_RECEPTORS_IN_LIPID_METABOLISM_AND_TOXICITY	0.681644	0.911551	0.01613	0.376925	0.849099	12	Abcb11,Abcd3,Pparg,Abca1,Abcc2,Vdr
REACTOME_LYSOSPHINGOLIPID_AND_LPA_RECEPTORS	0.683455	0.912531	0.0215568	-0.556308	-0.840782	2	Lpar1,S1pr2
WP_GPCRS_SMALL_LIGAND	0.683455	0.912531	0.0215568	-0.556308	-0.840782	2	Lpar1,S1pr2
BIOCARTA_ERAD_PATHWAY	0.686297	0.915604	0.0257543	-0.330248	-0.830744	12	Uba2,Man2b1,Sec61a1,Sae1,Skp1,Cul1
REACTOME_SYNTHESIS_OF_BILE_ACIDS_AND_BILE_SALTS_VIA_24_HYDROXYCHOLESTEROL	0.688905	0.917666	0.0232067	-0.414073	-0.806167	5	Akr1c6,Cyp39a1,Hsd3b7
REACTOME_RHO_GTPASES_ACTIVATE_CIT	0.689436	0.917666	0.0236354	-0.392351	-0.807571	6	Rhoc,Dlg4,Rac1,Rhoa,Rhob,Prc1
BIOCARTA_GPCR_PATHWAY	0.689875	0.917666	0.0274899	-0.290315	-0.848456	21	Ppp3cb,Gnaq
BIOCARTA_CELLCYCLE_PATHWAY	0.690548	0.917666	0.0264458	-0.311403	-0.833322	15	Ccnh,Rb1,Cdk7
REACTOME_RHOV_GTPASE_CYCLE	0.690917	0.917666	0.0146351	0.311841	0.853328	29	Tpm3,Cdc42,Tpm4
REACTOME_MAP3K8_TPL2_DEPENDENT_MAPK1_3_ACTIVATION	0.691095	0.917666	0.0167726	0.424461	0.837234	7	Nfkb1,Rps27a
REACTOME_TYPE_I_HEMIDESMOSOME_ASSEMBLY	0.69337	0.919491	0.0167246	0.423479	0.835295	7	Plec,Itgb4,Dst
REACTOME_INTERLEUKIN_4_AND_INTERLEUKIN_13_SIGNALING	0.694756	0.919491	0.0169106	0.440322	0.836041	6	Hsp90b1,Stat3
REACTOME_HISTIDINE_CATABOLISM	0.696627	0.919491	0.0178756	0.543349	0.865422	3	Amdhd1,Carnmt1,Hal
WP_LEPTININSULIN_SIGNALING_OVERLAP	0.69669	0.919491	0.0245466	-0.349423	-0.812587	9	Akt1,Insr,Jak2
BIOCARTA_PGC1A_PATHWAY	0.697061	0.919491	0.0171274	0.466135	0.844863	5	Ywhah
BIOCARTA_PPARG_PATHWAY	0.697065	0.919491	0.0168621	0.439426	0.83434	6	Pparg,Crebbp,Rxra
REACTOME_FACTORS_INVOLVED_IN_MEGAKARYOCYTE_DEVELOPMENT_AND_PLATELET_PRODUCTION	0.697266	0.919491	0.0125016	0.269357	0.878669	84	Capzb,Kif11,Cdc42,Kif16b,Kifc1,Kif2c,Itpk1,Carmil1,Racgap1,Klc1,Klc4,Prkar1b,Kif1b,Kif5b,Kif22,Kif2a,Zfpm1,Prkar1a,Tubb1,Mfn2,Kif1c,Dock10
REACTOME_GROWTH_HORMONE_RECEPTOR_SIGNALING	0.697472	0.919491	0.0165043	0.410193	0.836098	8	Mapk1,Mapk3
REACTOME_PTK6_REGULATES_RTKS_AND_THEIR_EFFECTORS_AKT1_AND_DOK1	0.697801	0.919491	0.0230007	-0.409384	-0.797039	5	Akt1
REACTOME_SODIUM_PROTON_EXCHANGERS	0.697901	0.919491	0.0171098	0.465281	0.843316	5	Slc9a2,Slc9a6,Slc9a1
WP_FOLIC_ACID_NETWORK	0.698736	0.919875	0.026657	-0.296856	-0.834429	18	Ptges,Gpx1,Alox5,Selenow,Gpx3,Gsr
REACTOME_PLASMA_LIPOPROTEIN_ASSEMBLY_REMODELING_AND_CLEARANCE	0.699519	0.919904	0.0313735	-0.25326	-0.88149	44	Apobr,Angptl4,Furin,Cltc,Apoe,Bmp1,Ldlrap1,A2m
BIOCARTA_AKAP13_PATHWAY	0.699844	0.919904	0.0237676	-0.374273	-0.802657	7	Gna12
REACTOME_NICOTINATE_METABOLISM	0.700936	0.920624	0.015039	0.33043	0.836865	20	Naxe,Nadk2,Nudt12,Parp4,Nadk,Naprt,Nnmt,Qprt
BIOCARTA_UCALPAIN_PATHWAY	0.701871	0.920762	0.0158264	0.37584	0.831669	11	Capns1,Ezr
REACTOME_ER_QUALITY_CONTROL_COMPARTMENT_ERQC	0.702448	0.920762	0.0196587	0.655298	0.869702	1	Rps27a
REACTOME_NA_CL_DEPENDENT_NEUROTRANSMITTER_TRANSPORTERS	0.702673	0.920762	0.0211256	-0.541672	-0.818661	2	Slc6a6,Slc6a9
REACTOME_RND1_GTPASE_CYCLE	0.705775	0.922847	0.0294962	-0.260853	-0.858085	34	Rras2,Plekhg5,Cpd,Arhgap35,Dlg5,Ptpn13,Vangl2,Pik3r1
REACTOME_NON_INTEGRIN_MEMBRANE_ECM_INTERACTIONS	0.705806	0.922847	0.0147232	0.320487	0.836446	23	Itgb4,Sdc4,Col11a1,Col3a1,Ddr1,Fgf2
REACTOME_NR1H2_NR1H3_REGULATE_GENE_EXPRESSION_TO_CONTROL_BILE_ACID_HOMEOSTASIS	0.706064	0.922847	0.0172728	0.494277	0.846878	4	Ncoa1,Rxra,Rxrb
BIOCARTA_BCELLSURVIVAL_PATHWAY	0.706444	0.922847	0.0154487	0.354699	0.827812	14	Jund,Pik3ca,Xiap,Dpf2,Casp7
REACTOME_RA_BIOSYNTHESIS_PATHWAY	0.707831	0.923946	0.0155172	0.360353	0.826337	13	Crabp1,Aldh1a2,Dhrs4,Adh1
WP_FOCAL_ADHESION_PI3KAKTMTOR_SIGNALING_PATHWAY	0.708488	0.924091	0.0110531	0.254317	0.896037	162	Hsp90ab1,Akt1s1,Eif4b,Osmr,Hsp90aa1,Prkaa1,Itgb5,Gng12,Cdc37,Mapk1,Pik3ca,Hsp90b1,Itgb4,Cdkn1b,Pfkfb2,Thbs3,Irs1,Eif4e2,Pdgfrb,Foxo1,Mapk3,Grb2,Ppp2r1a,Itga9,Ppp2r5b,Spp1,Nos3,Itga2b,Irs2,Col11a1,Col3a1,Efna1,Map2k2,Prkaa2,Rps6
REACTOME_ERYTHROPOIETIN_ACTIVATES_PHOSPHOINOSITIDE_3_KINASE_PI3K	0.710418	0.925895	0.0159935	0.391746	0.823969	9	Pik3ca,Gab1,Irs2
REACTOME_SUMOYLATION_OF_TRANSCRIPTION_COFACTORS	0.711984	0.927222	0.0278104	-0.275098	-0.839557	25	Ctbp1,Ddx5,Sin3a
REACTOME_SYNTHESIS_OF_12_EICOSATETRAENOIC_ACID_DERIVATIVES	0.713615	0.92739	0.0226427	-0.402371	-0.783384	5	Gpx1,Alox15
REACTOME_INTERLEUKIN_1_SIGNALING	0.714233	0.92739	0.0123012	0.268515	0.868997	79	Nfkb1,Psme2,Psmd9,Psmf1,Psma5,Sqstm1,Nfkb2,Hmgb1,Psmd4,Tab1,Psmd5,Map3k7,Ube2n,N4bp1,Myd88
BIOCARTA_ALTERNATIVE_PATHWAY	0.714356	0.92739	0.0226262	-0.402031	-0.782722	5	Vps33a
REACTOME_CONVERSION_FROM_APC_C_CDC20_TO_APC_C_CDH1_IN_LATE_ANAPHASE	0.715024	0.92739	0.0250653	-0.322743	-0.811867	12	Ube2d1,Cdc23,Anapc7,Anapc5,Cdc27,Anapc4
BIOCARTA_PKC_PATHWAY	0.715307	0.92739	0.0162712	0.415176	0.818918	7	Nfkb1,Prkca,Plcb1
REACTOME_MITOTIC_G1_PHASE_AND_G1_S_TRANSITION	0.715399	0.92739	0.0118673	0.262559	0.871227	95	Rpa3,Dyrk1a,Rpa2,Psme2,Psmd9,Psmf1,Psma5,Psmd4,Cdkn1b,Rpa1,Psmd5
BIOCARTA_BTG2_PATHWAY	0.717369	0.927842	0.022995	-0.381688	-0.785622	6	Rb1,Prmt1
BIOCARTA_ECM_PATHWAY	0.717753	0.927842	0.0147793	0.329608	0.824945	19	Shc1,Mapk1,Pik3ca,Mapk3,Arhgap5
BIOCARTA_TH1TH2_PATHWAY	0.717907	0.927842	0.0214513	-0.467699	-0.786544	3	Il18,Il12rb2,Ifngr1
REACTOME_DCC_MEDIATED_ATTRACTIVE_SIGNALING	0.718081	0.927842	0.0160811	0.400331	0.815998	8	Cdc42
REACTOME_TIGHT_JUNCTION_INTERACTIONS	0.718488	0.927842	0.0220194	-0.421536	-0.77281	4	F11r
REACTOME_REGULATION_OF_APC_C_ACTIVATORS_BETWEEN_G1_S_AND_EARLY_ANAPHASE	0.719434	0.92812	0.0268873	-0.281639	-0.833547	22	Ube2d1,Skp1,Cdc23,Cul1,Anapc7,Bub3,Anapc5,Cdc27,Anapc4
REACTOME_MET_RECEPTOR_ACTIVATION	0.719808	0.92812	0.0169906	0.487272	0.834876	4	Spint2,Spint1
REACTOME_PURINE_CATABOLISM	0.720348	0.92812	0.0152637	0.35552	0.815254	13	Nt5c1a,Dnph1,Itpa,Nudt9,Nt5c
WP_FAS_PATHWAY_AND_STRESS_INDUCTION_OF_HSP_REGULATION	0.721438	0.928336	0.0138184	0.298888	0.833655	32	Map3k1,Dffb,Faf1,Map3k7,Parp1,Jun
REACTOME_G1_S_TRANSITION	0.722304	0.928336	0.0121079	0.266868	0.865412	80	Rpa3,Rpa2,Psme2,Psmd9,Psmf1,Psma5,Psmd4,Cdkn1b,Rpa1,Psmd5
REACTOME_RHO_GTPASES_ACTIVATE_RHOTEKIN_AND_RHOPHILINS	0.7229	0.928336	0.0169279	0.485408	0.831683	4	Rhpn2,Rtkn,Rhoa,Tax1bp3
REACTOME_DNA_REPLICATION_INITIATION	0.72321	0.928336	0.0228652	-0.37916	-0.78042	6	Prim2,Pola2,Prim1,Pola1,Pole3,Pole
BIOCARTA_PELP1_PATHWAY	0.723258	0.928336	0.0165886	0.452516	0.82018	5	Mapk1,Mapk3,Crebbp
REACTOME_SIGNALING_BY_FGFR	0.724448	0.928527	0.0310933	-0.249501	-0.873572	46	Ptbp1,Polr2g,Ncbp1,Polr2b,Src,Polr2a,Polr2e,Polr2c,Pik3r1,Polr2h,Kras
BIOCARTA_DSP_PATHWAY	0.724618	0.928527	0.0168932	0.484674	0.830425	4	Mapk3,Dusp6,Mapk14
WP_ELONGATION_OF_VERY_LONG_CHAIN_FATTY_ACIDS	0.725052	0.928527	0.0231952	-0.364103	-0.780844	7	Elovl5,Scd2
WP_HFE_EFFECT_ON_HEPCIDIN_PRODUCTION	0.726751	0.929999	0.0206059	-0.524979	-0.793432	2	Hfe,Id1
REACTOME_TP53_REGULATES_TRANSCRIPTION_OF_ADDITIONAL_CELL_CYCLE_GENES_WHOSE_EXACT_ROLE_IN_THE_P53_PATHWAY_REMAIN_UNCERTAIN	0.729388	0.932669	0.0247345	-0.318992	-0.802431	12	Cnot1
BIOCARTA_RHO_PATHWAY	0.732769	0.933046	0.0255088	-0.296853	-0.806088	16	Gsn,Diaph1
WP_STATIN_PATHWAY	0.733343	0.933046	0.0146938	0.334583	0.805891	16	Scarb1,Lrp1,Dgat1,Mttp,Hmgcr,Soat1,Ldlr,Abca1
BIOCARTA_MTOR_PATHWAY	0.735122	0.933046	0.0257898	-0.288852	-0.811932	18	Eif4a1,Akt1,Eif4g3,Pik3r1,Mtor
BIOCARTA_NKCELLS_PATHWAY	0.735766	0.933046	0.0149579	0.349907	0.802383	13	Pik3ca,Mapk3,H2-K1,Pak1
REACTOME_PHASE_3_RAPID_REPOLARISATION	0.73647	0.933046	0.0204023	-0.520876	-0.78723	2	Kcnq1
REACTOME_PI_METABOLISM	0.736533	0.933046	0.0123542	0.273083	0.846067	59	Inppl1,Pi4kb,Synj2,Rab4a,Pik3ca,Inpp4b
REACTOME_CELLULAR_SENESCENCE	0.738084	0.933046	0.033912	-0.23263	-0.876356	65	Map3k5,H2ax,H4c1,Lmnb1,Ube2d1,Rb1,Map2k6,Atm,Hmga1,Cdc23,Kat5
REACTOME_REGULATION_OF_RUNX1_EXPRESSION_AND_ACTIVITY	0.738325	0.933046	0.0221035	-0.391028	-0.761301	5	Cbfb,Ccnd1,Pml
REACTOME_ION_TRANSPORT_BY_P_TYPE_ATPASES	0.738355	0.933046	0.0138211	0.303094	0.817424	27	Pdzd11,Atp1a1,Atp2a2,Atp1b1,Sri,Atp1a2,Atp8b3
REACTOME_RAF_ACTIVATION	0.738546	0.933046	0.0276204	-0.264908	-0.831803	28	Shoc2,Src,Ppp2r5c,Ppp2r5e,Kras,Jak2
REACTOME_CELL_SURFACE_INTERACTIONS_AT_THE_VASCULAR_WALL	0.738914	0.933046	0.0367951	-0.22608	-0.892489	85	Glg1,Itga3,Src,Cd84,F11r,Itgam,Cd177,Itga4,Itgb2,Cd47,Gas6,Angpt4,Inpp5d,Pik3r1,Cxadr,Kras,Fyn,Lyn,Tgfb1
REACTOME_INTERLEUKIN_21_SIGNALING	0.740014	0.933046	0.0215568	-0.413067	-0.757285	4	Il2rg,Stat5b,Stat5a,Stat3
REACTOME_INTERLEUKIN_9_SIGNALING	0.740014	0.933046	0.0215568	-0.413067	-0.757285	4	Il2rg,Stat5b,Stat5a,Stat3
REACTOME_FC_EPSILON_RECEPTOR_FCERI_SIGNALING	0.740294	0.933046	0.0113034	0.258575	0.8606	97	Nfkb1,Psme2,Psmd9,Psmf1,Psma5,Mapk9,Shc1,Mapk1,Pik3ca,Psmd4,Tab1,Psmd5,Map3k7,Mapk10,Ube2n,Lcp2,Jun,Mapk3,Grb2
REACTOME_SIGNALING_BY_PDGF	0.740572	0.933046	0.0129515	0.284705	0.831751	41	Crkl,Crk,Pik3ca,Thbs3,Pdgfrb,Grb2,Spp1,Col3a1
BIOCARTA_NOS1_PATHWAY	0.741101	0.933046	0.0239379	-0.325047	-0.777349	10	Ppp3cb
REACTOME_SULFUR_AMINO_ACID_METABOLISM	0.741138	0.933046	0.0143167	0.32321	0.808932	19	Txn2,Mtr,Ethe1,Suox,Cth,Mtap,Enoph1,Slc25a10
REACTOME_EGFR_TRANSACTIVATION_BY_GASTRIN	0.741394	0.933046	0.0162283	0.443789	0.804362	5	Mmp3,Grb2,Sos1
REACTOME_INTERLEUKIN_20_FAMILY_SIGNALING	0.741424	0.933046	0.0228372	-0.358019	-0.767798	7	Jak2,Tyk2
REACTOME_REGULATION_OF_TP53_ACTIVITY_THROUGH_ASSOCIATION_WITH_CO_FACTORS	0.74159	0.933046	0.0159612	0.421088	0.799521	6	Ppp1r13b,Ppp1r13l
REACTOME_REGULATION_OF_MITF_M_DEPENDENT_GENES_INVOLVED_IN_CELL_CYCLE_AND_PROLIFERATION	0.741969	0.933046	0.0165481	0.475139	0.814088	4	Hint1
REACTOME_RUNX3_REGULATES_NOTCH_SIGNALING	0.742406	0.933046	0.0215064	-0.412261	-0.755807	4	Kat2a,Runx3,Ep300
REACTOME_DNA_DOUBLE_STRAND_BREAK_RESPONSE	0.743024	0.933046	0.0275143	-0.26439	-0.830174	28	H2ax,H4c1,Smarca5,Herc2,Kdm4a,Atm
BIOCARTA_EIF4_PATHWAY	0.74305	0.933046	0.0142795	0.322471	0.807083	19	Mapk1,Pik3ca,Irs1,Mapk3,Prkca
REACTOME_APOPTOTIC_EXECUTION_PHASE	0.743963	0.933046	0.0130119	0.287395	0.8306	39	Dffb,Vim,Dnm1l,Hmgb1,Plec,Kpna1,Hmgb2,Birc2
REACTOME_PROTEIN_HYDROXYLATION	0.744012	0.933046	0.0145156	0.33652	0.800247	15	Rwdd1,Rpl8,Rpl27a,Rps6,Riox2,Zc3h15
WP_GPCRS_ODORANT	0.747151	0.935786	0.0234045	-0.331928	-0.771901	9	Vmn1r54,Gpr89,Gpr137b,Gpr84,Cmklr1
WP_SYNTHESIS_AND_DEGRADATION_OF_KETONE_BODIES	0.747439	0.935786	0.0161104	0.441156	0.79959	5	Oxct1,Hmgcl,Acat1,Bdh1
BIOCARTA_CYTOKINE_PATHWAY	0.748099	0.935786	0.020813	-0.449794	-0.756433	3	Il18,Il16,Txlna
REACTOME_TNFR2_NON_CANONICAL_NF_KB_PATHWAY	0.748408	0.935786	0.0123821	0.275465	0.835669	52	Psme2,Psmd9,Psmf1,Psma5,Nfkb2,Ube2m,Psmd4,Relb,Psmd5
REACTOME_RHO_GTPASE_EFFECTORS	0.749834	0.936243	0.00996448	0.246339	0.880353	187	Ywhae,Nudc,Ywhah,Wasf2,Cdc42,Dynll1,Ywhaq,Dynll2,Ckap5,Dync1i2,Wipf1,Mapre1,Abi1,Mapk1,Dync1li2,Rps27,Kif2c,Nuf2,Ywhab,Arpc5,Pfn2,Klc1,Cdc20,Klc4,Mrtfa
REACTOME_REGULATED_PROTEOLYSIS_OF_P75NTR	0.75	0.936243	0.0157977	0.416831	0.791438	6	Nfkb1,Ncstn,Adam17
REACTOME_TRANSLOCATION_OF_ZAP_70_TO_IMMUNOLOGICAL_SYNAPSE	0.750432	0.936243	0.0218477	-0.386087	-0.751682	5	H2-Aa,Zap70
BIOCARTA_PS1_PATHWAY	0.751248	0.93657	0.015427	0.388204	0.791278	8	Fzd1,Rbpj,Adam17,Dvl1
REACTOME_HEME_DEGRADATION	0.752126	0.936975	0.0148267	0.356672	0.789253	11	Alb,Hmox1,Fabp1,Blvrb,Abcc2,Gsta1,Hmox2
REACTOME_APC_CDC20_MEDIATED_DEGRADATION_OF_NEK2A	0.753462	0.93733	0.0249718	-0.29699	-0.794753	15	Ube2d1,Cdc23,Anapc7,Bub3,Anapc5,Cdc27,Anapc4
REACTOME_RECEPTOR_MEDIATED_MITOPHAGY	0.753518	0.93733	0.0148	0.355996	0.787759	11	Map1lc3a,Map1lc3b
REACTOME_WNT5A_DEPENDENT_INTERNALIZATION_OF_FZD4	0.754946	0.937494	0.0146527	0.348962	0.786106	12	Wnt5a,Dvl2
REACTOME_RAC2_GTPASE_CYCLE	0.755054	0.937494	0.0115664	0.263282	0.845476	75	Vapb,Vamp3,Wasf2,Cdc42,Abi1,Pik3ca,Pgrmc2,Taok3,Syde1,Racgap1,Lamtor1
REACTOME_FOXO_MEDIATED_TRANSCRIPTION	0.755847	0.937494	0.0142168	0.32628	0.795423	17	Ywhaq,Sirt1,Ywhab,Atxn3,Foxo1,Sirt3
REACTOME_SUMOYLATION_OF_IMMUNE_RESPONSE_PROTEINS	0.756333	0.937494	0.0150873	0.372052	0.782546	9	Nfkb2,Ube2i,Sumo3,Topors,Nfkbia
WP_PENTOSE_PHOSPHATE_PATHWAY	0.756419	0.937494	0.0154611	0.397987	0.785014	7	Rpe,Pgls,Pgd,Taldo1
WP_HOMOLOGOUS_RECOMBINATION	0.758044	0.938623	0.0154301	0.397406	0.783868	7	Rpa1,Pold2,Nbn,Pold1,Pold3
BIOCARTA_MTA3_PATHWAY	0.758439	0.938623	0.0244441	-0.296501	-0.783871	14	Tuba1c,Esr1,Tuba8,Ctsd
REACTOME_SYNTHESIS_OF_BILE_ACIDS_AND_BILE_SALTS	0.763274	0.943918	0.0255715	-0.273579	-0.79143	20	Osbpl2,Osbpl9,Akr1c6,Osbpl6,Cyp39a1,Hsd3b7
REACTOME_MAPK1_ERK2_ACTIVATION	0.764182	0.94412	0.0155265	0.409504	0.777526	6	Mapk1,Map2k2
REACTOME_HDR_THROUGH_MMEJ_ALT_NHEJ	0.764553	0.94412	0.0223486	-0.348576	-0.747547	7	Lig3,Xrcc1,Fen1
REACTOME_COLLAGEN_FORMATION	0.76574	0.944815	0.0300569	-0.242404	-0.848725	46	Mmp7,Ctss,Pxdn,Bmp1,Ctsl,Col6a6,Mmp13,Col18a1,Col4a1,Col7a1,Ctsb,Col16a1,Mmp9,Col1a2,Loxl3,Col2a1
BIOCARTA_PLCE_PATHWAY	0.766821	0.944815	0.0154767	0.408194	0.77504	6	Prkar1b,Prkar1a,Prkacb
REACTOME_AMINO_ACIDS_REGULATE_MTORC1	0.766905	0.944815	0.0131095	0.290019	0.797667	30	Atp6v1f,Atp6v1g1,Lamtor3,Lamtor1
REACTOME_SYNTHESIS_OF_UDP_N_ACETYL_GLUCOSAMINE	0.767348	0.944815	0.0151206	0.38183	0.778286	8	Gfpt2,Nagk,Uap1,Gfpt1
REACTOME_RHO_GTPASES_ACTIVATE_ROCKS	0.770694	0.947815	0.0214313	-0.378993	-0.73787	5	Rock1,Rhoc,Rhoa,Rhob,Rock2
REACTOME_INTERLEUKIN_1_FAMILY_SIGNALING	0.770904	0.947815	0.0109561	0.256104	0.840669	88	Nfkb1,Psme2,Psmd9,Psmf1,Psma5,Sqstm1,Nfkb2,Hmgb1,Psmd4,Tab1,Gsdmd,Psmd5,Map3k7,Ube2n,N4bp1,Myd88
REACTOME_C_TYPE_LECTIN_RECEPTORS_CLRS	0.772077	0.947898	0.0109042	0.255395	0.841313	90	Nfkb1,Psme2,Psmd9,Psmf1,Psma5,Nfkb2,Ube2m,Psmd4,Tab1,Icam2,Relb,Pycard,Psmd5,Map3k7,Ube2n
REACTOME_PHOSPHORYLATION_OF_CD3_AND_TCR_ZETA_CHAINS	0.772092	0.947898	0.0224296	-0.334779	-0.751765	8	H2-Aa,Pag1
REACTOME_LDL_CLEARANCE	0.775393	0.950729	0.0245659	-0.286403	-0.777713	16	Cltc,Ldlrap1,Ap2b1,Npc1
REACTOME_DOWNREGULATION_OF_TGF_BETA_RECEPTOR_SIGNALING	0.775521	0.950729	0.0223594	-0.333131	-0.748064	8	Smad3,Smad2
REACTOME_INTERLEUKIN_10_SIGNALING	0.777115	0.951229	0.0195855	-0.497304	-0.751605	2	Tyk2
REACTOME_CDC6_ASSOCIATION_WITH_THE_ORC_ORIGIN_COMPLEX	0.777186	0.951229	0.0158744	0.45771	0.784226	4	Orc1,Orc3,Orc2
REACTOME_BASIGIN_INTERACTIONS	0.777614	0.951229	0.0136231	0.313513	0.784663	19	Slc16a1,Atp1b1,Cav1,Slc7a11,Slc3a2,Bsg
REACTOME_CA2_PATHWAY	0.779085	0.95234	0.0135957	0.312842	0.782984	19	Wnt5a,Gng12,Plcb3,Map3k7,Fzd2
REACTOME_GLYCOPROTEIN_HORMONES	0.780634	0.952787	0.017977	-0.614659	-0.817492	1	Inhba
REACTOME_BETA_OXIDATION_OF_PRISTANOYL_COA	0.781356	0.952787	0.0148594	0.376451	0.767322	8	Amacr,Acot8,Crot,Scp2
REACTOME_PURINE_SALVAGE	0.781782	0.952787	0.0141487	0.340299	0.766593	12	Aprt,Ampd2,Dck,Ada
REACTOME_MET_ACTIVATES_RAS_SIGNALING	0.782418	0.952787	0.0149728	0.386466	0.762289	7	Shc1,Grb2,Ranbp10,Sos1
REACTOME_KSRP_KHSRP_BINDS_AND_DESTABILIZES_MRNA	0.782661	0.952787	0.0243424	-0.289417	-0.774485	15	Parn,Akt1
REACTOME_ARACHIDONATE_PRODUCTION_FROM_DAG	0.782827	0.952787	0.0206855	-0.393868	-0.722087	4	Abhd12
WP_APOE_AND_MIR146_IN_INFLAMMATION_AND_ATHEROSCLEROSIS	0.786115	0.956101	0.0151175	0.398162	0.755991	6	Nfkb2,Spi1
REACTOME_RUNX3_REGULATES_P14_ARF	0.791062	0.959199	0.0150269	0.395434	0.750812	6	Hdac4,Ccnd1,Ep300,Tgfb1,Cbfb,Runx3
REACTOME_RHOQ_GTPASE_CYCLE	0.791495	0.959199	0.0118895	0.270382	0.801281	45	Trip10,Vamp3,Cdc42,Syde1,Cdc42bpb,Lamtor1,Itsn1,Arhgap17,Git1,Arhgap5,Cav1,Arhgap21,Wwp2,Slc4a7
BIOCARTA_AKAPCENTROSOME_PATHWAY	0.792362	0.959199	0.0231319	-0.303512	-0.74382	11	Pcnt
REACTOME_METABOLISM_OF_STEROIDS	0.792472	0.959199	0.0108219	0.255543	0.822636	76	Pmvk,Ran,Alb,Amacr,Acot8,Mvk,Tspo,Fdps,Akr1b7,Ube2i,Ncoa1,Hmgcs1,Fdxr,Fdx1,Abcb11,Osbpl3,Hmgcr,Hsd17b2,Stard4,Sqle,Akr1b8,Idi1,Hsd17b11,Serpina6,Sumo2,Scp2,Dhcr7,Star,Fdft1,Stard5,Mvd,Rxra,Cyp11b2,Vdr
WP_GENE_REGULATORY_NETWORK_MODELLING_SOMITOGENESIS	0.792536	0.959199	0.0178569	0.610547	0.81031	1	Epha4
REACTOME_PENTOSE_PHOSPHATE_PATHWAY	0.792551	0.959199	0.013885	0.329607	0.755832	13	Rpe,Pgls,Shpk,Pgd,Taldo1
REACTOME_SIGNALING_BY_RETINOIC_ACID	0.792628	0.959199	0.0263936	-0.25416	-0.798055	28	Pdhb,Pdha1,Akr1c6,Dlat
REACTOME_AQUAPORIN_MEDIATED_TRANSPORT	0.795958	0.960569	0.0135413	0.318794	0.758094	15	Gng12,Gnas,Prkar1b,Prkar1a
REACTOME_PLATELET_HOMEOSTASIS	0.795959	0.960569	0.0287777	-0.241224	-0.822889	41	Itpr3,Itpr2,Gnb1,Gng5,Ppp2r5c,Ppp2r5e
REACTOME_REGULATION_OF_CDH11_FUNCTION	0.797105	0.960569	0.0213318	-0.350459	-0.721345	6	Angptl4,Jup,Ctnnb1
REACTOME_SIGNALING_BY_MST1	0.797114	0.960569	0.0155078	0.44699	0.765858	4	Spint2,Mst1r,Spint1
REACTOME_ALTERNATIVE_COMPLEMENT_ACTIVATION	0.798852	0.960569	0.0203748	-0.386691	-0.708928	4	Cfb,C3,Cfp,Cfd
REACTOME_NEGATIVE_REGULATION_OF_THE_PI3K_AKT_NETWORK	0.798968	0.960569	0.0113058	0.263141	0.805651	55	Mapk1,Pik3ca,Strn,Myd88,Pdgfrb,Mapk3,Grb2,Gab1,Ppp2r1a,Ppp2r5b,Irs2,Them4,Pik3r2,Ppp2ca,Erbb3,Fgf2
REACTOME_NETRIN_1_SIGNALING	0.800032	0.960569	0.0142766	0.355794	0.74835	9	Cdc42,Ezr
REACTOME_PRESYNAPTIC_FUNCTION_OF_KAINATE_RECEPTORS	0.800032	0.960569	0.0142766	0.355799	0.748361	9	Gng12,Plcb3,Plcb1
REACTOME_NECTIN_NECL_TRANS_HETERODIMERIZATION	0.800099	0.960569	0.0208511	-0.363625	-0.70795	5	Nectin4,Cadm1,Cadm3,Nectin2,Nectin3
REACTOME_GLUTAMATE_AND_GLUTAMINE_METABOLISM	0.801144	0.960569	0.0139156	0.338752	0.749599	11	Pycr3,Aldh18a1,Oat
WP_GLUCURONIDATION	0.801372	0.960569	0.0218426	-0.324314	-0.728265	8	Hk1,Pgm3,Ugp2
REACTOME_THYROXINE_BIOSYNTHESIS	0.80297	0.960569	0.0176641	0.605709	0.803889	1	Iyd
REACTOME_ETHANOL_OXIDATION	0.803252	0.960569	0.0144605	0.366777	0.747603	8	Aldh1b1,Adh1,Acss2,Adh5,Acss1
REACTOME_RHO_GTPASES_ACTIVATE_FORMINS	0.80343	0.960569	0.0101289	0.248545	0.824726	95	Nudc,Cdc42,Dynll1,Dynll2,Ckap5,Dync1i2,Mapre1,Dync1li2,Rps27,Kif2c,Nuf2,Pfn2,Cdc20,Mrtfa
BIOCARTA_VITCB_PATHWAY	0.804723	0.960569	0.0211841	-0.347047	-0.714321	6	Slc2a3,Slc2a1,Col4a1
REACTOME_SPHINGOLIPID_DE_NOVO_BIOSYNTHESIS	0.80481	0.960569	0.0242793	-0.272212	-0.765157	18	Kdsr,Sphk1,Sgms1,Cers5,Abcc1
REACTOME_CHEMOKINE_RECEPTORS_BIND_CHEMOKINES	0.805611	0.960569	0.0190436	-0.481311	-0.727434	2	Cx3cl1,Pf4
REACTOME_SIGNALING_BY_ERBB4	0.805942	0.960569	0.0246629	-0.264279	-0.764526	20	Src,Psen1,Aph1a,Esr1,Pik3r1,Kras
REACTOME_SCF_SKP2_MEDIATED_DEGRADATION_OF_P27_P21	0.807098	0.960569	0.0113851	0.264228	0.794868	49	Psme2,Psmd9,Psmf1,Psma5,Psmd4,Cdkn1b,Psmd5
REACTOME_NCAM1_INTERACTIONS	0.807286	0.960569	0.0225603	-0.303833	-0.726616	10	Col6a6,Col4a1,Col2a1
REACTOME_PKMTS_METHYLATE_HISTONE_LYSINES	0.807608	0.960569	0.0120232	0.276357	0.783306	35	Nfkb1,Nfkb2,Nsd2,Setd7,Nsd1,Setdb1,Smyd3,Rbbp4,Suz12
REACTOME_NOTCH_HLH_TRANSCRIPTION_PATHWAY	0.808042	0.960569	0.0234104	-0.284272	-0.751541	14	Hdac1,Kat2a,Hdac3
WP_KENNEDY_PATHWAY	0.809078	0.960569	0.0136531	0.329774	0.742881	12	Pcyt2,Etnk1,Chpt1,Pcyt1a,Cept1,Pcyt1b
REACTOME_ANTIVIRAL_MECHANISM_BY_IFN_STIMULATED_GENES	0.809141	0.960569	0.0329279	-0.222165	-0.846908	70	Dhx9,Eif4a3,Prkra,Tuba1c,Tubb4a,Sphk1,Arih1,Eif4a1,Ikbkg,Chuk,Eif4g3,Map2k6,Ilf2
REACTOME_INTERLEUKIN_36_PATHWAY	0.809587	0.960569	0.0189699	-0.479376	-0.724509	2	Il36g,Il1rap
REACTOME_INNATE_IMMUNE_SYSTEM	0.809634	0.960569	0.00717699	0.23689	0.905137	646	Hsp90ab1,Hspa8,Atp6v1f,Vapa,Sugt1,Atp6v1g1,Nfkb1,Snap29,Srp14,Nhlrc3,Ttr,Wasf2,Cnpy3,Cdc42,Psme2,Ripk3,Psmd9,Cstb,Psmf1,Fadd,Dynll1,Prdx6,Hsp90aa1,Crk,Actr1b,Psma5,Pdzd11,Mapk9,Optn,Nfkb2,Pdap1,Aprt,Mif,Rab3a,Shc1,Txndc5,Wipf1,Cat,Mvp,Abi1,Acaa1b,Mapk1,Dnm1,Ecsit,Gaa,Sell,Ube2m,Hmgb1,Myo1c,Pik3ca,Atox1,Irf3,Hsp90b1,Mapk7,Tom1,Serpina1c,Psmd4,Lamp1,Pgam1,Mme,Arsa,Ist1,Tab1,Cap1,Glb1,Map2k3,Icam2,T…
REACTOME_P75_NTR_RECEPTOR_MEDIATED_SIGNALLING	0.809958	0.960569	0.0110294	0.260335	0.800128	56	Ywhae,Nfkb1,Sqstm1
REACTOME_NEUTROPHIL_DEGRANULATION	0.810472	0.960569	0.00762577	0.234669	0.879043	366	Hsp90ab1,Hspa8,Vapa,Nfkb1,Snap29,Srp14,Nhlrc3,Ttr,Cstb,Dynll1,Prdx6,Hsp90aa1,Actr1b,Psma5,Pdap1,Aprt,Mif,Rab3a,Txndc5,Cat,Mvp,Acaa1b,Mapk1,Gaa,Sell,Hmgb1,Tom1,Serpina1c,Lamp1,Pgam1,Mme,Arsa,Ist1,Cap1,Glb1,Ostf1,Ndufc2,Cda,Arpc5,Pgrmc1,Gsdmd,Rab18,Lamtor3,Ptx3,Cd14,Lamtor1,Cd93,Pycard,Timp2
REACTOME_ELASTIC_FIBRE_FORMATION	0.81123	0.960569	0.0259975	-0.25084	-0.78763	28	Furin,Fbln5,Tgfb2,Vtn,Tgfb1,Mfap4
REACTOME_RHOU_GTPASE_CYCLE	0.81144	0.960569	0.0119538	0.275339	0.780419	35	Cdc42,Hgs,Stam2,Stam
REACTOME_GLYCEROPHOSPHOLIPID_BIOSYNTHESIS	0.812779	0.960569	0.0104396	0.251573	0.809854	76	Ddhd2,Agpat1,Lpin2,Pitpnm2,Gpat4,Pcyt2,Lclat1,Mboat2,Dgat1,Lpin3,Etnk1,Agpat5,Pctp,Pla2g15,Lpgat1,Chpt1,Lpcat3,Gpd1,Slc44a3,Mboat1,Pcyt1a,Acp6,Mgll,Osbpl5,Cept1,Stard7,Pcyt1b,Agpat2
REACTOME_CALCITONIN_LIKE_LIGAND_RECEPTORS	0.81282	0.960569	0.0161104	0.535382	0.785026	2	Ramp1,Iapp
REACTOME_MULTIFUNCTIONAL_ANION_EXCHANGERS	0.81282	0.960569	0.0161104	0.535503	0.785203	2	Slc26a6,Slc26a2
REACTOME_NEGATIVE_REGULATORS_OF_DDX58_IFIH1_SIGNALING	0.813051	0.960569	0.0137025	0.333958	0.738991	11	Irf3,Tax1bp1,Tnfaip3,Pin1,Tbk1
REACTOME_G2_M_DNA_REPLICATION_CHECKPOINT	0.815559	0.961215	0.0160615	0.533625	0.78245	2	Ccnb1,Cdk1
REACTOME_RHO_GTPASES_ACTIVATE_IQGAPS	0.815637	0.961215	0.0247606	-0.260411	-0.77072	22	Tuba1c,Tubb4a,Iqgap1,Tuba8,Men1,Ctnnb1
REACTOME_ACETYLCHOLINE_REGULATES_INSULIN_SECRETION	0.81565	0.961215	0.0142395	0.361362	0.736567	8	Marcks,Plcb3,Gna15,Plcb1,Gna11
REACTOME_ACROSOME_REACTION_AND_SPERM_OOCYTE_MEMBRANE_BINDING	0.816413	0.961215	0.01742	0.598694	0.794579	1	Cd9
REACTOME_GLYCOGEN_SYNTHESIS	0.816654	0.961215	0.0205361	-0.357212	-0.695464	5	Ugp2,Pgm1,Gbe1,Gys1,Gyg1
REACTOME_NRIF_SIGNALS_CELL_DEATH_FROM_THE_NUCLEUS	0.817643	0.961215	0.0205176	-0.356385	-0.693854	5	Psen1,Aph1a
REACTOME_ACTIVATION_OF_NIMA_KINASES_NEK9_NEK6_NEK7	0.817901	0.961215	0.0151357	0.434362	0.744222	4	Ccnb1,Plk1,Nek9,Cdk1
BIOCARTA_ERBB4_PATHWAY	0.818225	0.961215	0.0200093	-0.377566	-0.6922	4	Psen1
BIOCARTA_TEL_PATHWAY	0.819018	0.961215	0.0228484	-0.291386	-0.732986	12	Xrcc5,Rb1,Akt1,Kras,Xrcc6,Egfr
REACTOME_WAX_AND_PLASMALOGEN_BIOSYNTHESIS	0.819275	0.961215	0.0151115	0.43341	0.74259	4	Dhrs7b,Awat1,Gnpat
REACTOME_CYTOSOLIC_SENSORS_OF_PATHOGEN_ASSOCIATED_DNA	0.820487	0.96197	0.0125451	0.289081	0.75448	23	Nfkb1,Nfkb2,Irf3
REACTOME_INTEGRIN_SIGNALING	0.822085	0.963176	0.0124685	0.28676	0.754395	24	Crk,Shc1,Rasgrp2,Grb2,Rap1b,Itga2b
REACTOME_SIGNALING_BY_ALK	0.823102	0.963701	0.013525	0.330752	0.731898	11	Shc1,Pik3ca,Pik3r2
REACTOME_INWARDLY_RECTIFYING_K_CHANNELS	0.825154	0.965224	0.0142054	0.366748	0.723397	7	Gng12,Abcc9
REACTOME_RND2_GTPASE_CYCLE	0.825658	0.965224	0.0267104	-0.240382	-0.790744	34	Plxnd1,Arhgap1,Rnd2,Arhgap35,Dlg5,Ptpn13,Vangl2,Pik3r1
REACTOME_AMINO_ACID_TRANSPORT_ACROSS_THE_PLASMA_MEMBRANE	0.826113	0.965224	0.0129725	0.305251	0.735242	16	Slc38a3,Slc7a11,Slc3a2,Slc7a1,Slc38a2,Slc3a1,Slc25a29,Slc1a5
REACTOME_PCP_CE_PATHWAY	0.827146	0.965253	0.0104697	0.25345	0.797319	66	Psme2,Psmd9,Wnt5a,Psmf1,Psma5,Psmd4,Fzd1
REACTOME_TGF_BETA_RECEPTOR_SIGNALING_ACTIVATES_SMADS	0.827278	0.965253	0.0122056	0.280301	0.751064	26	Stub1,Nedd8,Ube2m,Ltbp1
REACTOME_METALLOPROTEASE_DUBS	0.829321	0.965994	0.0132958	0.322507	0.726511	12	Stam,Abraxas2,Babam1
REACTOME_ENERGY_DEPENDENT_REGULATION_OF_MTOR_BY_LKB1_AMPK	0.829417	0.965994	0.0124863	0.288209	0.745464	22	Prkaa1,Lamtor3,Lamtor1,Prkaa2,Lamtor5,Lamtor4,Prkab2
WP_REGULATION_OF_ACTIN_CYTOSKELETON	0.830008	0.965994	0.00956341	0.24288	0.808366	97	Wasf2,Pxn,Cdc42,Tmsb4x,Crk,Gng12,Mapk1,Pik3ca,Arpc5,Cd14,Rassf7,Cfl2,Pdgfrb,Mapk3,Git1,Map2k2,Actb,Sos2,Ezr
BIOCARTA_NO2IL12_PATHWAY	0.830663	0.965994	0.0197803	-0.370746	-0.679697	4	Jak2,Tyk2
REACTOME_GENERATION_OF_SECOND_MESSENGER_MOLECULES	0.833092	0.965994	0.0227146	-0.280704	-0.72524	13	H2-Aa,Grap2,Plcg2,Zap70
REACTOME_VISUAL_PHOTOTRANSDUCTION	0.834299	0.965994	0.0274899	-0.235366	-0.794457	39	Myo7a,Pnlip,Apoe,Gnb1,Rdh12,Akr1c6,Gpc4,Nmt2,Stra6,Apoa4
WP_PPAR_SIGNALING_PATHWAY	0.835753	0.965994	0.010843	0.256716	0.775812	51	Dbi,Acaa1b,Acaa1a,Acox1,Fabp2,Apoa2,Pck1,Fads2,Fabp1,Acsl5,Acadm,Pparg,Ehhadh,Fabp5,Slc27a4
BIOCARTA_CK1_PATHWAY	0.836068	0.965994	0.0131784	0.320252	0.721431	12	Prkar1b,Ppp1r1b,Prkar1a,Ppp2ca,Plcb1
REACTOME_KETONE_BODY_METABOLISM	0.836605	0.965994	0.0136313	0.339991	0.715112	9	Aacs,Oxct1,Hmgcl,Oxct2a,Acat1,Bdh1
REACTOME_BIOSYNTHESIS_OF_MARESINS	0.838399	0.965994	0.0201344	-0.348372	-0.678254	5	Alox5,Cyp3a25
REACTOME_FRS_MEDIATED_FGFR2_SIGNALING	0.840591	0.965994	0.0139379	0.357861	0.705867	7	Grb2,Fgf2,Frs2,Sos1
REACTOME_FRS_MEDIATED_FGFR3_SIGNALING	0.840591	0.965994	0.0139379	0.357861	0.705867	7	Grb2,Fgf2,Frs2,Sos1
REACTOME_FRS_MEDIATED_FGFR4_SIGNALING	0.840591	0.965994	0.0139379	0.357861	0.705867	7	Grb2,Fgf2,Frs2,Sos1
WP_EICOSANOID_METABOLISM_VIA_CYTOCHROME_P450_MONOOXYGENASES	0.84072	0.965994	0.0151357	0.462496	0.736643	3	Ephx2,Cyp2c40
REACTOME_S_PHASE	0.841059	0.965994	0.00911236	0.238879	0.808407	111	Rpa3,Lig1,Rpa2,Gins4,Psme2,Psmd9,Psmf1,Pcna,Psma5,Psmd4,Gins3,Cdkn1b,Rpa1,Psmd5
WP_MIR222_IN_EXERCISEINDUCED_CARDIAC_GROWTH	0.841673	0.965994	0.0156048	0.518738	0.760621	2	Cdkn1b
REACTOME_TRANSPORT_OF_NUCLEOSIDES_AND_FREE_PURINE_AND_PYRIMIDINE_BASES_ACROSS_THE_PLASMA_MEMBRANE	0.84173	0.965994	0.021077	-0.308437	-0.692614	8	Arl2bp,Slc29a3,Arl2,Slc28a2,Slc25a5,Slc29a1,Slc25a4,Slc28a3
REACTOME_DAP12_SIGNALING	0.842604	0.965994	0.0239317	-0.256114	-0.740906	20	Vav3,Grap2,Plcg2,Pik3r1,Kras,Fyn
REACTOME_CLASSICAL_ANTIBODY_MEDIATED_COMPLEMENT_ACTIVATION	0.843191	0.965994	0.0138933	0.355998	0.702191	7	Ighg1,Iglc2
REACTOME_CYTOCHROME_P450_ARRANGED_BY_SUBSTRATE_TYPE	0.843394	0.965994	0.0121429	0.281095	0.733636	23	Ncoa1,Fdxr,Fdx1,Cyp1b1,Arnt,Cyp2s1,Cyp3a13,Rxra,Cyp2j6,Cyp11b2
REACTOME_SPHINGOLIPID_CATABOLISM	0.844491	0.965994	0.0138711	0.355282	0.700779	7	Plpp1,Plpp3,Aldh3a2
REACTOME_LINOLEIC_ACID_LA_METABOLISM	0.844822	0.965994	0.0140781	0.366183	0.695274	6	Fads1,Fads2
REACTOME_PD_1_SIGNALING	0.845374	0.965994	0.0207799	-0.31545	-0.676506	7	H2-Aa
BIOCARTA_STAT3_PATHWAY	0.846604	0.965994	0.013835	0.353952	0.698156	7	Mapk1,Mapk3
REACTOME_LIPID_PARTICLE_ORGANIZATION	0.846698	0.965994	0.0183018	-0.455304	-0.688128	2	Hsd17b13,Fitm2
REACTOME_NONCANONICAL_ACTIVATION_OF_NOTCH3	0.846934	0.965994	0.0146322	0.418413	0.716896	4	Ybx1,Ncstn
WP_NOVEL_JUNDMP1_PATHWAY	0.847311	0.965994	0.012563	0.2957	0.720874	17	Mapk1,Jun,Mapk3,Map2k2
REACTOME_THE_CANONICAL_RETINOID_CYCLE_IN_RODS_TWILIGHT_VISION	0.847851	0.965994	0.0136806	0.346027	0.705308	8	Ttr,Rbp4
REACTOME_APC_C_CDC20_MEDIATED_DEGRADATION_OF_CYCLIN_B	0.847983	0.965994	0.0230405	-0.26962	-0.721508	15	Ube2d1,Cdc23,Anapc7,Anapc5,Cdc27,Anapc4
REACTOME_MOLYBDENUM_COFACTOR_BIOSYNTHESIS	0.849034	0.965994	0.0142681	0.388525	0.704196	5	Gphn,Mocs3,Mocs1
WP_MACROPHAGE_MARKERS	0.849532	0.965994	0.0207043	-0.312868	-0.670968	7	F3,Lyz2,Cd68,Cd163
REACTOME_BETA_CATENIN_PHOSPHORYLATION_CASCADE	0.849756	0.965994	0.0222628	-0.279542	-0.703192	12	Ppp2r5c,Ppp2r5e,Apc,Ctnnb1,Csnk1a1,Gsk3b,Ppp2r1b
REACTOME_REGULATION_OF_CDH11_EXPRESSION_AND_FUNCTION	0.850538	0.965994	0.0133924	0.333731	0.701946	9	Zeb2,Amot,Cdh11
REACTOME_HDL_REMODELING	0.851553	0.965994	0.0142253	0.387507	0.702353	5	Alb,Apoa1
REACTOME_ASSEMBLY_OF_THE_PRE_REPLICATIVE_COMPLEX	0.851585	0.965994	0.0310826	-0.215665	-0.815492	66	Psmb7,Psma4,Psmd1,Ube2d1,Psmd3,Psmb1,Psma6,Psmd13,Psma3,Psmd12,Psmb2,Psmb4,Psmc6,Cdc23,Psmb5,Anapc7,Psmb3,Psmd6,Anapc5,Cdc27,Psmc5,Anapc4
REACTOME_VITAMIN_C_ASCORBATE_METABOLISM	0.851748	0.965994	0.0139602	0.362874	0.688991	6	Cyb5a,Cyb5r3,Slc23a2
REACTOME_WNT5A_DEPENDENT_INTERNALIZATION_OF_FZD2_FZD5_AND_ROR2	0.852018	0.965994	0.013025	0.318455	0.704686	11	Wnt5a,Fzd2
REACTOME_CAMK_IV_MEDIATED_PHOSPHORYLATION_OF_CREB	0.852327	0.965994	0.0167897	0.578979	0.768414	1	Camkk2
REACTOME_ACYL_CHAIN_REMODELLING_OF_PS	0.852957	0.965994	0.0213071	-0.296247	-0.688925	9	Osbpl10,Osbpl8,Pla2g4a,Pla1a,Lpcat4,Plaat3,Osbpl5,Mboat1,Lpcat3
WP_GLYCOLYSIS_AND_GLUCONEOGENESIS	0.853704	0.965994	0.0108595	0.257862	0.753329	41	Pgam1,Gapdhs,Pgam2,Pfkm,Pklr,Pck1,Tpi1,Ldhc,Mdh2,Got1,Fbp2,Eno2,Aldob,Pfkp,Ldha,Aldoa,Mpc1,Eno1
REACTOME_PTK6_PROMOTES_HIF1A_STABILIZATION	0.853964	0.965994	0.01491	0.454993	0.724694	3	Lrrk2,Gpnmb
REACTOME_OVARIAN_TUMOR_DOMAIN_PROTEASES	0.854059	0.965994	0.0230861	-0.261585	-0.723854	17	Ube2d1,Ikbkg,Esr1
REACTOME_TRANSPORT_OF_BILE_SALTS_AND_ORGANIC_ACIDS_METAL_IONS_AND_AMINE_COMPOUNDS	0.855332	0.965994	0.0117641	0.274294	0.729537	25	Slc2a13,Slc16a1,Slc22a18,Slc39a14,Heph,Slc22a16,Slc39a7,Bsg,Emb,Slc44a3
REACTOME_INITIATION_OF_NUCLEAR_ENVELOPE_NE_REFORMATION	0.855502	0.965994	0.0229667	-0.265999	-0.722307	16	Lmnb1,Vrk2
REACTOME_SIGNALING_BY_TGFBR3	0.855804	0.965994	0.022961	-0.265809	-0.721791	16	Psen1,Aph1a,Timp1,Tgfb2,Tgfb1,Mmp14
REACTOME_NUCLEAR_EVENTS_MEDIATED_BY_NFE2L2	0.856207	0.965994	0.0104999	0.252607	0.759909	49	Psme2,Psmd9,Psmf1,Psma5,Psmd4,Prdx1,Psmd5
BIOCARTA_ION_PATHWAY	0.856726	0.965994	0.0144663	0.411532	0.705107	4	Prkca,Prkcb,Ptk2b,Plcg1
REACTOME_NERVOUS_SYSTEM_DEVELOPMENT	0.856778	0.965994	0.00784877	0.231811	0.826875	184	Hsp90ab1,Gap43,Cdc42,Hsp90aa1,Vasp,Shc1,Mapk1,Dnm1,Pik3ca,Mapk7,Lypla2,Slit3,Arpc5,Pfn2,Sema7a,Efnb2,Dnm2,Itsn1,Crmp1,Dnm3,Mapk3,Grb2,Gab1,Itga9,Dpysl3,Itga2b,Abl2,Ncstn,Git1,Irs2,Col3a1,Efna1,Map2k2,Efnb1,Ephb4,Actb,Tubb1,Nrp1,Shank3,Ezr,Farp2,Creb1,Pik3r2
REACTOME_METABOLISM_OF_STEROID_HORMONES	0.85691	0.965994	0.0241978	-0.247191	-0.740835	23	Hsd11b1
REACTOME_COBALAMIN_CBL_VITAMIN_B12_TRANSPORT_AND_METABOLISM	0.857633	0.965994	0.0130672	0.322284	0.696543	10	Mtr,Abcd4,Mmab
REACTOME_CYP2E1_REACTIONS	0.858108	0.965994	0.0153251	0.509628	0.747264	2	Cyp2s1,Cyp2e1
WP_MITOCHONDRIAL_LONG_CHAIN_FATTY_ACID_BETAOXIDATION	0.858222	0.965994	0.0229159	-0.265398	-0.720676	16	Acsl4,Acsl3
REACTOME_CD28_DEPENDENT_PI3K_AKT_SIGNALING	0.859171	0.965994	0.0222255	-0.271635	-0.70181	13	Akt1,Pik3r1,Mapkap1,Mtor,Fyn
WP_DELTANOTCH_SIGNALING_PATHWAY	0.859873	0.965994	0.028635	-0.223716	-0.803736	51	Smad4,Hdac1,Furin,Psen1,Smad3,Sin3a,Akt1,Hdac2,Skp1,Pik3r1,Cul1,Jak2
REACTOME_INTRACELLULAR_SIGNALING_BY_SECOND_MESSENGERS	0.859975	0.965994	0.008129	0.231846	0.811621	152	Akt1s1,Adcy6,Psme2,Psmd9,Psmf1,Stub1,Psma5,Mapk1,Pik3ca,Psmd4,Strn,Cdkn1b,Lamtor3,Lamtor1,Psmd5,Gatad2b,Prkar1b,Xiap,Mbd3,Mta3,Myd88,Pdgfrb,Foxo1,Mapk3,Grb2,Gab1,Ppp2r1a
REACTOME_REACTIONS_SPECIFIC_TO_THE_COMPLEX_N_GLYCAN_SYNTHESIS_PATHWAY	0.860285	0.965994	0.0140781	0.380279	0.689251	5	Man2a1,Fuca1,Man2a2
REACTOME_TRANSMISSION_ACROSS_CHEMICAL_SYNAPSES	0.860436	0.965994	0.00966047	0.243296	0.774975	71	Hspa8,Adcy6,Gng12,Rab3a,Maoa,Stxbp1,Camk1,Plcb3,Aldh5a1,Prkar1b
REACTOME_SIGNALING_BY_NOTCH3	0.861146	0.96615	0.013213	0.329132	0.692271	9	Ybx1,Ncstn,Wwp2,Rps27a
REACTOME_SYNTHESIS_OF_BILE_ACIDS_AND_BILE_SALTS_VIA_27_HYDROXYCHOLESTEROL	0.862006	0.966475	0.0204806	-0.308138	-0.660825	7	Akr1c6,Hsd3b7
REACTOME_VEGF_LIGAND_RECEPTOR_INTERACTIONS	0.863147	0.967113	0.0147556	0.447617	0.712944	3	Vegfa,Flt4,Flt1
REACTOME_CHONDROITIN_SULFATE_BIOSYNTHESIS	0.865751	0.968879	0.0129306	0.318724	0.688848	10	Csgalnact2,Chpf,Chst12,Chsy1,Csgalnact1
REACTOME_RUNX3_REGULATES_YAP1_MEDIATED_TRANSCRIPTION	0.865868	0.968879	0.0185996	-0.384806	-0.64714	3	Runx3,Tead1
REACTOME_TRANSPORT_OF_VITAMINS_NUCLEOSIDES_AND_RELATED_MOLECULES	0.867439	0.969309	0.0237495	-0.247528	-0.73259	22	Slco2a1,Apod,Slc27a6,Slc35b3,Slc35a1,Arl2bp,Slc35c1,Slc29a3
REACTOME_ACTIVATION_OF_SMO	0.867445	0.969309	0.0200315	-0.31756	-0.65363	6	Csnk1a1,Arrb2,Gas1,Kif3a,Arrb1,Grk2
REACTOME_MINERALOCORTICOID_BIOSYNTHESIS	0.867969	0.969309	0.01516	0.502764	0.737199	2	Cyp11b2,Hsd3b1
WP_IRON_HOMEOSTASIS	0.869018	0.96984	0.0139323	0.374837	0.679387	5	Ftl1,Ireb2
REACTOME_SEMAPHORIN_INTERACTIONS	0.872251	0.972429	0.0106674	0.253653	0.73308	39	Hsp90ab1,Hsp90aa1,Sema7a,Crmp1,Dpysl3,Nrp1,Farp2,Plxna4
REACTOME_REGULATION_OF_PTEN_GENE_TRANSCRIPTION	0.872624	0.972429	0.0118624	0.27714	0.701898	20	Lamtor3,Lamtor1,Gatad2b,Mbd3,Mta3,Lamtor5,Lamtor4,Rbbp4
REACTOME_ATORVASTATIN_ADME	0.873516	0.972429	0.0135957	0.351191	0.666808	6	Pon3,Cyp3a13,Abcc2,Abcb1a
REACTOME_MYOGENESIS	0.873653	0.972429	0.012188	0.289483	0.688393	15	Cdc42,Mef2d,Cdh2,Mapk11,Mef2c,Abl1
REACTOME_INTERFERON_SIGNALING	0.87421	0.972429	0.0090141	0.236031	0.774781	88	Hspa8,Ybx1,Hspa2,Eif2ak2,Mapk1,Flnb,Irf3,Mx2,Kpna1,Ube2n,Eif4e2,Abce1,Eif4g1,Mapk3,Ppp2r1a
BIOCARTA_NFAT_PATHWAY	0.878008	0.976013	0.0109443	0.257775	0.718984	32	Mapk1,Pik3ca,Calr,Prkar1b,Mapk3,Nfatc3,Prkar1a,Crebbp,Fgf2
WP_OVARIAN_INFERTILITY	0.880112	0.977296	0.0126915	0.310866	0.671866	10	Cdkn1b,Cebpb,Ncor1,Smpd1,Vdr
REACTOME_SIGNALING_BY_RECEPTOR_TYROSINE_KINASES	0.881594	0.977296	0.00659582	0.225094	0.829018	279	Atp6v1f,Crkl,Atp6v1g1,Wasf2,Pxn,Cdc42,Polr2d,Hgs,Stam2,Hsp90aa1,Crk,Stub1,Tnk2,Shc1,Pcsk5,Cdc37,Abi1,Mapk1,Stam,Rab4a,Eps15l1,Pik3ca,Mapk7,Nrp2,Fam83b,Memo1,Ywhab,Hnrnpa1,Sh3gl1,Thbs3,Eps15,Spint2,Gipc1,Yap1,Lrig1,Pdgfrb,Mapk3,Grb2,Gab1,Ppp2r1a,Flrt2,Rap1b,Cdh5,Spp1,Nos3,Nab2,Ncstn,Irs2,Col11a1,Col3a1,Chek1,Map2k2,Gtf2f1,Wasf3,Them4,Actb
REACTOME_POLO_LIKE_KINASE_MEDIATED_EVENTS	0.881822	0.977296	0.0162943	0.563135	0.747385	1	Plk1
REACTOME_N_GLYCAN_ANTENNAE_ELONGATION_IN_THE_MEDIAL_TRANS_GOLGI	0.882008	0.977296	0.0220142	-0.259315	-0.685561	14	B4galt1,B4galt6,Mgat2,Mgat4b
BIOCARTA_IL5_PATHWAY	0.882048	0.977296	0.0161889	-0.562288	-0.74784	1	Il1b
WP_FATTY_ACID_BIOSYNTHESIS	0.883104	0.97748	0.0233402	-0.243718	-0.712277	21	Acsl4,Acsl3,Echdc3
REACTOME_YAP1_AND_WWTR1_TAZ_STIMULATED_GENE_EXPRESSION	0.884039	0.97748	0.0148951	0.491923	0.721303	2	Yap1
REACTOME_ALPHA_OXIDATION_OF_PHYTANATE	0.884131	0.97748	0.0136833	0.366332	0.663973	5	Aldh3a2,Slc25a17,Phyh
REACTOME_RHOC_GTPASE_CYCLE	0.885518	0.97748	0.00956792	0.242119	0.751824	60	Vapb,Vamp3,Stard13,Racgap1,Slk,Abcd3,Cavin1,Arhgap5,Cav1,Arhgap21,Acbd5
REACTOME_INTERFERON_ALPHA_BETA_SIGNALING	0.885714	0.97748	0.0213715	-0.270976	-0.664085	11	Irf9,Ptpn1,Tyk2,Ptpn6
REACTOME_POTASSIUM_CHANNELS	0.886004	0.97748	0.0128002	0.316269	0.665218	9	Gng12,Abcc9
REACTOME_MITOCHONDRIAL_UNCOUPLING	0.886596	0.97748	0.0148534	0.489537	0.717804	2	Slc25a4,Pm20d1
REACTOME_RECYCLING_PATHWAY_OF_L1	0.886834	0.97748	0.0253638	-0.22727	-0.741501	33	Src,Cltc,Tuba1c,Tubb4a
REACTOME_TRANSPORT_AND_SYNTHESIS_OF_PAPS	0.887657	0.977503	0.0136258	0.363233	0.658355	5	Papss2,Papss1,Slc26a2
REACTOME_FATTY_ACID_METABOLISM	0.888009	0.977503	0.00804677	0.229143	0.783115	121	Decr2,Dbi,Acot1,Amacr,Acaa1b,Hadh,Acot8,Fads1,Acot2,Acox1,Acsf3,Mcee,Eci1,Acot13,Fads2,Cyp1b1,Mecr,Acsl5,Acadm,Prkaa2,Aldh3a2,Ehhadh,Ptges2,Ptges3,Them4,Acad11,Nudt19,Acot4,Slc25a17,Alox12,Pctp,Pon3,Ptgs1,Acot7,Acbd5,Crot,Decr1,Prkab2,Ephx2,Acly
BIOCARTA_NTHI_PATHWAY	0.888807	0.977746	0.011676	0.274445	0.686883	19	Nfkb1,Map2k3,Map3k7,Myd88,Nr3c1
REACTOME_RAC3_GTPASE_CYCLE	0.889743	0.97814	0.00905651	0.236237	0.758627	75	Vamp3,Wasf2,Cdc42,Abi1,Pgrmc2,Taok3,Syde1,Racgap1,Lamtor1,Arhgap17,Abl2,Stbd1,Git1,Swap70,Arhgap5,Dock10,Pik3r2,Cav1,Arhgap21
WP_RETINOL_METABOLISM	0.890794	0.978659	0.011337	0.265136	0.691984	23	Crabp1,Aldh1a2,Crabp2,Rbp4,Scarb1,Rbp2
WP_ALANINE_AND_ASPARTATE_METABOLISM	0.891976	0.978735	0.0124965	0.305211	0.659643	10	Dars1,Adsl,Got1,Gpt
REACTOME_SUMO_IS_PROTEOLYTICALLY_PROCESSED	0.892019	0.978735	0.0191966	-0.317883	-0.618894	5	Senp1,Senp2,Sumo1
BIOCARTA_IL10_PATHWAY	0.89347	0.97877	0.013269	0.338369	0.642462	6	Hmox1,Stat3,Stat1,Stat5a
REACTOME_PHENYLALANINE_METABOLISM	0.893703	0.97877	0.0135277	0.359177	0.651005	5	Pcbd1,Qdpr
REACTOME_REGULATION_OF_TLR_BY_ENDOGENOUS_LIGAND	0.893785	0.97877	0.011823	0.279849	0.674058	16	Hmgb1,Gsdmd,Cd14
REACTOME_PLATELET_AGGREGATION_PLUG_FORMATION	0.89543	0.979938	0.0108501	0.254262	0.695768	29	Crk,Shc1,Rasgrp2,Grb2,Rap1b,Itga2b
REACTOME_FGFRL1_MODULATION_OF_FGFR1_SIGNALING	0.896457	0.980428	0.0146938	0.483032	0.708267	2	Fgf2,Spred1
REACTOME_HOMOLOGOUS_DNA_PAIRING_AND_STRAND_EXCHANGE	0.897609	0.981054	0.0198635	-0.29164	-0.625442	7	Atm,Kat5
WP_SELENIUM_MICRONUTRIENT_NETWORK	0.899002	0.981405	0.0116955	0.275161	0.670802	17	Cat,Mtr,Fads1,Fads2
WP_SREBF_AND_MIR33_IN_CHOLESTEROL_AND_LIPID_HOMEOSTASIS	0.89909	0.981405	0.0129646	0.324157	0.639388	7	Sirt1,Hmgcr,Ldlr
REACTOME_FRS_MEDIATED_FGFR1_SIGNALING	0.900982	0.981621	0.0128002	0.316457	0.645036	8	Grb2,Fgf2,Frs2,Sos1,Fgfr1
REACTOME_SUMOYLATION_OF_TRANSCRIPTION_FACTORS	0.901365	0.981621	0.0129279	0.32294	0.636986	7	Ube2i,Sumo3,Sumo2,Mta1
REACTOME_HEME_BIOSYNTHESIS	0.902279	0.981621	0.012329	0.299128	0.646495	10	Alb,Alad,Cox15
WP_WNT_SIGNALING_PATHWAY	0.902592	0.981621	0.0089784	0.233821	0.739584	68	Magi3,Wnt5a,Mapk9,Mapk1,Fzd1,Sfrp1,Map1b,Map3k7,Dab2,Jun,Runx2,Lrp1,Mapk3,Fzd2,Prkca,Dvl1,Dvl2,Fhl2,Ppp2ca
REACTOME_ACTIVATION_OF_THE_TFAP2_AP_2_FAMILY_OF_TRANSCRIPTION_FACTORS	0.903895	0.981621	0.017962	-0.362887	-0.610278	3	Ep300,Wwox
WP_SPINAL_CORD_INJURY	0.905456	0.981621	0.00996448	0.241738	0.706223	41	Gap43,Vim,Mapk1,Slit3,Efnb2,Mapk3,Prkca,Gfap,Cdk2
WP_ID_SIGNALING_PATHWAY	0.905801	0.981621	0.0110389	0.257547	0.677543	24	Nfkb1,Psmd4,Irs1,Smad1
REACTOME_BILE_ACID_AND_BILE_SALT_METABOLISM	0.906065	0.981621	0.0110839	0.258734	0.675277	23	Alb,Amacr,Acot8,Ncoa1,Abcb11,Osbpl3
REACTOME_RAB_GERANYLGERANYLATION	0.906445	0.981621	0.00985075	0.239224	0.708944	45	Rab33b,Rab3a,Rab4a,Rab18,Rab2b,Rabggtb,Rab17,Rab1b
REACTOME_DRUG_MEDIATED_INHIBITION_OF_CDK4_CDK6_ACTIVITY	0.907121	0.981621	0.0179093	-0.36136	-0.60771	3	Cdk4,Ccnd1,Cdk6
REACTOME_CELL_DEATH_SIGNALLING_VIA_NRAGE_NRIF_AND_NADE	0.907274	0.981621	0.00987574	0.239274	0.706314	44	Ywhae,Sqstm1
REACTOME_P38MAPK_EVENTS	0.907339	0.981621	0.0189413	-0.31014	-0.603819	5	Kras,Mapkapk2,Mapk14,Mapkapk3,Mapk11
REACTOME_FLT3_SIGNALING	0.907928	0.981621	0.0113611	0.266582	0.667203	19	Pik3ca,Cdkn1b,Grb2,Abl2,Rps27a,Akt2,Sos1,Cbl,Lck
BIOCARTA_TCYTOTOXIC_PATHWAY	0.909091	0.981621	0.0193221	-0.295775	-0.608789	6	Itgb2
BIOCARTA_THELPER_PATHWAY	0.909091	0.981621	0.0193221	-0.295775	-0.608789	6	Itgb2
BIOCARTA_PLC_PATHWAY	0.909278	0.981621	0.0124227	0.302297	0.635829	9	Pik3ca,Prkca,Plcb1
BIOCARTA_RARRXR_PATHWAY	0.910496	0.981621	0.0135876	0.369104	0.632412	4	Ncoa3,Rxra
REACTOME_FGFR2B_LIGAND_BINDING_AND_ACTIVATION	0.910884	0.981621	0.0144634	0.470903	0.690482	2	Fgf2,Fgf1
REACTOME_FGFR2C_LIGAND_BINDING_AND_ACTIVATION	0.910884	0.981621	0.0144634	0.470903	0.690482	2	Fgf2,Fgf1
REACTOME_FGFR2_LIGAND_BINDING_AND_ACTIVATION	0.910884	0.981621	0.0144634	0.470903	0.690482	2	Fgf2,Fgf1
REACTOME_RND3_GTPASE_CYCLE	0.912586	0.982432	0.0248856	-0.219952	-0.717625	33	Plekhg5,Cpd,Arhgap35,Dlg5,Ptpn13,Vangl2,Pik3r1,Rock1,Epha2,Txnl1
REACTOME_AFLATOXIN_ACTIVATION_AND_DETOXIFICATION	0.91292	0.982432	0.0123644	0.300298	0.631625	9	Mgst3,Acy3,Acy1,Cyp3a13
REACTOME_SIGNALING_BY_PTK6	0.913902	0.982432	0.0105231	0.247843	0.681664	30	Pxn,Crk,Cdkn1b,Lrrk2,Stap2
REACTOME_BRANCHED_CHAIN_AMINO_ACID_CATABOLISM	0.913958	0.982432	0.0112627	0.264154	0.661126	19	Bcat1,Bckdk,Dld,Hibch,Bckdhb,Acadsb,Acat1,Ivd
WP_STEROID_BIOSYNTHESIS	0.915246	0.983192	0.0188115	-0.306289	-0.59632	5	F13b
REACTOME_DOWNREGULATION_OF_ERBB2_ERBB3_SIGNALING	0.91658	0.983315	0.0195469	-0.281399	-0.60348	7	Akt1
REACTOME_METHYLATION	0.917037	0.983315	0.0118304	0.282966	0.637438	12	Trmt112,Mtr,As3mt,Comt,Nnmt
REACTOME_SENSING_OF_DNA_DOUBLE_STRAND_BREAKS	0.91747	0.983315	0.0187753	-0.305285	-0.594367	5	Atm,Kat5
REACTOME_METABOLISM_OF_PORPHYRINS	0.91986	0.983315	0.0110816	0.258227	0.653999	20	Alb,Hmox1,Alad,Fabp1,Blvrb,Cox15
REACTOME_CD28_CO_STIMULATION	0.919961	0.983315	0.0230462	-0.226037	-0.677434	23	Src,Akt1,Grap2,Pik3r1,Mapkap1,Mtor,Fyn,Lyn
REACTOME_FATTY_ACIDS	0.920258	0.983315	0.0176973	-0.354222	-0.595706	3	Cyp4b1,Cyp4f14,Cyp2j6
REACTOME_O_LINKED_GLYCOSYLATION	0.920743	0.983315	0.00969664	0.236088	0.691684	42	Galnt2,Galnt5,B3glct
BIOCARTA_ASBCELL_PATHWAY	0.920901	0.983315	0.0155641	-0.538824	-0.716633	1	Fas
BIOCARTA_BBCELL_PATHWAY	0.920901	0.983315	0.0155641	-0.538824	-0.716633	1	Fas
REACTOME_TRANSCRIPTIONAL_REGULATION_BY_THE_AP_2_TFAP2_FAMILY_OF_TRANSCRIPTION_FACTORS	0.921168	0.983315	0.0120257	0.28711	0.620522	10	Atad2,Ube2i,Kdm5b,Yeats4
REACTOME_DAP12_INTERACTIONS	0.923102	0.984758	0.0227479	-0.230179	-0.681246	22	Vav3,Grap2,Plcg2,Pik3r1,Kras,Fyn
REACTOME_SIGNALING_BY_NTRK2_TRKB	0.926451	0.987257	0.0127432	0.313211	0.594695	6	Grb2,Frs2,Sos1
REACTOME_PLASMA_LIPOPROTEIN_ASSEMBLY	0.927209	0.987257	0.0212332	-0.237947	-0.62907	14	Apoe,Bmp1,A2m,Apoa4,Apoc1
BIOCARTA_IL12_PATHWAY	0.927292	0.987257	0.0200226	-0.262787	-0.611113	9	Map2k6,Jak2,Tyk2
REACTOME_NGF_STIMULATED_TRANSCRIPTION	0.927777	0.987257	0.0137135	0.390599	0.62213	3	Nab2,Creb1
REACTOME_COSTIMULATION_BY_THE_CD28_FAMILY	0.928926	0.987859	0.0254603	-0.21523	-0.716803	37	Src,H2-Aa,Akt1,Grap2,Ppp2r5c,Ppp2r5e,Pik3r1,Mapkap1,Mtor,Fyn,Lyn
REACTOME_VEGFR2_MEDIATED_VASCULAR_PERMEABILITY	0.93018	0.988572	0.0226262	-0.227232	-0.672522	22	Vav3,Akt1,Mapkap1,Mtor,Jup,Ctnnb1
REACTOME_INSULIN_PROCESSING	0.932176	0.988922	0.0199428	-0.259828	-0.604233	9	Exoc5,Ero1b,Exoc2,Exoc7
REACTOME_TRANSCRIPTIONAL_REGULATION_OF_GRANULOPOIESIS	0.932314	0.988922	0.013245	0.34973	0.599216	4	Cdk2,Rxra,Cebpa
WP_GLYCOGEN_METABOLISM	0.93318	0.988922	0.0229384	-0.220746	-0.667613	24	Pygl,Phkg2,Ppp2r5c,Ppp2r5e,Ugp2
REACTOME_SYNTHESIS_OF_KETONE_BODIES	0.933214	0.988922	0.0124227	0.303265	0.598178	7	Aacs,Hmgcl,Acat1,Bdh1
REACTOME_CRMPS_IN_SEMA3A_SIGNALING	0.933751	0.988922	0.0114961	0.269161	0.617222	13	Crmp1,Dpysl3,Nrp1,Plxna4
REACTOME_ERBB2_REGULATES_CELL_MOTILITY	0.934367	0.988922	0.0126194	0.307904	0.584619	6	Memo1,Erbb3
REACTOME_MITOCHONDRIAL_CALCIUM_ION_TRANSPORT	0.936484	0.988922	0.0214713	-0.232845	-0.623099	15	Maip1,Phb2,Micu2,Mcu,Mcub
REACTOME_BICARBONATE_TRANSPORTERS	0.93717	0.988922	0.0125758	0.306058	0.581114	6	Ahcyl2,Slc4a7,Slc4a2,Slc4a10,Slc4a4
REACTOME_CD22_MEDIATED_BCR_REGULATION	0.937335	0.988922	0.0125732	0.305903	0.580819	6	Cd22,Cd79a,Iglc2,Cd79b
REACTOME_INTERLEUKIN_12_SIGNALING	0.938531	0.988922	0.0179544	-0.308922	-0.566354	4	Jak2,Tyk2
REACTOME_DEPOLYMERIZATION_OF_THE_NUCLEAR_LAMINA	0.939694	0.988922	0.0115931	0.267935	0.592894	11	Lpin2,Lpin3,Lmna,Ctdnep1,Ccnb1
WP_TRYPTOPHAN_METABOLISM	0.939863	0.988922	0.0100443	0.237121	0.656057	31	Cat,Hadh,Aldh1a2,Aldh9a1,Cyp1b1,Ddc,Aldh3a2
REACTOME_IMMUNOREGULATORY_INTERACTIONS_BETWEEN_A_LYMPHOID_AND_A_NON_LYMPHOID_CELL	0.940476	0.988922	0.0242982	-0.211612	-0.684075	32	Fcgr4,Ifitm2,Itga4,Itgb2,Cxadr,Cd200
REACTOME_PHOSPHATE_BOND_HYDROLYSIS_BY_NTPDASE_PROTEINS	0.940963	0.988922	0.0125169	0.302083	0.573567	6	Entpd5,Entpd7
REACTOME_TRANSPORT_OF_NUCLEOTIDE_SUGARS	0.941595	0.988922	0.0187954	-0.276872	-0.569882	6	Slc35b3,Slc35a1,Slc35c1,Slc35b2
REACTOME_ECM_PROTEOGLYCANS	0.942321	0.988922	0.0100557	0.235298	0.647162	30	Sparc,Agrn,Itga9,Itga2b,Col3a1
BIOCARTA_ARF_PATHWAY	0.944105	0.988922	0.0201254	-0.246289	-0.588999	10	Rb1,Pik3r1,Polr1a
BIOCARTA_CIRCADIAN_PATHWAY	0.944555	0.988922	0.0166939	-0.372203	-0.562532	2	Csnk1e,Bmal1
BIOCARTA_S1P_PATHWAY	0.944584	0.988922	0.0127251	0.319293	0.578715	5	Hmgcs1,Ldlr
BIOCARTA_CTCF_PATHWAY	0.945065	0.988922	0.0222575	-0.219862	-0.642556	21	Smad4,Tgfb2,Pik3r1,Ctcf,Mtor,Tgfb1
REACTOME_REGULATION_OF_TP53_ACTIVITY	0.94568	0.988922	0.0075095	0.215972	0.71476	93	Rpa3,Ak6,Rpa2,Prkaa1,Ppp1r13b,Rpa1,Jmy,Gatad2b,Ppp1r13l,Mbd3,Rfc5,Ppp2r1a,Rfc2,Chek1,Prkaa2,Tpx2,Cdk2,Ppp2ca,Rbbp4,Pin1,Aurka,Rfc3,Prkab2
REACTOME_MOLECULES_ASSOCIATED_WITH_ELASTIC_FIBRES	0.946589	0.988922	0.0223486	-0.221782	-0.656392	22	Fbln5,Tgfb2,Vtn,Tgfb1,Mfap4
REACTOME_INTERLEUKIN_7_SIGNALING	0.94764	0.988922	0.0196933	-0.251545	-0.58497	9	H3c2,Pik3r1
REACTOME_GLYCOGEN_METABOLISM	0.947716	0.988922	0.020564	-0.234876	-0.590835	12	Pygl,Phkg2,Ugp2
REACTOME_RAB_GEFS_EXCHANGE_GTP_FOR_GDP_ON_RABS	0.947853	0.988922	0.00807344	0.217892	0.696852	73	Ywhae,Rab3a,Rab3gap1,Rab3gap2,Dennd2b,Trappc3,Rab18,Ccz1,Dennd1a,Dennd2a,Als2,Rabgef1,Rab1b,Dennd4b
REACTOME_BLOOD_GROUP_SYSTEMS_BIOSYNTHESIS	0.947943	0.988922	0.0126735	0.316777	0.574155	5	B4galnt2,Fut2,St3gal4,St3gal6,Fut11
REACTOME_SODIUM_COUPLED_PHOSPHATE_COTRANSPORTERS	0.947955	0.988922	0.0138877	0.433252	0.635275	2	Slc20a2,Slc20a1
BIOCARTA_SRCRPTP_PATHWAY	0.950114	0.988922	0.0121604	0.291452	0.574877	7	Grb2,Prkca,Ccnb1
REACTOME_ACTIVATION_OF_NMDA_RECEPTORS_AND_POSTSYNAPTIC_EVENTS	0.950137	0.988922	0.0214014	-0.22239	-0.615394	17	Dlg1,Actn2
REACTOME_WNT_MEDIATED_ACTIVATION_OF_DVL	0.950276	0.988922	0.0121579	0.29121	0.5744	7	Dvl1,Dvl2,Csnk2b
REACTOME_GPVI_MEDIATED_ACTIVATION_CASCADE	0.950556	0.988922	0.0100169	0.232424	0.631298	28	Cdc42,Pik3ca,Lcp2
REACTOME_L1CAM_INTERACTIONS	0.950913	0.988922	0.0083378	0.219535	0.683885	61	Gap43,Mapk1,Dnm1,Lypla2,Dnm2,Dnm3,Mapk3,Itga9,Itga2b,Map2k2,Actb,Tubb1,Nrp1,Ezr
REACTOME_SIGNALING_BY_NOTCH1	0.951134	0.988922	0.0126246	0.313632	0.568455	5	Rbpj,Rps27a
BIOCARTA_MSP_PATHWAY	0.951141	0.988922	0.0172123	-0.327365	-0.55054	3	Mst1,Il1b,Mst1r
BIOCARTA_CTL_PATHWAY	0.951464	0.988922	0.0192091	-0.25322	-0.56862	8	Itgb2
REACTOME_TGFBR3_REGULATES_TGF_BETA_SIGNALING	0.951538	0.988922	0.0120034	0.278582	0.567835	8	Gipc1,Tgfbr3,Tgfbr1,Arrb1,Tgfbr2
WP_NUCLEAR_RECEPTORS	0.952679	0.9895	0.0111982	0.256128	0.587335	13	Hnf4a,Nr3c1,Pparg,Nr2f1,Rxra,Vdr
REACTOME_PHOSPHOLIPID_METABOLISM	0.955184	0.989545	0.00655196	0.210767	0.727369	134	Inppl1,Pi4kb,Ddhd2,Synj2,Agpat1,Rab4a,Pik3ca,Lpin2,Pitpnm2,Inpp4b,Gpat4,Pcyt2,Lclat1
REACTOME_ACYL_CHAIN_REMODELLING_OF_PC	0.955587	0.989545	0.020202	-0.235105	-0.576175	11	Plbd1,Pnpla8,Pla2g4c
REACTOME_SYNTHESIS_OF_PC	0.95642	0.989545	0.0104952	0.237611	0.601788	20	Lpin2,Lpin3,Pctp,Chpt1,Slc44a3,Pcyt1a,Cept1,Stard7,Pcyt1b,Csnk2b
BIOCARTA_PLCD_PATHWAY	0.957052	0.989545	0.0128653	0.325063	0.556952	4	Prkca,Tgm2,Prkcb
REACTOME_CREB3_FACTORS_ACTIVATE_GENES	0.957464	0.989545	0.0151024	0.523222	0.694413	1	Mbtps1
REACTOME_LIGAND_RECEPTOR_INTERACTIONS	0.957464	0.989545	0.0151024	0.523343	0.694574	1	Gas1
WP_FATTY_ACID_OMEGAOXIDATION	0.957499	0.989545	0.0181403	-0.27793	-0.541108	5	Adh7,Aldh1a1,Cyp2e1
REACTOME_REGULATION_OF_GENE_EXPRESSION_BY_HYPOXIA_INDUCIBLE_FACTOR	0.958364	0.989545	0.01373	0.412725	0.605176	2	Arnt,Ep300
REACTOME_PRESYNAPTIC_DEPOLARIZATION_AND_CALCIUM_CHANNEL_OPENING	0.958471	0.989545	0.0164808	-0.359493	-0.543324	2	Cacnb1
REACTOME_RECEPTOR_TYPE_TYROSINE_PROTEIN_PHOSPHATASES	0.959116	0.989545	0.0185205	-0.26189	-0.539045	6	Ppfia2,Ppfibp1,Ppfibp2,Il1rap,Ptprf,Ptprs
REACTOME_GLYCOGEN_BREAKDOWN_GLYCOGENOLYSIS	0.959151	0.989545	0.0116394	0.262951	0.553072	9	Gaa,Phkb,Pygm,Gyg1
REACTOME_EPHB_MEDIATED_FORWARD_SIGNALING	0.95991	0.989725	0.00978948	0.225633	0.617428	29	Cdc42,Arpc5,Efnb2,Itsn1,Efnb1,Ephb4,Actb
REACTOME_SCF_BETA_TRCP_MEDIATED_DEGRADATION_OF_EMI1	0.961003	0.990249	0.0128054	0.319251	0.546995	4	Cdc20,Rps27a
REACTOME_SIGNAL_REGULATORY_PROTEIN_FAMILY_INTERACTIONS	0.961976	0.990648	0.0119786	0.280851	0.553968	7	Grb2,Sirpa
WP_HEART_DEVELOPMENT	0.962653	0.990743	0.0107188	0.238277	0.573926	16	Mapk1,Smad1,Nfatc3,Erbb3,Bmpr2,Vegfa,Mef2c
REACTOME_FATTY_ACIDS_BOUND_TO_GPR40_FFAR1_REGULATE_INSULIN_SECRETION	0.963763	0.991283	0.0119513	0.277903	0.548152	7	Plcb3,Gna15,Plcb1,Gna11
REACTOME_REGULATION_OF_TP53_ACTIVITY_THROUGH_METHYLATION	0.964961	0.991631	0.0197934	-0.232071	-0.554997	10	Atm,Kmt5a,Ep300
REACTOME_INTERLEUKIN_23_SIGNALING	0.965319	0.991631	0.0175396	-0.289279	-0.530341	4	Jak2,Tyk2
REACTOME_ENDOSOMAL_VACUOLAR_PATHWAY	0.966037	0.991631	0.0175287	-0.2885	-0.528914	4	Lnpep,H2-Q10
REACTOME_SIALIC_ACID_METABOLISM	0.966445	0.991631	0.0210479	-0.213398	-0.579471	16	Cmas,Npl
REACTOME_SEMA3A_PLEXIN_REPULSION_SIGNALING_BY_INHIBITING_INTEGRIN_ADHESION	0.967155	0.991759	0.0117641	0.265479	0.541127	8	Nrp1,Farp2,Plxna4,Tln1,Plxna2
REACTOME_GRB2_EVENTS_IN_ERBB2_SIGNALING	0.968219	0.992244	0.0126967	0.309862	0.530907	4	Grb2,Sos1
REACTOME_CHYLOMICRON_REMODELING	0.968801	0.992244	0.0118747	0.27301	0.538502	7	Apoa2,Gpihbp1,Apob,Apoa1
BIOCARTA_ACETAMINOPHEN_PATHWAY	0.969627	0.99249	0.0130751	0.34135	0.543687	3	Ptgs1,Ptgs2
REACTOME_ERYTHROCYTES_TAKE_UP_CARBON_DIOXIDE_AND_RELEASE_OXYGEN	0.972857	0.995194	0.0126271	0.303156	0.519418	4	Cyb5r1,Cyb5r4,Aqp1
REACTOME_ACYL_CHAIN_REMODELLING_OF_PG	0.974169	0.995935	0.0174055	-0.279855	-0.513064	4	Pla2g4a,Lpcat4,Lpcat1,Lpgat1
BIOCARTA_PAR1_PATHWAY	0.976421	0.99667	0.0208892	-0.20244	-0.549716	16	Gnaq,Pik3r1,Gna12,Rock1
REACTOME_SLC_MEDIATED_TRANSMEMBRANE_TRANSPORT	0.976559	0.99667	0.00703	0.202546	0.668487	91	Slc2a13,Pdzd11,Slc25a22,Slc16a1,Slc25a18,Slc9a2,Slc22a18,Sri,Ahcyl2,Slc39a14,Slc38a3,Slc20a2,Heph,Slc22a16,Slc33a1,Slc35d1,Slc27a4,Slc12a4,Slc25a10,Slc12a7,Slc7a11,Slc35a3,Slc3a2,Slc39a7,Slc4a7,Bsg,Emb,Slc44a3,Slc28a3,Slc25a4,Slc29a1,Slc25a1,Slc39a4,Slc7a1,Slc31a1,Slc4a2,Slc38a2,Slc4a10,Slc11a2,Slc26a6
BIOCARTA_TCRA_PATHWAY	0.97702	0.99667	0.017842	-0.259176	-0.504596	5	Fyn,Zap70,Ptprc
WP_DOPAMINERGIC_NEUROGENESIS	0.977243	0.99667	0.0119637	0.263395	0.500109	6	Ddc,Th,Stat3,Sox2
BIOCARTA_ETS_PATHWAY	0.979349	0.997698	0.0198284	-0.211748	-0.518934	11	Sin3a,Hdac2,Sin3b,Ets1,Hdac5
REACTOME_XENOBIOTICS	0.98115	0.997698	0.0116882	0.253942	0.500891	7	Arnt,Cyp2s1,Cyp3a13,Cyp2j6
REACTOME_PHOSPHOLIPASE_C_MEDIATED_CASCADE_FGFR2	0.981812	0.997698	0.012894	0.322367	0.513451	3	Fgf2,Plcg1,Fgf1
REACTOME_PHOSPHOLIPASE_C_MEDIATED_CASCADE_FGFR4	0.981812	0.997698	0.012894	0.322367	0.513451	3	Fgf2,Plcg1,Fgf1
REACTOME_ROLE_OF_PHOSPHOLIPIDS_IN_PHAGOCYTOSIS	0.981975	0.997698	0.0103749	0.215241	0.524725	17	Pik3ca,Ighg1,Cd3g,Pik3r2
REACTOME_PHOSPHOLIPASE_C_MEDIATED_CASCADE_FGFR1	0.982134	0.997698	0.0124889	0.289413	0.495871	4	Fgf2,Fgfr1,Plcg1,Fgf1
WP_GPCRS_ORPHAN	0.983939	0.997698	0.0177379	-0.25121	-0.489086	5	Gpr89,Gpr137b,Adgrf5,Wls,Gpr107
REACTOME_GLUTATHIONE_SYNTHESIS_AND_RECYCLING	0.983993	0.997698	0.0191261	-0.216707	-0.503954	9	Chac2,Gclc
REACTOME_NR1H2_AND_NR1H3_MEDIATED_SIGNALING	0.986107	0.997698	0.0110176	0.226763	0.490095	10	Ncoa1,Abca1,Gps2,Rxra,Tbl1xr1,Rxrb
BIOCARTA_IL7_PATHWAY	0.986414	0.997698	0.0106767	0.220258	0.505081	13	Pik3ca,Crebbp,Lck,Bcl2
REACTOME_POST_TRANSCRIPTIONAL_SILENCING_BY_SMALL_RNAS	0.986902	0.997698	0.0120855	0.266458	0.482952	5	Tnrc6b,Tnrc6a
REACTOME_INHIBITION_OF_REPLICATION_INITIATION_OF_DAMAGED_DNA_BY_RB1_E2F1	0.987249	0.997698	0.0190765	-0.212564	-0.494319	9	Rb1
REACTOME_RAS_PROCESSING	0.987941	0.997698	0.0106534	0.217298	0.498292	13	Lypla1,Abhd17c,Rps27a,Pde6d
BIOCARTA_MELANOCYTE_PATHWAY	0.989521	0.997698	0.0123796	0.272753	0.467326	4	Creb1,Bcl2,Rps6ka1
REACTOME_MISCELLANEOUS_SUBSTRATES	0.99061	0.997698	0.0176384	-0.242256	-0.471653	5	Cyp4b1,Cyp3a25,Cyp4f14,Cyp3a13,Cyp2s1
REACTOME_CARGO_TRAFFICKING_TO_THE_PERICILIARY_MEMBRANE	0.990831	0.997698	0.00988028	0.195349	0.500274	21	Gbf1,Lztfl1,Arl3,Unc119b,Exoc8,Asap1,Pkd2
REACTOME_BIOLOGICAL_OXIDATIONS	0.991251	0.997698	0.0060697	0.19	0.648566	120	Hsp90ab1,Cyb5b,Ugdh,Trmt112,Maoa,Mtr,Gstk1,Gss,Ncoa1,Fdxr,Cyb5r3,Cmbl,Fdx1,Mgst3,Bpnt1,Cyp1b1,Papss2,Aldh1b1,Gclm,Ptges3,Arnt,Sult1b1,Slc35d1,Mtarc2,Papss1,Aadac,Cyp2s1,Aip,As3mt,Comt,Ptgs1,Acy3,Adh1,Acy1,Gstp1,Acss2,Ugt2a3
REACTOME_TRANSPORT_OF_SMALL_MOLECULES	0.991848	0.997698	0.00334775	0.192674	0.718563	334	Atp6v1f,Ryr1,Atp6v1g1,Tpcn1,Eif2s2,Psme2,Ripk3,Erlin1,Slc2a13,Psmd9,Abcf1,Psmf1,Psma5,Pdzd11,Gng12,Nedd8,Pcsk5,Eif2s3x,Alb,Sar1b,Os9,Slc25a22,Soat2,Psmd4,Gnas,Slc16a1,Yme1l1,Hmox1,Psmd5,Nedd4l,Slc25a18,Slc9a2,Atp1a1,Prkar1b,Slc22a18,P4hb,Lmf1,Apoa2,Atp2a2,Atp1b1,Sri,Ahcyl2,Slc39a14,Scarb1,Atp1a2,Abcc9,Gpihbp1,Slc38a3,Trpm4,Esyt2,Mttp,Cyb5r1,Atp8b3,Abcd3,Slc20a2,Heph,Prkar1a,Clcn2,Slc22a16,Clca1,S…
REACTOME_FGFR3_LIGAND_BINDING_AND_ACTIVATION	0.991934	0.997698	0.0165988	-0.27595	-0.464073	3	Galnt3,Fgf1,Fgf2
REACTOME_REGULATION_OF_LIPID_METABOLISM_BY_PPARALPHA	0.99214	0.997698	0.0206433	-0.176304	-0.478745	16	Sin3a,Hdac3
WP_FATTY_ACID_BETAOXIDATION	0.992305	0.997698	0.0229272	-0.170128	-0.543363	30	Acsl4,Acsl3,Gcdh,Chkb
REACTOME_TGF_BETA_RECEPTOR_SIGNALING_IN_EMT_EPITHELIAL_TO_MESENCHYMAL_TRANSITION	0.992404	0.997698	0.0189985	-0.201956	-0.46965	9	F11r,Tgfb1
REACTOME_ERBB2_ACTIVATES_PTK6_SIGNALING	0.992583	0.997698	0.0127354	0.293434	0.467368	3	Erbb3,Erbb2
REACTOME_ACYL_CHAIN_REMODELLING_OF_PE	0.992928	0.997698	0.0196199	-0.193669	-0.474627	11	Plbd1,Pnpla8,Pla2g4c
BIOCARTA_EPHA4_PATHWAY	0.992983	0.997698	0.0183484	-0.211569	-0.453726	7	Fyn,Lyn
REACTOME_VXPX_CARGO_TARGETING_TO_CILIUM	0.996209	0.999534	0.0104258	0.188739	0.440488	14	Gbf1,Exoc8,Asap1,Pkd2
REACTOME_AKT_PHOSPHORYLATES_TARGETS_IN_THE_NUCLEUS	0.99675	0.999534	0.011455	0.213576	0.421269	7	Foxo1,Creb1,Akt2
REACTOME_METABOLISM_OF_LIPIDS	0.997526	0.999534	0.00264825	0.186702	0.702534	408	Decr2,Dbi,Cyb5b,Inppl1,Pmvk,Pi4kb,Ddhd2,Ran,Synj2,Agpat1,Acot1,Alb,Amacr,Acaa1b,Rab4a,Hadh,Pik3ca,Acot8,Mvk,Tspo,Plpp1,Arsa,Aacs,Lpin2,Pitpnm2,Glb1,Inpp4b,Glb1l,Fdps,Fads1,Gpat4,Acot2,Pcyt2,Acox1,Akr1b7,Plpp3,Lclat1,Ube2i,Ncoa1,Fabp2,Hmgcs1,Acsf3,Mcee,Dhrs7b,Eci1,Fdxr,Acot13,Mboat2,Cers2,Cers6,Fads2,Fdx1,Fabp1,Mogat2,Sgms2,Abcb11,Cyp1b1,Mecr,Dgat1,Acsl5,Oxct1,Acadm,Sumf2,Prkaa2,Aldh3a2,Ehhadh,Fab…
REACTOME_RHOB_GTPASE_CYCLE	0.997679	0.999534	0.00780422	0.176208	0.539492	55	Vamp3,Stard13,Racgap1,Slk,Cavin1,Rhpn2,Arhgap5,Pik3r2,Cav1,Arhgap21
REACTOME_PHOSPHATE_BOND_HYDROLYSIS_BY_NUDT_PROTEINS	0.998282	0.999534	0.0122508	0.246783	0.422831	4	Nudt9,Nudt5
REACTOME_PLATELET_SENSITIZATION_BY_LDL	0.998353	0.999534	0.0101977	0.176391	0.419458	15	Ppp2r1a,Ppp2r5b,Ppp2ca,Ppp2cb,Apob,Mapk14
BIOCARTA_MRP_PATHWAY	0.998992	0.999583	0.0119068	0.226369	0.410291	5	Abcb11,Abcb1a
REACTOME_UREA_CYCLE	1	1	0.0112699	0.175838	0.358411	8	Arg2,Otc,Slc25a15

## Sheet: GSEA_M5_GOBP
pathway	pval	padj	log2err	ES	NES	size	leadingEdge
GOBP_RNA_PROCESSING	2.31502e-11	1.75664e-07	0.863415	-0.324695	-1.59487	686	Cirbp,Ints4,Rbm12,Srsf5,Snrnp200,Ddx39a,Ints11,Thoc2,Prpf8,Rbm3,Sf3b3,Prpf19,Prpf38a,Hnrnph2,Ints1,Dhx9,Ptbp1,Ints3,Ints6,Xrn1,Ddx46,Hnrnpul2,Snrpb,Eif4a3,Eftud2,Cwf19l1,Thoc3,Cpsf6,Pus10,Cpsf1,Thoc6,Ints8,Trrap,Arb2a,Tardbp,Dhx15,U2af2,Tra2a,Cdc40,Snrpd1,Ddx5,Snrpd3,U2af1,Hnrnpa3,Prpf6,Ints10,Ppwd1,Ctnnbl1,Ints5,Taf12,Mtrex,Nudt21,Nova2,Ncbp1,Trmt61a,Smu1,Thoc1,Mecp2,Snrpe,Nup155,Cstf1,Ints7,Esr…
GOBP_RNA_SPLICING	1.10356e-10	4.18689e-07	0.839089	-0.40329	-1.87655	331	Cirbp,Rbm12,Srsf5,Snrnp200,Ddx39a,Thoc2,Prpf8,Rbm3,Sf3b3,Prpf19,Prpf38a,Hnrnph2,Dhx9,Ptbp1,Ddx46,Hnrnpul2,Snrpb,Eif4a3,Eftud2,Cwf19l1,Thoc3,Thoc6,Trrap,Arb2a,Tardbp,Dhx15,U2af2,Tra2a,Cdc40,Snrpd1,Ddx5,Snrpd3,U2af1,Hnrnpa3,Prpf6,Ppwd1,Ctnnbl1,Taf12,Mtrex,Nova2,Ncbp1,Smu1,Thoc1,Snrpe,Esrp1,Sart3,Rbm22,Ccar2,Cwc22,Prpf40a,Ddx39b,Ppie,Sf3a1,Ptbp3,Tcerg1,Syncrip,Iws1,Luc7l3,Snrpg,Kat2a,Khdrbs3,Aqr,Akr…
GOBP_MRNA_PROCESSING	3.85447e-10	9.74924e-07	0.814036	-0.375759	-1.7725	374	Cirbp,Srsf5,Snrnp200,Ddx39a,Thoc2,Prpf8,Rbm3,Sf3b3,Prpf19,Prpf38a,Dhx9,Ptbp1,Ddx46,Hnrnpul2,Snrpb,Eif4a3,Eftud2,Cwf19l1,Thoc3,Cpsf6,Cpsf1,Thoc6,Arb2a,Tardbp,Dhx15,U2af2,Tra2a,Cdc40,Snrpd1,Ddx5,Snrpd3,U2af1,Hnrnpa3,Prpf6,Ppwd1,Ctnnbl1,Mtrex,Nudt21,Nova2,Ncbp1,Smu1,Thoc1,Snrpe,Cstf1,Esrp1,Sart3,Rnmt,Rbm22,Rbm27,Ccar2,Cdk9,Cwc22,Prpf40a,Ddx39b,Ppie,Xrn2,Sf3a1,Ptbp3,Tcerg1,Syncrip,Sympk,Iws1,Phrf1,Lu…
GOBP_PROTEIN_FOLDING	1.0973e-09	2.08159e-06	0.788187	0.576112	2.01314	141	Hsph1,Selenof,Pfdn6,Hsp90ab1,Pdcd5,Hspe1,Hspa8,Nudc,St13,Pfdn2,Fkbp4,Ahsa1,Nudcd3,Ppid,Canx,Tbcb,Sh3glb1,Pdia4,Chordc1,Tbcc,Hspa2,Dnaja4,Tbca,Hsp90aa1,Stub1,Pfdn1,Hspa4l,Dnaja1,Pdia3,Txndc5,Cdc37,Pdcl3,Hsp90b1,Hspa5,Tor2a,Dnajb5,Hspa13,Dnajc25,Sgta,Calr,Hspd1,Dnaja3,Nudcd2,P4hb,Hspa4,Cdc37l1,Prdx4,Vbp1,Fkbp10,Tor1a
GOBP_MRNA_METABOLIC_PROCESS	1.40067e-08	2.12566e-05	0.74774	-0.32924	-1.5884	528	Cirbp,Srsf5,Snrnp200,Ddx39a,Thoc2,Prpf8,Rbm3,Sf3b3,Prpf19,Prpf38a,Dhx9,Ptbp1,Xrn1,Ddx46,Hnrnpul2,Snrpb,Eif4a3,Cnot1,Eftud2,Cwf19l1,Thoc3,Cpsf6,Cpsf1,Polr2g,Thoc6,Arb2a,Tardbp,Dhx15,U2af2,Tra2a,Cdc40,Snrpd1,Ddx5,Snrpd3,U2af1,Hnrnpdl,Hnrnpa3,Prpf6,Ppwd1,Ctnnbl1,Taf12,Hnrnpd,Mtrex,Nudt21,Nova2,Ncbp1,Smu1,Thoc1,Snrpe,Skic8,Cstf1,Esrp1,Sart3,Rnmt,Rbm22,Rbm27,Ccar2,Cdk9,Dxo,Cwc22,Prpf40a,Ddx39b,Pcid2,P…
GOBP_RNA_EXPORT_FROM_NUCLEUS	2.182e-08	2.38786e-05	0.733762	-0.631174	-2.38179	66	Ddx39a,Thoc2,Xpo1,Dhx9,Nup107,Eif4a3,Thoc3,Cpsf6,Thoc6,Nup85,Nup160,Ncbp1,Nup188,Thoc1,Nup155,Nup133,Ddx39b,Nxt1,Pcid2,Iws1
GOBP_SNRNA_PROCESSING	2.20283e-08	2.38786e-05	0.733762	-0.825472	-2.52033	24	Ints4,Ints11,Ints1,Ints3,Ints6,Ints8,Ints10,Ints5,Ints7,Ints9
GOBP_MITOCHONDRION_ORGANIZATION	3.49176e-08	3.31193e-05	0.719513	0.458439	1.71722	354	Pdcd5,Gabarapl2,Gabarap,Ndufa3,Bnip3l,Tomm22,Map3k1,Map1lc3a,Bax,Sh3glb1,Dmac1,Ndufs8,Pex5,Atp5f1d,Atg3,Timm9,Cox20,Nubpl,Dynll1,Hsp90aa1,Ddhd2,Atg4b,Armc1,Sqstm1,Mtfr1l,Rhot2,Mapk9,Ndufb2,Optn,Pet117,Rab3a,Slc25a46,Dctn6,Fxn,Atp5if1,Cdc37,Ndufb11,Map1lc3b,Mtx2,Immt,Dnm1l,Ndufaf5,Oxa1l,Fis1,Ttc19,Ndufb3,Plec,Ndufb5,Cox7a2,Ndufb8,Tspo,Timm13,Cox7a1,Ndufb10,Bid,Sdhaf2,Ndufs6,Bcs1l,Htra2,Ndufaf2,Yme…
GOBP_RNA_SPLICING_VIA_TRANSESTERIFICATION_REACTIONS	6.18148e-08	5.21168e-05	0.704976	-0.408199	-1.84732	227	Cirbp,Srsf5,Snrnp200,Ddx39a,Prpf8,Rbm3,Sf3b3,Prpf19,Prpf38a,Dhx9,Ptbp1,Ddx46,Hnrnpul2,Snrpb,Eif4a3,Eftud2,Cwf19l1,Arb2a,U2af2,Tra2a,Cdc40,Snrpd1,Ddx5,Snrpd3,U2af1,Hnrnpa3,Prpf6,Ctnnbl1,Nova2,Ncbp1,Smu1,Snrpe,Esrp1,Sart3,Rbm22,Cwc22,Prpf40a,Ddx39b,Ppie,Sf3a1,Ptbp3,Luc7l3,Snrpg,Khdrbs3,Aqr,Akr1c6,Hnrnpl,Sf3b1,Plrg1,Hnrnpk,Coil,Tra2b,Snrpb2,Sf3a3,Pcbp4,Srsf4,Dhx8,Dbr1,Tfip11
GOBP_CHAPERONE_MEDIATED_PROTEIN_FOLDING	2.68324e-07	0.000201862	0.674963	0.669675	2.0714	56	Hsph1,Pdcd5,Hspe1,Hspa8,St13,Fkbp4,Ppid,Pdia4,Chordc1,Hspa2,Pdcl3,Hspa5,Tor2a,Dnajb5,Hspa13,Sgta
GOBP_SNRNA_METABOLIC_PROCESS	3.16442e-07	0.000201862	0.674963	-0.711286	-2.36886	36	Ints4,Ints11,Ints1,Ints3,Ints6,Ints8,Ints10,Ints5,Ints7,Ints9,Polr3b,Ice2,Ints14,Usb1,Dkc1,Larp7
GOBP_MRNA_EXPORT_FROM_NUCLEUS	3.19233e-07	0.000201862	0.674963	-0.6515	-2.3158	50	Ddx39a,Thoc2,Xpo1,Nup107,Eif4a3,Thoc3,Thoc6,Nup85,Nup160,Ncbp1,Thoc1,Nup155,Nup133,Ddx39b,Nxt1,Pcid2,Iws1,Thoc5,Eny2,Tpr,Mcm3ap,Nxf1,Ncbp3
GOBP_MRNA_TRANSPORT	5.30476e-07	0.000309635	0.659444	-0.53622	-2.13324	88	Ddx39a,Thoc2,Xpo1,Dhx9,Nup107,Eif4a3,Thoc3,Ranbp2,Thoc6,Hnrnpa3,Nup85,Nup160,Ncbp1,Nup188,Thoc1,Nup155,Nup133,Ddx39b,Nxt1,Pcid2,Nup37,Kif5c,Iws1,Htt,Thoc5,Igf2bp2,Eny2,Seh1l,Tpr,Mcm3ap,Nxf1,Ncbp3,Igf2bp1,Rbm15b,Nup54
GOBP_NUCLEOBASE_CONTAINING_COMPOUND_TRANSPORT	1.09769e-06	0.000594949	0.643552	-0.440788	-1.89631	146	Ddx39a,Thoc2,Xpo1,Dhx9,Nup107,Eif4a3,Thoc3,Ranbp2,Cpsf6,Thoc6,Hnrnpa3,Nup85,Nup160,Ncbp1,Nup188,Thoc1,Shoc2,Nup155,Nup133,Ddx39b,Nxt1,Pcid2,Nup37,Kif5c,Iws1,Sidt2,Htt,Slc25a24,Cd47,Slc35c2,Thoc5,Igf2bp2,Eny2,Seh1l,Pnpt1,Slc35b3,Tpr,Mcm3ap,Rbm33,Abcc1,Nxf1,Ncbp3
GOBP_DE_NOVO_PROTEIN_FOLDING	1.35923e-06	0.00068759	0.643552	0.738749	2.08157	33	Hsph1,Selenof,Hspe1,Hspa8,St13,Sh3glb1,Hspa2,Hspa5,Tor2a,Dnajb5,Hspa13
GOBP_ESTABLISHMENT_OF_RNA_LOCALIZATION	2.82349e-06	0.00133904	0.627257	-0.479984	-1.98903	112	Ddx39a,Thoc2,Xpo1,Dhx9,Nup107,Eif4a3,Thoc3,Ranbp2,Cpsf6,Thoc6,Hnrnpa3,Nup85,Nup160,Ncbp1,Nup188,Thoc1,Nup155,Nup133,Ddx39b,Nxt1,Pcid2,Nup37,Kif5c,Iws1,Sidt2,Htt,Thoc5,Igf2bp2,Atm,Eny2,Seh1l,Pnpt1,Tpr,Mcm3ap,Rbm33,Nxf1,Ncbp3
GOBP_MITOCHONDRIAL_RESPIRATORY_CHAIN_COMPLEX_ASSEMBLY	4.18005e-06	0.00186578	0.610527	0.611267	1.94468	68	Ndufa3,Dmac1,Ndufs8,Cox20,Nubpl,Ndufb2,Pet117,Ndufb11,Ndufaf5,Oxa1l,Ttc19,Ndufb3,Ndufb5,Ndufb8,Ndufb10,Sdhaf2,Ndufs6,Bcs1l,Ndufaf2,Ndufa5,Coa3,Ndufc2,Tmem126a,Ndufb1,Ndufa10,Uqcc2,Sco1,Ndufa8,Ndufb4,Ndufb6,Ndufa6,Ndufa12,Ndufs4,Tfam,Ndufaf1,Ndufs7,Sco2,Ndufs3,Uqcc1,Cox16,Ndufa9,Ndufb9,Cox17,Ndufa13,Ndufb7,Ndufa2
GOBP_MACROAUTOPHAGY	6.72419e-06	0.00283462	0.610527	0.46686	1.69412	214	Nsfl1c,Tex264,Chmp7,Gabarapl2,Gabarap,Vps4a,Bnip3l,Map1lc3a,Snap29,Sh3glb1,Pex5,Atg3,Atg4b,Lgals8,Sqstm1,Rab33b,Ubxn6,Hspb8,Optn,Stx12,Fez2,Sirt1,Sec22b,Rnf31,Bag3,Chmp4b,Cdc37,Map1lc3b,Gaa,Dnm1l,Rab3gap1,Tspo,Tom1,Rab3gap2,Lrsam1,Lypla1,Htra2,Hmox1,Ufc1,Stx17,Ap4m1,Arfip2,Snx7,Atg16l1,Atg13,Zfyve1,Larp1,Uba5,Rb1cc1,Map3k7,Snx4,Ufm1,Nrbp2,Rab2b,Yod1,Atp2a2,Lrrk2,Chmp5,Mapk3,Bnip3,Gabarapl1,Rab1b,…
GOBP_PROTEIN_LOCALIZATION_TO_ENDOPLASMIC_RETICULUM	7.55357e-06	0.00301666	0.610527	0.637278	1.96716	55	Ywhae,Btf3,Vapa,Gabarapl2,Ubl4a,Srp14,Mia3,Chmp4b,Sec62,Naca,Os9,Gbf1,Rab3gap1,Bag6,Get1,Zfand2b,Get3,Srp9,Hspa5,Rab3gap2,Sgta
GOBP_CYTOPLASMIC_TRANSLATION	9.56697e-06	0.00362971	0.593325	0.518395	1.78928	126	Rpsa,Sars1,Denr,Eif2b4,Eif2s2,Ybx1,Rpl29,Rpl30,Rpl37a,Rps21,Ckap5,Eif2s3x,Rps5,Rps28,Rpl22,Rpl31,Rplp1,Aars1,Rplp2,Rps11,Rps15,Rpl36,Fau,Rps19,Rwdd1,Rpl8,Eif2b2,Rpl5,Rpl28,Rps18,Rpl4,Impact,Rpl12,Rps12,Rpl23,Rpl27a,Rpl38,Cpeb2,Rpl23a,Eif2ak4,Rpl24,Rpl26,Nemf,Rpl36a,Eif2b5,Rpl17,Rps13,Rps6,Rpl9,Eif5,Rps10,Ythdf2,Rpl19,Rpl10a,Rpl15,Fmr1,Rpl34,Rps17,Zc3h15,Rpl13,Rpl21,Rps20,Mettl3,Rps24,Rpl6,Rps26,R…
GOBP_CHAPERONE_COFACTOR_DEPENDENT_PROTEIN_REFOLDING	1.9329e-05	0.00680136	0.57561	0.733309	1.98858	27	Hsph1,Hspe1,Hspa8,St13,Hspa2,Hspa5,Tor2a,Dnajb5,Hspa13
GOBP_PROTEIN_TARGETING	1.97193e-05	0.00680136	0.57561	0.463754	1.67313	197	Ywhae,Pdcd5,Hspa8,Ubl4a,Vps4a,Bloc1s6,Bnip3l,Tomm22,Srp14,Pex5,Tomm34,Hgs,Timm9,Nucb1,Hsp90aa1,Ywhaq,Prkaa1,Sqstm1,Bag3,Chmp4b,Sec62,Atp5if1,Naca,Os9,Myo1c,Fis1,Bag6,Get1,Zfand2b,Pex6,Get3,Timm13,Srp9,Hspa5,Bid,Pxk,Pam16,Ywhab,Pex16,Sgta,Zdhhc20,Ap4m1,Mipep,Gcc2,Tomm5,Gipc1,Zfyve16,Hspd1,Vps37a,Timm22,Synj2bp,Lrrk2,Hspa4,Sec61b,Pard3,Rabgef1,Syngr2
GOBP_PROTON_MOTIVE_FORCE_DRIVEN_ATP_SYNTHESIS	2.70002e-05	0.0089077	0.57561	0.629295	1.92983	53	Ndufa3,Ndufs8,Ndufv2,Atp5f1d,Ndufb2,Atp5pf,Ndufb11,Ndufa7,Ndufb3,Ndufb5,Ndufb8,Ndufb10,Sdhc,Ndufs6,Atp5pd,Ndufa5,Ndufc2,Ndufb1,Ndufa10,Ndufv3,Atp5me,Ndufa8,Ndufb4,Ndufb6,Ndufa6,Ndufa12,Ndufs4,Ndufs7,Ndufs3,Sdhb,Ndufa9,Ndufb9,Ndufa13,Ndufb7,Ndufa2
GOBP_NADH_DEHYDROGENASE_COMPLEX_ASSEMBLY	4.38589e-05	0.013537	0.557332	0.625494	1.89471	49	Ndufa3,Dmac1,Ndufs8,Nubpl,Ndufb2,Ndufb11,Ndufaf5,Oxa1l,Ndufb3,Ndufb5,Ndufb8,Ndufb10,Ndufs6,Bcs1l,Ndufaf2,Ndufa5,Ndufc2,Tmem126a,Ndufb1,Ndufa10,Ndufa8,Ndufb4,Ndufb6,Ndufa6,Ndufa12,Ndufs4,Ndufaf1,Ndufs7,Ndufs3,Ndufa9,Ndufb9,Ndufa13,Ndufb7,Ndufa2
GOBP_TRANSLATION_AT_SYNAPSE	4.50575e-05	0.013537	0.557332	0.637422	1.91476	47	Rpl29,Rpl37a,Rps5,Rps28,Rpl22,Rps27,Rplp2,Rps11,Rpl36,Rpl8,Rpl5,Rpl28,Rpl4,Rpl12,Rps12,Rpl23,Rpl27a,Rpl38,Rpl23a,Rpl24,Rpl10,Rpl26,Rpl36a,Rpl17,Rpl9,Rps10,Rpl10a,Rpl15,Rpl34,Rpl13,Rpl37,Rps24,Rpl6,Rps26,Rpl13a
GOBP_ATP_BIOSYNTHETIC_PROCESS	4.80148e-05	0.013537	0.557332	0.57148	1.83542	73	Ndufa3,Ndufs8,Ndufv2,Atp5f1d,Ndufb2,Atp5pf,Ndufb11,Ndufa7,Ndufb3,Ndufb5,Ndufb8,Ndufb10,Sdhc,Ndufs6,Atp5pd,Ndufa5,Ndufc2,Ndufb1,Ndufa10,Ndufv3,Parp1,Atp5me,Ndufa8,Ndufb4,Ndufb6,Ldhc,Ndufa6,Ndufa12,Ndufs4,Ndufs7,Ndufs3,Nudt2,Sdhb,Ndufa9,Aldoa,Ndufb9,Ndufa13,Ndufb7,Ndufa2,Ak3,Eno1
GOBP_PROTEIN_MATURATION	4.81679e-05	0.013537	0.557332	0.408444	1.52807	348	Hsph1,Selenof,Pfdn6,Hsp90ab1,Pdcd5,Hspe1,Hspa8,Nudc,St13,Pfdn2,Bola2,Fkbp4,Ahsa1,Glrx3,Nudcd3,Ppid,Canx,Galnt2,Tbcb,Sh3glb1,Pdia4,Gcsh,Chordc1,Naa20,Tbcc,Hspa2,Fadd,Ciao2a,Dnaja4,Tbca,Hsp90aa1,Atg4b,Stub1,Pfdn1,Hspa4l,Dnaja1,Nfu1,Glrx5,Pdia3,Txndc5,Pcsk5,Fxn,Mvp,Cdc37,Ddi2,Pdcl3,Aasdhppt,Hsp90b1,Naa35,Hspa5,Naa10,Fbln1,Mme,Tor2a,Dnajb5,Yme1l1,Hspa13,Dnajc25,Fam111a,Sgta,Calr,Mipep,Pycard,Clec3b,H…
GOBP_ORGANELLE_DISASSEMBLY	5.19857e-05	0.0140881	0.557332	0.499296	1.73006	129	Tex264,Gabarapl2,Gabarap,Bnip3l,Denr,Map1lc3a,Atg3,Atg4b,Prkaa1,Sqstm1,Optn,Slc25a46,Atp5if1,Cdc37,Map1lc3b,Dnm1l,Gbf1,Fis1,Tspo,Mrrf,Gigyf2,Htra2,Map4,Klc1,Tcf25,Ufc1,Plin3,Ptrh1,Arfip2,Snx7,Atg13,Mtrfr,Uba5,Spast,Rb1cc1,Ufm1,Eif4e2,Abce1,Kif5b,Bnip3,Gabarapl1,Gfm2,Nemf,Golga2,Tomm7,Rchy1,Prkaa2,Snx30,Vdac1,Ambra1,Mfn2
GOBP_RNA_LOCALIZATION	6.73749e-05	0.017629	0.538434	-0.406562	-1.72477	134	Ddx39a,Thoc2,Xpo1,Dhx9,Nup107,Eif4a3,Thoc3,Ranbp2,Cpsf6,Thoc6,Hnrnpa3,Prpf6,Nup85,Nup160,Ncbp1,Nup188,Thoc1,Nup155,Nup133,Ddx39b,Nxt1,Pcid2,Nup37,Kif5c,Parn,Iws1,Nop58,Sidt2,Htt,Thoc5,Igf2bp2,Atm,Eny2,Dkc1,Seh1l,Pnpt1,Tpr,Mcm3ap,Rbm33,Nxf1,Ncbp3
GOBP_ESTABLISHMENT_OF_PROTEIN_LOCALIZATION	7.28551e-05	0.0184275	0.538434	0.339242	1.31224	1135	Ywhae,Cope,Hsp90ab1,Chp1,Pdcd5,Chmp7,Hspa8,Btf3,Dyrk1a,Gabarapl2,Gabarap,Ubl4a,Rcn3,Copz1,Nutf2,Ensa,Vps4a,Erp29,Arfip1,Bloc1s6,Bnip3l,Ywhah,Tomm22,Ppid,Ift22,Bax,Gripap1,Rhbdf2,Snap29,Sh3glb1,Ube2q1,Vamp3,Cetn2,Srp14,Vps28,Pex5,Cdc42,Slc7a6os,Psmd9,Tomm34,Hgs,Stam2,Atg3,Afm,Timm9,Ccdc22,Gga1,Nucb1,Dynll1,Scamp3,Aktip,Arfgap1,Rrbp1,Hsp90aa1,Atg4b,Ran,Snx21,Ywhaq,Prkaa1,Sqstm1,Rab33b,Gosr2,Optn,St…
GOBP_SNRNA_3_END_PROCESSING	8.26085e-05	0.019929	0.538434	-0.742158	-2.16145	20	Ints1,Ints6,Ints8,Ints5,Ints7,Ints9,Ints14,Usb1
GOBP_RESPONSE_TO_INTERLEUKIN_7	8.40441e-05	0.019929	0.538434	0.781696	1.95732	18	Rad23b,Crkl,Ybx1,Stip1,Pdia3,Hmgb1,Atic,Lsp1,Gipc1,Hspd1,P4hb
GOBP_NUCLEOSIDE_TRIPHOSPHATE_BIOSYNTHETIC_PROCESS	8.68042e-05	0.0199597	0.538434	0.540749	1.79673	92	Ndufa3,Ndufs8,Uck2,Ndufv2,Atp5f1d,Ndufb2,Atp5pf,Ndufb11,Ndufa7,Ndufb3,Ndufb5,Ndufb8,Ndufb10,Sdhc,Ndufs6,Atp5pd,Ndufa5,Ndufc2,Ndufb1,Ndufa10,Ndufv3,Parp1,Ak4,Atp5me,Ndufa8,Ndufb4,Impdh1,Ndufb6,Ldhc,Ndufa6,Ndufa12,Ndufs4,Ak1,Ndufs7,Ndufs3,Nudt2,Nme4,Sdhb,Ndufa9,Aldoa,Ndufb9,Impdh2,Ndufa13,Ctps1,Ndufb7,Cad,Ndufa2,Ak3,Cmpk2,Eno1
GOBP_REGULATION_OF_RNA_SPLICING	9.54024e-05	0.0212916	0.538434	-0.400006	-1.69696	134	Cirbp,Rbm12,Srsf5,Rbm3,Sf3b3,Prpf19,Hnrnph2,Ptbp1,Eif4a3,Trrap,Arb2a,U2af2,Tra2a,Ddx5,Taf12,Nova2,Ncbp1,Esrp1,Rbm22,Ptbp3,Kat2a,Khdrbs3,Akr1c6,Polr2a,Hnrnpl,Hnrnpk,Tra2b,Hnrnpll,Pcbp4,Srsf4,Eny2,Wtap,Pik3r1,Hnrnpf,Rbmxl1,Larp7
GOBP_OXIDATIVE_PHOSPHORYLATION	0.0001041	0.0225689	0.538434	0.515443	1.73899	105	Cycs,Ndufa3,Ndufs8,Ndufv2,Atp5f1d,Ndufb2,Atp5pf,Cox6a1,Fxn,Ndufb11,Coq9,Ndufa7,Ndufb3,Ndufb5,Cox7a2,Ndufb8,Uqcrb,Cox7a1,Ndufb10,Bid,Sdhc,Sdhaf2,Ndufs6,Atp5pd,Gadd45gip1,Ndufa5,Ndufc2,Ndufb1,Ndufa10,Ndufv3,Uqcc2,Park7,Cox4i1,Ak4,Atp5me,Ndufa8,Ndufb4,Ndufb6,Coq7,Cyc1,Ndufa6,Ndufa12,Ndufs4,Cox5a,Cox5b,Ndufaf1,Ndufs7,Ndufs3,Uqcrfs1,Sdhb,Chchd2,Ppif,Ndufa9,Ndufb9,Cox7a2l,Ndufa13,Uqcrq,Ndufb7,Ndufa2,Uq…
GOBP_CELLULAR_COMPONENT_DISASSEMBLY	0.000123439	0.0254443	0.518848	0.396438	1.48579	360	Tex264,Chmp7,Hspa8,Gabarapl2,Gabarap,Vps4a,Bnip3l,Denr,Map1lc3a,Bax,Snap29,Capzb,Dffb,Tmod3,Pex5,Lima1,Hspa2,Atg3,Dpp4,Stmn1,Pbxip1,Atg4b,Prkaa1,Sqstm1,Optn,Chmp4b,Slc25a46,Dctn1,Atp5if1,Cdc37,Map1lc3b,Capg,Kif2c,Dnm1l,Gbf1,Fis1,Pik3ca,Eif5a,Tspo,Tom1,Mical2,Mrrf,Gigyf2,Specc1l,Htra2,Gspt1,Carmil1,Map4,Pym1,Mtpn,Klc1,Nedd1,Sh3gl1,Tcf25,Map2,Ufc1,Atad2,Map1b,Stx17,Plin3,Ptrh1,Hsf1,Arfip2,Snx7,Atg1…
GOBP_PROCESS_UTILIZING_AUTOPHAGIC_MECHANISM	0.000124069	0.0254443	0.518848	0.403914	1.50867	341	Nsfl1c,Tex264,Chmp7,Hspa8,Gabarapl2,Gabarap,Vps4a,Bnip3l,Tpcn1,Mtcl2,Map1lc3a,Snap29,Sh3glb1,Nrbf2,Pex5,Atg3,Trim65,Atg4b,Stub1,Lgals8,Prkaa1,Sqstm1,Rab33b,Ubxn6,Hspb8,Optn,Stx12,Fez2,Sirt1,Sec22b,Rnf31,Bag3,Chmp4b,Slc25a46,Atp5if1,Cdc37,Map1lc3b,Gaa,Dnm1l,Rab3gap1,Hmgb1,Fis1,Tspo,Tom1,Arsa,Rab3gap2,Bid,Itgb4,Lrsam1,Lypla1,Htra2,Ercc4,Hmox1,Trim12a,Ufc1,Stx17,Ap4m1,Arfip2,Snx7,Atg16l1,Atg13,Pycar…
GOBP_GLUCOSAMINE_CONTAINING_COMPOUND_CATABOLIC_PROCESS	0.000131306	0.0262198	0.518848	-0.922824	-2.00319	7	Chil4,Chil3,Gnpda2
GOBP_MICROTUBULE_BASED_PROCESS	0.000140041	0.027247	0.518848	0.376672	1.42624	471	Hsph1,Nsfl1c,Chp1,Chmp7,Dyrk1a,Nudc,Gabarap,Sugt1,Ranbp1,Phldb1,Fkbp4,Bloc1s6,Ift22,Tbcb,Dctn2,Dctn3,Uxt,Cetn2,Kif11,Cdc42,Chordc1,Tacc1,Tacc3,Dynlrb1,Sod1,Stmn1,Dynll1,Nubp1,Prkaa1,Bloc1s4,Rhot2,Dynll2,Clip2,Dnaja1,Sirt1,Prune1,Ckap5,Chmp4b,Dync1i2,Dctn6,Kif16b,Mapre1,Dctn1,Stau1,Dync1li2,Kifc1,Gtf2b,Kif2c,Hook3,Zpr1,Tacc2,Slain2,Bloc1s5,Cript,Cep135,Lamp1,Nuf2,Uchl1,Slc16a1,Dtnbp1,Specc1l,Cep63…
GOBP_AMINOGLYCAN_CATABOLIC_PROCESS	0.000148589	0.0281874	0.518848	-0.678128	-2.0467	23	Chil4,Chil3,Hexb,Gusb,Galns,Hmmr,Lyve1,Tgfb1,Gns,Hexa,Cemip2
GOBP_GLUCOSAMINE_CONTAINING_COMPOUND_METABOLIC_PROCESS	0.000164942	0.0305263	0.518848	-0.776912	-2.13397	16	Chil4,Chil3,Gnpda2,Hexb
GOBP_ATP_METABOLIC_PROCESS	0.000233984	0.0422731	0.518848	0.456748	1.62527	171	Hspa8,Ndufa3,Bloc1s6,Ndufs8,Ndufv2,Eif6,Atp5f1d,Prkaa1,Ndufb2,Atp5pf,Hdac4,Atp5if1,Ndufb11,Dnm1l,Ndufa7,Fis1,Ndufb3,Ndufb5,Ndufb8,Tspo,Uchl1,Pgam1,Ampd2,Ndufb10,Sdhc,Ndufs6,Atp5pd,Ndufa5,Gapdhs,Ndufc2,Pgam2,Pfkfb2,Pfkm,Enpp3,Ndufb1,Hkdc1,Ndufa10,Ndufv3,Ak5,Mlx,Pklr,Jmjd8,Parp1,Atp1b1,Ak4,Tpi1,Atp1a2,Atp5me,Ndufa8,Abcc9,Ndufb4,Ncor1,Ndufb6,Tkfc,Ldhc,Ndufa6,Ndufa12,Ndufs4,Git1,Prkaa2,Eno2,Ak1,Ndufs…
GOBP_CELLULAR_RESPIRATION	0.000327926	0.0578674	0.498493	0.451942	1.60816	171	Cycs,Ndufa3,Bax,Ndufs8,Ndufv2,Atp5f1d,Mtfr1l,Ndufb2,Atp5pf,Cox6a1,Cat,Fxn,Ndufb11,Coq9,Oxa1l,Ndufa7,Pik3ca,Slc25a22,Ndufb3,Plec,Ndufb5,Cox7a2,Ndufb8,Uqcrb,Cox7a1,Ndufb10,Bid,Sdhc,Sdhaf2,Ndufs6,Atp5pd,Gadd45gip1,Ndufa5,Ndufc2,Ndufb1,Ndufa10,Slc25a18,Ndufv3,Uqcc2,Adsl,Park7,Cox4i1,Ak4,Atp5me,Ndufa8,Suclg1,Abcc9,Ndufb4,Etfb,Bnip3,Ndufb6,Coq7,Nfatc3,Sirt3,Cyc1,Ndufa6,Ndufa12,Mdh2,Ndufs4,Cox5a,Mfn2,Co…
GOBP_PROTEIN_TRANSPORT	0.000353622	0.0609837	0.498493	0.333949	1.28858	977	Ywhae,Cope,Hsp90ab1,Chp1,Pdcd5,Chmp7,Hspa8,Btf3,Dyrk1a,Gabarapl2,Gabarap,Rcn3,Copz1,Nutf2,Ensa,Vps4a,Erp29,Arfip1,Bloc1s6,Ywhah,Tomm22,Ppid,Ift22,Gripap1,Rhbdf2,Snap29,Ube2q1,Vamp3,Cetn2,Vps28,Pex5,Cdc42,Slc7a6os,Psmd9,Hgs,Stam2,Atg3,Afm,Timm9,Ccdc22,Gga1,Dynll1,Scamp3,Aktip,Arfgap1,Rrbp1,Hsp90aa1,Atg4b,Ran,Snx21,Sqstm1,Rab33b,Gosr2,Optn,Stx12,Scamp5,Dnaja1,Sirt1,Sec22b,Mia3,Gorasp1,Rab3a,Bag3,Ch…
GOBP_RESPONSE_TO_HEAT	0.000394311	0.0664895	0.498493	0.584761	1.7875	52	Ywhae,Hsp90ab1,Eif2b4,Chordc1,Eef1d,Sod1,Dnaja4,Hsp90aa1,Stub1,Dnaja1,Bag3,Psip1,Pdcl3,Slu7,Htra2,Rasa3,Eif2b2,Hmox1,Hsf1,Hikeshi,Dnaja3,Clpb,Atxn3
GOBP_KERATINIZATION	0.000431728	0.0712163	0.498493	-0.67027	-2.04646	24	Ppl,Krt80,Krt5,Krt6a,Tgm1,Krt7,Krt79,Krt17,Krt16,Krt75,Krt71,Krt1
GOBP_CHITIN_METABOLIC_PROCESS	0.000451505	0.072894	0.498493	-0.966228	-1.77172	4	Chil4,Chil3
GOBP_ESTABLISHMENT_OF_PROTEIN_LOCALIZATION_TO_ORGANELLE	0.00046269	0.0731436	0.498493	0.401821	1.49234	306	Hsp90ab1,Chp1,Pdcd5,Hspa8,Dyrk1a,Ubl4a,Nutf2,Vps4a,Bnip3l,Tomm22,Bax,Sh3glb1,Srp14,Vps28,Pex5,Tomm34,Hgs,Timm9,Hsp90aa1,Ran,Prkaa1,Sqstm1,Dnaja1,Bag3,Chmp4b,Sec62,Atp5if1,Mapk1,Stam,Rab4a,Rab3gap1,Zpr1,Oxa1l,Fis1,Bag6,Pex26,Get1,Zfand2b,Pex6,Tspo,Get3,Timm13,Lamp1,Srp9,Hspa5,Rab3gap2,Bid,Lrsam1,Bcs1l,Ipo13,Ipo9,Pxk,Pam16,Pex16,Sgta,Phip,Ap4m1,Mipep,Eps15,Gcc2,Tomm5,Nup58,Kpna2,Ptpn23,Hikeshi,Zfyv…
GOBP_CYTOSKELETON_ORGANIZATION	0.000472915	0.0732343	0.498493	0.334287	1.28654	863	Hsph1,Nsfl1c,Chp1,Chmp7,Dyrk1a,Nudc,Gabarap,Tpm3,Pfdn2,Sugt1,Hmcn1,Ranbp1,Phldb1,Fkbp4,Agfg1,Arfip1,Bloc1s6,Ina,Ywhah,Map3k1,Tbcb,Dctn2,Uxt,Capzb,Cetn2,Kif11,Fhod1,Stard13,Wasf2,Pxn,Vim,Tmod3,Cdc42,Lima1,Chordc1,Wasl,Tacc1,Tacc3,Esam,Inppl1,Phactr4,Sod1,Pdlim1,Krt27,Stmn1,Tmsb4x,Tpm4,Nubp1,Vasp,Crk,Ran,Prkaa1,Pfdn1,Sh3bgrl3,Clip2,Itgb5,Sirt1,Prune1,Ckap5,Shc1,Chmp4b,Tagln2,Myadm,Dctn6,Smap1,Wipf1…
GOBP_NUCLEOSIDE_TRIPHOSPHATE_METABOLIC_PROCESS	0.000513815	0.0779765	0.477271	0.425088	1.54057	211	Hspa8,Ndufa3,Bloc1s6,Ndufs8,Uck2,Ndufv2,Eif6,Atp5f1d,Ran,Prkaa1,Ndufb2,Atp5pf,Ak2,Hdac4,Atp5if1,Ndufb11,Dnm1l,Ndufa7,Fis1,Ndufb3,Ndufb5,Ndufb8,Tspo,Uchl1,Pgam1,Ampd2,Ndufb10,Sdhc,Ndufs6,Atp5pd,Ndufa5,Gapdhs,Ndufc2,Pgam2,Pfkfb2,Pfkm,Enpp3,Ndufb1,Hkdc1,Ndufa10,Ndufv3,Ak5,Mlx,Pklr,Jmjd8,Parp1,Atp1b1,Lrrk2,Ak4,Tpi1,Atp1a2,Atp5me,Ndufa8,Abcc9,Ndufb4,Impdh1,Ncor1,Ndufb6,Tkfc,Ldhc,Ndufa6,Itpa,Ndufa12,Nd…
GOBP_ENERGY_DERIVATION_BY_OXIDATION_OF_ORGANIC_COMPOUNDS	0.000538582	0.0801326	0.477271	0.414999	1.51358	228	Cycs,Ndufa3,Bax,Ndufs8,Ndufv2,Atp5f1d,Atg3,Mtfr1l,Ndufb2,Atp5pf,Cox6a1,Cat,Fxn,Ndufb11,Gaa,Coq9,Oxa1l,Hmgb1,Ndufa7,Pik3ca,Slc25a22,Ndufb3,Plec,Ndufb5,Cox7a2,Ndufb8,Uqcrb,Cox7a1,Gnas,Ndufb10,Bid,Ppp1r2,Sdhc,Sdhaf2,Ndufs6,Atp5pd,Gadd45gip1,Ndufa5,Ndufc2,Pfkm,Ndufb1,Ndufa10,Irs1,Slc25a18,Ndufv3,Rb1cc1,Pask,Uqcc2,Adsl,Park7,Cox4i1,Ak4,Atp5me,Ndufa8,Suclg1,Abcc9,Ndufb4,Etfb,Bnip3,Ndufb6,Coq7,Gabarapl1…
GOBP_REGULATORY_NCRNA_PROCESSING	0.000590672	0.0861927	0.477271	-0.570394	-1.89963	36	Rbm3,Pus10,Ddx5,Ncbp1,Mecp2,Nup155,Prkra,Tut7,Zmpste24,Parn
GOBP_ESTABLISHMENT_OF_PROTEIN_LOCALIZATION_TO_MEMBRANE	0.000664269	0.0946597	0.477271	0.440666	1.57596	181	Pdcd5,Ubl4a,Tomm22,Bax,Gripap1,Vamp3,Srp14,Pex5,Timm9,Gga1,Hsp90aa1,Optn,Gorasp1,Chmp4b,Arfrp1,Sec62,Naca,Rab3gap1,Oxa1l,Myo1c,Fis1,Bag6,Pex26,Get1,Zfand2b,Get3,Timm13,Srp9,Hspa5,Snx27,Rab3gap2,Bid,Lypla1,Gorasp2,Bcs1l,Kif13a,Pex16,Sgta,Zdhhc20,Gga2,Tmco1,Snap47,Vps37a,Mapk10,Clip1,Timm22,Emc10,Hspa4,Sec61b,Pard3,Rabgef1,Golph3
GOBP_SOMITE_ROSTRAL_CAUDAL_AXIS_SPECIFICATION	0.000673646	0.0946597	0.477271	-0.962204	-1.76434	4	Smad4,Tmed2,Epb41l5
GOBP_AUTOPHAGOSOME_ORGANIZATION	0.000694178	0.0957714	0.477271	0.497629	1.65421	93	Nsfl1c,Gabarapl2,Gabarap,Map1lc3a,Sh3glb1,Atg3,Atg4b,Rab33b,Stx12,Fez2,Sec22b,Map1lc3b,Rab3gap1,Tom1,Rab3gap2,Lrsam1,Stx17,Ap4m1,Arfip2,Snx7,Atg16l1,Atg13,Rb1cc1,Snx4,Atp2a2,Lrrk2,Gabarapl1,Rab1b,Stbd1,Ubqln1,Snx30,Efnb1,Pacs2,Ambra1,Mfn2,Trim32
GOBP_FIBRINOLYSIS	0.000721408	0.0977508	0.477271	-0.666951	-1.99334	22	Plau,Thbs1,F11,Cpb2,Fgb,Fgg,Hrg,Vtn,Apoh,Serpine1,Plg,Serping1,Fga,Pros1,F2,Anxa2,Gp1ba
GOBP_MICROTUBULE_ORGANIZING_CENTER_ORGANIZATION	0.00082876	0.110327	0.477271	0.52288	1.68214	74	Nsfl1c,Ranbp1,Uxt,Cetn2,Kif11,Chordc1,Nubp1,Sirt1,Ckap5,Chmp4b,Dctn1,Kifc1,Cep135,Slc16a1,Cep63,Haus7,Haus1,Gcc2,Pclaf,Dnm2,Chmp5,Sdccag8,Golga2,Pdcd6ip,Cc2d1a,Chek1
GOBP_ELECTRON_TRANSPORT_CHAIN	0.000919702	0.120322	0.477271	0.519427	1.69102	79	Cycs,Ndufs8,Ndufv2,Cox6a1,Coq9,Ndufa7,Slc25a22,Ndufb3,Plec,Cox7a2,Ndufb8,Uqcrb,Cox7a1,Bid,Sdhc,Sdhaf2,Ndufs6,Ndufa5,Ndufc2,Ndufa10,Slc25a18,Ndufv3,Park7,Cox4i1,Fdx1,Ndufa8,Etfb,Ndufb6,Coq7,Cyc1,Por,Ndufa12,Ndufs4,Cox5a,Cox5b,Ndufaf1,Ndufs7,Sco2,Ndufs3,Etfrf1,Uqcrfs1,Sdhb,Chchd2,Etfa,Ndufb9,Cox7a2l,Uqcrq,Gpd1,Uqcrc1,Sdha,Mtch2,mt-Co3,Dld,Uqcr10,Sod2,Ndufv1,Etfdh
GOBP_MIRNA_PROCESSING	0.00102019	0.130624	0.45506	-0.592108	-1.91624	31	Rbm3,Pus10,Ddx5,Ncbp1,Mecp2,Nup155,Prkra,Tut7,Zmpste24,Ago2,Pum1,Tgfb1,Drosha,Ago3,Ddx3x
GOBP_ESTABLISHMENT_OF_ORGANELLE_LOCALIZATION	0.00103287	0.130624	0.45506	0.386267	1.43648	312	Nsfl1c,Chp1,Chmp7,Nudc,Vps4a,Bloc1s6,Dctn2,Fhod1,Cdc42,Wasl,Eif6,Tacc1,Hgs,Tacc3,Dynll1,Ran,Bloc1s4,Rhot2,Tmem230,Sirt1,Rab3a,Chmp4b,Knl1,Mapre1,Dctn1,Dnm1,Stam,Kifc1,Sar1b,Kif2c,Hook3,Dnm1l,Gbf1,Rab3gap1,Myo1c,Tacc2,Bloc1s5,Rps15,Stxbp1,Lamp1,Nuf2,Uchl1,Dtnbp1,Trappc3,Arfgap3,Cep63,Kif13a,Map4,Sdc4,Riok2,Racgap1,Hmox1,Map2,Map1b,Rbm10,Ripor1,Ap3s1,Actr10,Tsg101,Spast,Snx4,Dnm2,Kif1b,Borcs5,Dnm3,…
GOBP_NEGATIVE_REGULATION_OF_DEPHOSPHORYLATION	0.00109424	0.134851	0.45506	0.690473	1.79706	22	Ywhae,Chp1,Arpp19,Ensa,Ywhab
GOBP_AEROBIC_RESPIRATION	0.00110184	0.134851	0.45506	0.44629	1.5595	141	Cycs,Ndufa3,Ndufs8,Ndufv2,Atp5f1d,Mtfr1l,Ndufb2,Atp5pf,Cox6a1,Cat,Fxn,Ndufb11,Coq9,Oxa1l,Ndufa7,Ndufb3,Ndufb5,Cox7a2,Ndufb8,Uqcrb,Cox7a1,Ndufb10,Bid,Sdhc,Sdhaf2,Ndufs6,Atp5pd,Gadd45gip1,Ndufa5,Ndufc2,Ndufb1,Ndufa10,Ndufv3,Uqcc2,Adsl,Park7,Cox4i1,Ak4,Atp5me,Ndufa8,Suclg1,Ndufb4,Bnip3,Ndufb6,Coq7,Sirt3,Cyc1,Ndufa6,Ndufa12,Mdh2,Ndufs4,Cox5a,Mfn2,Cox5b,Ndufaf1,Ndufs7,Ndufs3,Suclg2,Uqcrfs1,Sdhb,Chchd2…
GOBP_KINETOCHORE_ORGANIZATION	0.0012772	0.153832	0.45506	0.839978	1.78389	9	Sugt1,Smc4,Smc2,Nuf2
GOBP_PROTEIN_LOCALIZATION_TO_MITOCHONDRION	0.00141298	0.165632	0.45506	0.514385	1.65482	74	Pdcd5,Bnip3l,Tomm22,Bax,Sh3glb1,Tomm34,Timm9,Hsp90aa1,Prkaa1,Dnaja1,Bag3,Atp5if1,Dnm1l,Oxa1l,Fis1,Tspo,Timm13,Bid,Bcs1l,Pam16,Mipep,Tomm5,Hspd1,Timm22,Lrrk2,Hspa4
GOBP_OUTER_MITOCHONDRIAL_MEMBRANE_ORGANIZATION	0.0014376	0.165632	0.45506	0.849506	1.74892	8	Pdcd5,Tomm22,Bax,Hsp90aa1,Hspa4
GOBP_POLY_A_PLUS_MRNA_EXPORT_FROM_NUCLEUS	0.00144066	0.165632	0.45506	-0.738411	-1.99921	15	Thoc2,Nup133,Nxt1,Pcid2,Iws1,Eny2,Mcm3ap,Nxf1,Nup93
GOBP_FAT_CELL_PROLIFERATION	0.00165441	0.187368	0.45506	0.871599	1.72578	7	Sqstm1,Fto
GOBP_CELLULAR_RESPONSE_TO_HEAT	0.00185032	0.205948	0.45506	0.606646	1.73122	35	Ywhae,Hsp90ab1,Chordc1,Eef1d,Hsp90aa1,Stub1,Bag3,Pdcl3,Slu7,Htra2,Rasa3,Hmox1,Hsf1,Hikeshi,Clpb,Atxn3
GOBP_RESPONSE_TO_ENDOPLASMIC_RETICULUM_STRESS	0.00189373	0.205948	0.35482	0.422552	1.5049	173	Rcn3,Vapb,Erp29,Canx,Bax,Pdia4,Nrbf2,Erlin1,Pdia6,Eif2ak2,Stub1,Ubxn6,Scamp5,Sirt1,Pdia3,Tmem258,Os9,Dnm1l,Selenos,Fis1,Bag6,Ecpas,Hsp90b1,Hspa5,Ube2j1,Bid,Gorasp2,Faf1,Sgta,Usp25,Marcks,Ubxn1,Calr,Ufc1,Tmco1,Txndc12,Manf,Tbl2,Cebpb,Uba5,Ufm1,Yod1,P4hb,Atxn3,Jun,Park7,Lrrk2,Usp19,Eif4g1,Tor1a,Sec61b,Eif2ak4,Aup1,Pdx1,Man1b1,Ubqln1,Eif2b5,Sec16a,Man1a2,Erp44,Ube2k,Eif2ak3,Derl1,Herpud1
GOBP_REGULATION_OF_PROTEIN_FOLDING	0.00189989	0.205948	0.45506	0.831113	1.76506	9	Pdcd5,St13,Pdia4,Pdia3,Pdcl3
GOBP_GENERATION_OF_PRECURSOR_METABOLITES_AND_ENERGY	0.00202694	0.216576	0.431708	0.376195	1.40292	325	Cycs,Ndufa3,Bax,Ndufs8,Ndufv2,Eif6,Atp5f1d,Atg3,Prkaa1,Mtfr1l,Ndufb2,Atp5pf,Cox6a1,Hdac4,Cat,Fxn,Ndufb11,Gaa,Coq9,Oxa1l,Hmgb1,Ndufa7,Pik3ca,Slc25a22,Ndufb3,Plec,Ndufb5,Cox7a2,Rpe,Ndufb8,Uqcrb,Pgls,Uchl1,Cox7a1,Gnas,Pgam1,Ndufb10,Bid,Ppp1r2,Sdhc,Sdhaf2,Ndufs6,Atp5pd,Gadd45gip1,Ndufa5,Ndufa4,Gapdhs,Rbpj,Ndufc2,Acox1,Pgam2,Pfkfb2,Pfkm,Ndufb1,Hkdc1,Ndufa10,Irs1,Slc25a18,Ndufv3,Rb1cc1,Pask,Uqcc2,Mlx,A…
GOBP_RIBOSE_PHOSPHATE_METABOLIC_PROCESS	0.00206318	0.216576	0.431708	0.376805	1.40742	341	Prpsap2,Hspa8,Hint1,Ndufa3,Bloc1s6,Adcy6,Ndufs8,Nt5c1a,Uck2,Ndufv2,Eif6,Atp5f1d,Pmvk,Ran,Prkaa1,Ndufb2,Nudt4,Aprt,Acot1,Atp5pf,Ak2,Hdac4,Gart,Atp5if1,Ndufb11,Dnm1l,Ndufa7,Fis1,Acot8,Ndufb3,Mvk,Ndufb5,Rpe,Ndufb8,Tspo,Uchl1,Atic,Pgam1,Ampd2,Ndufb10,Sdhc,Ndufs6,Atp5pd,Ndufa5,Gapdhs,Mthfd1,Ndufc2,Cda,Gpat4,Rfk,Acot2,Pgam2,Pfkfb2,Pfkm,Enpp3,Prpsap1,Ndufb1,Hkdc1,Dhodh,Ndufa10,Ndufv3,Ak5,Dpyd,Mlx,Hmgcs1…
GOBP_NUCLEOSIDE_PHOSPHATE_BIOSYNTHETIC_PROCESS	0.00208356	0.216576	0.335069	0.411611	1.48372	196	Prpsap2,Ndufa3,Adcy6,Ndufs8,Uck2,Ndufv2,Atp5f1d,Kars1,Ndufb2,Aprt,Atp5pf,Ak2,Gart,Mapk1,Ndufb11,Rrm2,Ndufa7,Ndufb3,Ndufb5,Ndufb8,Atic,Nadk2,Ampd2,Ndufb10,Sdhc,Ndufs6,Atp5pd,Ndufa5,Mthfd1,Ndufc2,Cda,Rfk,Prpsap1,Ndufb1,Dhodh,Ndufa10,Ndufv3,Dck,Rrm1,Gars1,Adsl,Parp1,Ak4,Atp5me,Ndufa8,Ndufb4,Impdh1,Ndufb6,Ldhc,Nos3,Papss2,Fcsk,Pdk4,Nadk,Ndufa6,Ndufa12,Flad1,Acsl5,Ndufs4,Guk1,Naprt,Vdac1,Ak1,Papss1,Nd…
GOBP_INTRA_GOLGI_VESICLE_MEDIATED_TRANSPORT	0.00215088	0.21857	0.431708	0.643978	1.77062	29	Cope,Gabarapl2,Copz1,Golga5,Rab33b,Gosr2,Cog8,Trappc3,Cog5,Cog2,Cog1,Copz2,Cux1,Vti1b,Cog6
GOBP_ORGANELLE_LOCALIZATION	0.00216116	0.21857	0.31828	0.364369	1.37159	403	Nsfl1c,Chp1,Chmp7,Vapa,Nudc,Vapb,Vps4a,Bloc1s6,Dctn2,Snap29,Fhod1,Cdc42,Wasl,Eif6,Tacc1,Hgs,Tacc3,Dynll1,Ran,Armc1,Bloc1s4,Rhot2,Stx12,Tmem230,Sirt1,Rab3a,Chmp4b,Knl1,Mapre1,Dctn1,Dnm1,Stam,Stx8,Bin1,Kifc1,Sar1b,Kif2c,Hook3,Dnm1l,Gbf1,Rab3gap1,Myo1c,Tacc2,Bloc1s5,Rps15,Stxbp1,Ahcyl1,Syde1,Lamp1,Nuf2,Uchl1,Dtnbp1,Trappc3,Arfgap3,Cep63,Tprg1l,Kif13a,Map4,Sdc4,Riok2,Racgap1,Hmox1,Map2,Cluh,Map1b,Stx…
GOBP_MITOCHONDRION_LOCALIZATION	0.00221213	0.21857	0.431708	0.62147	1.76279	34	Dynll1,Armc1,Rhot2,Dnm1l,Uchl1,Cluh,Map1b,Brat1,Actr10,Spast,Kif1b,Synj2bp,Lrrk2,Kif5b,Msto1,Armcx3,Agtpbp1,Mfn2
GOBP_PROTEIN_LOCALIZATION_TO_ORGANELLE	0.00221797	0.21857	0.310777	0.341225	1.30595	646	Ywhae,Nsfl1c,Hsp90ab1,Chp1,Pdcd5,Chmp7,Hspa8,Btf3,Vapa,Dyrk1a,Gabarapl2,Gabarap,Ubl4a,Nutf2,Vps4a,Bnip3l,Tomm22,Nudcd3,Dctn2,Bax,Sh3glb1,Srp14,Rpa2,Vps28,Pex5,Ybx1,Tomm34,Hgs,Timm9,Gga1,Hsp90aa1,Ran,Prkaa1,Sqstm1,Rab33b,Optn,Dnaja1,Sirt1,Mia3,Bag3,Chmp4b,Arfrp1,Sec62,Glmp,Knl1,Mapre1,Atp5if1,Mapk1,Stam,Rab4a,Naca,Kif2c,Hook3,Os9,Dnm1l,Gbf1,Rab3gap1,Zpr1,Oxa1l,Fis1,Bag6,Pex26,Get1,Zfand2b,Cript,An…
GOBP_NEGATIVE_REGULATION_OF_FIBRINOLYSIS	0.00233524	0.225035	0.431708	-0.797267	-1.91935	10	Plau,Thbs1,Cpb2,Hrg,Vtn,Apoh,Serpine1,Plg
GOBP_TRANSLATION	0.00234287	0.225035	0.303779	0.350055	1.32849	501	Rpsa,Eif1,Sars1,Denr,Eif2b4,Eif4b,Eif2s2,Nhlrc3,Ybx1,Caprin1,Rpl29,Eif6,Chchd1,Eef1d,Abcf1,Kars1,Rpl30,Eprs1,Eif2ak2,Rpl37a,Dars1,Rps21,Ckap5,Serbp1,Patl1,Eif2s3x,Rps5,Rps28,Eif3k,Yars1,Mapk1,Rpl22,Rps27,Farsa,Ifrd2,Rpl31,Rplp1,Aars1,Ndufa7,Tars1,Rplp2,Secisbp2l,Mvk,Eif5a,Rps11,Rps15,Rpl36,Rida,Farsb,Srp9,Aimp1,Mrrf,Gigyf2,Fau,Rps19,Gadd45gip1,Rwdd1,Mrps18b,Rpl8,Eif1ax,Gspt1,Mars1,Eif2b2,Coa3,Rpl…
GOBP_MICROTUBULE_CYTOSKELETON_ORGANIZATION	0.00240209	0.227838	0.303779	0.369985	1.38032	333	Hsph1,Nsfl1c,Chp1,Chmp7,Dyrk1a,Nudc,Gabarap,Sugt1,Ranbp1,Phldb1,Fkbp4,Tbcb,Dctn2,Uxt,Cetn2,Kif11,Chordc1,Tacc1,Tacc3,Stmn1,Nubp1,Prkaa1,Clip2,Sirt1,Prune1,Ckap5,Chmp4b,Dctn6,Mapre1,Dctn1,Dync1li2,Kifc1,Gtf2b,Kif2c,Hook3,Zpr1,Tacc2,Slain2,Cript,Cep135,Nuf2,Slc16a1,Specc1l,Cep63,Haus7,Map4,Cdkn1b,Racgap1,Haus1,Cdc20,Nedd1,Map2,Map1b,Nav1,Gcc2,Slk,Spast,Uhrf1,Pclaf,Cul7,Agrn,Dnm2,Ccdc88b,Clip1,Atxn3…
GOBP_PROTEIN_CONTAINING_COMPLEX_DISASSEMBLY	0.00253919	0.237869	0.303779	0.411858	1.47557	185	Chmp7,Hspa8,Gabarapl2,Gabarap,Vps4a,Map1lc3a,Snap29,Capzb,Tmod3,Pex5,Lima1,Stmn1,Chmp4b,Map1lc3b,Capg,Kif2c,Pik3ca,Eif5a,Tom1,Mical2,Specc1l,Gspt1,Carmil1,Pym1,Mtpn,Klc1,Nedd1,Sh3gl1,Map2,Atad2,Map1b,Stx17,Mtrfr,Cfl2,Shfl,Upf1,Napa,Dysf,Rpl23,Atp2a2,Map1a,Abce1,Chmp5,Flii,Kif5b,Bnip3,Eml4,Gabarapl1,Avil,Capza1,Stmn2,Ubqln1
GOBP_PROTEIN_MATURATION_BY_IRON_SULFUR_CLUSTER_TRANSFER	0.002617	0.239996	0.35482	0.776219	1.7636	12	Bola2,Glrx3,Ciao2a,Nfu1,Glrx5
GOBP_MITOTIC_METAPHASE_CHROMOSOME_ALIGNMENT	0.00262516	0.239996	0.431708	0.600367	1.75023	39	Chmp7,Nudc,Vps4a,Dctn2,Sirt1,Chmp4b,Mapre1,Kifc1,Kif2c,Nuf2
GOBP_ESTABLISHMENT_OF_PROTEIN_LOCALIZATION_TO_MITOCHONDRIAL_MEMBRANE	0.00278633	0.249318	0.335069	0.689313	1.7422	19	Pdcd5,Tomm22,Bax,Timm9,Hsp90aa1,Oxa1l,Timm13,Bcs1l,Timm22,Hspa4
GOBP_REGULATION_OF_MITOTIC_CENTROSOME_SEPARATION	0.00279284	0.249318	0.35482	0.871437	1.65653	6	Nsfl1c,Ranbp1,Kif11,Chek1
GOBP_RNA_3_END_PROCESSING	0.0029097	0.25673	0.431708	-0.435373	-1.66372	72	Ints1,Ints6,Cpsf6,Ints8,Ints5,Nudt21,Ncbp1,Cstf1,Ints7,Cdk9,Ints9,Tut7,Parn,Hsd17b10,Ints14,Cstf3,Tent4b,Usb1,Dkc1,Pnpt1,Larp7,Trnt1,Supv3l1,Cpsf2,Cpsf3
GOBP_POSITIVE_REGULATION_OF_PROTEIN_LOCALIZATION_TO_CELL_CORTEX	0.00321968	0.279732	0.431708	-0.907823	-1.7735	5	Gnai1,Epb41l2,Epb41
GOBP_NEGATIVE_REGULATION_OF_COMPLEMENT_DEPENDENT_CYTOTOXICITY	0.00331051	0.279732	0.431708	0.998065	1.33397	1	Hsp90ab1
GOBP_POSITIVE_REGULATION_OF_DEVELOPMENTAL_PIGMENTATION	0.00331785	0.279732	0.326352	0.893195	1.6212	5	Bloc1s6,Bax,Bloc1s5,Zeb2
GOBP_REELIN_MEDIATED_SIGNALING_PATHWAY	0.00331785	0.279732	0.326352	0.893485	1.62172	5	Crkl,Crk
GOBP_METAPHASE_CHROMOSOME_ALIGNMENT	0.003605	0.292249	0.274717	0.522146	1.61905	57	Chmp7,Nudc,Vps4a,Dctn2,Cdc42,Sirt1,Chmp4b,Knl1,Mapre1,Kifc1,Kif2c,Nuf2,Racgap1,Abraxas2,Chmp5,Eml4,Kif22
GOBP_NECROPTOTIC_SIGNALING_PATHWAY	0.00361426	0.292249	0.310777	0.859532	1.6339	6	Ripk3,Fadd,Tlr3
GOBP_ATP_SYNTHESIS_COUPLED_ELECTRON_TRANSPORT	0.00361851	0.292249	0.274717	0.528364	1.63431	56	Cycs,Ndufs8,Ndufv2,Cox6a1,Coq9,Ndufa7,Cox7a2,Ndufb8,Uqcrb,Cox7a1,Bid,Sdhc,Sdhaf2,Ndufs6,Ndufc2,Ndufa10,Ndufv3,Park7,Cox4i1,Ndufa8,Ndufb6,Coq7,Cyc1,Ndufa12,Cox5a,Cox5b,Ndufaf1,Ndufs7,Ndufs3,Uqcrfs1,Sdhb,Chchd2
GOBP_PROTEIN_TARGETING_TO_MITOCHONDRION	0.00362038	0.292249	0.274717	0.530973	1.63902	55	Pdcd5,Bnip3l,Tomm22,Tomm34,Timm9,Hsp90aa1,Prkaa1,Bag3,Atp5if1,Fis1,Timm13,Bid,Pam16,Mipep,Tomm5,Hspd1,Timm22,Lrrk2,Hspa4,Ptpn5,Tomm7,Mff,Mfn2,Aip,Parl,Bag4,Ywhaz,Timm29,Tomm20,Ndufa13,Timm44
GOBP_RIBOSE_PHOSPHATE_BIOSYNTHETIC_PROCESS	0.00368921	0.294544	0.252644	0.415357	1.47249	163	Prpsap2,Ndufa3,Adcy6,Ndufs8,Uck2,Ndufv2,Atp5f1d,Ndufb2,Aprt,Atp5pf,Ak2,Gart,Ndufb11,Ndufa7,Ndufb3,Ndufb5,Ndufb8,Atic,Ampd2,Ndufb10,Sdhc,Ndufs6,Atp5pd,Ndufa5,Mthfd1,Ndufc2,Cda,Rfk,Prpsap1,Ndufb1,Dhodh,Ndufa10,Ndufv3,Adsl,Parp1,Atp5me,Ndufa8,Ndufb4,Impdh1,Ndufb6,Ldhc,Papss2,Pdk4,Ndufa6,Ndufa12,Acsl5,Ndufs4,Guk1,Vdac1,Ak1,Papss1,Ndufs7,Ndufs3,Nudt2,Nme4,Sdhb,Pank3,Ada,Adss2,Acot7,Ndufa9,Aldoa,Ndufb9…
GOBP_NUCLEAR_MEMBRANE_REASSEMBLY	0.00379353	0.294544	0.431708	0.703928	1.76259	18	Nsfl1c,Chmp7,Vps4a,Chmp4b,Spast,Chmp5
GOBP_POSITIVE_REGULATION_OF_BASEMENT_MEMBRANE_ASSEMBLY_INVOLVED_IN_EMBRYONIC_BODY_MORPHOGENESIS	0.00381553	0.294544	0.303779	0.889005	1.61359	5	Phldb1,Phldb2,Clasp2
GOBP_NEGATIVE_REGULATION_OF_PROTEIN_DEPHOSPHORYLATION	0.00398289	0.294544	0.279866	0.680904	1.70494	18	Ywhae,Arpp19,Ensa,Ywhab,Ppp1r1b,Ppp1r11,Swap70
GOBP_T_CELL_EXTRAVASATION	0.00398343	0.294544	0.291091	0.824294	1.69702	8	Crkl,Ripk3,Fadd,Crk
GOBP_POSITIVE_REGULATION_OF_P38MAPK_CASCADE	0.0040441	0.294544	0.407018	-0.706166	-1.87759	14	Map3k5,Gsn,Sphk1
GOBP_NUCLEAR_EXPORT	0.00406879	0.294544	0.407018	-0.355498	-1.49257	124	Ddx39a,Thoc2,Xpo1,Dhx9,Nup107,Eif4a3,Thoc3,Ranbp2,Cpsf6,Thoc6,Nup85,Atxn1,Nup160,Ncbp1,Nup188,Thoc1,Nup155,Rbm22,Nup133,Strada,Ddx39b,Nxt1,Pcid2
GOBP_RETROTRANSPOSON_SILENCING_BY_HETEROCHROMATIN_FORMATION	0.00408243	0.294544	0.31828	0.996855	1.33236	1	Smyd5
GOBP_INTERKINETIC_NUCLEAR_MIGRATION	0.00410711	0.294544	0.291091	0.854904	1.6251	6	Tacc1,Tacc3,Hook3,Tacc2
GOBP_MEIOTIC_CHROMOSOME_CONDENSATION	0.00410711	0.294544	0.291091	0.853807	1.62302	6	Smc4,Smc2,Ncaph,Ncapd2
GOBP_POSTSYNAPTIC_SPECIALIZATION_ASSEMBLY	0.00411272	0.294544	0.279866	0.736854	1.73717	14	Crkl,Gap43,Wnt5a,Crk,Cript
GOBP_AUTOPHAGY_OF_MITOCHONDRION	0.00414724	0.294544	0.407018	0.523365	1.65661	66	Gabarapl2,Gabarap,Bnip3l,Map1lc3a,Atg3,Atg4b,Sqstm1,Optn,Slc25a46,Atp5if1,Cdc37,Map1lc3b,Dnm1l,Fis1,Tspo,Htra2,Arfip2,Snx7,Atg13,Rb1cc1,Bnip3,Gabarapl1,Tomm7,Snx30,Vdac1,Ambra1,Mfn2
GOBP_CHONDROITIN_SULFATE_CATABOLIC_PROCESS	0.00415343	0.294544	0.35482	-0.919164	-1.68542	4	Hexb,Gusb,Galns
GOBP_SPERM_MITOCHONDRIAL_SHEATH_ASSEMBLY	0.00421546	0.295751	0.344521	-0.945686	-1.60304	3	Klc3
GOBP_CELLULAR_RESPONSE_TO_NITROGEN_LEVELS	0.0043021	0.295751	0.279866	0.822665	1.69366	8	Gabarapl2,Gabarap,Map1lc3a,Map1lc3b,Gabarapl1
GOBP_REGULATION_OF_FIBRINOLYSIS	0.00431192	0.295751	0.407018	-0.701742	-1.86582	14	Plau,Thbs1,F11,Cpb2,Hrg,Vtn,Apoh,Serpine1,Plg
GOBP_POSITIVE_REGULATION_OF_PROTEIN_DEACETYLATION	0.00437176	0.295751	0.279866	0.837251	1.65777	7	Dyrk1a,Ripk3,Sirt1
GOBP_ESTABLISHMENT_OF_PROTEIN_LOCALIZATION_TO_ENDOPLASMIC_RETICULUM	0.00441989	0.295751	0.256635	0.594777	1.6759	33	Ubl4a,Srp14,Chmp4b,Sec62,Rab3gap1,Bag6,Get1,Zfand2b,Get3,Srp9,Hspa5,Rab3gap2,Sgta
GOBP_METALLO_SULFUR_CLUSTER_ASSEMBLY	0.00442517	0.295751	0.407018	0.654953	1.73329	24	Glrx3,Ciapin1,Nubpl,Ciao2a,Nubp1,Nfu1,Glrx5,Fxn,Nubp2,Iba57,Hscb,Hspa9,Ciao1,Isca2
GOBP_REGULATION_OF_PROTEIN_LOCALIZATION_TO_CELL_CORTEX	0.00444328	0.295751	0.35482	-0.816412	-1.77219	7	Gnai1,Epb41l2,Epb41
GOBP_NUCLEUS_LOCALIZATION	0.00471567	0.311152	0.248833	0.595737	1.6612	31	Nudc,Fhod1,Cdc42,Tacc1,Tacc3,Sirt1,Dctn1,Bin1,Hook3,Tacc2
GOBP_NEGATIVE_REGULATION_OF_ALCOHOL_BIOSYNTHETIC_PROCESS	0.00485751	0.317748	0.265217	0.835041	1.65339	7	Nfkb1,Erlin1,Isyna1,Sod1
GOBP_DEADENYLATION_DEPENDENT_DECAPPING_OF_NUCLEAR_TRANSCRIBED_MRNA	0.00504175	0.326981	0.256635	0.793964	1.68616	9	Caprin1,Lsm1,Patl1,Dcp1a,Dcp2
GOBP_CENTROSOME_SEPARATION	0.005145	0.330849	0.252644	0.774735	1.68727	10	Nsfl1c,Ranbp1,Kif11,Chek1,Nde1,Aurka,Ubxn2b
GOBP_UBIQUITIN_DEPENDENT_PROTEIN_CATABOLIC_PROCESS_VIA_THE_MULTIVESICULAR_BODY_SORTING_PATHWAY	0.00521286	0.331888	0.241698	0.651325	1.69517	22	Chmp7,Vps4a,Vps28,Chmp4b,Stam,Ptpn23,Tsg101,Vps37a,Chmp5,Ubap1
GOBP_POSITIVE_REGULATION_OF_SUBSTRATE_ADHESION_DEPENDENT_CELL_SPREADING	0.00524862	0.331888	0.235142	0.589506	1.66105	33	Crkl,Triobp,Cdc42,Crk,Myadm,Carmil1,Calr,Dab2,Dnm2,P4hb
GOBP_AMINO_ACID_ACTIVATION	0.00538503	0.337699	0.229089	0.548902	1.61485	42	Sars1,Kars1,Eprs1,Dars1,Yars1,Farsa,Aars1,Tars1,Farsb,Mars1,Gars1,Tars3,Lrrc47,Dars2,Sars2,Aarsd1,Nars1,Fars2
GOBP_SKELETAL_SYSTEM_MORPHOGENESIS	0.00559087	0.338999	0.407018	-0.365316	-1.50216	107	Ccn2,Alpl,Eif4a3,Glg1,Arid5b,Nipbl,Pds5a,Mthfd1l,Wdr19,Prkra,Dlg1,Lama5,Psen1,Smad3,Thbs1,Ext1,Smad2,Zmpste24,Bpnt2,Sh3pxd2b,Ltf
GOBP_MITOCHONDRIAL_MEMBRANE_ORGANIZATION	0.0056005	0.338999	0.215783	0.480673	1.55032	75	Pdcd5,Bnip3l,Tomm22,Bax,Pex5,Timm9,Hsp90aa1,Rhot2,Slc25a46,Fxn,Atp5if1,Immt,Oxa1l,Timm13,Bid,Bcs1l,Chchd3
GOBP_REGULATION_OF_MICROTUBULE_BASED_PROCESS	0.00560448	0.338999	0.206652	0.42201	1.47233	139	Hsph1,Chmp7,Dyrk1a,Phldb1,Fkbp4,Chordc1,Tacc1,Tacc3,Stmn1,Nubp1,Prkaa1,Sirt1,Prune1,Ckap5,Chmp4b,Mapre1,Dctn1,Kifc1,Tacc2,Slain2,Lamp1,Specc1l,Memo1,Cdkn1b,Map2,Map1b,Adam7,Agrn,Clip1,Dysf,Borcs5,Map1a,Chmp5,Eml4,Cdh5,Pdcd6ip,Stmn2,Git1,Prkaa2,Wdr47,Tpx2
GOBP_SYNAPTIC_VESICLE_TRANSPORT	0.00560645	0.338999	0.226232	0.581828	1.66039	35	Bloc1s6,Bloc1s4,Tmem230,Rab3a,Dnm1,Rab3gap1,Bloc1s5,Dtnbp1,Map2,Ap3s1,Dnm2,Borcs5,Dnm3,Lrrk2,Tor1a,Kif5b
GOBP_POSITIVE_REGULATION_OF_COAGULATION	0.00562914	0.338999	0.35482	-0.58596	-1.78905	24	Vwf,Plau,Psen1,Thbs1,Cpb2,Hrg,Vtn,Ano6,Apoh,Serpine1,Plg,Enpp4,S100a9,F2
GOBP_AUTOPHAGOSOME_MATURATION	0.00576099	0.344208	0.220823	0.544868	1.61281	43	Chmp7,Gabarapl2,Gabarap,Vps4a,Map1lc3a,Snap29,Chmp4b,Map1lc3b,Tom1,Stx17,Atp2a2,Chmp5,Gabarapl1,Ubqln1
GOBP_AEROBIC_ELECTRON_TRANSPORT_CHAIN	0.00585885	0.345349	0.21826	0.537072	1.6076	46	Cycs,Ndufs8,Ndufv2,Cox6a1,Coq9,Ndufa7,Cox7a2,Ndufb8,Uqcrb,Cox7a1,Sdhc,Sdhaf2,Ndufs6,Ndufc2,Ndufa10,Park7,Cox4i1,Ndufa8,Ndufb6,Cyc1,Cox5a,Cox5b,Ndufaf1,Ndufs7,Ndufs3,Uqcrfs1,Sdhb
GOBP_PROTEIN_LOCALIZATION_TO_MICROTUBULE_ORGANIZING_CENTER	0.00593687	0.345349	0.226232	0.647748	1.68586	22	Nsfl1c,Nudcd3,Dctn2,Mapre1,Hook3,Cep63
GOBP_EPITHELIAL_TUBE_BRANCHING_INVOLVED_IN_LUNG_MORPHOGENESIS	0.00596026	0.345349	0.344521	-0.581653	-1.7759	24	Ctsh,Esrp1,Ext1,Ctsl,Dlg5,Vangl2,Kras,Ctsd,Ctnnb1,Rdh10
GOBP_CELL_PROLIFERATION_IN_FOREBRAIN	0.00596214	0.345349	0.229089	0.679497	1.67642	17	Tacc1,Tacc3,Hook3,Tacc2,Zeb2
GOBP_PEROXISOME_FISSION	0.00605481	0.34806	0.235142	0.802335	1.65181	8	Pex11b,Dnm1l,Fis1,Acot8,Acox1,Mff
GOBP_VESICLE_TETHERING	0.00616227	0.350336	0.344521	-0.562316	-1.76282	27	Tbc1d23,Trappc4,Trappc5,Trappc13,Trappc2l,Trappc1,Exoc6,Trappc11,Exoc5,Wdr11,Stard3nl,Exoc2
GOBP_ENDODERM_DEVELOPMENT	0.00618674	0.350336	0.407018	-0.485415	-1.67273	42	Smad4,Hdac1,Epb41l5,Macroh2a1,Nckap1,Smad3,Ext1,Smad2,Brd3,Ctr9,Angpt4,Vtn,Gata6,Pelo,Ssbp3,Tgfb1,Ctnnb1
GOBP_FOLLICLE_STIMULATING_HORMONE_SECRETION	0.00641907	0.355532	0.274717	-0.976517	-1.47318	2	Smad4
GOBP_REGULATION_OF_FOLLICLE_STIMULATING_HORMONE_SECRETION	0.00641907	0.355532	0.274717	-0.976517	-1.47318	2	Smad4
GOBP_REGULATION_OF_GONADOTROPIN_SECRETION	0.00641907	0.355532	0.274717	-0.976517	-1.47318	2	Smad4
GOBP_MITOTIC_NUCLEAR_DIVISION	0.00648407	0.35653	0.189707	0.406757	1.442	163	Nsfl1c,Chmp7,Nudc,Ranbp1,Pebp1,Vps4a,Ywhah,Dctn2,Kif11,Cdc42,Smc4,Mki67,Smc2,Ran,Nsmce2,Sirt1,Chmp4b,Knl1,Mapre1,Kifc1,Kif2c,Ncaph,Nuf2,Cdkn1b,Racgap1,Cdc20,Ncapd2,Phip,Spast,Uhrf1,Cul7,Abraxas2,Chmp5,Pdgfrb,Ppp2r1a,Eml4,Rpl24,Kif22,Golga2,Klhl22,Kif2a,Akap8l,Ube2s,Chek1
GOBP_ESTABLISHMENT_OF_MITOCHONDRION_LOCALIZATION	0.00669286	0.365363	0.213388	0.645632	1.66328	21	Dynll1,Rhot2,Dnm1l,Uchl1,Map1b,Actr10,Spast,Kif1b,Kif5b,Armcx3,Agtpbp1
GOBP_REGULATION_OF_DENSE_CORE_GRANULE_EXOCYTOSIS	0.00680272	0.367027	0.232057	0.945984	1.50863	3	Rab3a,P2rx7
GOBP_REGULATION_OF_GLYCOGEN_STARCH_SYNTHASE_ACTIVITY	0.00687758	0.367027	0.265217	-0.9744	-1.46999	2	Epm2aip1
GOBP_GLYCOSAMINOGLYCAN_CATABOLIC_PROCESS	0.00691172	0.367027	0.310777	-0.608808	-1.74899	19	Hexb,Gusb,Galns,Hmmr,Lyve1,Tgfb1,Gns,Hexa,Cemip2
GOBP_REGULATION_OF_P38MAPK_CASCADE	0.00691682	0.367027	0.407018	-0.628107	-1.80443	19	Map3k5,Gsn,Dlg1,Sphk1
GOBP_AMINO_SUGAR_CATABOLIC_PROCESS	0.00698283	0.367957	0.297233	-0.674286	-1.79282	14	Chil4,Chil3,Gnpda2
GOBP_VERY_LONG_CHAIN_FATTY_ACID_BIOSYNTHETIC_PROCESS	0.0070458	0.368714	0.274717	-0.86868	-1.69703	5	Hacd3,Elovl5,Tecr
GOBP_PROTEIN_REFOLDING	0.00730887	0.374107	0.204544	0.650662	1.65921	20	Hspa8,St13,Hspa2,Dnaja4,Hsp90aa1,Dnaja1,Hspa5,Hspa13,Hspd1
GOBP_TRANSCRIPTION_DEPENDENT_TETHERING_OF_RNA_POLYMERASE_II_GENE_DNA_AT_NUCLEAR_PERIPHERY	0.00731835	0.374107	0.274717	-0.804279	-1.74586	7	Nup107,Nup155,Nup133,Pcid2
GOBP_RESPONSE_TO_ENDOTHELIN	0.00732601	0.374107	0.223479	0.943968	1.50542	3	Crk,Shc1
GOBP_REGULATION_OF_SUBSTRATE_ADHESION_DEPENDENT_CELL_SPREADING	0.00734607	0.374107	0.194887	0.535625	1.59826	45	Crkl,Triobp,Cdc42,Crk,Myadm,Fbln1,Carmil1,Calr,Dab2,Dnm2,P4hb
GOBP_FORMATION_OF_TRANSLATION_PREINITIATION_COMPLEX	0.00740507	0.374598	0.211071	0.778841	1.65405	9	Denr,Eif2s2,Eif2s3x,Eif5,Rpl13a
GOBP_REGULATION_OF_PROTEIN_LIPIDATION	0.00756263	0.377607	0.208827	0.774275	1.64435	9	Dbi,Rab3gap1,Rabl3,Rab3gap2,Atg13,Rb1cc1
GOBP_POSITIVE_REGULATION_OF_NUCLEOBASE_CONTAINING_COMPOUND_TRANSPORT	0.00757391	0.377607	0.260821	-0.899981	-1.65024	4	Dhx9,Cpsf6
GOBP_LATE_ENDOSOME_TO_VACUOLE_TRANSPORT	0.00761385	0.377607	0.198584	0.630661	1.65705	23	Chmp7,Vps4a,Vps28,Chmp4b,Stam,Ptpn23,Chmp3,Chmp5
GOBP_SYNAPTIC_VESICLE_CYTOSKELETAL_TRANSPORT	0.00795318	0.388695	0.198584	0.699594	1.68087	15	Bloc1s6,Bloc1s4,Bloc1s5,Dtnbp1,Map2,Ap3s1,Borcs5,Ap3m2,Madd,Ap3m1
GOBP_ORGANELLE_TRANSPORT_ALONG_MICROTUBULE	0.00798249	0.388695	0.183397	0.504015	1.56283	57	Bloc1s6,Cdc42,Bloc1s4,Rhot2,Kifc1,Bloc1s5,Lamp1,Uchl1,Dtnbp1,Kif13a,Map2,Map1b,Ap3s1,Actr10,Spast,Kif1b,Borcs5,Kif5b,Armcx3,Agtpbp1,Kif1c,Ap3m2,Madd,Ap3m1,Arhgap21
GOBP_CHROMOSOME_LOCALIZATION	0.00809102	0.388695	0.180468	0.483522	1.53419	67	Chmp7,Nudc,Vps4a,Dctn2,Cdc42,Sirt1,Chmp4b,Knl1,Mapre1,Kifc1,Kif2c,Nuf2,Cep63,Racgap1
GOBP_GUANINE_METABOLIC_PROCESS	0.00809354	0.388695	0.38073	-0.808898	-1.81945	8	Nt5c2,Hprt1,Kdm1a,Urah,Uox
GOBP_SEMINIFEROUS_TUBULE_DEVELOPMENT	0.00809354	0.388695	0.38073	-0.808806	-1.81924	8	Smad4,Atrx,Adgrg1,Jmjd1c
GOBP_CALCIUM_ION_EXPORT_ACROSS_PLASMA_MEMBRANE	0.00815603	0.389232	0.213388	0.973296	1.43016	2	Ywhae,Atp2b1
GOBP_MEMBRANE_FISSION	0.00832178	0.39466	0.186473	0.580343	1.61828	31	Chmp7,Vps4a,Sh3glb1,Chmp4b,Slc25a46,Dnm1,Dnm1l,Spast,Chmp3,Dnm2,Chmp5
GOBP_NUCLEAR_MIGRATION	0.00838783	0.395322	0.188069	0.607341	1.63351	26	Nudc,Fhod1,Cdc42,Tacc1,Tacc3,Dctn1,Hook3,Tacc2
GOBP_PROTEIN_MODIFICATION_BY_SMALL_PROTEIN_REMOVAL	0.00855761	0.400834	0.173713	0.463906	1.50271	77	Hint1,Cops8,Cops4,Mindy1,Uchl3,Uchl1,Desi1,Usp25,Ubxn1,Eif3f,Usp15,Usp5,Yod1,Atxn3,Usp47,Tnfaip3,Park7,Abraxas2,Usp19,Tor1a,Otulin,Tnip1,Cops7a
GOBP_SUPEROXIDE_ANION_GENERATION	0.00868936	0.404508	0.297233	-0.504896	-1.65577	33	Cyba,Cybb,Ncf1,Gnai3,Gnai2,Itgam,Cd177,Ncf2,Sh3pxd2b,Akt1,Itgb2,Fpr2,Ncf4
GOBP_CYTOSKELETON_DEPENDENT_INTRACELLULAR_TRANSPORT	0.00886076	0.409972	0.164313	0.41812	1.45014	131	Bloc1s6,Ift22,Cdc42,Wasl,Sod1,Dynll1,Bloc1s4,Rhot2,Dync1i2,Stau1,Kifc1,Hook3,Myo1c,Bloc1s5,Lamp1,Uchl1,Dtnbp1,Kif13a,Stau2,Klc1,Map2,Map1b,Atg16l1,Ap3s1,Actr10,Spast,Ccdc88b,Kif1b,Borcs5,Map1a,Rab17,Arl3,Dync2h1,Rabgef1,Kif5b,Armcx3,Kif2a,Tanc2,Agtpbp1,Rab21,Ccdc186,Dst,Ift74,Kif1c,Ap3m2,Fmr1,Camsap3,Madd,Ap3m1,Ift43,Arhgap21,Dync2i1
GOBP_GMP_CATABOLIC_PROCESS	0.00912507	0.417212	0.248833	-0.770918	-1.73402	8	Nt5c2,Hprt1,Urah,Uox
GOBP_LEUKOCYTE_MIGRATION_INVOLVED_IN_INFLAMMATORY_RESPONSE	0.00912721	0.417212	0.256635	-0.702287	-1.78277	12	Lbp,Rtn4,Itgam,Alox5,Itgb2
GOBP_REGULATION_OF_DENDRITE_DEVELOPMENT	0.00929323	0.41902	0.165406	0.449899	1.48386	87	Crkl,Ywhah,Sh3glb1,Caprin1,Wnt5a,Crk,Gorasp1,Dnm1l,Hecw2,Stau2,Fbxw8,Cdc20,Marcks,Nedd4l,Cul7,Clip1,Rab17,Cobl,Cyth2,Crtc1,Pqbp1,Rab21,Cux1,Mfn2
GOBP_PROTEIN_CONTAINING_COMPLEX_ASSEMBLY	0.00931304	0.41902	0.149308	0.314373	1.21256	962	Pfdn6,Chp1,Hspa8,Rpsa,Dyrk1a,Sugt1,Fkbp4,Ndufa3,Denr,Cops8,Ppid,Map3k1,Tbcb,Bax,Snap29,Eif2s2,Nap1l1,Sh3glb1,Dnajc9,Vamp3,Capzb,Vma21,Dmac1,Ndufs8,Pih1d1,Tmod3,Pex5,Cdc42,Srpk1,Wasl,Psmd9,Eif6,Atp5f1d,Tbcc,Esam,Cox20,Nubpl,Fadd,Stmn1,Tbca,Tmsb4x,Trim65,Hsp90aa1,Vasp,Eif2ak2,Stub1,Pdzd11,Mapk9,Ndufb2,Gemin6,Prune1,Ckap5,Pet117,Mif,Rab3a,Chmp4b,Pdia3,Slc25a46,Myadm,Pcsk5,Eif2s3x,Rps5,Mapre1,Rps28,P…
GOBP_NEPHRON_DEVELOPMENT	0.00936875	0.41902	0.38073	-0.411635	-1.54624	65	Nup107,Smad4,Itga3,Nup85,Nup160,Mpv17,Nup133,Dlg1,Lama5,Ext1,Hs2st1,Npnt,Sulf2,Sec61a1,Ahr,Vangl2,Cfh,Basp1
GOBP_ORGANONITROGEN_COMPOUND_BIOSYNTHETIC_PROCESS	0.00941129	0.41902	0.1485	0.310635	1.20087	1097	Chp1,Prpsap2,Vapa,Rpsa,Eif1,Sars1,Ndufa3,Bloc1s6,Denr,Eif2b4,Galnt2,Nfkb1,Eif4b,Itm2b,Eif2s2,Nhlrc3,Adcy6,Ndufs8,Dbi,Ybx1,Galnt5,Uck2,Caprin1,Rpl29,Ndufv2,Eif6,Atp5f1d,Chchd1,Eef1d,Abcf1,Kars1,Rpl30,Asns,Eprs1,Atg4b,Pcbd2,Eif2ak2,Dhfr,Rpl37a,Dars1,Ndufb2,Rps21,Aprt,Ckap5,Serbp1,Gorasp1,Spr,Patl1,Atp5pf,Ak2,Eif2s3x,Rps5,Dnph1,Fxn,Rps28,Gart,Eif3k,Atp5if1,Yars1,Mapk1,Ndufb11,Aasdhppt,Rpl22,Tmem258,…
GOBP_AMINOGLYCAN_METABOLIC_PROCESS	0.00944287	0.41902	0.326352	-0.403392	-1.5114	64	Chil4,Chil3,Hexb,Gusb,Cltc,Itih5,Ext1,Hs2st1,Galns,Bpnt2,B3galt6,Chst11,B4galt7,Xylt2,Hmmr,Lyve1,Has1,B3gat3,Tgfb1,Gns
GOBP_REGULATION_OF_ARACHIDONIC_ACID_SECRETION	0.0096463	0.419325	0.191388	0.897833	1.53992	4	Mif,Atp5pf,Pla2g6
GOBP_OLIGOSACCHARIDE_CATABOLIC_PROCESS	0.00966184	0.419325	0.241698	-0.765979	-1.72291	8	Manba,Hexb,Man2b1,Man2c1
GOBP_SENSORY_PERCEPTION_OF_SWEET_TASTE	0.00967078	0.419325	0.211071	-0.995162	-1.32241	1	Itpr3
GOBP_SENSORY_PERCEPTION_OF_UMAMI_TASTE	0.00967078	0.419325	0.211071	-0.995162	-1.32241	1	Itpr3
GOBP_SUPRAMOLECULAR_FIBER_ORGANIZATION	0.0100253	0.430014	0.144646	0.332346	1.26583	552	Pfdn6,Chp1,Hspa8,Dyrk1a,Tpm3,Pfdn2,Fkbp4,Agfg1,Arfip1,Bloc1s6,Ina,Map3k1,Tbcb,Bax,Capzb,Fhod1,Wasf2,Pxn,Vim,Tmod3,Cdc42,Ripk3,Lima1,Wasl,Tacc3,Esam,Inppl1,Pdlim1,Krt27,Stmn1,Tmsb4x,Tpm4,Vasp,Pfdn1,Clip2,Itgb5,Mia3,Prune1,Ckap5,Tagln2,Myadm,Mapre1,Dctn1,Bin1,Capg,Kif2c,Hook3,Myo1c,Tacc2,Pik3ca,Slain2,Pakap,Cript,Snx9,Plec,Tagln3,Hsp90b1,Fchsd2,Ppm1f,Zeb2,Mical2,Bid,Specc1l,Hax1,Cap1,Plod3,Carmil1,…
GOBP_SPLICEOSOMAL_TRI_SNRNP_COMPLEX_ASSEMBLY	0.0100306	0.430014	0.241698	-0.733771	-1.76648	10	Prpf8,Prpf19,Prpf6,Sart3
GOBP_REGULATION_OF_MICROTUBULE_CYTOSKELETON_ORGANIZATION	0.0104501	0.43486	0.153554	0.427918	1.44667	107	Hsph1,Chmp7,Dyrk1a,Phldb1,Fkbp4,Tacc3,Stmn1,Prkaa1,Prune1,Ckap5,Chmp4b,Mapre1,Dctn1,Slain2,Specc1l,Cdkn1b,Map2,Map1b,Agrn,Clip1,Dysf,Map1a,Chmp5,Eml4,Cdh5,Stmn2,Git1,Prkaa2,Wdr47,Tpx2
GOBP_SPHINGOID_BIOSYNTHETIC_PROCESS	0.010467	0.43486	0.232057	-0.762039	-1.71405	8	Asah1,Sphk1
GOBP_REGULATION_OF_ESTABLISHMENT_OF_PROTEIN_LOCALIZATION_TO_MITOCHONDRION	0.0104735	0.43486	0.171214	0.650967	1.62998	18	Pdcd5,Bnip3l,Sh3glb1,Prkaa1,Dnaja1,Bag3,Atp5if1,Lrrk2,Ptpn5,Tomm7
GOBP_ESTABLISHMENT_OF_PROTEIN_LOCALIZATION_TO_VACUOLE	0.0105841	0.43486	0.162191	0.526536	1.55854	43	Hspa8,Vps4a,Vps28,Hgs,Sqstm1,Stam,Pxk,Ap4m1,Gcc2,Ptpn23,Zfyve16,Vps37a,Tnfaip3
GOBP_REGULATION_OF_NUCLEOBASE_CONTAINING_COMPOUND_TRANSPORT	0.0106261	0.43486	0.238353	-0.678	-1.76245	13	Thoc2,Dhx9,Cpsf6,Iws1,Thoc5
GOBP_OLIGOSACCHARIDE_METABOLIC_PROCESS	0.0106589	0.43486	0.252644	-0.565485	-1.69008	22	Manba,Hexb,Man2b1,B4galt1,Mpdu1,Man2c1,Naga,Npc1
GOBP_POSITIVE_REGULATION_OF_CHROMOSOME_CONDENSATION	0.0106617	0.43486	0.181915	0.893285	1.53212	4	Smc4,Smc2,Ncaph,Ncapd2
GOBP_REGULATION_OF_DENDRITE_MORPHOGENESIS	0.0107376	0.43486	0.15722	0.493267	1.54147	60	Ywhah,Sh3glb1,Caprin1,Wnt5a,Gorasp1,Dnm1l,Hecw2,Stau2,Fbxw8,Marcks,Nedd4l,Cul7,Pqbp1,Rab21,Cux1,Mfn2
GOBP_FOREGUT_MORPHOGENESIS	0.0107881	0.43486	0.38073	-0.830046	-1.80179	7	Epb41l5,Nckap1,Smad3,Smad2
GOBP_EXTRACELLULAR_EXOSOME_ASSEMBLY	0.0108484	0.43486	0.176324	0.80065	1.5853	7	Stam,Sdc4,Tsg101,Cd34,Pdcd6ip
GOBP_RESPONSE_TO_HYDROPEROXIDE	0.0108847	0.43486	0.232057	-0.712416	-1.76861	11	Sin3a,Oxr1,Gpx1,Xrcc1,Jak2,Cd38,Apoa4
GOBP_REGULATION_OF_COAGULATION	0.0109218	0.43486	0.291091	-0.424153	-1.53608	54	Vwf,Plau,Psen1,Apoe,Thbs1,F11,Cpb2,Fgb,Fgg,Hrg,Vtn,Ano6,Apoh,Serpine1,Plg,Serping1,Enpp4,Fga,Serpinc1,Pros1,S100a9,F2,Serpine2,Ubash3b,Anxa2,Gp1ba
GOBP_LYMPH_NODE_DEVELOPMENT	0.0109673	0.43486	0.170004	0.697051	1.64334	14	Nfkb1,Ripk3,Fadd,Nfkb2,Cd248
GOBP_REGULATION_OF_PROTEIN_CONTAINING_COMPLEX_ASSEMBLY	0.0109786	0.43486	0.141073	0.361618	1.33933	292	Hspa8,Dyrk1a,Fkbp4,Map3k1,Bax,Sh3glb1,Capzb,Tmod3,Pex5,Cdc42,Esam,Stmn1,Tmsb4x,Trim65,Hsp90aa1,Vasp,Eif2ak2,Stub1,Mapk9,Prune1,Ckap5,Rab3a,Myadm,Pcsk5,Mapre1,Dctn1,Bin1,Capg,Sar1b,Fblim1,Rab3gap1,Hmgb1,Myo1c,Slain2,Snx9,Fchsd2,Stxbp1,Cdh17,Bid,Faf1,Hax1,Carmil1,Cdkn1b,Mtpn,Arpc5,Pfn2,Mmp3,Map2,Map1b,Hsf1,Pycard,Tmsb10,Map3k7,Clip1,Napa,Park7,Kirrel1,Myd88,Eif4g1,Flii,Grb2,Tppp3,Cdh5,Ppp2r5b,Traf2…
GOBP_EXTRACELLULAR_VESICLE_BIOGENESIS	0.0111095	0.43486	0.165406	0.632423	1.6127	20	Vps4a,Hgs,Stam,Sdc4,Tsg101,Cd34,Pdcd6ip
GOBP_PUTRESCINE_BIOSYNTHETIC_PROCESS	0.0111111	0.43486	0.19671	-0.994678	-1.32177	1	Paox
GOBP_POSITIVE_REGULATION_OF_TRANSLATION	0.0111179	0.43486	0.38073	-0.35117	-1.4224	97	Cirbp,Pink1,Rbm3,Dhx9,Ptbp1,Eif4a3,Rmnd1,Polr2g,Hnrnpd,Ddx39b,Thbs1,Syncrip,Nck2,Pcif1,Plxnb2,Eif3e,Prkdc,Niban1,Prmt1,Eif4g3
GOBP_REGULATION_OF_MRNA_PROCESSING	0.0112289	0.436383	0.344521	-0.339233	-1.38752	105	Cirbp,Rbm3,Prpf19,Dhx9,Ptbp1,Eif4a3,Arb2a,U2af2,Tra2a,Ddx5,Nova2,Ncbp1,Cdk9,Ptbp3,Iws1,Khdrbs3,Akr1c6,Hnrnpl,Hnrnpk,Tra2b,Pcbp4,Srsf4
GOBP_REGULATION_OF_EXOSOMAL_SECRETION	0.0112719	0.436383	0.167659	0.694512	1.63735	14	Vps4a,Hgs,Stam,Sdc4,Tsg101,Pdcd6ip
GOBP_NEGATIVE_REGULATION_OF_RNA_CATABOLIC_PROCESS	0.0114841	0.43786	0.285313	-0.41787	-1.52457	56	Cirbp,Dhx9,Ptbp1,Tardbp,Hnrnpd,Parn,Syncrip,Hnrnpa0,Dhx34,Igf2bp2,Tent4b,Dkc1,Thrap3,Zcchc17,Mtor,Igf2bp1
GOBP_NEGATIVE_REGULATION_OF_MRNA_CATABOLIC_PROCESS	0.0114851	0.43786	0.269842	-0.458591	-1.59469	44	Cirbp,Dhx9,Ptbp1,Tardbp,Hnrnpd,Syncrip,Hnrnpa0,Dhx34,Igf2bp2,Tent4b,Thrap3,Mtor,Igf2bp1
GOBP_ACUTE_INFLAMMATORY_RESPONSE	0.011602	0.43786	0.285313	-0.408021	-1.50158	58	Ptges,Plscr1,Vwf,Alox5ap,Fcgr4,Lbp,Il1rn,B4galt1,Ext1,Saa3,F3
GOBP_CELLULAR_RESPONSE_TO_THYROID_HORMONE_STIMULUS	0.0117096	0.43786	0.204544	-0.922155	-1.56315	3	Brd8
GOBP_FEVER_GENERATION	0.0117273	0.43786	0.208827	-0.889266	-1.63059	4	Ptges,Il1rn
GOBP_REGULATION_OF_CALCIUM_ION_DEPENDENT_EXOCYTOSIS_OF_NEUROTRANSMITTER	0.0117784	0.43786	0.171214	0.848	1.53916	5	Rab3a,Rab3gap1,Atp2a2
GOBP_MEMBRANE_LIPID_BIOSYNTHETIC_PROCESS	0.0118056	0.43786	0.38073	-0.422786	-1.55592	58	Asah1,Cwh43,Kdsr,Dpm1,Smpd4,Hacd3,Elovl5,Pigt,Pigs,Sphk1,Sgms1,B4galt6,Smpd2,Pgap1
GOBP_POSITIVE_REGULATION_BY_HOST_OF_VIRAL_GENOME_REPLICATION	0.0118491	0.43786	0.165406	0.742481	1.61703	10	Hspa8,Vapa,Vapb,Zfyve1
GOBP_VITAMIN_D_BIOSYNTHETIC_PROCESS	0.0118794	0.43786	0.176324	0.967537	1.4217	2	Nfkb1,Cyp27a1
GOBP_VESICLE_CYTOSKELETAL_TRAFFICKING	0.0118871	0.43786	0.153554	0.536749	1.56856	40	Bloc1s6,Wasl,Bloc1s4,Kifc1,Myo1c,Bloc1s5,Dtnbp1,Kif13a,Map2,Ap3s1,Kif1b,Borcs5,Kif5b,Tanc2,Ccdc186,Kif1c,Ap3m2,Madd,Ap3m1
GOBP_REGULATION_OF_RNA_EXPORT_FROM_NUCLEUS	0.0119795	0.437944	0.223479	-0.691782	-1.7561	12	Thoc2,Dhx9,Cpsf6,Iws1,Thoc5
GOBP_VIRAL_BUDDING	0.0120048	0.437944	0.161159	0.682675	1.64022	15	Chmp7,Vps4a,Chmp4b,Lrsam1,Tsg101,Chmp5,Pdcd6ip
GOBP_ERAD_PATHWAY	0.0121129	0.439773	0.146152	0.46139	1.48185	73	Rcn3,Canx,Erlin1,Stub1,Ubxn6,Os9,Selenos,Bag6,Ecpas,Hsp90b1,Hspa5,Ube2j1,Faf1,Sgta,Usp25,Ubxn1,Calr,Yod1,Atxn3,Usp19,Tor1a,Sec61b,Aup1,Man1b1,Ubqln1,Man1a2,Eif2ak3,Derl1,Herpud1
GOBP_REGULATION_OF_THE_FORCE_OF_HEART_CONTRACTION	0.0123049	0.442928	0.159153	0.681859	1.63826	15	Pebp1,Glrx3,Gaa,Atp1a1,Atp2a2,Atp1a2,Chga,Nos3,Prkca,Cav1
GOBP_NEGATIVE_REGULATION_OF_MRNA_METABOLIC_PROCESS	0.0123165	0.442928	0.38073	-0.413151	-1.54797	64	Cirbp,Dhx9,Ptbp1,Tardbp,U2af2,Hnrnpd,Ptbp3,Syncrip,Hnrnpa0,Akr1c6,Dhx34,Hnrnpk,Pcbp4,Srsf4,Igf2bp2,Tent4b,Thrap3,Srsf6,Mtor,Igf2bp1,Sap18
GOBP_LYMPHOCYTE_COSTIMULATION	0.0126188	0.450286	0.160147	0.728332	1.61838	11	Lgals1,Dpp4,Lgals8,Efnb2,Efnb1,Cd81,Ephb4,Cav1
GOBP_VACUOLE_ORGANIZATION	0.0126398	0.450286	0.135251	0.394135	1.39813	165	Nsfl1c,Chmp7,Gabarapl2,Gabarap,Vps4a,Map1lc3a,Sh3glb1,Atg3,Aktip,Pi4kb,Atg4b,Rab33b,Stx12,Fez2,Sec22b,Chmp4b,Map1lc3b,Gaa,Hook3,Rab3gap1,Tom1,Lamp1,Rab3gap2,Lrsam1,Stx17,Ap4m1,Arfip2,Snx7,Atg16l1,Atg13,Lamtor1,Rb1cc1,Chmp3,Snx4,Atp2a2,Man2a1,Lrrk2,Chmp5
GOBP_PEROXISOME_ORGANIZATION	0.0127326	0.451449	0.150964	0.578122	1.58955	29	Pex5,Pex11b,Dnm1l,Fis1,Pex26,Acot8,Pex6,Pex16,Abcd4,Acox1,Zfand6,Abcd3,Mff
GOBP_POSITIVE_REGULATION_OF_ESTABLISHMENT_OF_PROTEIN_LOCALIZATION_TO_MITOCHONDRION	0.0127915	0.451449	0.162191	0.794954	1.57402	7	Pdcd5,Sh3glb1,Prkaa1,Ptpn5,Tomm7
GOBP_MICROAUTOPHAGY	0.0129503	0.454939	0.154446	0.665467	1.62193	16	Hspa8,Vps4a,Atg4b,Snx7,Atg16l1,Atg13,Rb1cc1
GOBP_POSITIVE_REGULATION_OF_LYSOSOME_ORGANIZATION	0.0131933	0.45968	0.19671	-0.883825	-1.62062	4	Ppp3cb,Irgm1
GOBP_ORGANOPHOSPHATE_BIOSYNTHETIC_PROCESS	0.0132519	0.45968	0.12695	0.346959	1.3012	366	Chp1,Prpsap2,Vapa,Ndufa3,Sh3glb1,Adcy6,Ndufs8,Isyna1,Uck2,Ndufv2,Atp5f1d,Inppl1,Pmvk,Kars1,Pi4kb,Ndufb2,Agpat1,Aprt,Atp5pf,Ak2,Gart,Mapk1,Ndufb11,Rrm2,Ndufa7,Pik3ca,Ndufb3,Mvk,Ndufb5,Ndufb8,Atic,Nadk2,Pgam1,Ampd2,Ndufb10,Sdhc,Gphn,Ndufs6,Atp5pd,Impa2,Ndufa5,Fdps,Mthfd1,Ndufc2,Cda,Gpat4,Rfk,Pcyt2,Lclat1,Prpsap1,Dpm3,Ndufb1,Dhodh,Ndufa10,Ndufv3,Dck,Rrm1,Hmgcs1,Gars1,Adsl,Dhrs7b,Parp1,Apoa2,Serinc1,…
GOBP_REGULATION_OF_MRNA_SPLICING_VIA_SPLICEOSOME	0.013267	0.45968	0.297233	-0.356234	-1.4172	88	Cirbp,Rbm3,Prpf19,Ptbp1,Eif4a3,Arb2a,U2af2,Tra2a,Ddx5,Nova2,Ncbp1,Ptbp3,Khdrbs3,Akr1c6,Hnrnpl,Hnrnpk,Tra2b,Pcbp4,Srsf4,Wtap,Rbmxl1,Larp7,Thrap3,Rbm4,Srsf6,Sap18,Rbm15b
GOBP_CYTOPLASMIC_SEQUESTERING_OF_PROTEIN	0.0134044	0.462331	0.153554	0.68707	1.61981	14	Tacc3,Ccdc22,Faf1,Ywhab,Rbck1,Sri,Sufu
GOBP_REGULATION_OF_PROTEIN_POLYMERIZATION	0.0135166	0.464089	0.131183	0.396996	1.39917	155	Dyrk1a,Fkbp4,Map3k1,Capzb,Tmod3,Esam,Stmn1,Tmsb4x,Hsp90aa1,Vasp,Prune1,Ckap5,Myadm,Mapre1,Dctn1,Bin1,Capg,Myo1c,Slain2,Snx9,Fchsd2,Hax1,Carmil1,Cdkn1b,Mtpn,Arpc5,Pfn2,Map2,Map1b,Pycard,Tmsb10,Clip1,Kirrel1,Flii,Grb2,Tppp3,Cdh5,Avil,Capza1,Stmn2,Git1,Baiap2l2
GOBP_RESPONSE_TO_STARVATION	0.0136634	0.467019	0.132882	0.415758	1.42474	118	Gabarapl2,Gabarap,Map1lc3a,Sh3glb1,Asns,Atg4b,Eif2ak2,Prkaa1,Sirt1,Alb,Yars1,Mapk1,Map1lc3b,Sar1b,Hspa5,Fads1,Plin3,Jmy,Zfyve1,Tbl2,Larp1,Ripor1,Impact,Atxn3,Jun,Lrrk2,Pck1,Foxo1,Mapk3,Slc38a3,Eif2ak4,Gabarapl1,Pdk4
GOBP_UBIQUITIN_DEPENDENT_ENDOCYTOSIS	0.0137999	0.469568	0.15722	0.817244	1.55351	6	Vps28,Lrsam1,Eps15,Tsg101
GOBP_ORGANELLE_MEMBRANE_FUSION	0.0142506	0.48274	0.133463	0.446646	1.4609	82	Chp1,Chmp7,Vps4a,Bloc1s6,Snap29,Vamp3,Gosr2,Stx12,Sec22b,Rab3a,Chmp4b,Bnip1,Stx8,Tom1,Stxbp1,Stx17,Snap47,Chmp3,Dysf,Chmp5,Kif5b
GOBP_POSITIVE_REGULATION_OF_MHC_CLASS_I_BIOSYNTHETIC_PROCESS	0.0151753	0.511779	0.154446	0.92307	1.47209	3	Hsph1,Il33
GOBP_MISMATCH_REPAIR	0.0153061	0.512561	0.14247	0.670591	1.61119	15	Rpa3,Rpa2,Pcna,Hmgb1,Rpa1,Rnaseh2c
GOBP_PROTEIN_LOCALIZATION_TO_PERINUCLEAR_REGION_OF_CYTOPLASM	0.0153821	0.512561	0.147705	0.786966	1.55821	7	Aktip,Sqstm1,Hook3
GOBP_SPLICEOSOMAL_SNRNP_ASSEMBLY	0.0154011	0.512561	0.220823	-0.489914	-1.58551	31	Prpf8,Prpf19,Snrpb,Snrpd1,Snrpd3,Prpf6,Snrpe,Sart3,Snrpg,Coil
GOBP_MELANOSOME_ASSEMBLY	0.0154874	0.513181	0.202499	-0.607925	-1.70046	17	Ap1g1,Ap1s2,Abcb6,Ap1s1,Ap1b1,Hps3
GOBP_REGULATION_OF_POSTSYNAPTIC_SPECIALIZATION_ASSEMBLY	0.0157744	0.516372	0.144646	0.762572	1.56995	8	Gap43,Wnt5a,Cript,Ptprs
GOBP_NEUTROPHIL_ACTIVATION	0.0157843	0.516372	0.208827	-0.54219	-1.63642	23	Fcgr4,Itgam,Cd177,Itgb2,Ctsg,Anxa1,Stx11,Camp
GOBP_REGULATION_OF_CELLULAR_COMPONENT_BIOGENESIS	0.0158266	0.516372	0.114417	0.321505	1.23043	643	Chmp7,Hspa8,Dyrk1a,Phldb1,Mien1,Vps4a,Fkbp4,Map3k1,Bax,Gap43,Sh3glb1,Capzb,Fhod1,Wasf2,Pxn,Tmod3,Pex5,Cdc42,Caprin1,Wasl,Hgs,Hspa2,Atg3,Wnt5a,Esam,Dnaja4,Stmn1,Dynll1,Tmsb4x,Trim65,Hsp90aa1,Vasp,Eif2ak2,Stub1,Prkaa1,Mapk9,Fez2,Sec22b,Prune1,Ckap5,Rab3a,Chmp4b,Nedd8,Hdac4,Myadm,Pcsk5,Mapre1,Ubap2l,Dctn1,Stam,Bin1,Capg,Sar1b,Fblim1,Ube2m,Rab3gap1,Hmgb1,Myo1c,G3bp1,Slain2,Cript,Snx9,Fchsd2,Stxbp1,Ce…
GOBP_MRNA_METHYLGUANOSINE_CAP_DECAPPING	0.0158559	0.516372	0.141767	0.706902	1.60611	12	Caprin1,Lsm1,Patl1,Dcp1a,Nudt12,Dcp2,Edc4
GOBP_NUCLEAR_TRANSCRIBED_MRNA_CATABOLIC_PROCESS	0.0160275	0.518665	0.274717	-0.342619	-1.38048	94	Dhx9,Ptbp1,Xrn1,Eif4a3,Cnot1,Polr2g,Ddx5,Hnrnpd,Ncbp1,Skic8,Dxo,Xrn2,Parn,Syncrip,Eif3e,Dhx34,Edc3,Atm,Tent4b,Thrap3,Pelo,Ago2,Igf2bp1,Smg7,Skic3,Cnot7,Ctif
GOBP_NON_CANONICAL_NF_KAPPAB_SIGNAL_TRANSDUCTION	0.016119	0.518665	0.126448	0.456881	1.46443	72	Cops8,Nfkb1,Ripk3,Eif2ak2,Tlr3,Nfkb2,Trip6,Hmgb1,Tab1,Ndufc2,Relb,Calr,Prdx1,Pycard,Map3k7,Rbck1
GOBP_POSITIVE_REGULATION_OF_AUTOPHAGOSOME_ASSEMBLY	0.0161314	0.518665	0.137112	0.626381	1.58314	19	Sh3glb1,Rab3gap1,Rab3gap2,Lrsam1,Snx7,Snx4,Snx30,Trim32,Snx18,Ulk1,Elapor1
GOBP_PROTEIN_LOCALIZATION_TO_PHAGOPHORE_ASSEMBLY_SITE	0.0162986	0.520936	0.139051	0.680078	1.60332	14	Atg4b,Stx17,Arfip2,Atg16l1,Atg13,Pacs2,Mfn2
GOBP_REGULATION_OF_T_CELL_EXTRAVASATION	0.0163963	0.520936	0.1485	0.920132	1.4674	3	Ripk3,Fadd
GOBP_MICROTUBULE_BASED_MOVEMENT	0.016408	0.520936	0.11791	0.384549	1.3738	178	Bloc1s6,Ift22,Kif11,Cdc42,Dynlrb1,Sod1,Dynll1,Bloc1s4,Rhot2,Dnaja1,Dync1i2,Kif16b,Stau1,Dync1li2,Kifc1,Kif2c,Bloc1s5,Lamp1,Uchl1,Dtnbp1,Lztfl1,Kif13a,Gapdhs,Map4,Stau2,Slirp,Klc1,Map2,Klc4,Map1b,Atg16l1,Adam7,Ap3s1,Actr10,Spast,Kif1b,Borcs5,Map1a,Rab17,Arl3,Dync2h1,Rabgef1,Kif5b,Kif22,Ldhc,Armcx3,Kif2a,Tmf1,Agtpbp1,Rab21,Sord,Slc22a16,Dst,Ift74,Kif1c,Ap3m2,Fmr1,Camsap3,Madd,Ap3m1,Kif4,Dnai4,Ift43…
GOBP_LATE_ENDOSOME_TO_VACUOLE_TRANSPORT_VIA_MULTIVESICULAR_BODY_SORTING_PATHWAY	0.0167555	0.526533	0.137112	0.677529	1.59731	14	Chmp7,Vps28,Chmp4b,Stam,Ptpn23,Chmp5
GOBP_RESPONSE_TO_COLD	0.0167668	0.526533	0.198584	-0.566351	-1.64943	20	Cirbp,Rbm3,Appl2
GOBP_POSITIVE_REGULATION_OF_AUTOPHAGY	0.0167926	0.526533	0.121293	0.424007	1.42198	100	Bnip3l,Tpcn1,Sh3glb1,Trim65,Prkaa1,Sqstm1,Hspb8,Optn,Sirt1,Rnf31,Bag3,Rab3gap1,Hmgb1,Tom1,Rab3gap2,Bid,Lrsam1,Hmox1,Trim12a,Snx7,Atg16l1,Atg13,Larp1,Rb1cc1,Map3k7,Snx4,Lrrk2,Foxo1,Mapk3,Bnip3
GOBP_POSITIVE_REGULATION_OF_NEUTROPHIL_DEGRANULATION	0.0168618	0.526533	0.170004	-0.91338	-1.54828	3	Itgam,Cd177,Itgb2
GOBP_BRANCHING_INVOLVED_IN_SALIVARY_GLAND_MORPHOGENESIS	0.0172315	0.528652	0.186473	-0.659846	-1.71526	13	Plxnd1,Esrp1,Lama5
GOBP_VIRAL_BUDDING_VIA_HOST_ESCRT_COMPLEX	0.0172414	0.528652	0.135863	0.701976	1.59491	12	Chmp7,Vps4a,Chmp4b,Tsg101,Chmp5,Pdcd6ip
GOBP_RIBOSOMAL_SMALL_SUBUNIT_ASSEMBLY	0.0172592	0.528652	0.132882	0.631474	1.58117	18	Rpsa,Rps5,Rps28,Rps27,Rps15,Fau,Rps19
GOBP_ACUTE_PHASE_RESPONSE	0.0172712	0.528652	0.204544	-0.5003	-1.58431	28	Ptges,Plscr1,Lbp,Il1rn,Saa3,Serpina3n,Saa4,Saa1,Crp,F2,Orm1
GOBP_POSITIVE_REGULATION_OF_MEMBRANE_PERMEABILITY	0.0173443	0.528652	0.130086	0.582189	1.56586	26	Bnip3l,Bax,Rhot2,Fxn,Atp5if1,Bid
GOBP_NEGATIVE_REGULATION_OF_DEFENSE_RESPONSE_TO_VIRUS	0.0174571	0.528652	0.186473	-0.635506	-1.68971	14	Nt5c2,Irgm1,Traf3ip1,Atg5,Atg12,Htra1
GOBP_ORGANELLE_FUSION	0.0174631	0.528652	0.11791	0.416913	1.41575	110	Chp1,Chmp7,Vps4a,Bloc1s6,Bax,Snap29,Vamp3,Gosr2,Stx12,Sec22b,Rab3a,Chmp4b,Bnip1,Stx8,Dnm1l,Fis1,Tom1,Stxbp1,Chchd3,Stx17,Snap47,Afg3l1,Chmp3,Dysf,Chmp5,Kif5b,Bnip3
GOBP_TETRAHYDROBIOPTERIN_METABOLIC_PROCESS	0.017487	0.528652	0.138395	0.781567	1.54751	7	Pcbd2,Dhfr,Spr,Gch1,Pcbd1,Qdpr
GOBP_HOMOPHILIC_CELL_ADHESION_VIA_PLASMA_MEMBRANE_ADHESION_MOLECULES	0.0177027	0.533048	0.125463	0.526902	1.53606	39	Hmcn1,Esam,Cdh17,Cadm4,Nexn,Cdh13,Ptpn23,Ptprm,Cdhr2,Palld,Cdh5,Cdh11,Dchs1,L1cam,Cdh2,Nrcam
GOBP_REGULATION_OF_PIGMENTATION	0.0178109	0.534186	0.137112	0.780635	1.54567	7	Bloc1s6,Bax,Bloc1s5,Zeb2
GOBP_TRANSFORMING_GROWTH_FACTOR_BETA_PRODUCTION	0.0180879	0.539652	0.193114	-0.545302	-1.62976	22	Smad4,Furin,Smad3,Thbs1,Fermt1,Atp6ap2,Tgfb2,Gata6,Cd200
GOBP_U2_TYPE_PRESPLICEOSOME_ASSEMBLY	0.0181354	0.539652	0.171214	-0.805327	-1.66537	6	Ddx46,Sf3a1,Sf3a3,Sf3a2
GOBP_EXTRACELLULAR_STRUCTURE_ORGANIZATION	0.0182814	0.539653	0.352488	-0.29191	-1.28722	176	Ccn2,Smad4,Mmp8,Adamtsl4,Nf1,Mmp7,Tgfbi,Thsd4,Aplp2,Lamb3,Mpv17,Ctss,Qsox1,B4galt1,Smad3,Scara3,Pxdn,Ext1,Serpinb5,Vhl,Cma1,Lama2,Mmp19,Rb1,Fermt1,Fbln5,Sh3pxd2b,Ctsg,Cpb2,Npnt,Sulf2,Lemd3,Atp7a,Olfml2b,Tfip11,Mmp12,Tgfb2,Vtn,Mmp13,Aebp1,Ero1b
GOBP_POSITIVE_REGULATION_OF_PROTEIN_LOCALIZATION_TO_CELL_PERIPHERY	0.0185107	0.539653	0.21826	-0.424445	-1.50022	48	Gnai1,Epb41l2,Itga3,Epb41,Stx3,Sptbn1,Arf6,Dlg1,Acsl3,Akt1
GOBP_REGULATION_OF_LYMPHOCYTE_MIGRATION	0.0187235	0.539653	0.122637	0.529394	1.52496	37	Crkl,Ripk3,Wasl,Wnt5a,Fadd,Crk,Oxsr1,Mia3
GOBP_POSITIVE_REGULATION_OF_SYNAPTIC_VESICLE_ENDOCYTOSIS	0.018749	0.539653	0.131742	0.741678	1.57512	9	Dnm1,Dnm1l,Sh3gl1,Lrrk2,Tor1a,Mff
GOBP_HETEROCHROMATIN_FORMATION	0.0188273	0.539653	0.245188	-0.350605	-1.3822	83	Arb2a,H2ax,Hdac1,Atrx,Ubr5,H2ac21,Macroh2a1,Mecp2,Lmnb1,Smarca5,Kdm1a,Sin3a,Rb1,Baz1a,Lmnb2,Kmt2a,Rif1,Cdyl,Morc2a,Hdac2,Ctcf,Tpr
GOBP_POSITIVE_REGULATION_OF_RNA_SPLICING	0.0188317	0.539653	0.206652	-0.453075	-1.53518	39	Cirbp,Srsf5,Rbm3,Prpf19,Eif4a3,U2af2,Tra2a,Ncbp1,Rbm22,Khdrbs3,Polr2a,Hnrnpk,Tra2b,Hnrnpll
GOBP_REGULATION_OF_HUMORAL_IMMUNE_RESPONSE	0.0188559	0.539653	0.188069	-0.555106	-1.63723	21	Ppl,A2m,Mbl2,Cfh,Gata6,Serping1
GOBP_EPIGENETIC_PROGRAMMING_IN_THE_ZYGOTIC_PRONUCLEI	0.0188727	0.539653	0.166521	-0.839508	-1.64004	5	Ddb1,Kdm1b
GOBP_CELLULAR_RESPONSE_TO_NUTRIENT_LEVELS	0.0188939	0.539653	0.111555	0.399291	1.39093	137	Gabarapl2,Gabarap,Map1lc3a,Sh3glb1,Asns,Atg4b,Eif2ak2,Prkaa1,Sirt1,Pdia3,Alb,Mapk1,Map1lc3b,Sar1b,Hspa5,Fads1,Plin3,Lamtor1,Jmy,Zfyve1,Tbl2,Ripor1,Mlx,Ncoa1,Impact,Atxn3,Jun,Lrrk2,Eif4g1,Pck1,Foxo1,Usf2,Mapk3,Slc38a3,Eif2ak4,Gabarapl1,Pdk4
GOBP_POSITIVE_REGULATION_OF_MYOBLAST_DIFFERENTIATION	0.0189142	0.539653	0.19671	-0.490699	-1.56592	29	Map3k5,Pbrm1,Ripor2,Brd7,Pik3r1,Phf10,Kat5,Smarcb1,Smarcc2,Arid1a,Smarcd3,Smarca4,Actl6a
GOBP_VIRAL_RELEASE_FROM_HOST_CELL	0.0189177	0.539653	0.126448	0.618816	1.56402	19	Chmp7,Vapa,Vapb,Vps4a,Chmp4b,Ist1,Tsg101,Chmp5
GOBP_PROTEIN_DENEDDYLATION	0.0190061	0.540143	0.130086	0.711854	1.58177	11	Cops8,Cops4,Tor1a,Cops7a
GOBP_REGULATION_OF_DEFENSE_RESPONSE_TO_VIRUS	0.0192382	0.542777	0.204544	-0.450809	-1.53877	40	Dhx9,Apobec3,Nt5c2,Irgm1,Aim2,Sin3a,Zmpste24,Traf3ip1
GOBP_REGULATION_OF_CHROMATIN_BINDING	0.0192418	0.542777	0.176324	-0.653267	-1.69816	13	Ctbp2,Tdg,Wapl,Hmbox1,Larp7,Fbh1,Senp2,Ppp3ca,Parp9
GOBP_REGULATION_OF_LYSOSOME_ORGANIZATION	0.0194254	0.545927	0.171214	-0.71308	-1.66055	9	Ppp3cb,Irgm1
GOBP_NUCLEAR_MRNA_SURVEILLANCE	0.019504	0.546113	0.17245	-0.704769	-1.69666	10	Xrn1,Dxo
GOBP_PROTEIN_LOCALIZATION_TO_VACUOLE	0.0197026	0.549643	0.115167	0.470917	1.47917	62	Hspa8,Vps4a,Sh3glb1,Vps28,Hgs,Sqstm1,Glmp,Stam,Pxk,Ap4m1,Gcc2,Lamtor1,Ptpn23,Zfyve16,Vps37a,Tnfaip3
GOBP_NEGATIVE_REGULATION_OF_SUPRAMOLECULAR_FIBER_ORGANIZATION	0.0197883	0.550014	0.109216	0.401406	1.39088	129	Pfdn6,Hspa8,Dyrk1a,Pfdn2,Fkbp4,Map3k1,Capzb,Wasf2,Tmod3,Lima1,Stmn1,Tmsb4x,Pfdn1,Myadm,Mapre1,Capg,Pik3ca,Specc1l,Carmil1,Mtpn,Pfn2,Map2,Map1b,Tmsb10,Hspg2,Dysf,Map1a,Vbp1,Flii,Eml4,Cdh5,Avil,Capza1,Stmn2,Wdr47,Tpx2,Mfn2,Shank3,Rhpn2,Swap70
GOBP_WATER_SOLUBLE_VITAMIN_CATABOLIC_PROCESS	0.019945	0.552345	0.154446	-0.957778	-1.44491	2	Mthfs
GOBP_RESPONSE_TO_PEPTIDE	0.0202682	0.559254	0.125953	0.721901	1.57221	10	Nfkb1,Pxn,Crk,Fis1,Abcc9
GOBP_NEGATIVE_REGULATION_OF_STRIATED_MUSCLE_CELL_APOPTOTIC_PROCESS	0.0204773	0.562978	0.119146	0.570987	1.5484	27	Trip10,Sirt1,Acot1,Bag3,Naca,Hsf1,Gch1,Pcmt1,Qki,Ambra1,Mfn2,Hmgcr
GOBP_MODULATION_BY_HOST_OF_VIRAL_GENOME_REPLICATION	0.020652	0.565731	0.121293	0.621957	1.55734	18	Hspa8,Vapa,Vapb,Zfyve1,Eif2ak4
GOBP_SODIUM_INDEPENDENT_ORGANIC_ANION_TRANSPORT	0.0208431	0.568911	0.152676	-0.904287	-1.53286	3	Slco2a1,Mfsd10
GOBP_POSITIVE_REGULATION_OF_NK_T_CELL_ACTIVATION	0.0210284	0.571858	0.12695	0.799289	1.51938	6	Hsph1,Cd1d1
GOBP_ORGANELLE_ASSEMBLY	0.0211018	0.571858	0.0991088	0.325362	1.23756	526	Nsfl1c,Chmp7,Rpsa,Gabarapl2,Gabarap,Sugt1,Vps4a,Agfg1,Crkl,Bloc1s6,Nudcd3,Ift22,Map1lc3a,Gap43,Snap29,Sh3glb1,Cetn2,Lsm3,Kif11,Prrc2c,Tmod3,Caprin1,Eif6,Atg3,Wnt5a,Dynll1,Crk,Atg4b,Prkaa1,Sqstm1,Rab33b,Mapk9,Stx12,Fez2,Sec22b,Patl1,Chmp4b,Rps5,Mapre1,Rps28,Ubap2l,Dctn1,Atxn2l,Stam,Map1lc3b,Kifc1,Gtf2b,Rps27,Rab3gap1,G3bp1,Cript,Plec,Rps15,Tom1,Cep135,Dtnbp1,Rab3gap2,Lrsam1,Gorasp2,Fau,Rps19,B3glc…
GOBP_NEGATIVE_REGULATION_OF_CELL_KILLING	0.0213252	0.575857	0.121293	0.667607	1.57392	14	Gfer,Hsp90ab1,Crk
GOBP_REGULATION_OF_MICROTUBULE_POLYMERIZATION_OR_DEPOLYMERIZATION	0.0214032	0.575914	0.110201	0.459496	1.45444	66	Dyrk1a,Fkbp4,Stmn1,Prune1,Ckap5,Mapre1,Dctn1,Slain2,Specc1l,Cdkn1b,Map2,Map1b,Clip1,Dysf,Map1a,Eml4,Cdh5,Stmn2,Git1,Wdr47,Tpx2
GOBP_SISTER_CHROMATID_COHESION	0.0217163	0.578454	0.183397	-0.488166	-1.55784	29	Stag2,Atrx,Nipbl,Mau2,Pds5a,Macroh2a1,Smc3,Smc1a,Pds5b,Wapl,Rb1,Rad21,Fen1,Phb2,Ctnnb1,Stag1,Sfpq,Hdac8
GOBP_RESPONSE_TO_MAGNESIUM_ION	0.0217391	0.578454	0.160147	-0.734277	-1.6516	8	Ank3,Thbs1,Plcg2,Enpp1,Snca
GOBP_GLYCOPROTEIN_CATABOLIC_PROCESS	0.0218285	0.578454	0.173713	-0.552763	-1.60986	20	Manba,Cela1,Gusb,Fbxo6,Ctsl,Mmp12,Cst3,Edem3,Hgsnat,Stt3b,Btk,Ngly1
GOBP_POSITIVE_REGULATION_OF_INTRACELLULAR_PROTEIN_TRANSPORT	0.0219014	0.578454	0.107942	0.442471	1.4299	76	Ywhae,Hsp90ab1,Pdcd5,Nutf2,Cdc42,Hsp90aa1,Ran,Bag3,Wipf1,Mapk1,Sar1b,Zpr1
GOBP_ORGANELLE_FISSION	0.0219017	0.578454	0.0998484	0.356377	1.30782	250	Nsfl1c,Chmp7,Nudc,Ranbp1,Pebp1,Vps4a,Ywhah,Dctn2,Kif11,Cdc42,Smc4,Hspa2,Wnt5a,Mki67,Smc2,Ddhd2,Ran,Nsmce2,Mtfr1l,Sirt1,Pex11b,Chmp4b,Slc25a46,Knl1,Mapre1,Kifc1,Kif2c,Dnm1l,Ncaph,Fis1,Bag6,Acot8,Syde1,Nuf2,Cep63,Ercc4,Cdkn1b,Racgap1,Cdc20,Ncapd2,Calr,Acox1,Phip,Hsf1,Dhodh,Spast,Uhrf1,Cul7
GOBP_MUSCLE_ATROPHY	0.021955	0.578454	0.15722	-0.760676	-1.65121	7	Tbce,Gsn
GOBP_MEMBRANE_FUSION	0.0220801	0.579737	0.105814	0.421652	1.40835	97	Nsfl1c,Chp1,Chmp7,Vps4a,Bloc1s6,Snap29,Vamp3,Gosr2,Stx12,Sec22b,Rab3a,Chmp4b,Bnip1,Stx8,Dnm1l,Tom1,Stxbp1
GOBP_PROTEIN_LOCALIZATION_TO_CYTOSKELETON	0.0222769	0.582012	0.112251	0.524202	1.51001	37	Nsfl1c,Nudcd3,Dctn2,Mapre1,Hook3,Cript,Cep63
GOBP_POSTSYNAPTIC_SPECIALIZATION_ORGANIZATION	0.0223202	0.582012	0.114417	0.571516	1.53716	26	Crkl,Gap43,Wnt5a,Crk,Cript
GOBP_PROTEIN_NEDDYLATION	0.0225438	0.58583	0.11791	0.664796	1.56729	14	Aktip,Ube2f,Nedd8,Ube2m,Rpl5,Rbx1
GOBP_NEGATIVE_REGULATION_BY_HOST_OF_VIRAL_GENOME_REPLICATION	0.0228356	0.589477	0.121736	0.796154	1.51342	6	Vapa,Vapb,Eif2ak4
GOBP_COURTSHIP_BEHAVIOR	0.0228395	0.589477	0.136483	-0.989115	-1.31438	1	Hexb
GOBP_REGULATION_OF_CLATHRIN_DEPENDENT_ENDOCYTOSIS	0.0232451	0.59572	0.116711	0.688911	1.56523	12	Wasl,Tnk2,Smap1,Dab2,Dnm2
GOBP_RESPONSE_TO_GROWTH_HORMONE	0.0232451	0.59572	0.116711	0.688685	1.56472	12	Cacybp,Pxn
GOBP_REGULATION_OF_MITOCHONDRIAL_MEMBRANE_POTENTIAL	0.0234325	0.59572	0.106111	0.473914	1.4695	57	Bnip3l,Bax,Clic1,Sod1,Dynll1,Tusc2,Alb,Atp5if1,Tspo,Bid,Ndufc2,Parp1,Park7,Lrrk2,Bnip3,Arl6ip5,Casp1,Got1,Prdx3,Ndufs4,Gclm,Spart,Mfn2,Alox12,Rbfox2,Bak1
GOBP_BIOGENIC_AMINE_METABOLIC_PROCESS	0.0235294	0.59572	0.189707	-0.419324	-1.48263	47	Sult1a1,Paox,Hprt1,Mecp2,Moxd1,Sms,Hnmt,Vhl,Itgam,Atp7a,Gde1,Tgfb2,Naaa,Abat,Kynu,Snca,Smox,Afmid,Vps35
GOBP_MITOCHONDRION_DISTRIBUTION	0.0235505	0.59572	0.114048	0.629473	1.55301	17	Dynll1,Armc1,Dnm1l,Cluh,Synj2bp,Lrrk2,Kif5b,Msto1,Mfn2
GOBP_RNA_SECONDARY_STRUCTURE_UNWINDING	0.0237846	0.59572	0.150964	-0.754255	-1.63727	7	Dhx9,Ddx39b,Ago2,Ago3,Ddx3x,Dhx36
GOBP_REGULATION_OF_ORGANELLE_ORGANIZATION	0.0238932	0.59572	0.0924961	0.313007	1.2017	754	Hsph1,Pdcd5,Chmp7,Dyrk1a,Pfdn2,Phldb1,Pebp1,Fkbp4,Arfip1,Bnip3l,Ywhah,Map3k1,Bax,Gap43,Sh3glb1,Capzb,Fhod1,Wasf2,Pxn,Tmod3,Cdc42,Lima1,Caprin1,Smc4,Atg3,Tacc3,Wnt5a,Esam,Mki67,Stmn1,Dynll1,Tmsb4x,Smc2,Nubp1,Vasp,Crk,Ddhd2,Nfrkb,Nsmce2,Prkaa1,Rab33b,Mapk9,Fez2,Sirt1,Sec22b,Prune1,Ckap5,Rab3a,Chmp4b,Myadm,Knl1,Mapre1,Fxn,Ubap2l,Dctn1,Atp5if1,Mapk1,Stam,Bin1,Kifc1,Capg,Sar1b,Dnm1l,Rab3gap1,Ncaph,Myo…
GOBP_COMPLEMENT_DEPENDENT_CYTOTOXICITY	0.0239637	0.59572	0.11791	0.7693	1.52323	7	Hsp90ab1,Cd5l
GOBP_REGULATION_OF_MICROTUBULE_POLYMERIZATION	0.0240417	0.59572	0.106711	0.498512	1.48751	45	Dyrk1a,Fkbp4,Stmn1,Prune1,Ckap5,Mapre1,Dctn1,Slain2,Cdkn1b,Map2,Map1b,Clip1,Cdh5,Stmn2,Git1
GOBP_NEUROFILAMENT_CYTOSKELETON_ORGANIZATION	0.0241059	0.59572	0.115932	0.731696	1.55392	9	Ina,Sod1,Atf2
GOBP_REGULATION_OF_NECROPTOTIC_PROCESS	0.0241924	0.59572	0.111901	0.615704	1.54168	18	Ripk3,Fadd,Rnf31,Map3k7,Rbck1,Parp1,Birc2,Ybx3,Cav1
GOBP_RESPIRATORY_BURST	0.0242248	0.59572	0.166521	-0.533942	-1.59581	22	Cyba,Cybb,Lbp,Ncf1,Ncf2,Insr,Ncf4,Mpo
GOBP_MONOCYTE_AGGREGATION	0.0242656	0.59572	0.147705	-0.793207	-1.64031	6	Thbs1,Cd47,Cfh
GOBP_VESICLE_CARGO_LOADING	0.0243437	0.59572	0.111212	0.608796	1.5387	19	Mia3,Sar1b,Sec23a,Mia2,Kif13a,Sec31a,Ap3s1,Ap3m2,Ap3m1,Sec24a
GOBP_VESICLE_TRANSPORT_ALONG_ACTIN_FILAMENT	0.0244495	0.59572	0.116711	0.768208	1.52106	7	Wasl,Myo1c,Actn4,Myo19,Fnbp1l,Myo5b
GOBP_NEGATIVE_REGULATION_OF_VITAMIN_D_BIOSYNTHETIC_PROCESS	0.0244946	0.59572	0.12797	0.985607	1.31732	1	Nfkb1
GOBP_POSITIVE_REGULATION_OF_HYALURONAN_BIOSYNTHETIC_PROCESS	0.0244946	0.59572	0.12797	0.985607	1.31732	1	Nfkb1
GOBP_REGULATION_OF_VITAMIN_D_BIOSYNTHETIC_PROCESS	0.0244946	0.59572	0.12797	0.985607	1.31732	1	Nfkb1
GOBP_MULTIVESICULAR_BODY_ORGANIZATION	0.0246763	0.597325	0.112604	0.659438	1.55466	14	Chmp7,Vps4a,Chmp4b,Chmp3,Chmp5
GOBP_PROTEIN_MATURATION_BY_4FE_4S_CLUSTER_TRANSFER	0.024718	0.597325	0.117506	0.824421	1.49637	5	Ciao2a,Nfu1,Glrx5,Isca2
GOBP_COBALAMIN_METABOLIC_PROCESS	0.0248839	0.599425	0.117107	0.824095	1.49577	5	Mtr,Abcd4,Mmab
GOBP_ESTABLISHMENT_OF_PROTEIN_LOCALIZATION_TO_PLASMA_MEMBRANE	0.0249805	0.599614	0.10325	0.483003	1.47644	52	Gripap1,Vamp3,Gga1,Optn,Gorasp1,Arfrp1,Snx27,Lypla1,Gorasp2,Kif13a,Gga2
GOBP_REGULATION_OF_COMPLEMENT_DEPENDENT_CYTOTOXICITY	0.0250498	0.599614	0.116711	0.823754	1.49516	5	Hsp90ab1,Cd5l
GOBP_LOCALIZATION_WITHIN_MEMBRANE	0.0254315	0.603024	0.0903747	0.327656	1.24045	469	Pdcd5,Gabarap,Ubl4a,Vps4a,Crkl,Tomm22,Bax,Gripap1,Rhbdf2,Sh3glb1,Vamp3,Srp14,Adcy6,Pex5,Hgs,Timm9,Ccdc22,Gga1,Hsp90aa1,Crk,Sqstm1,Pdzd11,Optn,Stx12,Gorasp1,Chmp4b,Myadm,Arfrp1,Sec62,Stx8,Naca,Kif2c,Rab3gap1,Oxa1l,Myo1c,Fis1,Pik3ca,Bag6,Pex26,Get1,Zfand2b,Cript,Naxe,Get3,Stxbp1,Sec23a,Timm13,Srp9,Hspa5,Snx27,Rab3gap2,Bid,Gphn,Lypla1,Gorasp2,Bcs1l,Lztfl1,Kif13a,Cnpy4,Pex16,Lmtk2,Sgta,Rabep1,Cdh13,P…
GOBP_NUCLEOBASE_CONTAINING_SMALL_MOLECULE_METABOLIC_PROCESS	0.0254946	0.603024	0.0901888	0.327248	1.2398	477	Prpsap2,Hspa8,Hint1,Ndufa3,Bloc1s6,Adcy6,Ttr,Ndufs8,Nt5c1a,Uck2,Ndufv2,Eif6,Atp5f1d,Pmvk,Kars1,Ran,Prkaa1,Ndufb2,Nudt4,Aprt,Acot1,Atp5pf,Ak2,Hdac4,Dnph1,Gart,Atp5if1,Mapk1,Ndufb11,Ugdh,Dnm1l,Rrm2,Ndufa7,Fis1,Acot8,Ndufb3,Mvk,Ndufb5,Rpe,Naxe,Ndufb8,Tspo,Pgls,Uchl1,Atic,Nadk2,Pycr3,Pgam1,Ampd2,Ndufb10,Sdhc,Ndufs6,Atp5pd,Nudt12,Ndufa5,Gapdhs,Mthfd1,Ndufc2,Cda,Gpat4,Rfk,Acot2,Pgam2,Pfkfb2,Pfkm,Enpp3,…
GOBP_ESTABLISHMENT_OF_MITOCHONDRION_LOCALIZATION_MICROTUBULE_MEDIATED	0.0255102	0.603024	0.109869	0.648094	1.55713	15	Rhot2,Uchl1,Map1b,Actr10,Spast,Kif1b,Kif5b,Armcx3,Agtpbp1
GOBP_KINETOCHORE_ASSEMBLY	0.0256284	0.603024	0.11479	0.79191	1.50536	6	Sugt1,Trappc12
GOBP_NEGATIVE_REGULATION_OF_INCLUSION_BODY_ASSEMBLY	0.0256814	0.603024	0.112251	0.728618	1.54739	9	Hspa2,Dnaja4,Hsf1,Sacs,Dnajb8
GOBP_NEGATIVE_REGULATION_OF_SECONDARY_METABOLITE_BIOSYNTHETIC_PROCESS	0.0257092	0.603024	0.119146	0.945049	1.38866	2	Wnt5a,Rapgef2
GOBP_POSITIVE_REGULATION_OF_B_CELL_APOPTOTIC_PROCESS	0.0258554	0.603024	0.1245	0.985244	1.31684	1	Bax
GOBP_T_CELL_HOMEOSTATIC_PROLIFERATION	0.0258554	0.603024	0.1245	0.985244	1.31684	1	Bax
GOBP_NEGATIVE_REGULATION_OF_WOUND_HEALING	0.0259685	0.603024	0.184916	-0.410788	-1.46975	51	Plau,Apoe,Smad3,Thbs1,Alox5,F11,Cpb2,Fgb,Fgg,Hrg,Vtn,Apoh,Serpine1,Plg,Serping1,Fga,Pros1,Cask,F2,Serpine2,Ubash3b,Anxa2,Gp1ba,Cd109
GOBP_MATURATION_OF_SSU_RRNA	0.0263475	0.603024	0.101902	0.496472	1.47588	44	Nob1,Rps21,Tsr1,Rps28,Rps19,Tsr2,Riok2,Srfbp1,Rrp36,Riok3
GOBP_NEGATIVE_REGULATION_OF_PROTEIN_FOLDING	0.0263769	0.603024	0.113682	0.821503	1.49107	5	Pdcd5,St13,Pdcl3
GOBP_IRON_ION_TRANSPORT	0.0264301	0.603024	0.168819	-0.458306	-1.50298	33	Cp,Myo1b,Arhgap1,Cltc,Abcb6,Lcn2,Rab11b,Inhca,Ltf,Atp7a,Abcb7
GOBP_KIDNEY_MESENCHYME_DEVELOPMENT	0.0265432	0.603024	0.126448	-0.987059	-1.31164	1	Smad4
GOBP_LEFT_VENTRICULAR_CARDIAC_MUSCLE_TISSUE_MORPHOGENESIS	0.0265432	0.603024	0.126448	-0.987059	-1.31164	1	Smad4
GOBP_METANEPHRIC_MESENCHYME_DEVELOPMENT	0.0265432	0.603024	0.126448	-0.987059	-1.31164	1	Smad4
GOBP_POSITIVE_REGULATION_OF_GONADOTROPIN_SECRETION	0.0265432	0.603024	0.126448	-0.987059	-1.31164	1	Smad4
GOBP_REGULATION_OF_LUTEINIZING_HORMONE_SECRETION	0.0265432	0.603024	0.126448	-0.987059	-1.31164	1	Smad4
GOBP_HYPOTHALAMUS_DEVELOPMENT	0.0266268	0.603116	0.110201	0.727543	1.5451	9	Bloc1s6,Bax,Rab3gap1,Nrp2
GOBP_RESPONSE_TO_NUTRIENT_LEVELS	0.02698	0.608975	0.0905618	0.362433	1.31425	212	Gabarapl2,Gabarap,Map1lc3a,Bax,Sh3glb1,Sod1,Asns,Atg4b,Eif2ak2,Prkaa1,Sirt1,Pdia3,Alb,Yars1,Mapk1,Map1lc3b,Sar1b,Plec,Atn1,Zeb2,Hspa5,Slc16a1,Arsa,Aacs,Fads1,Acaa1a,Plin3,Lamtor1,Jmy,Zfyve1,Tbl2,Larp1,Ripor1,Dpyd,Mlx,Ncoa1,Impact,Bche,Adsl,Atxn3,Jun,Lrrk2,Eif4g1,Pck1,Foxo1,Alad,Usf2,Mapk3,Slc38a3,Eif2ak4,Gabarapl1,Spp1,Pdk4,Acadm,Suox,Pparg,Prkaa2
GOBP_VESICLE_ORGANIZATION	0.027082	0.608975	0.0896376	0.355146	1.30146	244	Chp1,Chmp7,Atp6v1f,Vapa,Vapb,Vps4a,Agfg1,Bloc1s6,Atp6v1g1,Snap29,Vamp3,Wasl,Aktip,Sqstm1,Gosr2,Bloc1s4,Stx12,Sec22b,Mia3,Rab3a,Chmp4b,Dnm1,Stam,Stx8,Sar1b,Hook3,Gbf1,Bloc1s5,Tom1,Stxbp1,Sec23a,Zeb2,Dtnbp1,Trappc3,Arfgap3,Kif13a,Sdc4,Zdhhc20,Stx17,Sec31a,Lamtor1,Snap47,Ap3s1,Tsg101,Chmp3,Dnm2,Als2,Dysf,Dnm3,Arfgef2,Chmp5,Cd34
GOBP_POSITIVE_REGULATION_OF_CLATHRIN_DEPENDENT_ENDOCYTOSIS	0.0272064	0.608975	0.111901	0.820177	1.48866	5	Wasl,Dab2,Dnm2
GOBP_POSITIVE_REGULATION_OF_PROTEIN_TARGETING_TO_MITOCHONDRION	0.0272712	0.608975	0.111212	0.789198	1.5002	6	Pdcd5,Prkaa1,Ptpn5,Tomm7
GOBP_NEGATIVE_REGULATION_OF_COAGULATION	0.0272867	0.608975	0.171214	-0.438305	-1.48513	39	Plau,Apoe,Thbs1,F11,Cpb2,Fgb,Fgg,Hrg,Vtn,Apoh,Serpine1,Plg,Serping1,Fga,Pros1,F2,Serpine2,Ubash3b,Anxa2,Gp1ba
GOBP_POSITIVE_REGULATION_OF_STRESS_GRANULE_ASSEMBLY	0.0275259	0.611099	0.109869	0.76218	1.50913	7	Caprin1,Ubap2l,G3bp1,Hsf1
GOBP_NEGATIVE_REGULATION_OF_MICROTUBULE_POLYMERIZATION_OR_DEPOLYMERIZATION	0.027543	0.611099	0.100604	0.519691	1.49227	36	Dyrk1a,Fkbp4,Stmn1,Mapre1,Specc1l,Map2,Map1b,Dysf,Map1a,Eml4,Cdh5,Stmn2,Wdr47,Tpx2
GOBP_POSITIVE_REGULATION_OF_LYMPHOCYTE_APOPTOTIC_PROCESS	0.027884	0.616862	0.108256	0.738303	1.51998	8	Bax,Wnt5a,Siglec1
GOBP_SYNAPSE_PRUNING	0.0281887	0.62179	0.143185	-0.667597	-1.65735	11	Itgam,Ngef,Cd47,Vangl2
GOBP_TRANSITION_METAL_ION_TRANSPORT	0.0283101	0.622658	0.179054	-0.398189	-1.43645	53	Slc30a7,Cp,Myo1b,Tcn2,Pik3c2a,Arhgap1,Cltc,Abcb6,Lcn2,Rab11b,Inhca,Ltf,Atp7a,Abcb7
GOBP_SYNAPTIC_VESICLE_LOCALIZATION	0.0284597	0.623369	0.0983849	0.503111	1.47462	41	Bloc1s6,Bloc1s4,Tmem230,Rab3a,Dnm1,Rab3gap1,Bloc1s5,Dtnbp1,Map2,Ap3s1,Dnm2,Borcs5,Dnm3,Lrrk2,Tor1a,Kif5b,Syn1,Ap3m2,Cdh2,Madd,Ap3m1
GOBP_PURINE_CONTAINING_COMPOUND_METABOLIC_PROCESS	0.0285067	0.623369	0.0855536	0.332254	1.2507	403	Prpsap2,Hspa8,Hint1,Ndufa3,Bloc1s6,Adcy6,Ttr,Ndufs8,Nt5c1a,Ndufv2,Eif6,Atp5f1d,Pmvk,Ran,Prkaa1,Ndufb2,Nudt4,Aprt,Acot1,Atp5pf,Ak2,Hdac4,Dnph1,Gart,Atp5if1,Ndufb11,Dnm1l,Ndufa7,Fis1,Acot8,Ndufb3,Mvk,Ndufb5,Rpe,Ndufb8,Tspo,Pgls,Uchl1,Atic,Nadk2,Pgam1,Ampd2,Ndufb10,Sdhc,Ndufs6,Atp5pd,Nudt12,Carmil1,Ndufa5,Gapdhs,Mthfd1,Ndufc2,Gpat4,Acot2,Pgam2,Pfkfb2,Pfkm,Enpp3,Prpsap1,Nqo1,Ndufb1,Hkdc1,Ndufa10,Nduf…
GOBP_REGULATION_OF_SODIUM_ION_TRANSMEMBRANE_TRANSPORTER_ACTIVITY	0.0289603	0.631468	0.101118	0.581978	1.51469	22	Chp1,Ywhah,Hecw2,Nedd4l,Agrn,Chp2,Atp1b1
GOBP_PROTEIN_IMPORT_INTO_PEROXISOME_MEMBRANE	0.0292426	0.631823	0.107321	0.783842	1.49002	6	Pex5,Pex26,Pex16
GOBP_VESICLE_BUDDING_FROM_MEMBRANE	0.0293632	0.631823	0.0939237	0.457692	1.43763	62	Chmp7,Vapa,Vapb,Vps4a,Wasl,Mia3,Chmp4b,Dnm1,Sar1b,Gbf1,Sec23a,Trappc3,Arfgap3,Sec31a,Ap3s1,Dnm2,Dnm3,Chmp5,Golph3
GOBP_REGULATION_OF_HORMONE_BIOSYNTHETIC_PROCESS	0.0294668	0.631823	0.104085	0.70469	1.53472	10	Nfkb1,Atp1a1,Dab2,Nr3c1,Por,Clcn2,Arnt
GOBP_POSITIVE_REGULATION_OF_DOPAMINE_SECRETION	0.0295736	0.631823	0.126448	-0.945688	-1.42668	2	Pink1,Rtn4
GOBP_EPIGENETIC_REGULATION_OF_GENE_EXPRESSION	0.0296943	0.631823	0.248833	-0.291431	-1.25851	151	Arb2a,H2ax,Hdac1,Atrx,Ubr5,H2ac21,Ddb1,Macroh2a1,Usp7,Mecp2,Lmnb1,Smarca5,Wdr5,Alkbh4,Tdg,Kdm1a,Sin3a,Zmpste24,Kdm1b,Gpx1,Rb1,Ctr9,Baz1a,Hdac3,Lmnb2,Kmt2a,Rif1,Cdyl,Rbbp5,Morc2a,Brd7,Hdac2,Ctcf,Tpr,Glmn,Uhrf2,Men1,Smarcb1
GOBP_REGULATION_OF_ANTIBACTERIAL_PEPTIDE_PRODUCTION	0.0297424	0.631823	0.127457	-0.892057	-1.51213	3	Ppl
GOBP_REGULATION_OF_ANTIMICROBIAL_PEPTIDE_PRODUCTION	0.0297424	0.631823	0.127457	-0.892057	-1.51213	3	Ppl
GOBP_REGULATION_OF_FEVER_GENERATION	0.0297424	0.631823	0.127457	-0.891107	-1.51052	3	Ptges
GOBP_ANTIBACTERIAL_INNATE_IMMUNE_RESPONSE	0.0298273	0.631823	0.109541	0.89771	1.43164	3	Nfkb1,Mpeg1
GOBP_HEAT_GENERATION	0.0298851	0.631823	0.132882	-0.779846	-1.61268	6	Ptges,Il1rn,Abat
GOBP_RETROGRADE_VESICLE_MEDIATED_TRANSPORT_GOLGI_TO_ENDOPLASMIC_RETICULUM	0.03	0.631823	0.095857	0.504128	1.46967	39	Cope,Copz1,Rab33b,Sec22b,Bnip1,Gbf1,Use1,Scyl1,Plpp3
GOBP_PEPTIDE_CATABOLIC_PROCESS	0.0300638	0.631823	0.144646	-0.574417	-1.60673	17	Ctsh,Cpq,Ace,Nln,Ide,Cpa4,Thop1
GOBP_ASPARTATE_FAMILY_AMINO_ACID_CATABOLIC_PROCESS	0.0300958	0.631823	0.137112	-0.695742	-1.62018	9	Pipox,Mat1a,Ddo,Got2
GOBP_POSITIVE_REGULATION_OF_CALCINEURIN_MEDIATED_SIGNALING	0.0301423	0.631823	0.138395	-0.663248	-1.64655	11	Ptbp1,Ppp3cb,Lmcd1
GOBP_POSITIVE_REGULATION_OF_VASCULAR_ASSOCIATED_SMOOTH_MUSCLE_CELL_PROLIFERATION	0.0304348	0.636196	0.150964	-0.490659	-1.51393	25	Map3k5,Nf1,Src,Ddx39b,Gnai3,Gnai2,Ldlrap1
GOBP_CHROMOSOME_ORGANIZATION_INVOLVED_IN_MEIOTIC_CELL_CYCLE	0.0306973	0.638214	0.0986245	0.589991	1.5045	20	Smc4,Smc2,Ncaph,Bag6,Syde1,Cep63,Ncapd2
GOBP_HYPOXIA_INDUCIBLE_FACTOR_1ALPHA_SIGNALING_PATHWAY	0.0306995	0.638214	0.130086	-0.816418	-1.59493	5	Cybb,Vhl
GOBP_MITOCHONDRIAL_TRANSLATION	0.030789	0.638326	0.0878686	0.396377	1.357	117	Chchd1,Ndufa7,Gadd45gip1,Mrps18b,Coa3,Tufm,Mrpl43,Mrpl53,Mrps21,Trub2,Uqcc2,Gars1,Mrpl13,Fastkd2,Dars2,Sars2,Lrpprc,Mrps33,Mrps31,Mrpl41,Gfm2,Mrpl49,Mrps15,Mrps6,Mrpl54,Mrps30,Mrps5,Mrps18c,Mrpl23,Mrps34,Mrpl46,Mrpl40,Mrpl17,Gatb,Mrpl12,Mrpl14,Mrps26,Mrpl58,Mrpl55,Mrps27,Mrpl24,Mrpl47,Mrps7,Mrpl21,Mrpl57,Mrpl33,Gfm1,Mrpl30,Mrps16,Mrps22,Mrps23,Mrps12,Tsfm,Aars2
GOBP_NEGATIVE_REGULATION_OF_NF_KAPPAB_TRANSCRIPTION_FACTOR_ACTIVITY	0.0310253	0.641471	0.0935093	0.484933	1.45153	46	Chp1,Ccdc22,Sirt1,Cat,Faf1,Tax1bp1,Commd7,Pycard,Rbck1,Dnaja3,Tnfaip3,Otulin,Cyp1b1
GOBP_CYTOPLASMIC_MICROTUBULE_ORGANIZATION	0.0313505	0.642319	0.093304	0.492793	1.45866	43	Chp1,Tbcb,Tacc3,Clip2,Hook3,Tacc2,Slain2,Cript,Slk,Ccdc88b,Clip1
GOBP_REGULATION_OF_CYTOSKELETON_ORGANIZATION	0.0313538	0.642319	0.0818245	0.335184	1.25462	351	Hsph1,Chmp7,Dyrk1a,Pfdn2,Phldb1,Fkbp4,Arfip1,Map3k1,Capzb,Fhod1,Wasf2,Pxn,Tmod3,Cdc42,Lima1,Tacc3,Esam,Stmn1,Tmsb4x,Nubp1,Vasp,Crk,Prkaa1,Prune1,Ckap5,Chmp4b,Myadm,Mapre1,Dctn1,Mapk1,Bin1,Kifc1,Capg,Myo1c,Pik3ca,Slain2,Snx9,Fchsd2,Syde1,Ppm1f,Specc1l,Hax1,Carmil1,Cdkn1b,Stau2,Sdc4,Mtpn,Arpc5,Pfn2,Map2,Map1b,Arfip2,Pycard,Tmsb10,Agrn,Cfl2,Washc2,Clip1,Washc3,Dysf,Dapk3,Map1a,Kirrel1,Chmp5,Flii,Pdg…
GOBP_MIRNA_CATABOLIC_PROCESS	0.0314691	0.642319	0.100604	0.686291	1.52497	11	Elob,Eloc,Qki
GOBP_REGULATION_OF_GLUTAMATE_SECRETION_NEUROTRANSMISSION	0.0314774	0.642319	0.104939	0.850925	1.45946	4	Rab3gap1,Stxbp1,Dtnbp1,Slc38a2
GOBP_PROTEIN_TARGETING_TO_LYSOSOME	0.0315096	0.642319	0.0963025	0.566975	1.50046	24	Hspa8,Vps4a,Hgs,Pxk,Ap4m1,Gcc2,Zfyve16
GOBP_ALTERNATIVE_MRNA_SPLICING_VIA_SPLICEOSOME	0.0315742	0.642319	0.17245	-0.380374	-1.40076	59	Dhx9,Ptbp1,Hnrnpul2,Arb2a,Ddx5,Nova2,Ncbp1,Esrp1,Khdrbs3,Hnrnpl,Tra2b,Wtap,Thrap3,Rbm4,Srsf6,Sap18,Rbm15b
GOBP_MULTIVESICULAR_BODY_SORTING_PATHWAY	0.0319015	0.644651	0.0945555	0.543855	1.49533	29	Chmp7,Vps4a,Vps28,Ubxn6,Chmp4b,Stam,Ptpn23,Chmp3,Chmp5,Sytl4
GOBP_ANTIGEN_PROCESSING_AND_PRESENTATION_OF_EXOGENOUS_PEPTIDE_ANTIGEN_VIA_MHC_CLASS_II	0.0319452	0.644651	0.135863	-0.644144	-1.63517	12	Ctss,H2-Aa,Ctse,Lgmn,Unc93b1
GOBP_CELL_MATRIX_ADHESION	0.032022	0.644651	0.245188	-0.283613	-1.23451	159	Ccn2,Nf1,Itga3,Onecut2,Plau,Epb41l5,Src,Apod,Smad3,Thbs1,Actn2,Ptpra,Itgam,Itga4,Fermt1,Rin2,Itgb2,Npnt,Plekha2,Cd63,Iqgap1,Fgb,Fgg,Mmp12,Hrg,Macf1,Pik3r1,Vtn,Serpine1,Jup,Rock1,Fga,Ptprk,Ctnnb1,Limch1,Dmd,Itgax,Itga2,Fermt3,Peak1,Msln,Cask,Bst1,Mmp14,Col16a1,Poldip2,Plet1,Bcr
GOBP_REGULATION_OF_SYNAPTIC_VESICLE_PRIMING	0.0323641	0.644651	0.101902	0.779423	1.48162	6	Rab3a,Rab3gap1,Stxbp1,Napa
GOBP_VESICLE_UNCOATING	0.0323641	0.644651	0.101902	0.779336	1.48145	6	Hspa8,Vps4a,Sh3gl1
GOBP_HYALURONAN_CATABOLIC_PROCESS	0.0325157	0.644651	0.134647	-0.643039	-1.63237	12	Hexb,Gusb,Hmmr,Lyve1,Tgfb1,Hexa,Cemip2
GOBP_NEGATIVE_REGULATION_OF_DENDRITE_MORPHOGENESIS	0.0326138	0.644651	0.0993535	0.717169	1.52307	9	Ywhah,Gorasp1
GOBP_PROTEIN_DNA_COVALENT_CROSS_LINKING_REPAIR	0.0326808	0.644651	0.101902	0.813471	1.47649	5	Tex264,Fam111a
GOBP_NEGATIVE_REGULATION_OF_T_CELL_MIGRATION	0.0327388	0.644651	0.124027	-0.847187	-1.55344	4	Apod,Lrch1,Ripor2,Cd200
GOBP_AMYLOID_BETA_CLEARANCE	0.0327759	0.644651	0.145393	-0.487081	-1.50289	25	Clu,Cltc,Apoe,Ide,Itgam,Rab11b,Itgb2,Insr,Rab5a,C5ar1,Rock1
GOBP_CELLULAR_MODIFIED_AMINO_ACID_CATABOLIC_PROCESS	0.0327968	0.644651	0.138395	-0.567393	-1.58709	17	Mthfs,Aldh1l1,Sardh,Chac2,Pcyox1,Abhd12,Dpep1,Hoga1,Pcyox1l
GOBP_NEGATIVE_REGULATION_OF_SMOOTHENED_SIGNALING_PATHWAY	0.0327968	0.644651	0.138395	-0.567157	-1.58643	17	Herc4,Tmed2,Rb1,Traf3ip1
GOBP_LEUKOTRIENE_METABOLIC_PROCESS	0.0328009	0.644651	0.134051	-0.642141	-1.63009	12	Alox5ap,Ncf1,Alox5,Ltc4s,Dpep1,Tlr2
GOBP_N_ACETYLGLUCOSAMINE_METABOLIC_PROCESS	0.0328782	0.644651	0.132309	-0.673582	-1.62159	10	Gnpda2,Hexb
GOBP_CYTOLYSIS	0.0331939	0.649164	0.127457	-0.737171	-1.60019	7	Gbp2,Gbp3,Gbp7,Camp,Gbp5,Igtp
GOBP_ENDOSOME_TO_LYSOSOME_TRANSPORT	0.0335675	0.652611	0.0887403	0.471752	1.44205	52	Chmp7,Vps4a,Hgs,Aktip,Ubxn6,Chmp4b,Stx8,Bin1,Hook3,Snx27,Pxk,Kif13a,Tsg101,Chmp3
GOBP_NEGATIVE_REGULATION_OF_INTRACELLULAR_ESTROGEN_RECEPTOR_SIGNALING_PATHWAY	0.0336525	0.652611	0.129547	-0.69152	-1.61035	9	Cnot1,Strn3,Vps18,Vps11,Phb2
GOBP_GLYCOPHAGY	0.0337131	0.652611	0.0965276	0.670511	1.52342	12	Atg3,Gaa,Rb1cc1,Gabarapl1,Stbd1
GOBP_RESPONSE_TO_THYROID_HORMONE	0.0337161	0.652611	0.122184	-0.844358	-1.54825	4	Brd8
GOBP_MITOTIC_SISTER_CHROMATID_COHESION	0.0338002	0.652611	0.136483	-0.573703	-1.57581	16	Atrx,Nipbl,Mau2,Pds5a,Macroh2a1,Smc3,Pds5b,Rb1
GOBP_ESTABLISHMENT_OF_PROTEIN_LOCALIZATION_TO_CHROMOSOME	0.0341522	0.656521	0.134647	-0.589596	-1.5963	15	Nipbl,Macroh2a1,Dkc1,Ruvbl2
GOBP_ADRENAL_GLAND_DEVELOPMENT	0.0341758	0.656521	0.131742	-0.622114	-1.61718	13	Arid5b,Nf1,Smad3,Smad2,Insr
GOBP_MIDBODY_ABSCISSION	0.0342727	0.65672	0.0951997	0.642055	1.51368	14	Chmp7,Vps4a,Chmp4b,Chmp5,Pdcd6ip,Vps4b,Stx2
GOBP_SENSORY_PERCEPTION_OF_TASTE	0.0344828	0.658747	0.123558	-0.774909	-1.60247	6	Itpr3,Gnb1,Plcb2
GOBP_REGULATION_OF_GLIAL_CELL_DIFFERENTIATION	0.0345765	0.658747	0.152676	-0.418568	-1.44238	42	Prpf19,Hdac1,Nf1,Mecp2,Rtn4,Aspa,Ptpra,Kdm4a,Hdac2,Mtor,Tlr2,Tgfb1,Ctnnb1,Wdr1,Il6st,Rela,F2,Serpine2
GOBP_DEMETHYLATION	0.0347138	0.658747	0.134647	-0.571266	-1.56911	16	Apobec3,Alkbh4,Kdm1a,Syncrip,Phf2,Trim28,Cyp3a25
GOBP_ELASTIN_METABOLIC_PROCESS	0.0347257	0.658747	0.122184	-0.81014	-1.58267	5	Cela1,Ctsl,Atp7a,Mmp12,Cst3
GOBP_POSITIVE_REGULATION_OF_CATABOLIC_PROCESS	0.0350657	0.663538	0.0774316	0.335172	1.25098	336	Gabarap,Bnip3l,Tpcn1,Bax,Sh3glb1,Vps28,Ybx1,Caprin1,Lsm1,Wnt5a,Ccdc22,Gga1,Trim65,Hsp90aa1,Atg4b,Stub1,Prkaa1,Sqstm1,Mapk9,Hspb8,Optn,Mov10,Sirt1,Sec22b,Rnf31,Bag3,Patl1,Nub1,Rad23a,Rab3gap1,Hmgb1,Bag6,Snx9,Dcp1a,Tom1,Rida,Uchl1,Rab3gap2,Bid,Lrsam1,Gigyf2,Faf1,Dcp2,Gapdhs,Fbxw8,Sgta,Hmox1,Cdc20,Trim12a,Zfp36l1,Hsf1,Snx7,Atg16l1,Atg13,Nedd4l,Irs1,Larp1,Rb1cc1,Map3k7,Snx4,Dab2,Mlx,Usp5,Atxn3,Upf1,T…
GOBP_VESICLE_TRANSPORT_ALONG_MICROTUBULE	0.0352004	0.66443	0.0898203	0.534583	1.47916	30	Bloc1s6,Bloc1s4,Kifc1,Bloc1s5,Dtnbp1,Kif13a,Map2,Ap3s1,Kif1b,Borcs5,Kif5b,Kif1c,Ap3m2,Madd,Ap3m1,Nde1
GOBP_NEURON_FATE_DETERMINATION	0.0355835	0.668593	0.100099	0.889236	1.41813	3	Cdc42,Prrx1
GOBP_EPIDERMAL_CELL_DIFFERENTIATION	0.0356164	0.668593	0.200513	-0.305688	-1.27581	117	Ppl,Mcoln3,Asah1,Krt80,Hdac1,Macroh2a1,Krt5,Esrp1,Myo7a,Ercc3,Anxa1,Grhl2,Krt6a,Tgm1,Ripor2,Krt7,Hdac2,Tgfb2,Casp3,Krt79,Krt17,Gata6,Srsf6,Rock1,Krt14,Epha2,Stfa2,Kcnq1,Krt16,Krt75,Numa1,Krt71,Bcr,Gsdme,Alg10b,Krt1,Ppp3ca,Smarca4,Myo3b,Krt36,Cd109
GOBP_REGULATION_OF_SYSTEMIC_ARTERIAL_BLOOD_PRESSURE_BY_RENIN_ANGIOTENSIN	0.035787	0.668593	0.129547	-0.602694	-1.60247	14	Cyba,Ace,Mcpt4,Cpa3,G6pdx,Atp6ap2
GOBP_CELLULAR_RESPONSE_TO_ATP	0.0359456	0.668593	0.095857	0.750956	1.48691	7	Ryr1,Hsp90b1,Abcc9,Trpm4
GOBP_RETICULOPHAGY	0.0360226	0.668593	0.091708	0.62199	1.51597	16	Tex264,Ufc1,Snx7,Uba5,Rb1cc1,Ufm1,Snx30
GOBP_PRIMARY_MIRNA_PROCESSING	0.036078	0.668593	0.129015	-0.60241	-1.60171	14	Pus10,Ddx5,Ncbp1,Mecp2
GOBP_POST_TRANSLATIONAL_PROTEIN_TARGETING_TO_ENDOPLASMIC_RETICULUM_MEMBRANE	0.0361715	0.668593	0.0915141	0.621255	1.51417	16	Ubl4a,Chmp4b,Sec62,Bag6,Get1,Get3,Hspa5,Sgta,Sec61b
GOBP_NUCLEAR_MEMBRANE_ORGANIZATION	0.0361997	0.668593	0.0882143	0.527601	1.47121	31	Nsfl1c,Chmp7,Vps4a,Chmp4b,Dctn1,Spast,Chmp5,Tor1a,Akap8l
GOBP_STRIATED_MUSCLE_ATROPHY	0.036214	0.668593	0.107942	-0.981253	-1.30393	1	Gsn
GOBP_CENTROSOME_DUPLICATION	0.0363179	0.668884	0.0883886	0.533793	1.47698	30	Cetn2,Chordc1,Nubp1,Sirt1,Ckap5,Chmp4b,Kifc1,Cep135,Cep63
GOBP_NUCLEAR_BODY_ORGANIZATION	0.0364543	0.66977	0.093304	0.678831	1.50839	11	Sf1,Serbp1,Zpr1,Srpk2
GOBP_NEGATIVE_REGULATION_OF_NATURAL_KILLER_CELL_MEDIATED_IMMUNITY	0.0368678	0.675528	0.093304	0.711015	1.51	9	Gfer,Crk,Ceacam1,Clec2d,Lgals9,Tap2
GOBP_NK_T_CELL_ACTIVATION	0.037079	0.675528	0.0943435	0.746859	1.47879	7	Hsph1,Zbtb7b
GOBP_REGULATION_OF_NK_T_CELL_ACTIVATION	0.037079	0.675528	0.0943435	0.746859	1.47879	7	Hsph1,Zbtb7b
GOBP_NEGATIVE_REGULATION_OF_CELL_MATRIX_ADHESION	0.0371237	0.675528	0.136483	-0.480922	-1.48388	25	Nf1,Src,Apod,Thbs1,Mmp12,Pik3r1,Serpine1,Cask,Mmp14,Plet1
GOBP_ENDOSOME_TO_LYSOSOME_TRANSPORT_VIA_MULTIVESICULAR_BODY_SORTING_PATHWAY	0.0373623	0.677156	0.090004	0.619261	1.50931	16	Chmp7,Vps4a,Ubxn6,Chmp4b,Chmp3,Chmp5
GOBP_POSITIVE_REGULATION_OF_PROTEIN_CONTAINING_COMPLEX_ASSEMBLY	0.0373917	0.677156	0.078404	0.379763	1.32703	141	Map3k1,Bax,Sh3glb1,Trim65,Hsp90aa1,Vasp,Stub1,Mapk9,Ckap5,Pcsk5,Mapre1,Dctn1,Bin1,Myo1c,Slain2,Snx9,Fchsd2,Cdh17,Bid,Faf1,Carmil1,Cdkn1b,Pfn2,Mmp3,Map1b,Pycard,Clip1,Park7,Kirrel1,Myd88,Eif4g1,Grb2,Tppp3,Cdh5,Ppp2r5b,Zdhhc5
GOBP_REGULATION_OF_GASTRULATION	0.037498	0.677464	0.0924961	0.709469	1.50672	9	Phldb1,Poglut1,Hnf4a
GOBP_CERAMIDE_CATABOLIC_PROCESS	0.0379092	0.683267	0.124979	-0.613899	-1.59582	13	Asah1,Hexb
GOBP_REGULATION_OF_AMIDE_METABOLIC_PROCESS	0.0382836	0.688129	0.150964	-0.399313	-1.41139	48	Hsd11b1,Clu,Rptor,Tmed10,Apoe,Rtn4,Sphk1,Rtn3
GOBP_CHEMOKINE_C_X_C_MOTIF_LIGAND_12_SIGNALING_PATHWAY	0.0384752	0.688129	0.0969823	0.931249	1.36838	2	Oxsr1,Stk39
[truncated: 7,165 more rows]
